# Supplementary material for: OBERON3 and SUPPRESSOR OF MAX2 1-LIKE proteins form a regulatory module driving phloem development
Source: Nat Commun. 2023 Apr 14;14:2128. doi: 10.1038/s41467-023-37790-5 (PMC10104830; doi:10.1038/s41467-023-37790-5)
Supplement: Supplementary file 4 — Supplementary Data 1 [file 41467_2023_37790_MOESM4_ESM.xlsx]

## Sheet: Sheet1
OBE3
ATH_RP2_hgx2537v1_pB35_B-99	5p 3p	45681001 / 45680764	GID: 18394156	A	AT1G14740; [gi|18394156|ref|NM_101343.1| Arabidopsis thaliana unknown protein (AT1G14740) mRNA, complete cds]	-31	2371	IF	Sense		99.2 / 98.6			CTCTATCTCTCATTCTCTCTCATCCAACGCTATGATCGGAGAGAAAGATCTCGCCGGAGATGGAGAGTGTTCTCGAACCAAAACATCAAAGCCTCGATTCTCTAATCTAAACAACCAAACTCATCAAGACGACAAAACCGGTCAGTATCATCAGAAAGGCGTCGACTTTCTCAACGTCCGGTCCAACAATCTCGATGGTGGGTTTTCTTCAAAATCATCACCCAGATCAGGAAACGAGCTCACTCTTAGCTATCTCTGTGAAAACTCCGGTAAACTCGCTGAAAGTCTTGGTCAAAAGGGGAAAGAAGTAGTCACCTTTTCTGAGAATTCAAGCTACGATGATAAATGGGTCGAGAGAGATTTCTTCAATTTGAGAGAAATGAATCCTAATTCTTCTAA…	TAGAGCTAGAAGAGTAAACAGAATTCCCCTCTGATGCTCTAACTTCATCATCAGTCTCACTATGCTGAGTCAATACCAGAAATTCCCGACCCACCGAGAGAGCTAACCGTTGCAGCGGAAACGAGCTACAGAAAAGACGAGGCATCTGTGACGCCTTCAACATCAAAGGATCAAAAGAAGAAGAGCTTTGCGTTAACAGATGCAATGATGAACAGTTTTGATAGTTTAGAGAGCATGGTGAGAATCAAGGAGGCTGAAACAAGAATGTTCCAGAAGAAAGCAGACGAGGCCAGAATAGAGGCAGAGAGTTTCAAGAGAATGATAGAAATGAAGACGGAGAAGATGGAGGAGGAGTACACAGAGAAACTAGCGCGTCTGTGTCTGCAGGAGACGGAGGAG…	CTCTATCTCTCATTCTCTCTCATCCAACGCTATGATCGGAGAGAAAGATCTCGCCGGAGATGGAGAGTGTTCTCGAACCAAAACATCAAAGCCTCGATTCTCTAATCTAAACAACCAAACTCATCAAGACGACAAAACCGGTCAGTATCATCAGAAAGGCGTCGACTTTCTCAACGTCCGGTCCAACAATCTCGATGGTGGGTTTTCTTCAAAATCATCACCCAGATCAGGAAACGAGCTCACTCTTAGCTATCTCTGTGAAAACTCCGGTAAACTCGCTGAAAGTCTTGGTCAAAAGGGGAAAGAAGTAGTCACCTTTTCTGAGAATTCAAGCTACGATGATAAATGGGTCGAGAGAGATTTCTTCAATTTGAGAGAAATGAATCCTAATTCTTCTAA…
ATH_RP2_hgx2537v1_pB35_B-113	5p 3p	45681001 / 45680957	GID: 18394156	A	AT1G14740; [gi|18394156|ref|NM_101343.1| Arabidopsis thaliana unknown protein (AT1G14740) mRNA, complete cds]	-25	1985	IF	Sense		98.3 / 97.4			CTCTCATTCTCTCTCATCCAACGCTATGATCGGAGAGAAAGATCTCGCCGGAGATGGAGAGTGTTCTCGAACCAAAACATCAAAGCCTCGATTCTCTAATCTAAACAACCAAACTCATCAAGACGACAAAACCGGTCAGTATCATCAGAAAGGCGTCGACTTTCTCAACGTCCGGTCCAACAATCTCGATGGTGGGTTTTCTTCAAAATCATCACCCAGATCAGGAAACGAGCTCACTCTTAGCTATCTCTGTGAAAACTCCGGTAAACTCGCTGAAAGTCTTGGTCAAAAGGGGAAAGAAGTAGTCACCTTTTCTGAGAATTCAAGCTACGATGATAAATGGGTCGAGAGAGATTTCTTCAATTTGAGAGAAATGAATCCTAATTCTTCTAAACGTAA…	ATTGGGATGCAAGATCTTTTCCACAACCAAAGGCTTTGTAGCTTCTGTATGTGTCCTGTTGTTGAGATTTGATCAGCTAGCAATAACTGTAGTTGGGTTGGGTGTGATGTGTGTTCGCATTGGTGTCATGCTGCTTGTGGGATTCAGAAGAAATTTGATCAAACCGGGACATAGTTTGAAAGGTCAGAGAGGTACTACTGAGATGATGTTTCATTGCATTGGGATGTGCTCATAAGTCCAGAGATGTTTGGATTCGTTAAGGATGTTTTTGTGTGTTGCGCTAAGAATTGGGGACTTGAGACTTTGATCAAGGAGCTTGATTGTGTTAGAAAGGTTTTCCGAGGAAGTGATGATGCAAAAGGCAAAGCATTGCATCTTAAAGCCAATGAAATGGTTAAG…	CTCTCATTCTCTCTCATCCAACGCTATGATCGGAGAGAAAGATCTCGCCGGAGATGGAGAGTGTTCTCGAACCAAAACATCAAAGCCTCGATTCTCTAATCTAAACAACCAAACTCATCAAGACGACAAAACCGGTCAGTATCATCAGAAAGGCGTCGACTTTCTCAACGTCCGGTCCAACAATCTCGATGGTGGGTTTTCTTCAAAATCATCACCCAGATCAGGAAACGAGCTCACTCTTAGCTATCTCTGTGAAAACTCCGGTAAACTCGCTGAAAGTCTTGGTCAAAAGGGGAAAGAAGTAGTCACCTTTTCTGAGAATTCAAGCTACGATGATAAATGGGTCGAGAGAGATTTCTTCAATTTGAGAGAAATGAATCCTAATTCTTCTAAACGTAA…
ATH_RP2_hgx2537v1_pB35_B-71	5p 3p	45681001 / 45680799	GID: 18394156	A	AT1G14740; [gi|18394156|ref|NM_101343.1| Arabidopsis thaliana unknown protein (AT1G14740) mRNA, complete cds]	-25	1985	IF	Sense		99.0 / 99.1			CTCTCATTCTCTCTCATCCAACGCTATGATCGGAGAGAAAGATCTCGCCGGAGATGGAGAGTGTTCTCGAACCAAAACATCAAAGCCTCGATTCTCTAATCTAAACAACCAAACTCATCAAGACGACAAAACCGGTCAGTATCATCAGAAAGGCGTCGACTTTCTCAACGTCCGGTCCAACAATCTCGATGGTGGGTTTTCTTCAAAATCATCACCCAGATCAGGAAACGAGCTCACTCTTAGCTATCTCTGTGAAAACTCCGGTAAACTCGCTGAAAGTCTTGGTCAAAAGGGGAAAGAAGTAGTCACCTTTTCTGAGAATTCAAGCTACGATGATAAATGGGTCGAGAGAGATTTCTTCAATTTGAGAGAAATGAATCCTAATTCTTCTAAACGTAA…	AGTGTCCTGTTTGTTTGGAGAATTTGATTCAGCTAGCAATACTTGTAGTTGGGTTGGGTGTGATGTGTGTTCGCATTGGTGTCATGCTGCTTGTGGGATCAGAAGAATTTGATCAAACCGGGACATAGTTTGAAAGGTCAGAGAGGTACTACTGAGATGATGTTTCATTGCATTGGGATGTGCTCATAAGTCAGAGATGTTTGGGATTCGTTAAGGATGTTTTTGTGTGTTGCGCTAAGAATTGGGGACTTGAGACTTTGATCAAGGAGCTTGATTGTGTTAGAAAGGTTTTCCGAGGAAGTGATGATGCAAAAGGCAAAGCATTGCATCTTAAAGCCAATGAAATGGTTAAGAAGCTAGAGAGTAAACAGATTTCCCCTCTTGATGCTTCTAACTTCA…	CTCTCATTCTCTCTCATCCAACGCTATGATCGGAGAGAAAGATCTCGCCGGAGATGGAGAGTGTTCTCGAACCAAAACATCAAAGCCTCGATTCTCTAATCTAAACAACCAAACTCATCAAGACGACAAAACCGGTCAGTATCATCAGAAAGGCGTCGACTTTCTCAACGTCCGGTCCAACAATCTCGATGGTGGGTTTTCTTCAAAATCATCACCCAGATCAGGAAACGAGCTCACTCTTAGCTATCTCTGTGAAAACTCCGGTAAACTCGCTGAAAGTCTTGGTCAAAAGGGGAAAGAAGTAGTCACCTTTTCTGAGAATTCAAGCTACGATGATAAATGGGTCGAGAGAGATTTCTTCAATTTGAGAGAAATGAATCCTAATTCTTCTAAACGTAA…
ATH_RP2_hgx2537v1_pB35_C-78	5p 3p	45681001 / 45680799	GID: 18394156	A	AT1G14740; [gi|18394156|ref|NM_101343.1| Arabidopsis thaliana unknown protein (AT1G14740) mRNA, complete cds]	-25	1910	IF	Sense		98.8 / 97.4			CTCTCATTCTCTCTCATCCAACGCTATGATCGGAGAGAAAGATCTCGCCGGAGATGGAGAGTGTTCTCGAACCAAAACATCAAAGCCTCGATTCTCTAATCTAAACAACCAAACTCATCAAGACGACAAAACCGGTCAGTATCATCAGAAAGGCGTCGACTTTCTCAACGTCCGGTCCAACAATCTCGATGGTGGGTTTTCTTCAAAATCATCACCCAGATCAGGAAACGAGCTCACTCTTAGCTATCTCTGTGAAAACTCCGGTAAACTCGCTGAAAGTCTTGGTCAAAAGGGGAAAGAAGTAGTCACCTTTTCTGAGAATTCAAGCTACGATGATAAATGGGTCGAGAGAGATTTCTTCAATTTGAGAGAAATGAATCCTAATTCTTCTAAACGTAA…	TTCCTATGAACGAATTGGTAGAGATCTTCTCTCTGAGAGTAGAATGTGAATGTAAGAGTCTCTGCTGTGATGATGTGAATGCAAGATCTGTCCAACAACAAAGGCTTTGTAGCTCTGTATGTGTCCTGTTTGTTGAGATTTGATTCAGCTAGCAATACTTGTAGTTGGGTTGGGTTGTGATGTGTGTTCGCATTGGTGTCATGCTGCTTGTGGGATTCAGAAGAATTTGATCAAACCGGGACATAGTTTGAAAGGTCAGAGAGGTACTACTGAGATGATGTTTCATTGCATAGGATGTGCTCATAAGTCAGAGATGTTTGGATTCGTTAAGGATGTTTTTGTGTGTTGCGCTAAGAATTGGGGACTTGAGACTTTGATCAAGGAGCTTGATTGTGTTAG…	CTCTCATTCTCTCTCATCCAACGCTATGATCGGAGAGAAAGATCTCGCCGGAGATGGAGAGTGTTCTCGAACCAAAACATCAAAGCCTCGATTCTCTAATCTAAACAACCAAACTCATCAAGACGACAAAACCGGTCAGTATCATCAGAAAGGCGTCGACTTTCTCAACGTCCGGTCCAACAATCTCGATGGTGGGTTTTCTTCAAAATCATCACCCAGATCAGGAAACGAGCTCACTCTTAGCTATCTCTGTGAAAACTCCGGTAAACTCGCTGAAAGTCTTGGTCAAAAGGGGAAAGAAGTAGTCACCTTTTCTGAGAATTCAAGCTACGATGATAAATGGGTCGAGAGAGATTTCTTCAATTTGAGAGAAATGAATCCTAATTCTTCTAAACGTAA…
ATH_RP2_hgx2537v1_pB35_C-113	5p 3p	45681001 / 45680993	GID: 18394156	A	AT1G14740; [gi|18394156|ref|NM_101343.1| Arabidopsis thaliana unknown protein (AT1G14740) mRNA, complete cds]	24	1980	IF	Sense		99.6 / 97.5			CGGAGATGGAGAGTGTTCTCGAACCAAAACATCAAAGCCTCGATTCTCTAATCTAAACAACCAAACTCATCAAGACGACAAAACCGGTCAGTATCATCAGAAAGGCGTCGACTTTCTCAACGTCCGGTCCAACAATCTCGATGGTGGGTTTTCTTCAAAATCATCACCCAGATCAGGAAACGAGCTCACTCTTAGCTATCTCTGTGAAAACTCCGGTAAACTCGCTGAAAGTCTTGGTCAAAAGGGGAAAGAAGTAGTCACCTTTTCTGAGAATTCAAGCTACGATGATAAATGGGTCGAGAGAGATTTCTTCAATTTGAGAGAAATGAATCCTAATTCTTCTAAACGTAAGGCTCACGAAGAAGAAGAAGAAGCTGAAGAAGAAGAAGATAAGAAAAG…	TTCTGTAAGGTCCCGTTTTGTTTGAGATTTGAATCAGCTAGCAATACTGTAGTTGGGTGGGTGTGATCGTGTTCGCATGGTGGTCATGCTGCTGTGGGATTCAGAAGAATTTGATCAAACCGGGACATAGTTTGAAAGGTCAGAGAGGTACTACTGAGATGATGTTTCATTGCATGGGATGTGCTCATAAGTCAGAGATGTTTGGATTCGTTAAGGATGTTTTTGTGTGTTGCGCTAAGAATTGGGGACTTGAGACTTTGATCAAGGAGCTTGATTGTGTTAGAAAGGTTTTCCGAGGAAGTGATGATGCAAAAGGCAAAGCATTGCATCTTAAAGCCAATGAAATGGTTAAGAAGCTAGAGAGTAAACAGATTTCCCCTCTTGATGCTTCTAACTTCA…	CGGAGATGGAGAGTGTTCTCGAACCAAAACATCAAAGCCTCGATTCTCTAATCTAAACAACCAAACTCATCAAGACGACAAAACCGGTCAGTATCATCAGAAAGGCGTCGACTTTCTCAACGTCCGGTCCAACAATCTCGATGGTGGGTTTTCTTCAAAATCATCACCCAGATCAGGAAACGAGCTCACTCTTAGCTATCTCTGTGAAAACTCCGGTAAACTCGCTGAAAGTCTTGGTCAAAAGGGGAAAGAAGTAGTCACCTTTTCTGAGAATTCAAGCTACGATGATAAATGGGTCGAGAGAGATTTCTTCAATTTGAGAGAAATGAATCCTAATTCTTCTAAACGTAAGGCTCACGAAGAAGAAGAAGAAGCTGAAGAAGAAGAAGATAAGAAAAG…
ATH_RP2_hgx2537v1_pB35_C-4	5p 3p	45681001	GID: 18394156	A	AT1G14740; [gi|18394156|ref|NM_101343.1| Arabidopsis thaliana unknown protein (AT1G14740) mRNA, complete cds]	448	2003	OOF1	Sense		98.5 / 99.1			TCTTTAGCTTTACCTGATGTATCTCTGTCTTTAACGGCGTCAAACGCCGTGAAAAGGCCGAGAGTGGTGACGAGCGAGAGAACAACGACGTCGTTTTCAAACGATTTCACGGCGACGGCGCCGTCGATGTCTTACTCTTACTCTCATCCTTTCTCTCACAACATTAGCTGCTCGATGACTCGAAACTCCACAGATTTCGATTGCTCCGTTGGTAAAGACGATCACATCTGGTGCGCCGGCGAAGGAACCAACGGATCTGTTCATAGCCGATTCAGACCAATCGGTGACGGCGGCGTAGCGCTCGCGAACAATCCAGTTTCCGGTAAACCTTCAAGCTCTGCTGATTACTCTTTCTTTCCCTCGGAGTTACCGGCTCGGCCGGGGAATGAAGTCACGATC…	CTGTGTTGAGATTTGATTCAGCTAGCAATACTTGTAGTTGGGTGGGTGTGATGTGTGTTCGCATTGGTGTCATGCTGCTGTGGGATTCAGAAGAATTTGATCAAACCGGGACATAGTTGAAAGGTCAGAGAGGTACTACTGAGATGATGTTTCATTGCATGGGATGTGCTCATAAGTCAGAGATGTTTGGGATTCGTTAAGGATGTTTTTGTGTGTTGCGCTAAGAATTGGGGACTTGAGACTTTGATCAAGGAGCTTGATTGTGTTAGAAAGGTTTTCCGAGGAAGTGATGATGCAAAAGGCAAAGCATTGCATCTTAAAGCCAATGAAATGGTTAAGAAGCTAGAGAGTAAACAGATTTCCCCTCTTGATGCTTCTAACTTCATCATTCAGTTCTTC…	TCTTTAGCTTTACCTGATGTATCTCTGTCTTTAACGGCGTCAAACGCCGTGAAAAGGCCGAGAGTGGTGACGAGCGAGAGAACAACGACGTCGTTTTCAAACGATTTCACGGCGACGGCGCCGTCGATGTCTTACTCTTACTCTCATCCTTTCTCTCACAACATTAGCTGCTCGATGACTCGAAACTCCACAGATTTCGATTGCTCCGTTGGTAAAGACGATCACATCTGGTGCGCCGGCGAAGGAACCAACGGATCTGTTCATAGCCGATTCAGACCAATCGGTGACGGCGGCGTAGCGCTCGCGAACAATCCAGTTTCCGGTAAACCTTCAAGCTCTGCTGATTACTCTTTCTTTCCCTCGGAGTTACCGGCTCGGCCGGGGAATGAAGTCACGATC…
ATH_RP2_hgx2537v1_pB35_C-32	5p 3p	45681001 / 45680902	GID: 18394156	A	AT1G14740; [gi|18394156|ref|NM_101343.1| Arabidopsis thaliana unknown protein (AT1G14740) mRNA, complete cds]	699	1969	IF	Sense		97.3 / 97.9			CGGATCTGTTCATAGCCGATTCAGACCAATCGGTGACGGCGGCGTATCGCTCGCGAACAATCCAGTTTCCGGTAAACCTTCAAGCTCTGCTGATTACTCTTTCTTTCCCTCGGAGTTACCGGCTCGGCCGGGGAATGAAGTCACGATCTCCGGCGATTCGAGGAAGAAAGTAGCTAACTTGGAAGATAACGATGCGGTTAGATCGGAGAGGGTGTTATACGACATCGTTTCGAAATCGATTTCTTCTGTGGCTTTGATTATTCAAGGGATGGCTGATGAAACTCTAGAATCAGCTAAAGAGTATCTAAGGAACTTGATTGATTCACCGGAGAAGAAGGAGAAGTTGGTGAATCTTCAGAACCAGATTGATAAAAGGTCTGATCTTAGTAAGGAGACGTT…	TGATGATTGGTGAATGCCAAGATCCTGTCCCAACAACAAAGGGCTTTGTAGCTCCTGTATGTGTCCTGTTTGTTGAGATTTGATTCCAGCTAGCAATACTGTAGTGGGTGGGTTGTGATGTGTGTTCGCATGGTGTCATGCTGCTTGTGGGATTCAGAAGAATTTGATCAAACCGGGACATAGTTGAAAGGTCAGAGAGGTACTACTGAGATGATGTTTCATTGCATGGGATGTGCTCATAAGTCAGAGATGTTTGGATTCGTTAAGGATGTTTTTGTGTGTTGCGCTAAGAATTGGGGACTTGAGACTTTGATCAAGGAGCTTGATTGTGTTAGAAAGGTTTTCCGAGGAAGTGATGATGCAAAAGGCAAAGCATTGCATCTTAAAGCCAATGAAATG…	CGGATCTGTTCATAGCCGATTCAGACCAATCGGTGACGGCGGCGTAGCGCTCGCGAACAATCCAGTTTCCGGTAAACCTTCAAGCTCTGCTGATTACTCTTTCTTTCCCTCGGAGTTACCGGCTCGGCCGGGGAATGAAGTCACGATCTCCGGCGATTCGAGGAAGAAAGTAGCTAACTTGGAAGATAACGATGCGGTTAGATCGGAGAGGGTGTTATACGACATCGTTTCGAAATCGATTTCTTCTGTGGCTTTGATTATTCAAGGGATGGCTGATGAAACTCTAGAATCAGCTAAAGAGTATCTAAGGAACTTGATTGATTCACCGGAGAAGAAGGAGAAGCTGGTGAATCTTCAGAACCAGATTGATAAAAGGTCTGATCTTAGTAAGGAGACGTT…
ATH_RP2_hgx2537v1_pB35_C-64	5p 3p	45681001	GID: 18394156	A	AT1G14740; [gi|18394156|ref|NM_101343.1| Arabidopsis thaliana unknown protein (AT1G14740) mRNA, complete cds]	714	1336	IF	Sense		99.8 / 99.4			CCGATTCAGACCAATCGGTGACGGCGGCGTAGCGCTCGCGAACAATCCAGTTTCCGGTAAACCTTCAAGCTCTGCTGATTACTCTTTCTTTCCCTCGGAGTTACCGGCTCGGCCGGGGAATGAAGTCACGATCTCCGGCGATTCGAGGAAGAAAGTAGCTAACTTGGAAGATAACGATGCGGTTAGATCGGAGAGGGTGTTATACGACATCGTTTCGAAATCGATTTCTTCTGTGGCTTTGATTATTCAAGGGATGGCTGATGAAACTCTAGAATCAGCTAAAGAGTATCTAAGGAACTTGATTGATTCACCGGAGAAGAAGGAGAAGCTGGTGAATCTTCAGAACCAGATTGATAAAAGGTCTGATCTTAGTAAGGAGACGTTATCGAAATGTGTTAA…	GATGATGAAGATACCCCACCAAACCCAAAAAAAAGAGATCCTAGAACTAGCATGGCGCAGGGGCACGAACGATCAGACAATCGGTGACGGCGGCGTAGCGCTCGCGAACAATCCAGTTCCGGTAAACCTTCAAGCTCTGCTGATTACTCTTTCTTTCCCTCGGAGTCACCGGCTCGGCCGGGGAATGAAGTCACGATCTCGGCGATTCGAGGAAGAAAGTAGCTAACTTGGAAGATAACGATGCGGTTAGATCGGAGAGGGTGTTATACGACATCGTTTCGAAATCGATTTCTTCTGTGGCTTTGATTATTCAAGGGATGGCTGATGAAACTCTAGAATCAGCTAAAGAGTATCTAAGGAACTTGATTGATTCACCGGAGAAGAAGGAGAAGCTGGTGA…	CCGATTCAGACCAATCGGTGACGGCGGCGTAGCGCTCGCGAACAATCCAGTTTCCGGTAAACCTTCAAGCTCTGCTGATTACTCTTTCTTTCCCTCGGAGTTACCGGCTCGGCCGGGGAATGAAGTCACGATCTCCGGCGATTCGAGGAAGAAAGTAGCTAACTTGGAAGATAACGATGCGGTTAGATCGGAGAGGGTGTTATACGACATCGTTTCGAAATCGATTTCTTCTGTGGCTTTGATTATTCAAGGGATGGCTGATGAAACTCTAGAATCAGCTAAAGAGTATCTAAGGAACTTGATTGATTCACCGGAGAAGAAGGAGAAGCTGGTGAATCTTCAGAACCAGATTGATAAAAGGTCTGATCTTAGTAAGGAGACGTTATCGAAATGTGTTAA…
ATH_RP2_hgx2537v1_pB35_B-102	5p 3p	45681001 / 45680993	GID: 18394156	A	AT1G14740; [gi|18394156|ref|NM_101343.1| Arabidopsis thaliana unknown protein (AT1G14740) mRNA, complete cds]	795	1998	IF	Sense		98.8 / 98.3			CTCTTTCTTTCCCTCGGAGTTACCGGCTCGGCCGGGGAATGAAGTCACGATCTCCGGCGATTCGAGGAAGAAAGTAGCTAACTTGGAAGATAACGATGCGGTTAGATCGGAGAGGGTGTTATACGACATCGTTTCGAAATCGATTTCTTCTGTGGCTTTGATTATTCAAGGGATGGCTGATGAAACTCTAGAATCAGCTAAAGAGTATCTAAGGAACTTGATTGATTCACCGGAGAAGAAGGAGAAGCTGGTGAATCTTCAGAACCAGATTGATAAAAGGTCTGATCTTAGTAAGGAGACGTTATCGAAATGTGTTAAAGATCAGCTTGATATCTTGGTAGCTGTAAGAACAGGGCTTAAGTATTTCCTCTCTGGTAAGATCAGAATCCCTATGAACGA…	GCTCCTGTTATGGTGTCCTGTTTGTTTTGAGATTTGATTCAGCTAGCAATACTGTAGTTGGGTGGGTGTGATGTGGTGTTCGCATGGTGTCATGCTGCTGTGGGATTCAGAAGAATTTGATCAAACCGGGACATAGTTTGAAAGGTCAGAGAGGTACTACTGAGATGATGTTTCATTGCATGGGATGTGCTCATAAGTCAGAGATGTTTGGGATTCGTTAAGGATGTTTTTGTGTGTTGCGCTAAGAATTGGGGACTTGAGACTTTGATCAAGGAGCTTGATTGTGTTAGAAAGGTTTTCCGAGGAAGTGATGATGCAAAAGGCAAAGCATTGCATCTTAAAGCCAATGAAATGGTTAAGAAGCTAGAGAGTAAACAGATTTCCCCTCTTGATGCTTCT…	CTCTTTCTTTCCCTCGGAGTTACCGGCTCGGCCGGGGAATGAAGTCACGATCTCCGGCGATTCGAGGAAGAAAGTAGCTAACTTGGAAGATAACGATGCGGTTAGATCGGAGAGGGTGTTATACGACATCGTTTCGAAATCGATTTCTTCTGTGGCTTTGATTATTCAAGGGATGGCTGATGAAACTCTAGAATCAGCTAAAGAGTATCTAAGGAACTTGATTGATTCACCGGAGAAGAAGGAGAAGCTGGTGAATCTTCAGAACCAGATTGATAAAAGGTCTGATCTTAGTAAGGAGACGTTATCGAAATGTGTTAAAGATCAGCTTGATATCTTGGTAGCTGTAAGAACAGGGCTTAAGTATTTCCTCTCTGGTAAGATCAGAATCCCTATGAACGA…
ATH_RP2_hgx2537v1_pB35_B-29	5p 3p	45681001 / 45680626	GID: 18394156	A	AT1G14740; [gi|18394156|ref|NM_101343.1| Arabidopsis thaliana unknown protein (AT1G14740) mRNA, complete cds]	840	1998	IF	Sense		98.0 / 98.1			CACGATCTCCGGCGATTCGAGGAAGAAAGTAGCTAACTTGGAAGATAACGATGCGGTTAGATCGGAGAGGGTGTTATACGACATCGTTTCGAAATCGATTTCTTCTGTGGCTTTGATTATTCAAGGGATGGCTGATGAAACTCTAGAATCAGCTAAAGAGTATCTAAGGAACTTGATTGATTCACCGGAGAAGAAGGAGAAGCTGGTGAATCTTCAGAACCAGATTGATAAAAGGTCTGATCTTAGTAAGGAGACGTTATCGAAATGTGTTAAAGATCAGCTTGATATCTTGGTAGCTGTAAGAACAGGGCTTAAGTATTTCCTCTCTGGTAAGATCAGAATCCCTATGAACGAATTGGTAGAGATCTTTCTCTTCTTGAGATGTAGGAATGTGAATTG…	TCAAACAACAAAAGGCTTTGTAGCTCCTGTTATGGTTCCTGTTTTGTTTGAGATTTGATTCAGCTAGCATACTGTAGTTGGGTTGGGTTGTGATGTGTGTTCGCATTGGGTGTCATGCTGCTTGTGGGATTCAGAAGAATTTTGATCAAACCGGGACATAGTTTGAAAGGTCAGAGAGGTACTACTGAGATGATGTTTCATTGCATTGGATGTGCTCATAAGTCAGAGATGTTTGGATTCGTTAAGGATGTTTTTGTGTGTTGCGCTAAGAATTGGGGACTTGAGACTTTGATCAAGGAGCTTGATTGTGTTAGAAAGGTTTTCCGAGGAAGTGATGATGCAAAAGGCAAAGCATTGCATCTTAAAGCCAATGAAATGGTTAAGAAGCTAGAGAGTAAA…	CACGATCTCCGGCGATTCGAGGAAGAAAGTAGCTAACTTGGAAGATAACGATGCGGTTAGATCGGAGAGGGTGTTATACGACATCGTTTCGAAATCGATTTCTTCTGTGGCTTTGATTATTCAAGGGATGGCTGATGAAACTCTAGAATCAGCTAAAGAGTATCTAAGGAACTTGATTGATTCACCGGAGAAGAAGGAGAAGCTGGTGAATCTTCAGAACCAGATTGATAAAAGGTCTGATCTTAGTAAGGAGACGTTATCGAAATGTGTTAAAGATCAGCTTGATATCTTGGTAGCTGTAAGAACAGGGCTTAAGTATTTCCTCTCTGGTAAGATCAGAATCCCTATGAACGAATTGGTAGAGATCTTTCTCTTCTTGAGATGTAGGAATGTGAATTG…
ATH_RP2_hgx2537v1_pB35_B-101	5p 3p	45681001 / 45680993	GID: 18394156	A	AT1G14740; [gi|18394156|ref|NM_101343.1| Arabidopsis thaliana unknown protein (AT1G14740) mRNA, complete cds]	918	2014	IF	Sense		98.0 / 98.1			CGACATCGTTTCGAAATCGATTTCTTCTGTGGCTTTGATTATTCAAGGGATGGCTGATGAAACTCTAGAATCAGCTAAAGAGTATCTAAGGAACTTGATTGATTCACCGGAGAAGAAGGAGAAGCTGGTGAATCTTCAGAACCAGATTGATAAAAGGTCTGATCTTAGTAAGGAGACGTTATCGAAATGTGTTAAAGATCAGCTTGATATCTTGGTAGCTGTAAGAACAGGGCTTAAGTATTTCCTCTCTGGTAAGATCAGAATCCCTATGAACGAATTGGTAGAGATCTTTCTCTTCTTGAGATGTAGGAATGTGAATTGTAAGAGTCTCTTGCCTGTTGATGATTGTGAATGCAAGATCTGTTCCAACAACAAAGGCTTTTGTAGCTCTTGTATGTG…	CGTAGTTGAGATTGATCAGCTAGCAATACTGTAGTTGGGTGGTGGATGTGTGTTCGCATGGTGTCATGCTGCTGTGGGATCAGAAGAATTTGATCAAACCGGGACATAGTTGAAAGGTCAGAGAGGTACTACTGAGATGATGTTTCATTGCATGGGATGTGCTCATAAGTCAGAGATGTTTGGGATTCGTTAAGGATGTTTTTGTGTGTTGCGCTAAGAATTGGGGACTTGAGACTTTGATCAAGGAGCTTGATTGTGTTAGAAAGGTTTTCCGAGGAAGTGATGATGCAAAAGGCAAAGCATTGCATCTTAAAGCCAATGAAATGGTTAAGAAGCTAGAGAGTAAACAGATTTCCCCTCTTGATGCTTCTAACTTCATCATTCAGTTCTTCAACTATG…	CGACATCGTTTCGAAATCGATTTCTTCTGTGGCTTTGATTATTCAAGGGATGGCTGATGAAACTCTAGAATCAGCTAAAGAGTATCTAAGGAACTTGATTGATTCACCGGAGAAGAAGGAGAAGCTGGTGAATCTTCAGAACCAGATTGATAAAAGGTCTGATCTTAGTAAGGAGACGTTATCGAAATGTGTTAAAGATCAGCTTGATATCTTGGTAGCTGTAAGAACAGGGCTTAAGTATTTCCTCTCTGGTAAGATCAGAATCCCTATGAACGAATTGGTAGAGATCTTTCTCTTCTTGAGATGTAGGAATGTGAATTGTAAGAGTCTCTTGCCTGTTGATGATTGTGAATGCAAGATCTGTTCCAACAACAAAGGCTTTTGTAGCTCTTGTATGTG…
ATH_RP2_hgx2537v1_pB35_B-31	5p 3p	45681001 / 45681136	GID: 18394156	A	AT1G14740; [gi|18394156|ref|NM_101343.1| Arabidopsis thaliana unknown protein (AT1G14740) mRNA, complete cds]	918	2014	IF	Sense		99.1 / 98.6			CGACATCGTTTCGAAATCGATTTCTTCTGTGGCTTTGATTATTCAAGGGATGGCTGATGAAACTCTAGAATCAGCTAAAGAGTATCTAAGGAACTTGATTGATTCACCGGAGAAGAAGGAGAAGCTGGTGAATCTTCAGAACCAGATTGATAAAAGGTCTGATCTTAGTAAGGAGACGTTATCGAAATGTGTTAAAGATCAGCTTGATATCTTGGTAGCTGTAAGAACAGGGCTTAAGTATTTCCTCTCTGGTAAGATCAGAATCCCTATGAACGAATTGGTAGAGATCTTTCTCTTCTTGAGATGTAGGAATGTGAATTGTAAGAGTCTCTTGCCTGTTGATGATTGTGAATGCAAGATCTGTTCCAACAACAAAGGCTTTTGTAGCTCTTGTATGTG…	GTAAGGTGCCCTGTTTTGTTTGAGATTTGATTCAGCTAGCAATACTGTAGTAGGGTTGGTTGTGATGTGTTGTTCGCATTGGTGTCATGCTGCCTTGTGGGATCAGAAGAATTTGATCAAACCGGGACATAGTTTGAAAGGTCAGAGAGGTACTACTGAGATGATGTTTCATTGCATGGGATGTGCTCATAAGTCAGAGATGTTTGGGATTCGTTAAGGATGTTTTTGTGTGTTGCGCTAAGAATTGGGGACTTGAGACTTTGATCAAGGAGCTTGATTGTGTTAGAAAGGTTTTCCGAGGAAGTGATGATGCAAAAGGCAAAGCATTGCATCTTAAAGCCAATGAAATGGTTAAGAAGCTAGAGAGTAAACAGATTTCCCCTCTTGATGCTTCTAACT…	CGACATCGTTTCGAAATCGATTTCTTCTGTGGCTTTGATTATTCAAGGGATGGCTGATGAAACTCTAGAATCAGCTAAAGAGTATCTAAGGAACTTGATTGATTCACCGGAGAAGAAGGAGAAGCTGGTGAATCTTCAGAACCAGATTGATAAAAGGTCTGATCTTAGTAAGGAGACGTTATCGAAATGTGTTAAAGATCAGCTTGATATCTTGGTAGCTGTAAGAACAGGGCTTAAGTATTTCCTCTCTGGTAAGATCAGAATCCCTATGAACGAATTGGTAGAGATCTTTCTCTTCTTGAGATGTAGGAATGTGAATTGTAAGAGTCTCTTGCCTGTTGATGATTGTGAATGCAAGATCTGTTCCAACAACAAAGGCTTTTGTAGCTCTTGTATGTG…
ATH_RP2_hgx2537v1_pB35_C-101	5p 3p	45681001 / 45680764	GID: 18394156	A	AT1G14740; [gi|18394156|ref|NM_101343.1| Arabidopsis thaliana unknown protein (AT1G14740) mRNA, complete cds]	918	2014	IF	Sense		97.9 / 98.2			CGACATCGTTTCGAAATCGATTTCTTCTGTGGCTTTGATTATTCAAGGGATGGCTGATGAAACTCTAGAATCAGCTAAAGAGTATCTAAGGAACTTGATTGATTCACCGGAGAAGAAGGAGAAGCTGGTGAATCTTCAGAACCAGATTGATAAAAGGTCTGATCTTAGTAAGGAGACGTTATCGAAATGTGTTAAAGATCAGCTTGATATCTTGGTAGCTGTAAGAACAGGGCTTAAGTATTTCCTCTCTGGTAAGATCAGAATCCCTATGAACGAATTGGTAGAGATCTTTCTCTTCTTGAGATGTAGGAATGTGAATTGTAAGAGTCTCTTGCCTGTTGATGATTGTGAAATGCAAGATCTGTTCCACAACAAAGGCTTTTGTAGCTCTTGTATGTG…	AGACGTACTACTGAGATGATGTTTCATGCATGGGATGGGCTCATAAGTAGAGATGTTGGATTCGTTAAGGATGTTTTGTGTGTGCGCTAAGAATGGGGACTTGAGACTTGATCAAGGAGCTTGATTGTGTTAGAAAGGTTTTCCGAGGAAGTGATGATGCAAAAGGCAAAGCATTGCATCTTAAAGCCAATGAAATGGTTAAGAAGCTAGAGAGTAAACAGATTTCCCCTCTTGATGCTTCTAACTTCATCATTCAGTTCTTCAACTATGCTGAGTCAATACCAGAAATTCCCGACCCACCGAGAGAGCTAACCGTTGCAGCGGAAACGAGCTACAGAAAAGACGAGGCATCTGTGACGCCTTCAACATCAAAGGATCAAAAGAAGAAGAGCTTTGCGT…	CGACATCGTTTCGAAATCGATTTCTTCTGTGGCTTTGATTATTCAAGGGATGGCTGATGAAACTCTAGAATCAGCTAAAGAGTATCTAAGGAACTTGATTGATTCACCGGAGAAGAAGGAGAAGCTGGTGAATCTTCAGAACCAGATTGATAAAAGGTCTGATCTTAGTAAGGAGACGTTATCGAAATGTGTTAAAGATCAGCTTGATATCTTGGTAGCTGTAAGAACAGGGCTTAAGTATTTCCTCTCTGGTAAGATCAGAATCCCTATGAACGAATTGGTAGAGATCTTTCTCTTCTTGAGATGTAGGAATGTGAATTGTAAGAGTCTCTTGCCTGTTGATGATTGTGAATGCAAGATCTGTTCCAACAACAAAGGCTTTTGTAGCTCTTGTATGTG…
ATH_RP2_hgx2537v1_pB35_B-47	5p 3p	45681001 / 45680993	GID: 18394156	A	AT1G14740; [gi|18394156|ref|NM_101343.1| Arabidopsis thaliana unknown protein (AT1G14740) mRNA, complete cds]	928	2012	OOF1	Sense		98.3 / 98.4			TCGAAATCGATTTCTTCTGTGGCTTTGATTATTCAAGGGATGGCTGATGAAACTCTAGAATCAGCTAAAGAGTATCTAAGGAACTTGATTGATTCACCGGAGAAGAAGGAGAAGCTGGTGAATCTTCAGAACCAGATTGATAAAAGGTCTGATCTTAGTAAGGAGACGTTATCGAAATGTGTTAAAGATCAGCTTGATATCTTGGTAGCTGTAAGAACAGGGCTTAAGTATTTCCTCTCTGGTAAGATCAGAATCCCTATGAACGAATTGGTAGAGATCTTTCTCTTCTTGAGATGTAGGAATGTGAATTGTAAGAGTCTCTTGCCTGTTGATGATTGTGAATGCAAGATCTGTTCCAACAACAAAGGCTTTTGTAGCTCTTGTATGTGTCCTGTTTGT…	TTGATCAGCCTAGCAATACTGTAGTTGGTTGGTTGTGATGTGTGTTCGCATGGTGTCATGCTGCTGTGGGATCAGAAGAATTTGATCAAACCGGGACATAGTTTGAAAGGTCAGAGAGGTACTACTGAGATGATGTTTCATTGCATGGGATGTGCTCATAAGTCAGAGATGTTTGGGATTCGTTAAGGATGTTTTTGTGTGTTGCGCTAAGAATTGGGGACTTGAGACTTTGATCAAGGAGCTTGATTGTGTTAGAAAGGTTTTCCGAGGAAGTGATGATGCAAAAGGCAAAGCATTGCATCTTAAAGCCAATGAAATGGTTAAGAAGCTAGAGAGTAAACAGATTTCCCCTCTTGATGCTTCTAACTTCATCATTCAGTTCTTCAACTATGCTGAGTC…	TCGAAATCGATTTCTTCTGTGGCTTTGATTATTCAAGGGATGGCTGATGAAACTCTAGAATCAGCTAAAGAGTATCTAAGGAACTTGATTGATTCACCGGAGAAGAAGGAGAAGCTGGTGAATCTTCAGAACCAGATTGATAAAAGGTCTGATCTTAGTAAGGAGACGTTATCGAAATGTGTTAAAGATCAGCTTGATATCTTGGTAGCTGTAAGAACAGGGCTTAAGTATTTCCTCTCTGGTAAGATCAGAATCCCTATGAACGAATTGGTAGAGATCTTTCTCTTCTTGAGATGTAGGAATGTGAATTGTAAGAGTCTCTTGCCTGTTGATGATTGTGAATGCAAGATCTGTTCCAACAACAAAGGCTTTTGTAGCTCTTGTATGTGTCCTGTTTGT…
ATH_RP2_hgx2537v1_pB35_C-50	5p 3p	45681001 / 45680799	GID: 18394156	A	AT1G14740; [gi|18394156|ref|NM_101343.1| Arabidopsis thaliana unknown protein (AT1G14740) mRNA, complete cds]	969	1953	IF	Sense		99.6 / 99.1			GGCTGATGAAACTCTAGAATCAGCTAAAGAGTATCTAAGGAACTTGATTGATTCACCGGAGAAGAAGGAGAAGCTGGTGAATCTTCAGAACCAGATTGATAAAAGGTCTGATCTTAGTAAGGAGACGTTATCGAAATGTGTTAAAGATCAGCTTGATATCTTGGTAGCTGTAAGAACAGGGCTTAAGTATTTCCTCTCTGGTAAGATCAGAATCCCTATGAACGAATTGGTAGAGATCTTTCTCTTCTTGAGATGTAGGAATGTGAATTGTAAGAGTCTCTTGCCTGTTGATGATTGTGAATGCAAGATCTGTTCCAACAACAAAGGCTTTTGTAGCTCTTGTATGTGTCCTGTTTGTTTGAGATTTGATTCAGCTAGCAATACTTGTAGTTGGGTTGG…	GATCTGTTCCAACAACAAAGGCTTTTGTAGCTCTGTATGTGTCTGTTTTGTTGAGATTTGATTCAGCTAGCAATACTTGTAGTTGGGTTGGGTTGTGATGTGTGTTCGCATTGGTGTCATGCTGCTTGTGGGATTCAGAAGAATTTGATCAAACCGGGACATAGTTTGAAAGGTCAGAGAGGTACTACTGAGATGATGTTTCATTGCATGGATGTGCTCATAAGTCAGAGATGTTTGGATTCGTTAAGGATGTTTTTGTGTGTTGCGCTAAGAATTGGGGACTTGAGACTTTGATCAAGGAGCTTGATTGTGTTAGAAAGGTTTTCCGAGGAAGTGATGATGCAAAAGGCAAAGCATTGCATCTTAAAGCCAATGAAATGGTTAAGAAGCTAGAGAGTA…	GGCTGATGAAACTCTAGAATCAGCTAAAGAGTATCTAAGGAACTTGATTGATTCACCGGAGAAGAAGGAGAAGCTGGTGAATCTTCAGAACCAGATTGATAAAAGGTCTGATCTTAGTAAGGAGACGTTATCGAAATGTGTTAAAGATCAGCTTGATATCTTGGTAGCTGTAAGAACAGGGCTTAAGTATTTCCTCTCTGGTAAGATCAGAATCCCTATGAACGAATTGGTAGAGATCTTTCTCTTCTTGAGATGTAGGAATGTGAATTGTAAGAGTCTCTTGCCTGTTGATGATTGTGAATGCAAGATCTGTTCCAACAACAAAGGCTTTTGTAGCTCTTGTATGTGTCCTGTTTGTTTGAGATTTGATTCAGCTAGCAATACTTGTAGTTGGGTTGG…
ATH_RP2_hgx2537v1_pB35_B-74	5p 3p	45681001	GID: 18394156	A	AT1G14740; [gi|18394156|ref|NM_101343.1| Arabidopsis thaliana unknown protein (AT1G14740) mRNA, complete cds]	972	2004	IF	Sense		98.2 / 99.0			TGATGAAACTCTAGAATCAGCTAAAGAGTATCTAAGGAACTTGATTGATTCACCGGAGAAGAAGGAGAAGCTGGTGAATCTTCAGAACCAGATTGATAAAAGGTCTGATCTTAGTAAGGAGACGTTATCGAAATGTGTTAAAGATCAGCTTGATATCTTGGTAGCTGTAAGAACAGGGCTTAAGTATTTCCTCTCTGGTAAGATCAGAATCCCTATGAACGAATTGGTAGAGATCTTTCTCTTCTTGAGATGTAGGAATGTGAATTGTAAGAGTCTCTTGCCTGTTGATGATTGTGAATGCAAGATCTGTTCCAACAACAAAGGCTTTTGTAGCTCTTGTATGTGTCCTGTTTGTTTGAGATTTGATTCAGCTAGCAATACTTGTAGTTGGGTTGGTTG…	TCCTGTTTGTTTTGAGGATTTGATTCAGCTAGCCAATAACTTGTAGTTGGGTTGGTTGTGATGTGTGTTCGCATTGGTGTCATGCTGCTGTGGGATTCAGAAGAATTTGATCAAACCGGGACATAGTTTGAAAGGTCAGAGAGGTACTACTGAGATGATGTTTCATTGCATGGGATGTGCTCATAAGTCAGAGATGTTTGGGATTCGTTAAGGATGTTTTTGTGTGTTGCGCTAAGAATTGGGGACTTGAGACTTTGATCAAGGAGCTTGATTGTGTTAGAAAGGTTTTCCGAGGAAGTGATGATGCAAAAGGCAAAGCATTGCATCTTAAAGCCAATGAAATGGTTAAGAAGCTAGAGAGTAAACAGATTTCCCCTCTTGATGCTTCTAACTTCATCA…	TGATGAAACTCTAGAATCAGCTAAAGAGTATCTAAGGAACTTGATTGATTCACCGGAGAAGAAGGAGAAGCTGGTGAATCTTCAGAACCAGATTGATAAAAGGTCTGATCTTAGTAAGGAGACGTTATCGAAATGTGTTAAAGATCAGCTTGATATCTTGGTAGCTGTAAGAACAGGGCTTAAGTATTTCCTCTCTGGTAAGATCAGAATCCCTATGAACGAATTGGTAGAGATCTTTCTCTTCTTGAGATGTAGGAATGTGAATTGTAAGAGTCTCTTGCCTGTTGATGATTGTGAATGCAAGATCTGTTCCAACAACAAAGGCTTTTGTAGCTCTTGTATGTGTCCTGTTTGTTTGAGATTTGATTCAGCTAGCAATACTTGTAGTTGGGTTGGTTG…
ATH_RP2_hgx2537v1_pB35_C-73	5p	45680868	GID: 18394156	A	AT1G14740; [gi|18394156|ref|NM_101343.1| Arabidopsis thaliana unknown protein (AT1G14740) mRNA, complete cds]	996	No Data	IF	Sense		76.7			AGAGTATCTAAGGAAATTGATTGATTCGCCGGTTAAGAAGGATAACCTGGTGAATCTTCAGAACCTCTTTGATAAAAGGCCTCATCTTAGTAAGGAGACTTTATAAAAATGTGTTAAAGATCAGCTTGGAATCTTGGTAGCTGTAAGAACAGGGCTTAAATATTTCCTCTTGGGCAATATCAGAATCCCTTTGAACCAATTGGAATAGAACTTTCTTTTGTTGAAATGTAGGAAGGTCAATTGTAAGAGTCTGTTGCCTGTTGATAATTGTAAATGCAAGATCTGTTCCAACCACAAAGGCTTTTCTAGCTCTTGGATGTGACCTGTTTGTTAGAGATTTGACTCCTCCCACATTACTTGAAATTGGAAAGGTGAAATCGTCTGTTCATATTGTGGTCA…
ATH_RP2_hgx2537v1_pB35_C-24	5p 3p	45681001 / 45680949	GID: 18394156	A	AT1G14740; [gi|18394156|ref|NM_101343.1| Arabidopsis thaliana unknown protein (AT1G14740) mRNA, complete cds]	996	2004	IF	Sense		97.1 / 97.3			AGAGTATCTAAGGAACTTGATTGATTCACCGGAGAAGAAGGAGAAGCTGGTGAATCTTCAGAACCAGATTGATAAAAGGTCTGATCTTAGTAAGGAGACGTTATCGAAATGTGTTAAAGATCAGCTTGATATCTTGGTAGCTGTAAGAACAGGGCTTAAGTATTTCCTCTCTGGTAAGATCAGAATCCCTATGAACGAATTGGTAGAGATCTTTCTCTTCTTGAGATGTAGGAATGTGAATTGTAAGAGTCTCTTGCCTGTTGATGATTGTGAATGCAAGATCTGTTCCAACAACAAAGGCTTTTGTAGCTCTTGTATGTGTCCTGTTTGTTTGAGATTTGATTCAGCTAGCAATACTTGTAGTTGGGTTGGTTGTGATGTGTGTTCGCATTGGTGTCA…	TTGGGAGCTCTCGTATGTCGTCCCGTTGGTTGAGATTCGATCCAGCTAGCCAATAACTGTAGTTGGGTTGGTTCTGATGTGGTGTTCGCATCGGTGTCATGCTGCTTGTGGGATTCAGAAGAATTTGATCAAACCCGGGACATAGTTTGAAAGGTCAGAGAGGTACTACTGAGATGATGTTTCATTGCATGGGATGTGCTCATAAGTCAGAGATGTTTGGGATTCGTTAAGGATGTTTTGTGTGTTGCGCTAAGAATTGGGGACTTGAGACTTTGATCAAGGAGCTTGATTGTGTTAGAAAGGTTTTCCGAGGAAGTGATGATGCAAAAGGCAAAGCATTGCATCTTAAAGCCAATGAAATGGTTAAGAAGCTAGAGAGTAAACAGATTTCCCCTCTTG…	AGAGTATCTAAGGAACTTGATTGATTCACCGGAGAAGAAGGAGAAGCTGGTGAATCTTCAGAACCAGATTGATAAAAGGTCTGATCTTAGTAAGGAGACGTTATCGAAATGTGTTAAAGATCAGCTTGATATCTTGGTAGCTGTAAGAACAGGGCTTAAGTATTTCCTCTCTGGTAAGATCAGAATCCCTATGAACGAATTGGTAGAGATCTTTCTCTTCTTGAGATGTAGGAATGTGAATTGTAAGAGTCTCTTGCCTGTTGATGATTGTGAATGCAAGATCTGTTCCAACAACAAAGGCTTTTGTAGCTCTTGTATGTGTCCTGTTTGTTTGAGATTTGATTCAGCTAGCAATACTTGTAGTTGGGTTGGTTGTGATGTGTGTTCGCATTGGTGTCA…
ATH_RP2_hgx2537v1_pB35_B-111	5p 3p	45681001 / 45680999	GID: 18394156	A	AT1G14740; [gi|18394156|ref|NM_101343.1| Arabidopsis thaliana unknown protein (AT1G14740) mRNA, complete cds]	1098	1909	IF	Sense		97.2 / 95.7			ATCGAAATGTGTTAAAGATCAGCTTGATATCTTGGTAGCTGTAAGAACAGGGCTTAAGTATTTCCTCTCTGGTAAGATCAGAATCCCTATGAACGAATTGGTAGAGATCTTTCTCTTCTTGAGATGTAGGAATGTGAATTGTAAGAGTCTCTTGCCTGTTGATGATTGTGAATGCAAGATCTGTTCCAACAACAAAGGCTTTTGTAGCTCTTGTATGTGTCCTGTTTGTTTGAGATTTGATTCAGCTAGCAATACTTGTAGTTGGGTTGGTTGTGATGTGTGTTCGCATTGGTGTCATGCTGCTTGTGGGATTCAGAAGAATTTGATCAAACCGGGACATAGTTTGAAAGGTCAGAGAGGTACTACTGAGATGATGTTTCATTGCATTGGATGTGCTCA…	CTTGAGAGGTAGGAAATGGAATGGTAAGGATTTTCTGCCCGGTGATGATTGGGATGCAAGTTCTGGTTCAACACAAAGGCTTGTAGGTTTTGTATGTGTCCTGGTTGTCTGAGATTTGATTCAGCTAGCAATACCTGTAGTTGGGTTGGTTGTGATGTGTGTTCGCATGGGTGTCATGCTGCTTGTGGGATTCAGAAGAATTTGATCAAACCCGGGACATAGTTTGAAAGGTCAGAGAGGTACTACTGAGATGATGTTTCATTGCATTGGGATGTGCTCATAAGTCAGAGATGTTTGGATTCGTTAAGGATGTTTTTTGTGTGTTGCGCTAAGAATTGGGGACTTGAGACTTTGATCAAGGAGCTTGATTTGTGTTAGAAAGGTTTTCCGAGGAAGTGA…	ATCGAAATGTGTTAAAGATCAGCTTGATATCTTGGTAGCTGTAAGAACAGGGCTTAAGTATTTCCTCTCTGGTAAGATCAGAATCCCTATGAACGAATTGGTAGAGATCTTTCTCTTCTTGAGATGTAGGAATGTGAATTGTAAGAGTCTCTTGCCTGTTGATGATTGTGAATGCAAGATCTGTTCCAACAACAAAGGCTTTTGTAGCTCTTGTATGTGTCCTGTTTGTTTGAGATTTGATTCAGCTAGCAATACTTGTAGTTGGGTTGGTTGTGATGTGTGTTCGCATTGGTGTCATGCTGCTTGTGGGATTCAGAAGAATTTGATCAAACCGGGACATAGTTTGAAAGGTCAGAGAGGTACTACTGAGATGATGTTTCATTGCATTGGATGTGCTCA…
ATH_RP2_hgx2537v1_pB35_B-43	5p 3p	45681001 / 45681136	GID: 18394156	A	AT1G14740; [gi|18394156|ref|NM_101343.1| Arabidopsis thaliana unknown protein (AT1G14740) mRNA, complete cds]	1098	1909	IF	Sense		97.2 / 97.1			ATCGAAATGTGTTAAAGATCAGCTTGATATCTTGGTAGCTGTAAGAACAGGGCTTAAGTATTTCCTCTCTGGTAAGATCAGAATCCCTATGAACGAATTGGTAGAGATCTTTCTCTTCTTGAGATGTAGGAATGTGAATTGTAAGAGTCTCTTGCCTGTTGATGATTGTGAATGCAAGATCTGTTCCAACAACAAAGGCTTTTGTAGCTCTTGTATGTGTCCTGTTTGTTTGAGATTTGATTCAGCTAGCAATACTTGTAGTTGGGTTGGTTGTGATGTGTGTTCGCATTGGTGTCATGCTGCTTGTGGGATTCAGAAGAATTTGATCAAACCGGGACATAGTTTGAAAGGTCAGAGAGGTACTACTGAGATGATGTTTCATTGCATTGGATGTGCTCA…	AGATTGGTAGAAGATCTTTCTCTTCCTGAGAAGTAGGAATTGTGAAATGTAGAAGTCTCTGCTGTGATGATGTGAATGCAAGAATCTGTTCAACAAACAAAGGCTTTGTAGCTCTGTATGTGTCCTGTTTGTTGAGATTTGATTCAGCTAGCAATACTTGTAGTTGGGTTGGGTTGTGATGTGTGTTCGCATTGGTGTCATGCTGCTTGTGGGATTCAGAAGAATTTGATCAAACCGGGACATAGTTTGAAAGGTCAGAGAGGTACTACTGAGATGATGTTTCATTGCATAGGATGTGCTCATAAGTCAGAGATGTTTGGATTCGTTAAGGATGTTTTTGTGTGTTGCGCTAAGAATTGGGGACTTGAGACTTTGATCAAGGAGCTTGATTGTGTTAGA…	ATCGAAATGTGTTAAAGATCAGCTTGATATCTTGGTAGCTGTAAGAACAGGGCTTAAGTATTTCCTCTCTGGTAAGATCAGAATCCCTATGAACGAATTGGTAGAGATCTTTCTCTTCTTGAGATGTAGGAATGTGAATTGTAAGAGTCTCTTGCCTGTTGATGATTGTGAATGCAAGATCTGTTCCAACAACAAAGGCTTTTGTAGCTCTTGTATGTGTCCTGTTTGTTTGAGATTTGATTCAGCTAGCAATACTTGTAGTTGGGTTGGTTGTGATGTGTGTTCGCATTGGTGTCATGCTGCTTGTGGGATTCAGAAGAATTTGATCAAACCGGGACATAGTTTGAAAGGTCAGAGAGGTACTACTGAGATGATGTTTCATTGCATTGGATGTGCTCA…
ATH_RP2_hgx2537v1_pB35_C-25	5p 3p	45681001	GID: 18394156	A	AT1G14740; [gi|18394156|ref|NM_101343.1| Arabidopsis thaliana unknown protein (AT1G14740) mRNA, complete cds]	1098	1742	IF	Sense		94.8 / 96.3			ATCCAAATGTGTTAAAGATCAGCTTGATATCTTGGTAGCTGTAAGAACAGGGCTTAAGTATTTCCTCTCTGGTAAGATCAGAATCCCTATTAACGAATTGGTAGAGATCTTTCTCTTCTTGAGATGTACGAATGTGAATTGTAAAAGTCTCTTGCCTGTTGATGATTGTGAATGCAAGATCTGTTCCAACAACAAAGGCTTTTGTAGCTCTTGTATGTGTCCTGTTTGTTTGAGATTTGATTCAGCTAGCAATACTTGTAGTTGGGTTGGTTGTGATGTGTGTTCGCATTGGTGTCATGCTGCTTGTGGGACTCACAACAATTTGATCAAACCGGGACATACTTTGAAAGGTCATAGAGGTACTACTGAGATGATGTTTCATTGCATTGGATGTGCTCA…	ATCGATGATGAGATACCCACCCAAACCCAAAAAAGGATCCTAGACTAGCCATGCCGCAGGGCACGAATCGAATGTGTTAAAGATCAGCCTGATATCCTGTAGCCGTAAGACAGGCTTAAGTATTCCTCTCTGGTAAGATCAGAATCCCCTATGAACGAATTGGTAGAGATCTTTCTCTCGTGAGAAGTAGGAATGTGAATTGTAAGAGTCTCTTGCCTGTTGATGATTGTGAATGCAAGATCTGTTCCAACAACAAAGGCTTTTGTAGCTCTAGTATGTGTCCTGTTTGTGTGAGATTTGATTCAGCTAGCAACACTGTAGTTGGGTTGGTTGTGATGTGTGTTCGCATTGGTGTCATGCTGCTTGTGGGATTCAGAAGAATTTGATCAAACCGGGACA…	ATCGAAATGTGTTAAAGATCAGCTTGATATCTTGGTAGCTGTAAGAACAGGGCTTAAGTATTTCCTCTCTGGTAAGATCAGAATCCCTATGAACGAATTGGTAGAGATCTTTCTCTTCTTGAGATGTAGGAATGTGAATTGTAAGAGTCTCTTGCCTGTTGATGATTGTGAATGCAAGATCTGTTCCAACAACAAAGGCTTTTGTAGCTCTTGTATGTGTCCTGTTTGTTTGAGATTTGATTCAGCTAGCAATACTTGTAGTTGGGTTGGTTGTGATGTGTGTTCGCATTGGTGTCATGCTGCTTGTGGGATTCAGAAGAATTTGATCAAACCGGGACATAGTTTGAAAGGTCAGAGAGGTACTACTGAGATGATGTTTCATTGCATTGGATGTGCTCA…
ATH_RP2_hgx2537v1_pB35_B-120	5p 3p	45681001	GID: 18394156	A	AT1G14740; [gi|18394156|ref|NM_101343.1| Arabidopsis thaliana unknown protein (AT1G14740) mRNA, complete cds]	1098	1742	IF	Sense		96.9 / 98.2			ATCGAAATGTGTTAAAGATCAGCTTGATATCTTGGTAGCTGTAAGAACAGGGCTTAAGTATTTCCTCTCTGGTAAGATCAGAATCCCTATGAACGAATTGGTAGAGATCTTTCTCTTCTTGAGATGTAGGAATGTGAATTGTAAGAGTCTCTTGCCTGTTGATGATTGTGAATGCAAGATCTGTTCCAACAACAAAGGCTTTTGTAGCTCTTGTATGTGTCCTGTTTGTTTGAGATTTGATTCAGCTAGCAATACTTTTAGTTGGGTTGGTTGTGATGTGTGTTCGCATTGGTGTCATGCTGCTTGTGGGATTCAGAAGAATTTGATCAAACCGGGACATAGTTTGAAAGGTCAGAGAGGTACTACTGAGATGATGTTTCATTGCATTGGATGTGCTCA…	TGGATTGAGTATTAAACATCTATCGATGATGAAGATACCCCACAACCCAAAAAAAGAAGATCCTAGACTAGCATGCGCAGGGCACGAATCGAAATGTGTAAAGATCAGCTGATATCTGTAGCTGTAAGAACAGGGCTTAAGTATTTCCTCTCTGGTAGATCAGAATCCCTATGAACGAATTGGTAGAGATCTTTCTCTCTTGAGATGTAGGAATGTGAATTGTAAGAGTCTCTTGCCTGTTGATGATTGTGAATGCAAGATCTGTTCCAACAACAAAGGCTTTTGTAGCTCTGTATGTGTCCTGTTTGTTGAGATTTGATTCAGCTAGCAATACTTGTAGTTGGGTTGGTTGTGATGTGTGTTCGCATTGGTGTCATGCTGCTTGTGGGATTCAGAAGA…	ATCGAAATGTGTTAAAGATCAGCTTGATATCTTGGTAGCTGTAAGAACAGGGCTTAAGTATTTCCTCTCTGGTAAGATCAGAATCCCTATGAACGAATTGGTAGAGATCTTTCTCTTCTTGAGATGTAGGAATGTGAATTGTAAGAGTCTCTTGCCTGTTGATGATTGTGAATGCAAGATCTGTTCCAACAACAAAGGCTTTTGTAGCTCTTGTATGTGTCCTGTTTGTTTGAGATTTGATTCAGCTAGCAATACTTGTAGTTGGGTTGGTTGTGATGTGTGTTCGCATTGGTGTCATGCTGCTTGTGGGATTCAGAAGAATTTGATCAAACCGGGACATAGTTTGAAAGGTCAGAGAGGTACTACTGAGATGATGTTTCATTGCATTGGATGTGCTCA…
ATH_RP2_hgx2537v1_pB35_B-19	5p 3p	45681001 / 45680635	GID: 18394156	A	AT1G14740; [gi|18394156|ref|NM_101343.1| Arabidopsis thaliana unknown protein (AT1G14740) mRNA, complete cds]	1098	1998	IF	Sense		98.0 / 98.0			ATCGAAATGTGTTAAAGATCAGCTTGATATCTTGGTAGCTGTAAGAACAGGGCTTAAGTATTTCCTCTCTGGTAAGATCAGAATCCCTATGAACGAATTGGTAGAGATCTTTCTCTTCTTGAGATGTAGGAATGTGAATTGTAAGAGTCTCTTGCCTGTTGATGATTGTGAATGCAAGATCTGTTCCAACAACAAAGGCTTTTGTAGCTCTTGTATGTGTCCTGTTTGTTTGAGATTTGATTCAGCTAGCAATACTTGTAGTTGGGTTGGTTGTGATGTGTGTTCGCATTGGTGTCATGCTGCTTGTGGGATTCAGAAGAATTTGATCAAACCGGGACATAGTTTGAAAGGTCAGAGAGGTACTACTGAGATGATGTTTCATTGCATTGGATGTGCTCA…	CACAGGCTTTGTAGCTCTGTATGTGTCTGTTTGTTGAGATTTGATCAGCTAGCATACTGTAGTGGGTGGTTGTGATGTGTGTTCGCATTGGTGTCATGCTGCTTGTGGGATTCAGAAGAATTGATCAAACCGGGACATAGTTTGAAAGGTCAGAGAGGTACTACTGAGATGATGTTTCATTGCATGGGATGTGCTCATAAGTCAGAGATGTTTGGGATTCGTTAAGGATGTTTTTGTGTGTTGCGCTAAGAATTGGGGACTTGAGACTTTGATCAAGGAGCTTGATTGTGTTAGAAAGGTTTTCCGAGGAAGTGATGATGCAAAAGGCAAAGCATTGCATCTTAAAGCCAATGAAATGGTTAAGAAGCTAGAGAGTAAACAGATTTCCCCTCTTGATGC…	ATCGAAATGTGTTAAAGATCAGCTTGATATCTTGGTAGCTGTAAGAACAGGGCTTAAGTATTTCCTCTCTGGTAAGATCAGAATCCCTATGAACGAATTGGTAGAGATCTTTCTCTTCTTGAGATGTAGGAATGTGAATTGTAAGAGTCTCTTGCCTGTTGATGATTGTGAATGCAAGATCTGTTCCAACAACAAAGGCTTTTGTAGCTCTTGTATGTGTCCTGTTTGTTTGAGATTTGATTCAGCTAGCAATACTTGTAGTTGGGTTGGTTGTGATGTGTGTTCGCATTGGTGTCATGCTGCTTGTGGGATTCAGAAGAATTTGATCAAACCGGGACATAGTTTGAAAGGTCAGAGAGGTACTACTGAGATGATGTTTCATTGCATTGGATGTGCTCA…
ATH_RP2_hgx2537v1_pB35_B-73	5p 3p	45681001	GID: 18394156	A	AT1G14740; [gi|18394156|ref|NM_101343.1| Arabidopsis thaliana unknown protein (AT1G14740) mRNA, complete cds]	1173	2011	IF	Sense		98.9 / 98.9			GATCAGAATCCCTATGAACGAATTGGTAGAGATCTTTCTCTTCTTGAGATGTAGGAATGTGAATTGTAAGAGTCTCTTGCCTGTTGATGATTGTGAATGCAAGATCTGTTCCAACAACAAAGGCTTTTGTAGCTCTTGTATGTGTCCTGTTTGTTTGAGATTTGATTCAGCTAGCAATACTTGTAGTTGGGTTGGTTGTGATGTGTGTTCGCATTGGTGTCATGCTGCTTGTGGGATTCAGAAGAATTTGATCAAACCGGGACATAGTTTGAAAGGTCAGAGAGGTACTACTGAGATGATGTTTCATTGCATTGGATGTGCTCATAAGTCAGAGATGTTTGGATTCGTTAAGGATGTTTTTGTGTGTTGCGCTAAGAATTGGGGACTTGAGACTTTGAT…	TACTTGTAGTTGGGTTGGGTGTGATGTGTGTTCGCATTGGTGTCCATGCTGCCTGTGGGATTCAGAGAATTTGATCAAACCCGGGACATAGTTTGAAAGGTCAGAGAGGTACTACTGAGATGATGTTTCATTGCATGGGATGTGCTCATAAGTCAGAGATGTTTGGGATTCGTTAAGGATGTTTTTGTGTGTTGCGCTAAGAATTGGGGACTTGAGACTTTGATCAAGGAGCTTGATTGTGTTAGAAAGGTTTTCCGAGGAAGTGATGATGCAAAAGGCAAAGCATTGCATCTTAAAGCCAATGAAATGGTTAAGAAGCTAGAGAGTAAACAGATTTCCCCTCTTGATGCTTCTAACTTCATCATTCAGTTCTTCAACTATGCTGAGTCAATACCAGAA…	GATCAGAATCCCTATGAACGAATTGGTAGAGATCTTTCTCTTCTTGAGATGTAGGAATGTGAATTGTAAGAGTCTCTTGCCTGTTGATGATTGTGAATGCAAGATCTGTTCCAACAACAAAGGCTTTTGTAGCTCTTGTATGTGTCCTGTTTGTTTGAGATTTGATTCAGCTAGCAATACTTGTAGTTGGGTTGGTTGTGATGTGTGTTCGCATTGGTGTCATGCTGCTTGTGGGATTCAGAAGAATTTGATCAAACCGGGACATAGTTTGAAAGGTCAGAGAGGTACTACTGAGATGATGTTTCATTGCATTGGATGTGCTCATAAGTCAGAGATGTTTGGATTCGTTAAGGATGTTTTTGTGTGTTGCGCTAAGAATTGGGGACTTGAGACTTTGAT…
OBE2
ATH_RP2_hgx2537v1_pB35_B-49	3p	45681103	GID: 145358995	A	OBE2; [gi|145358995|ref|NM_124190.3| Arabidopsis thaliana OBE2 (OBERON2); protein binding / zinc ion binding (OBE2) mRNA, complete cds]	No Data	1290	??	Sense		96.7				GCCTGGCAAAATCAACCACCTGTTGATGAATGCTATCTTGACATAGTCACTAATAGGAAAGGGTTTGTACCTTGTAGTGTACGATCGGTAACAAGTTTGATTTTCGGTTAATACTTGCCGCCGGATTCGGATGTGACTTGTGTTCCCACTGGACTCATACGGATTGTGCTATTCGGGATGGACAGATCACCCACTGGATCCTCTGCTAAGAATAATACTCAGGTCCAGGAGAGATAGTGTTTAAGTGTCGGGCTTGTAACCGAACGTCTGAGCTGTTGGGATGGGTTAAAGATGTGTTTCAGCACTGTGCACCGAACTGGGATCGAGAATCTTTGATGAAGGAACTTGATTTTGTTAGTAGGATTTTCCGCGGAAGCGAAGATCAACGAGGTAGGAAAC…
ATH_RP2_hgx2537v1_pB35_B-17	5p 3p	45681077 / 45680637	GID: 145358995	A	OBE2; [gi|145358995|ref|NM_124190.3| Arabidopsis thaliana OBE2 (OBERON2); protein binding / zinc ion binding (OBE2) mRNA, complete cds]	18	1485	IF	Sense		97.7 / 96.3			TTCGAATCATCCTCACCAAATGTTACCACCACGTCAACAACAACGAAGTGGAGGAGGACTTGAAACAGCTCTTTCACTAGTCTCTTCAGATCAAGAGCCGCGTCGCGAGTCTCCAGCGGAGAGTGCGAGTTCTCAAGAAACATGGCCACTAGGAGACACTGTTGCTGGGAAGAAGTCAATGAGTCAAAAGACAGAGCCTGATTCTATGGAACAAACTGTGAATGTGATGCACCATGTTTCGAATGCGGACAAGGTATCGGTACGGGATATCGCTAGGGAAAGAGTTGAGTTAGTTGCAGAGAGAATGCATCGATTACCGGATGAGTTTCTTGACGAGTTAAAGAACGGTCTTAAGTCTATCCTTGAAGGGAATGTAGCGCAGAGTGTTGATGAGTTCAT…	TCAACTGGACTCATACGGATTTGCTATTCGGGATGGACAGATCACCACTGATCTCTGCTAGATATACTCAGTCAGAGAGATAGTGTTAAGTGTCGGGCTGTAACCGAACGTCTGAGCTGTCGGATGGGTTAAAGATGTGTTTCAGCACTGTGCACGAACTGGGATCGAGAATCTTGATGAAGGAAACTTGATTTTGTTAGTAGGATTTTCCGCGGAAGCGAAGATCAACGAGGTAGGAAACTGTTTGGGAAGTGTGAGGAGCTTATTGACAAGATTAAAGGTGGTTTGGCTGAAGCAACTGCTGCCAAATTGATATTAATGTTTTTCCAAGAGATCGAATCAGACTCTGCGAAGAGCTTTGAAAATGGAGAAGGTGGACGTTTGATGGCACCTCAGGAT…	TTCGAATCATCCTCACCAAATGTTACCACCACGTCAACAACAACGAAGTGGAGGAGGACTTGAAACAGCTCTTTCACTAGTCTCTTCAGATCAAGAGCCGCGTCGCGAGTCTCCAGCGGAGAGTGCGAGTTCTCAAGAAACATGGCCACTAGGAGACACTGTTGCTGGGAAGAAGTCAATGAGTCAAAAGACAGAGCCTGATTCTATGGAACAAACTGTGAATGTGATGCACCATGTTTCGAATGCGGACAAGGTATCGGTACGGGATATCGCTAGGGAAAGAGTTGAGTTAGTTGCAGAGAGAATGCATCGATTACCGGATGAGTTTCTTGACGAGTTAAAGAACGGTCTTAAGTCTATCCTTGAAGGGAATGTAGCGCAGAGTGTTGATGAGTTCAT…
ATH_RP2_hgx2537v1_pB35_C-132	5p 3p	45681077	GID: 145358995	A	OBE2; [gi|145358995|ref|NM_124190.3| Arabidopsis thaliana OBE2 (OBERON2); protein binding / zinc ion binding (OBE2) mRNA, complete cds]	33	1483	IF	Sense		98.8 / 99.7			CCAAATGTTACCACCACGTCAACAACAACGAAGTGGAGGAGGACTTGAAACAGCTCTTTCACTAGTCTCTTCAGATCAAGAGCCGCGTCGCGAGTCTCCAGCGGAGAGTGCGAGTTCTCAAGAAACATGGCCACTAGGAGACACTGTTGCTGGGAAGAAGTCAATGAGTCAAAAGACAGAGCCTGATTCTATGGAACAAACTGTGAATGTGATGCACCATGTTTCGAATGCGGACAAGGTATCGGTACGGGATATCGCTAGGGAAAGAGTTGAGTTAGTTGCAGAGAGAATGCATCGATTACCGGATGAGTTTCTTGACGAGTTAAAGAACGGTCTTAAGTCTATCCTTGAAGGGAATGTAGCGCAGAGTGTTGATGAGTTCATGTTCTTGCAGAAGGT…	GGATCCACCACTGGATCCTCTGCTAAGAATAATACTTCAGGTCCAGGAGAGATAGTGTTAAGTGTCGGGCTGTAACCGAACGTCTGAGCTGTTGGGATGGGTTAAAGATGTGTTTCAGCACTGTGCACCGAACTGGGATCGAGAATCTTTGATGAAGGAACTTGATTTTGTTAGTAGGATTTTCCGCGGAAGCGAAGATCAACGAGGTAGGAAACTGTTTTGGAAGTGTGAGGAGCTTATTGACAAGATTAAAGGTGGTTTGGCTGAAGCAACTGCTGCCAAATTGATATTAATGTTTTTCCAAGAGATCGAATCAGACTCTGCGAAGAGCTTTGAAAATGGAGAAGGTGGACGTTTGATGGCACCTCAGGATGCATGCAACCGAATTGCTGAAGTTGT…	CCAAATGTTACCACCACGTCAACAACAACGAAGTGGAGGAGGACTTGAAACAGCTCTTTCACTAGTCTCTTCAGATCAAGAGCCGCGTCGCGAGTCTCCAGCGGAGAGTGCGAGTTCTCAAGAAACATGGCCACTAGGAGACACTGTTGCTGGGAAGAAGTCAATGAGTCAAAAGACAGAGCCTGATTCTATGGAACAAACTGTGAATGTGATGCACCATGTTTCGAATGCGGACAAGGTATCGGTACGGGATATCGCTAGGGAAAGAGTTGAGTTAGTTGCAGAGAGAATGCATCGATTACCGGATGAGTTTCTTGACGAGTTAAAGAACGGTCTTAAGTCTATCCTTGAAGGGAATGTAGCGCAGAGTGTTGATGAGTTCATGTTCTTGCAGAAGGT…
ATH_RP2_hgx2537v1_pB35_C-22	5p 3p	45681077 / 45681103	GID: 145358995	A	OBE2; [gi|145358995|ref|NM_124190.3| Arabidopsis thaliana OBE2 (OBERON2); protein binding / zinc ion binding (OBE2) mRNA, complete cds]	33	1483	IF	Sense		97.4 / 98.4			CCAAATGTTACCACCACGTCAACAACAACGAAGTGGAGGAGGACTTGAAACAGCTCTTTCACTAGTCTCTTCAGATCAAGAGCCGCGTCGCGAGTCTCCAGCGGAGAGTGCGAGTTCTCAAGAAACATGGCCACTAGGAGACACTGTTGCTGGGAAGAAGTCAATGAGTCAAAAGACAGAGCCTGATTCTATGGAACAAACTGTGAATGTGATGCACCATGTTTCGAATGCGGACAAGGTATCGGTACGGGATATCTTTTGGGAAAGAGTTGAGTTAGTTGCAGAGAGAATGCATCGATTACCGGATGAGTTTCTTGACGAGTTAAAGAACGGTCTTAAGTCTATCCTTGAAGGGAATGTAGCGCAGAGTGTTGATGAGTTCATGTTCTTGCAGAAGGT…	GTCCATCGGGATGGACCAGATCACCACTGGATCCTTGCTAGAATAATACTCAGGTCAGAGAGATAGTGTTTAAGTGTCGGGCTGTAACCGAACGTCTGAGCTGTTGGGATGGGTAAAGATGTGTTTCAGCACTGTGCACGAACTGGGATCGAGAATCTTTGATGAAGGAACTTGATTTTGTTAGTAGGATTTTCCGCGGAAGCGAAGATCAACGAGGTAGGAAACTGTTTTGGGAAGTGTGAGGAGCTTATTGACAAGATTAAAGGTGGTTTGGCTGAAGCAACTGCTGCCAAATTGATATTAATGTTTTTCCAAGAGATCGAATCAGACTCTGCGAAGAGCTTTGAAAATGGAGAAGGTGGACGTTTGATGGCACCTCAGGATGCATGCAACCGAATT…	CCAAATGTTACCACCACGTCAACAACAACGAAGTGGAGGAGGACTTGAAACAGCTCTTTCACTAGTCTCTTCAGATCAAGAGCCGCGTCGCGAGTCTCCAGCGGAGAGTGCGAGTTCTCAAGAAACATGGCCACTAGGAGACACTGTTGCTGGGAAGAAGTCAATGAGTCAAAAGACAGAGCCTGATTCTATGGAACAAACTGTGAATGTGATGCACCATGTTTCGAATGCGGACAAGGTATCGGTACGGGATATCGCTAGGGAAAGAGTTGAGTTAGTTGCAGAGAGAATGCATCGATTACCGGATGAGTTTCTTGACGAGTTAAAGAACGGTCTTAAGTCTATCCTTGAAGGGAATGTAGCGCAGAGTGTTGATGAGTTCATGTTCTTGCAGAAGGT…
ATH_RP2_hgx2537v1_pB35_C-127	5p 3p	45681077	GID: 145358995	A	OBE2; [gi|145358995|ref|NM_124190.3| Arabidopsis thaliana OBE2 (OBERON2); protein binding / zinc ion binding (OBE2) mRNA, complete cds]	33	1483	IF	Sense		98.2 / 99.6			CCAAATGTTACCACCACGTCAACAACAACGAAGTGGAGGAGGACTTGAAACAGCTCTTTCACTAGTCTCTTCAGATCAAGAGCCGCGTCGCGAGTCTCCAGCGGAGAGTGCGAGTTCTCAAGAAACATGGCCACTAGGAGACACTGTTGCTGGGAAGAAGTCAATGAGTCAAAAGACAGAGCCTGATTCTATGGAACAAACTGTGAATGTGATGCACCATGTTTCGAATGCGGACAAGGTATCGGTACGGGATATCGCTAGGGAAAGAGTTGAGTTAGTTGCAGAGAGAATGCATCGATTACCGGATGAGTTTCTTGACGAGTTAAAGAACGGTCTTAAGTCTATCCTTGAAGGGAATGTAGCGCAGAGTGTTGATGAGTTCATGTTCTTGCAGAAGGT…	ACAAGAATCCACCACTGGATCCTCTGCTAAGAATAATACTCAGGTCCAGGAGAGATAGTGTTTAAGTGTCCGGCTGTAACCGAACGTCTGAGCTGTTGGGATGGGTTAAAGATGTGTTTCAGCACTGTGCACCGAACTGGGATCGAGAATCTTTGATGAAGGAACTTGATTTTGTTAGTAGGATTTTCCGCGGAAGCGAAGATCAACGAGGTAGGAAACTGTTTTGGAAGTGTGAGGAGCTTATTGACAAGATTAAAGGTGGTTTGGCTGAAGCAACTGCTGCCAAATTGATATTAATGTTTTTCCAAGAGATCGAATCAGACTCTGCGAAGAGCTTTGAAAATGGAGAAGGTGGACGTTTGATGGCACCTCAGGATGCATGCAACCGAATTGCTGAAG…	CCAAATGTTACCACCACGTCAACAACAACGAAGTGGAGGAGGACTTGAAACAGCTCTTTCACTAGTCTCTTCAGATCAAGAGCCGCGTCGCGAGTCTCCAGCGGAGAGTGCGAGTTCTCAAGAAACATGGCCACTAGGAGACACTGTTGCTGGGAAGAAGTCAATGAGTCAAAAGACAGAGCCTGATTCTATGGAACAAACTGTGAATGTGATGCACCATGTTTCGAATGCGGACAAGGTATCGGTACGGGATATCGCTAGGGAAAGAGTTGAGTTAGTTGCAGAGAGAATGCATCGATTACCGGATGAGTTTCTTGACGAGTTAAAGAACGGTCTTAAGTCTATCCTTGAAGGGAATGTAGCGCAGAGTGTTGATGAGTTCATGTTCTTGCAGAAGGT…
ATH_RP2_hgx2537v1_pB35_C-120	5p 3p	45681077	GID: 145358995	A	OBE2; [gi|145358995|ref|NM_124190.3| Arabidopsis thaliana OBE2 (OBERON2); protein binding / zinc ion binding (OBE2) mRNA, complete cds]	84	1854	IF	Sense		98.8 / 98.0			AGCTCTTTCACTAGTCTCTTCAGATCAAGAGCCGCGTCGCGAGTCTCCAGCGGAGAGTGCGAGTTCTCAAGAAACATGGCCACTAGGAGACACTGTTGCTGGGAAGAAGTCAATGAGTCAAAAGACAGAGCCTGATTCTATGGAACAAACTGTGAATGTGATGCACCATGTTTCGAATGCGGACAAGGTATCGGTACGGGATATCGCTAGGGAAAGAGTTGAGTTAGTTGCAGAGAGAATGCATCGATTACCGGATGAGTTTCTTGACGAGTTAAAGAACGGTCTTAAGTCTATCCTTGAAGGGAATGTAGCGCAGAGTGTTGATGAGTTCATGTTCTTGCAGAAGGTTGTTCAGAGTAGAACTGATTTGAGCTCTGTAACACTTGTTAGAGCTCATCG…	TCGATGCACCTCCAGGATGCATGCACCGATGCTGAGTTGTACAAGAGACTTTGAGAAATGAGATAGTGGCTGAGGAGAAGATGAGATGTTCAGATGCACGCATGGCTCCTTGAGACATGCGATAGAGAGCTCGAAGACAAAGCCAAGGAAGTTTCAGAACTGAAAGCAGAGAGGCAGAAGAAGAAACTTCAGATAGATGAGCTAGAGAGAATCGTGAGGCTGAAGCAAGCGGAGGCAGACATGTTCCAGCTTAAAGCAAATGAAGCAAAGCGGGAGGCTGATAGGTTGCAGAGGATTGTACTAGCGAAAATGGATAAGTCTGAGGAGGAATACGCAAGTAACTATCTGAAACAGAGGCTGAGTGAGGCCGAGGCAGAGAAGCAGTATCTGTTTGAGAAG…	AGCTCTTTCACTAGTCTCTTCAGATCAAGAGCCGCGTCGCGAGTCTCCAGCGGAGAGTGCGAGTTCTCAAGAAACATGGCCACTAGGAGACACTGTTGCTGGGAAGAAGTCAATGAGTCAAAAGACAGAGCCTGATTCTATGGAACAAACTGTGAATGTGATGCACCATGTTTCGAATGCGGACAAGGTATCGGTACGGGATATCGCTAGGGAAAGAGTTGAGTTAGTTGCAGAGAGAATGCATCGATTACCGGATGAGTTTCTTGACGAGTTAAAGAACGGTCTTAAGTCTATCCTTGAAGGGAATGTAGCGCAGAGTGTTGATGAGTTCATGTTCTTGCAGAAGGTTGTTCAGAGTAGAACTGATTTGAGCTCTGTAACACTTGTTAGAGCTCATCG…
ATH_RP2_hgx2537v1_pB35_C-15	5p 3p	45681077	GID: 145358995	A	OBE2; [gi|145358995|ref|NM_124190.3| Arabidopsis thaliana OBE2 (OBERON2); protein binding / zinc ion binding (OBE2) mRNA, complete cds]	165	1911	IF	Sense		98.1 / 99.3			ACTAGGAGACACTGTTGCTGGGAAGAAGTCAATGAGTCAAAAGACAGAGCCTGATTCTATGGAACAAACTGTGAATGTGATGCACCATGTTTCGAATGCGGACAAGGTATCGGTACGGGATATCGCTAGGGAAAGAGTTGAGTTAGTTGCAGAGAGAATGCATCGATTACCGGATGAGTTTCTTGACGAGTTAAAGAACGGTCTTAAGTCTATCCTTGAAGGGAATGTAGCGCAGAGTGTTGATGAGTTCATGTTCTTGCAGAAGGTTGTTCAGAGTAGAACTGATTTGAGCTCTGTAACACTTGTTAGAGCTCATCGGGTGCAGCTTGAGATACTTGTAGCGATAAATACCGGGATTCAGGCGTTTTTGCATCCGAATATTAGTCTGTCTCAGCCGTC…	GACTGGAGATAGTGGCTGAGGAGAAGATGAGAATGTCAAGAAGCACGCATGGCTCTGAGACATGCGATAGAGAGCTCGAAGACAAAGCAAGGAAGTTTCAGAACTGAAAGCAGAGAGGCAGAAGAAGAAACTTCAGATAGATGAGCTAGAGAGAATCGTGAGGCTGAAGCAAGCGGAGGCAGACATGTTCCAGCTTAAAGCAAATGAAGCAAAGCGGGAGGCTGATAGGTTGCAGAGGATTGTACTAGCGAAAATGGATAAGTCTGAGGAGGAATACGCAAGTAACTATCTGAAACAGAGGCTGAGTGAGGCCGAGGCAGAGAAGCAGTATCTGTTTGAGAAGATTAAGCTGCAGGAAAACTCAAGGGTGGCATCACAAAGCAGTGGTGGGGGAGGAGA…	ACTAGGAGACACTGTTGCTGGGAAGAAGTCAATGAGTCAAAAGACAGAGCCTGATTCTATGGAACAAACTGTGAATGTGATGCACCATGTTTCGAATGCGGACAAGGTATCGGTACGGGATATCGCTAGGGAAAGAGTTGAGTTAGTTGCAGAGAGAATGCATCGATTACCGGATGAGTTTCTTGACGAGTTAAAGAACGGTCTTAAGTCTATCCTTGAAGGGAATGTAGCGCAGAGTGTTGATGAGTTCATGTTCTTGCAGAAGGTTGTTCAGAGTAGAACTGATTTGAGCTCTGTAACACTTGTTAGAGCTCATCGGGTGCAGCTTGAGATACTTGTAGCGATAAATACCGGGATTCAGGCGTTTTTGCATCCGAATATTAGTCTGTCTCAGCCGTC…
ATH_RP2_hgx2537v1_pB35_B-84	5p 3p	45681077	GID: 145358995	A	OBE2; [gi|145358995|ref|NM_124190.3| Arabidopsis thaliana OBE2 (OBERON2); protein binding / zinc ion binding (OBE2) mRNA, complete cds]	165	1911	IF	Sense		99.1 / 99.4			ACTAGGAGACACTGTTGCTGGGAAGAAGTCAATGAGTCAAAAGACAGAGCCTGATTCTATGGAACAAACTGTGAATGTGATGCACCATGTTTCGAATGCGGACAAGGTATCGGTACGGGATATCGCTAGGGAAAGAGTTGAGTTAGTTGCAGAGAGAATGCATCGATTACCGGATGAGTTTCTTGACGAGTTAAAGAACGGTCTTAAGTCTATCCTTGAAGGGAATGTAGCGCAGAGTGTTGATGAGTTCATGTTCTTGCAGTTGGTTGTTCAGAGTAGAACTGATTTGAGCTCTGTAACACTTGTTAGAGCTCATCGGGTGCAGCTTGAGATACTTGTAGCGATAAATACCGGGATTCAGGCGTTTTTGCATCCGAATATTAGTCTGTCTCAGCCGTC…	CTGAGACATGCGATAGAGAGCTCGGAAGAACAAAGCCAAGGAAGTTCAGAACTGAAAGCAGAGAGGCAGAAGAAGAAACTCAGATAGATGAGCTAGAGAGAATCGTGAGGCTGAAGCAAGCGGAGGCAGACATGTTCCAGCTTAAAGCAAATGAAGCAAAGCGGGAGGCTGATAGGTTGCAGAGGATTGTACTAGCGAAAATGGATAAGTCTGAGGAGGAATACGCAAGTAACTATCTGAAACAGAGGCTGAGTGAGGCCGAGGCAGAGAAGCAGTATCTGTTTGAGAAGATTAAGCTGCAGGAAAACTCAAGGGTGGCATCACAAAGCAGTGGTGGGGGAGGAGACCCGTCACAGGTGATGATGTACTCAAAGATCCGCGATCTGCTTCAAGGATACA…	ACTAGGAGACACTGTTGCTGGGAAGAAGTCAATGAGTCAAAAGACAGAGCCTGATTCTATGGAACAAACTGTGAATGTGATGCACCATGTTTCGAATGCGGACAAGGTATCGGTACGGGATATCGCTAGGGAAAGAGTTGAGTTAGTTGCAGAGAGAATGCATCGATTACCGGATGAGTTTCTTGACGAGTTAAAGAACGGTCTTAAGTCTATCCTTGAAGGGAATGTAGCGCAGAGTGTTGATGAGTTCATGTTCTTGCAGAAGGTTGTTCAGAGTAGAACTGATTTGAGCTCTGTAACACTTGTTAGAGCTCATCGGGTGCAGCTTGAGATACTTGTAGCGATAAATACCGGGATTCAGGCGTTTTTGCATCCGAATATTAGTCTGTCTCAGCCGTC…
ATH_RP2_hgx2537v1_pB35_C-131	5p 3p	45681077	GID: 145358995	A	OBE2; [gi|145358995|ref|NM_124190.3| Arabidopsis thaliana OBE2 (OBERON2); protein binding / zinc ion binding (OBE2) mRNA, complete cds]	231	1291	IF	Sense		97.5 / 98.2			AACTGTGAATGTGATGCACCATGTTTCGAATGCGGACAAGGTATCGGTACGGGATATCGCTAGGGAAAGAGTTGAGTTAGTTGCAGAGAGAATGCATCGATTACCGGATGAGTTTCTTGACGAGTTAAAGAACGGTCTTAAGTCTATCCTTGAAGGGAATGTAGCGCAGAGTGTTGATGAGTTCATGTTCTTGCAGAAGGTTGTTCAGAGTAGAACTGATTTGAGCTCTGTAACACTTGTTAGAGCTCATCGGGTGCAGCTTGAGATACTTGTAGCGATAAATACCGGGATTCAGGCGTTTTTGCATCCGAATATTAGTCTGTCTCAGCCGTCTCTTATCGAGATTTTTGTATACAAGAGATGTAGAAACATAGCTTGCCAAAATCAACTACCTGCTGA…	GGTATACAAGAGAAGTAGAAAACAATAGCTGCAAAATCAACTACTGCTGATGATGCTACTGTGATATAATGTACTAATAGGAAAGGGTTTTGTAACCTTGTATGTGTACGATCTGTAACAAGTTGATTTTTCGGGTTAATACTTGCCGCTGGATCGGATGTGACTTGTGTTCCCACTGGACTCATACGGATTGTGCTATTCGGGATGGACAGATCACCACTGGATCCTCTGCTAAGAATAATACTTCAGGTCCAGGAGAGATAGTGTTTAAGTGTCGGGCTTGTAACCGAACGTCTGAGCTGTTGGGATGGGTTAAAGATGTGTTTCAGCACTGTGCACCGAACTGGGATCGAGAATCTTTGATGAAGGAACTTGATTTTGTTAGTAGGATTTTCCGCG…	AACTGTGAATGTGATGCACCATGTTTCGAATGCGGACAAGGTATCGGTACGGGATATCGCTAGGGAAAGAGTTGAGTTAGTTGCAGAGAGAATGCATCGATTACCGGATGAGTTTCTTGACGAGTTAAAGAACGGTCTTAAGTCTATCCTTGAAGGGAATGTAGCGCAGAGTGTTGATGAGTTCATGTTCTTGCAGAAGGTTGTTCAGAGTAGAACTGATTTGAGCTCTGTAACACTTGTTAGAGCTCATCGGGTGCAGCTTGAGATACTTGTAGCGATAAATACCGGGATTCAGGCGTTTTTGCATCCGAATATTAGTCTGTCTCAGCCGTCTCTTATCGAGATTTTTGTATACAAGAGATGTAGAAACATAGCTTGCCAAAATCAACTACCTGCTGA…
OBE4
ATH_RP2_hgx2537v1_pB35_B-69	5p 3p	45681065 / 45680660	GID: 145361876	B	unknownprotein; [gi|145361876|ref|NM_180412.2| Arabidopsis thaliana unknown protein (AT3G63500) mRNA, complete cds]	343	2521	OOF1	Sense		97.5 / 99.2			CCGGAATGTGTTGAGGAAAATGCTCTAGCTAATAGAACGCCTGCAGAATACATTAGCAGTGTATCGGATAGCTCCGTCCACAAATGCAAGGATAAAGGCAAAAATTCTGATGTCCCTCTTACACATTTAGTTGGAAATGCTCTCTTTTCTGAAAGCAAGACTGAGGATCTTCATGACAAGGATAAAGATGAAAAAGATGACAACTTCGGAGGACCGAGTATCAGAGGGTTTGAACTGTTCTCTAGTTCTCCGGTTAGGAGAGCAAAAAAAACTGAGCAGTCAGGTGTCAATAAGCACAAGGATGAGAAGTTGTTGTTGGAGCCACTGGATCTGTCACTTAGCCTACCAGATGTATTGTTGCCGATTGGTGGCCAGGATACTAATCAGCTGGGGTCACCA…	TGCTTCTGGTGCTCCAGGAATGACCGAGATGCAATTTCACTGTGTGCTGTAACCATCCCTCAGAGATGTTCGGCTTTGTCAAAGAAGTGTTCTGATTTTGCAAGGGAATGGAAATTTGAGCGCTTTTGCAAGGAACTGGAGTATGTCAATAAAATATTTTCATCAAGCAAAGACTCTAGAGGGAAACAGCTGAGACAAGCTGCTGATGCGATGCTGGCAAGTTTGAAAAGTAAATTGATAGGCCTTCCTGAAGCTTGCAATCGCATATTGGGTTTCATTTCAGACTGTGATTCCTCCACTCCTGCTGAAACTAGTGCACCGTTCATATACGAACAGCCAAAACCCAGGCATGAGAGGGGAAGCCCTAGTCAGGACACGGCGTGGCTGAGATCGGTGTGC…	CCGGAATGTGTTGAGGAAAATGCTCTAGCTAATAGAACGCCTGCAGAATACATTAGCAGTGTATCGGATAGCTCCGTCCACAAATGCAAGGATAAAGGCAAAAATTCTGATGTCCCTCTTACACATTTAGTTGGAAATGCTCTCTTTTCTGAAAGCAAGACTGAGGATCTTCATGACAAGGATAAAGATGAAAAAGATGACAACTTCGGAGGACCGAGTATCAGAGGGTTTGAACTGTTCTCTAGTTCTCCGGTTAGGAGAGCAAAAAAAACTGAGCAGTCAGGTGTCAATAAGCACAAGGATGAGAAGTTGTTGTTGGAGCCACTGGATCTGTCACTTAGCCTACCAGATGTATTGTTGCCGATTGGTGGCCAGGATACTAATCAGCTGGGGTCACCA…
ATH_RP2_hgx2537v1_pB35_C-93	5p 3p	45681065 / 45680823	GID: 145361876	B	unknownprotein; [gi|145361876|ref|NM_180412.2| Arabidopsis thaliana unknown protein (AT3G63500) mRNA, complete cds]	659	2597	OOF2	Sense		97.1 / 98.2			TGGAGCCACTGGATCTGTCACTTAGCCTACCAGATGTATTGTTGCCGATTGGTGGCCAGGATACTAATCAGCTGGGGTCACCAGTCCGTTCTGGAAGTGTTCGGTCTTTGACAGACACGTTTTGTACCAATTCTGATGGCTTTACAATGTCTATGTCCTTTTCAGGTTCCCGTTCGTTCAATCATAATCCAAGCTGTTCGCTGAGTCACAATATTGGAGACAATGAGCAGTCAGTTCATAGCCGACCTATATTTTTTGGTATAGATTGGCAGGCACTGTCTCATAATGATTCAAAGTACAATGAGAATACAGTCTATCAAAGACTGATGGAAAATGGAAATGGTTCAGTTCAACCTCGAGCAATGAAAGGCAATTTAATTTCGGGTCAAGCTGATGAAG…	CTGCTTAAAGATGTTTGGCCTTGTCAAAGAAGTGTTCTGAATTTGCAAAGGAATGAAATTGAGCGCTTTGCAAGGAACTGGAGTATGTCAATAAAAATATTTTCATCAAGCAAAGACTCTAGAGGGAAACAGCTGAGACAAAGCTGCTGATGCGATGCTGGCAAGTTTGAAAAGTAAAATTGATAGGCCTTCCTGAAGCTTGCAATCGCATATTGGGTTTCATTTCAGACTGTGATTCCTCCACTCCTGCTGAAACTAGTGCACCGTTCATATACGAACAGCCAAAACCCAGGCATGAGAGGGGAAGCCCTAGTCAGGACACGGCGTGGCTGAGATCGGTGTGCTCAGATAACCCGCATAATCAGCTGAAAAGGTCAGCGAGCGTAGCTGATGCATTCC…	TGGAGCCACTGGATCTGTCACTTAGCCTACCAGATGTATTGTTGCCGATTGGTGGCCAGGATACTAATCAGCTGGGGTCACCAGTCCGTTCTGGAAGTGTTCGGTCTTTGACAGACACGTTTTGTACCAATTCTGATGGCTTTACAATGTCTATGTCCTTTTCAGGTTCCCGTTCGTTCAATCATAATCCAAGCTGTTCGCTGAGTCACAATATTGGAGACAATGAGCAGTCAGTTCATAGCCGACCTATATTTCAGGGTATAGATTGGCAGGCACTGTCTCATAATGATTCAAAGTACAATGAGAATACAGTCTATCAAAGACTGATGGAAAATGGAAATGGTTCAGTTCAACCTCGAGCAATGAAAGGCAATTTAATTTCGGGTCAAGCTGATGAAG…
ATH_RP2_hgx2537v1_pB35_C-142	5p 3p	45680660	GID: 145361876	B	unknownprotein; [gi|145361876|ref|NM_180412.2| Arabidopsis thaliana unknown protein (AT3G63500) mRNA, complete cds]	1617	2592	IF	Sense		96.0 / 99.1			TCTGTTGCCTGTGGACGAATGCGATTGCAGGGTTTGTTCAAGGAAGGATGGATTTTGTAGTGCTTGCATGTGTCTTGTGTGCTCAAATTTTGATATGGCATCCAACACCTGTAGCTGGGTTGGGTGTGATGTGTGCCTACACTGGTGCCACACAGATTGTGGGATAAAAGAGTCTTACATCCGGAATGGGATCAATGCTTCTGGTGCTCCAGGAATGACCGAGATGCAATTTCACTGTGTTGCCTGTAACCATCCCTCAGAGATGTTTGGCTTTGTCAAAGAAGTGTTTCTGAATTTTGCAAGGGAATGGAAATTTGAGCGCTTTTGCAAGGAACTGGAGTATGTCAATAAAATATTTTCATCAAGCAAAGACTCTAGAGGGAAACAGCTGAGACAAGC…	AATTTGCAAGGAATGGAAATTTGAGCGCCTTTTGCAAAGAACTGGAGTATGTCAATAAAAATATTTTCATCAGCAAAGACTCTAGAGGGAAACAGCTGAGACAAGCTGCTGATGCGATGCTGGCAAGTTTGAAAAGTAAATTGATAGGCCTTCCTGAAGCTTGCAATCGCATATTGGGTTTCATTTCAGACTGTGATTCCTCCACTCCTGCTGAAACTAGTGCACCGTTCATATACGAACAGCCAAAACCCAGGCATGAGAGGGGAAGCCCTAGTCAGGACACGGCGTGGCTGAGATCGGTGTGCTCAGATAACCCGCATAATCAGCTGAAAAGGTCAGCGAGCGTAGCTGATGCATTCCACAGAGAGAGGCAAGTTGAAATATGTGCAGTGGAGATGG…	TCTGTTGCCTGTGGACGAATGCGATTGCAGGGTTTGTTCAAGGAAGGATGGATTTTGTAGTGCTTGCATGTGTCTTGTGTGCTCAAATTTTGATATGGCATCCAACACCTGTAGCTGGGTTGGGTGTGATGTGTGCCTACACTGGTGCCACACAGATTGTGGGATAAAAGAGTCTTACATCCGGAATGGGATCAATGCTTCTGGTGCTCCAGGAATGACCGAGATGCAATTTCACTGTGTTGCCTGTAACCATCCCTCAGAGATGTTTGGCTTTGTCAAAGAAGTGTTTCTGAATTTTGCAAGGGAATGGAAATTTGAGCGCTTTTGCAAGGAACTGGAGTATGTCAATAAAATATTTTCATCAAGCAAAGACTCTAGAGGGAAACAGCTGAGACAAGC…
