# Supplementary material for: OBERON3 and SUPPRESSOR OF MAX2 1-LIKE proteins form a regulatory module driving phloem development
Source: Nat Commun. 2023 Apr 14;14:2128. doi: 10.1038/s41467-023-37790-5 (PMC10104830; doi:10.1038/s41467-023-37790-5)
Supplement: Supplementary file 5 — Supplementary Data 2 [file 41467_2023_37790_MOESM5_ESM.xlsx]

## Sheet: OCRs only in GFP+ (wt)
PeakID	Chr	Start	End	Strand	Peak Score	Focus Ratio/Region Size	Annotation	Detailed Annotation	Distance to TSS	Nearest PromoterID	Entrez ID	Nearest Unigene	Nearest Refseq	Nearest Ensembl	Gene Name	Gene Alias	Gene Description	Gene Type	score	focus ratio/other	Total Tags	Background Tags	Fold Change vs. Background	p-value
5-33016	5	23139860	23143856	+	1421.6	3996	Intergenic	Intergenic	-3089	AT5G57130.1	835819	At.21466	NM_125095		AT5G57130	MUL3.8|MUL3_8|SMAX1-like 5|SMXL5	Clp amino terminal domain-containing protein	protein-coding	1421.6	3996	2806.5	855.7	3.28	0
5-33868	5	23143900	23145208	+	539.4	1308	promoter-TSS (AT5G57130.1)	promoter-TSS (AT5G57130.1)	-393	AT5G57130.1	835819	At.21466	NM_125095		AT5G57130	MUL3.8|MUL3_8|SMAX1-like 5|SMXL5	Clp amino terminal domain-containing protein	protein-coding	539.4	1308	1075.5	299.7	3.59	3.91e-262
3-32525	3	8464133	8465702	+	457.2	1569	promoter-TSS (AT3G04535.1)	promoter-TSS (AT3G04535.1)	-116	AT3G04535.1	28718763		NR_141103		AT3G04535	-	ncRNA	ncRNA	457.2	1569	913.5	444.4	2.06	2.71e-84
1-62652	1	26444930	26446346	+	411.5	1416	TTS (AT1G09147.1)	TTS (AT1G09147.1)	160	AT1G09153.1	28717012		NR_139572		AT1G09153	-	ncRNA	ncRNA	411.5	1416	824	392.8	2.1	3.5e-80
2-37890	2	11653512	11654934	+	386.1	1422	TTS (AT2G27230.2)	TTS (AT2G27230.2)	3864	AT2G27230.2	817265	At.22012	NM_128281		LHW	F12K2.19|F12K2_19|LONESOME HIGHWAY	transcription factor-like protein	protein-coding	386.1	1422	771.5	359.6	2.15	5.33e-79
1-58898	1	25402680	25404085	+	382.3	1405	exon (AT1G67750.1, exon 4 of 4)	exon (AT1G67750.1, exon 4 of 4)	1868	AT1G67750.1	843100	At.20989	NM_105443		AT1G67750	F12A21.12|F12A21_12	Pectate lyase family protein	protein-coding	382.3	1405	762	351.8	2.17	6.55e-80
3-46723	3	2770985	2772611	+	347	1626	promoter-TSS (AT3G09070.1)	promoter-TSS (AT3G09070.1)	-423	AT3G09070.1	820060	At.40173	NM_111741		OPS	OCTOPUS	LOW protein: UPF0503-like protein, putative (DUF740)	protein-coding	347	1626	688	318.7	2.16	7.88e-72
3-42193	3	10670963	10672072	+	331	1109	TTS (AT3G28460.2)	TTS (AT3G28460.2)	128	AT3G28455.1	822475	At.44896	NM_148758		CLE25	CLAVATA3/ESR-RELATED 25	CLAVATA3/ESR-RELATED 25	protein-coding	331	1109	671	270	2.49	1.78e-93
5-48188	5	21061435	21062617	+	306.7	1182	promoter-TSS (AT5G07845.1)	promoter-TSS (AT5G07845.1)	-177	AT5G07845.1	28720924		NR_143034		AT5G07845	-	ncRNA	ncRNA	306.7	1182	613	301.1	2.04	5.17e-56
3-44988	3	17972349	17973609	+	305.1	1260	Intergenic	Intergenic	1697	ENSRNA049492756-T1									305.1	1260	609	271.9	2.24	3.92e-69
1-57685	1	17237944	17239350	+	299.8	1406	promoter-TSS (AT1G46480.1)	promoter-TSS (AT1G46480.1)	-462	AT1G46480.1	841113	At.38691	NM_103605		WOX4	F2G19.11|F2G19_11|WUSCHEL related homeobox 4	WUSCHEL related homeobox 4	protein-coding	299.8	1406	600	280.2	2.14	9.08e-62
1-64771	1	27769768	27770878	+	296.3	1110	TTS (AT1G73860.1)	TTS (AT1G73860.1)	3145	AT1G73850.2	843721	At.34946	NM_106045		AT1G73850	F2P9.28|F2P9_28	DNA ligase (DUF1666)	protein-coding	296.3	1110	594.5	219.3	2.71	1.2e-96
5-56107	5	9241857	9242966	+	292.4	1109	TTS (AT5G26340.1)	TTS (AT5G26340.1)	443	AT5G26330.1	832702	At.40820	NM_122534		AT5G26330	F9D12.16|F9D12_16	Cupredoxin superfamily protein	protein-coding	292.4	1109	579.5	286.5	2.02	4.39e-52
5-29556	5	16866413	16867519	+	286.6	1106	intron (AT5G42210.2, intron 2 of 11)	intron (AT5G42210.2, intron 2 of 11)	932	AT5G42210.2	834226	At.48059	NM_001344437		AT5G42210	K5J14.1|K5J14_1	Major facilitator superfamily protein	protein-coding	286.6	1106	573.5	176.9	3.24	8.29e-123
2-19145	2	14283693	14284631	+	279.2	938	Intergenic	Intergenic	-1049	AT2G33770.1	817943	At.14693	NM_179887		PHO2	ATUBC24|T1B8.8|T1B8_8|UBC24|UBIQUITIN-CONJUGATING ENZYME 24|phosphate 2	phosphate 2	protein-coding	279.2	938	559	275.3	2.03	6.12e-51
2-40650	2	14415816	14416974	+	265.3	1158	Intergenic	Intergenic	-1607	AT2G34140.1	817975	At.43132	NM_128965		AT2G34140	T14G11.26|T14G11_26	Dof-type zinc finger DNA-binding family protein	protein-coding	265.3	1158	530.5	250	2.12	1.41e-53
4-24465	4	9887759	9888865	+	265	1106	promoter-TSS (at4g17788)	promoter-TSS (at4g17788)	-670	ENSRNA049758031-T1									265	1106	538	166.7	3.23	7e-115
2-39995	2	14647565	14648669	+	261.5	1104	promoter-TSS (AT2G08675.1)	promoter-TSS (AT2G08675.1)	-103	AT2G08675.1	28718003		NR_140387		AT2G08675	-	ncRNA	ncRNA	261.5	1104	520.5	242.7	2.14	6.99e-54
4-26509	4	10947199	10948247	+	257.9	1048	TTS (AT4G06960.1)	TTS (AT4G06960.1)	1082	AT4G06960.1	28719846		NR_142066		AT4G06960	-	ncRNA	ncRNA	257.9	1048	523.5	172.5	3.03	5.02e-102
2-37913	2	12204409	12205299	+	256.4	890	Intergenic	Intergenic	-4074	AT2G28510.1	817399	At.28359	NM_128411		AT2G28510	T17D12.7|T17D12_7	Dof-type zinc finger DNA-binding family protein	protein-coding	256.4	890	510.5	245.6	2.08	3.25e-49
3-50901	3	8070579	8071755	+	252.1	1176	exon (AT3G22810.2, exon 6 of 6)	exon (AT3G22810.2, exon 6 of 6)	1677	AT3G22810.3	821852	At.53442	NM_113180		AT3G22810	-	auxin canalization protein (DUF828)	protein-coding	252.1	1176	502.5	250	2.01	9.88e-45
5-35082	5	20158720	20159557	+	247.5	837	Intergenic	Intergenic	5591	AT5G49660.1	835028	At.21895	NM_124344		XIP1	C-terminally encoded peptide receptor 1|CEPR1|MNI5.4|MNI5_4|XYLEM INTERMIXED WITH PHLOEM 1	Leucine-rich repeat transmembrane protein kinase family protein	protein-coding	247.5	837	502	241.7	2.08	1.7e-48
3-40999	3	9971205	9971965	+	242.4	760	promoter-TSS (AT3G27027.1)	promoter-TSS (AT3G27027.1)	-187	AT3G27027.1	6240602		NM_001125241		AT3G27027	-	GPI-anchored-like protein (DUF 3339)	protein-coding	242.4	760	483.5	136.9	3.53	1.91e-116
4-35973	4	16742135	16743256	+	242.2	1121	TTS (AT4G09115.1)	TTS (AT4G09115.1)	546	AT4G09115.1	28720043		NR_142254		AT4G09115	-	ncRNA	ncRNA	242.2	1121	487.5	205.6	2.37	2.2e-62
2-23348	2	3514192	3514881	+	241.9	689	promoter-TSS (AT2G07680.3)	promoter-TSS (AT2G07680.3)	-132	AT2G07680.2	815414	At.52685	NM_126770		ABCC13	ATMRP11|ATP-binding cassette C13|AtABCC13|MRP11|multidrug resistance-associated protein 11	multidrug resistance-associated protein 11	protein-coding	241.9	689	480	141.3	3.4	3.93e-110
3-25320	3	21374541	21375337	+	238.6	796	TTS (AT3G08965.1)	TTS (AT3G08965.1)	389	AT3G08965.1	28719177		NR_141498		AT3G08965	-	ncRNA	ncRNA	238.6	796	481	179.8	2.68	5.27e-77
5-33811	5	20633228	20634037	+	237.9	809	TTS (at5g50717)	TTS (at5g50717)	986	AT5G50720.1	835144	At.7898	NM_124450		HVA22E	ARABIDOPSIS THALIANA HVA22 HOMOLOGUE E|ATHVA22E|HVA22 homologue E|MFB16.12|MFB16_12	HVA22 homologue E	protein-coding	237.9	809	477	207.1	2.3	7.73e-58
1-64948	1	2229190	2230002	+	235.1	812	promoter-TSS (AT1G07260.1)	promoter-TSS (AT1G07260.1)	-239	AT1G07260.1	837237	At.17127	NM_100600		UGT71C3	F10K1.3|F10K1_3|UDP-glucosyl transferase 71C3	UDP-glucosyl transferase 71C3	protein-coding	235.1	812	471.5	192.5	2.45	2.54e-64
3-45393	3	5950417	5951229	+	235.1	812	intron (AT3G17380.1, intron 2 of 5)	intron (AT3G17380.1, intron 2 of 5)	633	AT3G17380.1	821002	At.5781	NM_112617		AT3G17380	-	TRAF-like family protein	protein-coding	235.1	812	472.5	178.3	2.65	3.16e-74
2-42221	2	17145696	17146638	+	231	942	TTS (AT2G41130.1)	TTS (AT2G41130.1)	3010	AT2G41130.1	818712	At.37024	NM_129678		AT2G41130	T3K9.10|T3K9_10	basic helix-loop-helix (bHLH) DNA-binding superfamily protein	protein-coding	231	942	469	191	2.46	1.83e-64
1-57771	1	19811504	19812351	+	229.5	847	promoter-TSS (AT1G53163.1)	promoter-TSS (AT1G53163.1)	-160	AT1G53163.1	5007796	At.71193	NM_001084238		AT1G53163	-	membrane-associated kinase regulator	protein-coding	229.5	847	459	221.2	2.07	2.13e-44
4-27400	4	612471	613567	+	226.9	1096	Intergenic	Intergenic	4563	AT4G01450.4	828176	At.34427	NM_116375		UMAMIT30	F11O4.14|F11O4_14|Usually multiple acids move in and out Transporters 30	nodulin MtN21 /EamA-like transporter family protein	protein-coding	226.9	1096	456.5	160.8	2.84	1.76e-80
2-42176	2	16268409	16269542	+	226.2	1133	promoter-TSS (AT2G08985.1)	promoter-TSS (AT2G08985.1)	-249	AT2G08985.1	28718062		NR_140447		AT2G08985	-	ncRNA	ncRNA	226.2	1133	449.5	163.2	2.75	1.89e-75
5-39518	5	24859785	24860655	+	224.4	870	promoter-TSS (AT5G61900.1)	promoter-TSS (AT5G61900.1)	-879	AT5G61900.1	836311	At.20314	NM_125583		BON1	BON|BONZAI 1|COPINE 1|CPN1|K22G18.2|K22G18_2	Calcium-dependent phospholipid-binding Copine family protein	protein-coding	224.4	870	452	210.5	2.15	2.62e-47
2-32075	2	13629013	13630062	+	222.9	1049	TTS (AT2G32010.4)	TTS (AT2G32010.4)	2392	AT2G32020.1	817762	At.38127	NM_128762		AT2G32020	F22D22.23|F22D22_23	Acyl-CoA N-acyltransferases (NAT) superfamily protein	protein-coding	222.9	1049	451	207.1	2.18	1.06e-48
1-48457	1	9620754	9621678	+	222.6	924	promoter-TSS (AT1G27660.1)	promoter-TSS (AT1G27660.1)	-182	AT1G27660.1	839658	At.49924	NM_102531		AT1G27660	T22C5.11|T22C5_11	basic helix-loop-helix (bHLH) DNA-binding superfamily protein	protein-coding	222.6	924	450.5	181.8	2.48	6.63e-63
5-34424	5	3317628	3318679	+	220.9	1051	intron (AT5G10510.2, intron 3 of 6)	intron (AT5G10510.2, intron 3 of 6)	1906	AT5G10510.7	830915	At.50705	NM_121089		AIL6	AINTEGUMENTA-like 6|F12B17.140|F12B17_140|PLETHORA 3|PLT3	AINTEGUMENTA-like 6	protein-coding	220.9	1051	450	181.3	2.48	3.22e-63
5-46621	5	16337202	16338018	+	220.6	816	Intergenic	Intergenic	-1593	AT5G40800.1	834080	At.65611	NM_123445		AT5G40800	MHK7.3|MHK7_3	hypothetical protein	protein-coding	220.6	960	439.5	147.6	2.98	1.74e-83
3-30695	3	19273032	19273992	+	220.6	960	TTS (AT3G51940.1)	TTS (AT3G51940.1)	1826	AT3G51940.1	824357	At.35342	NM_115053		AT3G51940	-	oxidoreductase/transition metal ion-binding protein	protein-coding	220.6	816	447.5	186.1	2.4	5.4e-59
2-32096	2	14116399	14117366	+	220.1	967	promoter-TSS (AT2G33310.3)	promoter-TSS (AT2G33310.3)	-793	AT2G33310.1	817894	At.10797	NM_128891		IAA13	F4P9.8|F4P9_8|auxin-induced protein 13	auxin-induced protein 13	protein-coding	220.1	967	440	210	2.1	1.3e-43
5-52755	5	13763757	13764584	+	218.8	827	TTS (AT5G35580.2)	TTS (AT5G35580.2)	2205	AT5G35580.1	833523	At.19848	NM_122949		AT5G35580	K2K18.3|K2K18_3	Protein kinase superfamily protein	protein-coding	218.8	827	439	212.5	2.07	3.83e-42
2-22651	2	12293106	12293860	+	218.6	754	Intergenic	Intergenic	-1772	AT2G28660.1	817415	At.14471	NM_128427		AT2G28660	T8O18.5|T8O18_5	Chloroplast-targeted copper chaperone protein	protein-coding	218.6	754	445.5	199.8	2.23	1.83e-50
1-55710	1	3422415	3423192	+	218.3	777	promoter-TSS (AT1G04793.1)	promoter-TSS (AT1G04793.1)	83	AT1G04793.1	28716182		NR_138776		AT1G04793	-	ncRNA	ncRNA	218.3	777	437	178.8	2.44	1.15e-59
3-34755	3	9285774	9286707	+	215.5	933	TTS (AT3G25570.1)	TTS (AT3G25570.1)	3090	AT3G25570.2	822144	At.49653	NM_113454		AT3G25570	-	Adenosylmethionine decarboxylase family protein	protein-coding	215.5	933	437.5	125.7	3.48	1.46e-103
1-69030	1	22085404	22086178	+	214.5	774	exon (AT1G59980.2, exon 9 of 9)	exon (AT1G59980.2, exon 9 of 9)	-1108	ENSRNA049757706-T1									214.5	774	434.5	193.5	2.25	5.12e-50
5-28903	5	17681205	17681976	+	213.7	771	promoter-TSS (AT5G06545.1)	promoter-TSS (AT5G06545.1)	69	AT5G06545.1	28720817		NR_142927		AT5G06545	-	ncRNA	ncRNA	213.7	771	430	194.4	2.21	4.24e-48
2-36203	2	12365297	12366338	+	213	1041	TTS (AT2G28810.1)	TTS (AT2G28810.1)	2247	AT2G28815.1	28718313		NM_001336189		AT2G28815	-	50S ribosomal protein L16	protein-coding	213	1041	429.5	167.1	2.57	3.99e-64
5-56475	5	21098776	21099710	+	213	934	promoter-TSS (AT5G51920.1)	promoter-TSS (AT5G51920.1)	-284	AT5G51920.1	835267	At.64285	NM_124571		AT5G51920	MJM18.1|MJM18_1	Pyridoxal phosphate (PLP)-dependent transferases superfamily protein	protein-coding	213	934	428	131.6	3.25	8.36e-93
1-70326	1	24008142	24009028	+	212.5	886	TTS (AT1G08717.1)	TTS (AT1G08717.1)	1258	AT1G08717.1	28716890		NR_139482		AT1G08717	-	ncRNA	ncRNA	212.5	1161	424	207.6	2.04	1.13e-39
1-64366	1	17209013	17210174	+	212.5	1161	Intergenic	Intergenic	10279	AT1G45976.1	841106	At.16918	NM_103601		SBP1	F2G19.22|F2G19_22|S-ribonuclease binding protein 1	S-ribonuclease binding protein 1	protein-coding	212.5	886	429	169.6	2.53	1.75e-62
2-30830	2	18487948	18488812	+	212	864	Intergenic	Intergenic	-1227	AT2G44830.2	819092	At.36710	NM_180095		AT2G44830	T13E15.16	Protein kinase superfamily protein	protein-coding	212	864	423.5	207.1	2.04	1.39e-39
5-47254	5	14961166	14962043	+	210.7	877	TTS (AT5G37660.2)	TTS (AT5G37660.2)	1807	AT5G37660.2	833744	At.30472	NM_123125		PDLP7	K12B20.12|K12B20_12|plasmodesmata-located protein 7	plasmodesmata-located protein 7	protein-coding	210.7	877	424	171.5	2.47	3.25e-59
5-23902	5	20409278	20410010	+	210.4	732	Intergenic	Intergenic	-2780	AT5G07595.1	28720905		NR_143015		AT5G07595	-	ncRNA	ncRNA	210.4	732	429	170.6	2.52	7.74e-62
3-50857	3	7209132	7210062	+	209.7	930	TTS (AT3G20640.1)	TTS (AT3G20640.1)	-1050	AT3G20630.1	821610	At.16942	NM_112954		UBP14	ATUBP14|PER1|TITAN6|TTN6|phosphate deficiency root hair defective1|ubiquitin-specific protease 14	ubiquitin-specific protease 14	protein-coding	209.7	930	419.5	196.4	2.14	2.21e-43
1-46388	1	6394372	6395235	+	208.9	863	promoter-TSS (AT1G18580.1)	promoter-TSS (AT1G18580.1)	-966	AT1G18580.1	838439	At.26538	NM_101716		GAUT11	F25I16.8|F25I16_8|galacturonosyltransferase 11	galacturonosyltransferase 11	protein-coding	208.9	863	426.5	135.5	3.15	4.59e-88
4-32642	4	10946315	10947174	+	206.9	859	TTS (AT4G06960.1)	TTS (AT4G06960.1)	103	AT4G06960.1	28719846		NR_142066		AT4G06960	-	ncRNA	ncRNA	206.9	859	418	156.9	2.66	1.03e-66
5-46896	5	24688775	24689629	+	203.3	854	TTS (AT5G61420.1)	TTS (AT5G61420.1)	-1836	AT5G61412.1	28721283	At.73284	NM_001345473		AT5G61412	-	hypothetical protein	protein-coding	203.3	854	411.5	190.5	2.16	1.23e-43
5-44796	5	22145857	22146580	+	202.6	723	TTS (AT5G54520.1)	TTS (AT5G54520.1)	3084	AT5G54520.1	835540	At.29492	NM_124832		AT5G54520	MRB17.2|MRB17_2	Transducin/WD40 repeat-like superfamily protein	protein-coding	202.6	723	405	170.1	2.38	8.77e-53
2-26440	2	15334890	15335648	+	202.1	758	promoter-TSS (AT2G36570.1)	promoter-TSS (AT2G36570.1)	-15	AT2G36570.1	818230	At.37538	NM_129213		AT2G36570	F1O11.20|F1O11_20|PXC1|PXY/TDR-correlated 1	Leucine-rich repeat protein kinase family protein	protein-coding	202.1	758	410	155.4	2.64	2.28e-64
2-40374	2	7722015	7723055	+	201.8	1040	promoter-TSS (AT2G17770.2)	promoter-TSS (AT2G17770.2)	-290	AT2G17770.3	816286	At.52787	NM_127331		BZIP27	ATBZIP27|FD PARALOG|FDP|T17A5.15|T17A5_15|basic region/leucine zipper motif 27	basic region/leucine zipper motif 27	protein-coding	201.8	1040	403.5	156.4	2.58	9.14e-61
1-38736	1	8689535	8690181	+	201.3	646	TTS (AT1G24520.1)	TTS (AT1G24520.1)	1295	AT1G24520.1	839067	At.15900	NM_102296		BCP1	F21J9.18|F21J9_18|homolog of Brassica campestris pollen protein 1	homolog of Brassica campestris pollen protein 1	protein-coding	201.3	646	409.5	158.4	2.59	6.69e-62
5-54649	5	20406446	20407218	+	200.8	772	promoter-TSS (AT5G50150.1)	promoter-TSS (AT5G50150.1)	-101	AT5G50150.1	835080	At.26440	NM_124394		AT5G50150	MPF21.18|MPF21_18	NEP-interacting protein, putative (DUF239)	protein-coding	200.8	772	402	142.8	2.82	2.19e-70
3-44728	3	7292553	7293402	+	200.5	849	Intergenic	Intergenic	-6535	AT3G20830.1	821631	At.49615	NM_112974		UCNL	AGC2 kinase 4|AGC2-4|UNICORN-like	AGC (cAMP-dependent, cGMP-dependent and protein kinase C) kinase family protein	protein-coding	200.5	849	401.5	181.8	2.21	9.39e-45
5-33704	5	14958872	14959650	+	199.5	778	promoter-TSS (AT5G37660.2)	promoter-TSS (AT5G37660.2)	-353	AT5G37660.1	833744	At.30472	NM_123125		PDLP7	K12B20.12|K12B20_12|plasmodesmata-located protein 7	plasmodesmata-located protein 7	protein-coding	199.5	778	405.5	121.3	3.34	4.38e-91
1-57617	1	11377509	11378145	+	198.5	636	promoter-TSS (AT1G31772.2)	promoter-TSS (AT1G31772.2)	-52	AT1G31772.2	3766871		NM_001036046		AT1G31772	-	Defensin-like (DEFL) family protein	protein-coding	198.5	636	396	186.1	2.13	7.74e-41
4-38262	4	10095914	10097053	+	197.2	1139	intron (AT4G18260.1, intron 2 of 3)	intron (AT4G18260.1, intron 2 of 3)	854	AT4G18260.1	827552	At.385	NM_117936		AT4G18260	T9A21.110|T9A21_110	Cytochrome b561/ferric reductase transmembrane protein family	protein-coding	197.2	1139	400.5	193.5	2.07	1.24e-38
1-54062	1	3053000	3053870	+	195.7	870	promoter-TSS (AT1G09460.1)	promoter-TSS (AT1G09460.1)	-263	AT1G09460.1	837469	At.44972	NM_100817		AT1G09460	F14J9.12|F14J9_12	Carbohydrate-binding X8 domain superfamily protein	protein-coding	195.7	870	397	102.3	3.88	4.54e-108
2-33224	2	18142471	18143223	+	195.2	752	promoter-TSS (AT2G43795.2)	promoter-TSS (AT2G43795.2)	-412	AT2G43795.1	818983	At.22266	NM_180071		AT2G43795	-	corepressor	protein-coding	195.2	752	390.5	180.8	2.16	1.63e-41
1-70861	1	5577633	5578313	+	194.5	680	promoter-TSS (AT1G16310.2)	promoter-TSS (AT1G16310.2)	-292	AT1G16310.1	838200	At.28496	NM_101497		AT1G16310	F3O9.11|F3O9_11	Cation efflux family protein	protein-coding	194.5	680	393	129.1	3.04	1.3e-77
1-58946	1	26560043	26560993	+	194.5	950	promoter-TSS (AT1G70470.1)	promoter-TSS (AT1G70470.1)	-395	AT1G70470.1	843383	At.35300	NM_105715		AT1G70470	F24J13.4|F24J13_4	transmembrane protein	protein-coding	194.5	950	388	113.5	3.42	3.83e-90
3-43759	3	22043711	22044313	+	193.4	602	promoter-TSS (AT3G59680.1)	promoter-TSS (AT3G59680.1)	93	AT3G59680.2	825137	At.22978	NM_115830		AT3G59680	-	Serine/Threonine-kinase	protein-coding	193.4	602	393	142.8	2.75	2.26e-66
5-49968	5	1527159	1527981	+	192.9	822	promoter-TSS (AT5G05160.1)	promoter-TSS (AT5G05160.1)	-198	AT5G05160.1	830398	At.28178	NM_120598		RUL1	K2A11.3|K2A11_3|REDUCED IN LATERAL GROWTH1	Leucine-rich repeat protein kinase family protein	protein-coding	192.9	822	389	115	3.38	3.77e-89
1-69240	1	26518229	26518871	+	192.7	642	Intergenic	Intergenic	-3295	AT1G70370.1	843373	At.10202	NM_105705		PG2	polygalacturonase 2	polygalacturonase 2	protein-coding	192.7	642	389.5	162.8	2.39	3.92e-51
3-24888	3	9472917	9473489	+	189.9	572	Intergenic	Intergenic	-2147	AT3G25890.2	822185	At.37307	NM_113492		CRF11	cytokinin response factor 11	Integrase-type DNA-binding superfamily protein	protein-coding	189.9	572	384.5	176.9	2.17	1.8e-41
4-29864	4	10949131	10949848	+	189.6	717	promoter-TSS (AT4G20270.1)	promoter-TSS (AT4G20270.1)	-84	AT4G20270.1	827774	At.32731	NM_118146		BAM3	BARELY ANY MERISTEM 3|F1C12.190|F1C12_190	Leucine-rich receptor-like protein kinase family protein	protein-coding	189.6	717	383.5	113.5	3.38	1.75e-87
5-58542	5	23831599	23832572	+	188.9	973	Intergenic	Intergenic	-1565	AT5G59020.1	836019	At.43448	NM_125292		AT5G59020	K19M22.16|K19M22_16	hepatocyte growth factor activator, putative (DUF3527)	protein-coding	188.9	973	385	188.1	2.05	2.21e-36
5-58688	5	81014	81848	+	187.6	834	Intergenic	Intergenic	-3043	AT5G01210.1	831901	At.25363	NM_120199		AT5G01210	F7J8.190|F7J8_190	HXXXD-type acyl-transferase family protein	protein-coding	187.6	834	379	165.7	2.29	1e-45
2-41803	2	8677372	8678215	+	187.1	843	promoter-TSS (AT2G20100.1)	promoter-TSS (AT2G20100.1)	-167	AT2G20100.2	816529	At.48494	NM_127568		AT2G20100	T2G17.10|T2G17_10	basic helix-loop-helix (bHLH) DNA-binding superfamily protein	protein-coding	187.1	843	380	188.6	2.02	1.29e-34
1-46923	1	1611443	1612035	+	186.3	592	promoter-TSS (AT1G05470.2)	promoter-TSS (AT1G05470.2)	76	AT1G05470.2	837048	At.42397	NM_100426		CVP2	COTYLEDON VASCULAR PATTERN 2|T25N20.12|T25N20_12	DNAse I-like superfamily protein	protein-coding	186.3	592	372	151.5	2.45	1.6e-51
1-58954	1	26641805	26642613	+	186.1	808	TTS (AT1G70660.2)	TTS (AT1G70660.2)	1614	AT1G70660.1	843403	At.18114	NM_105734		MMZ2	F5A18.16|F5A18_16|MMS ZWEI homologue 2|UBIQUITIN E2 VARIANT 1B|UEV1B	MMS ZWEI homologue 2	protein-coding	186.1	808	370.5	123.8	2.99	2.91e-71
1-62127	1	8967849	8968680	+	184.6	831	promoter-TSS (AT1G25530.1)	promoter-TSS (AT1G25530.1)	-702	AT1G25530.1	839139	At.17316	NM_102364		AT1G25530	F2J7.5|F2J7_5	Transmembrane amino acid transporter family protein	protein-coding	184.6	831	375	177.9	2.11	5.33e-38
5-40399	5	18902382	18903192	+	183	810	Intergenic	Intergenic	-1165	AT5G06875.1	28720844		NR_142956		AT5G06875	-	ncRNA	ncRNA	183	810	374.5	172.5	2.17	2.5e-40
3-50729	3	4401251	4401873	+	182.8	622	Intergenic	Intergenic	1726	AT3G13500.1	820552	At.53293	NM_112196		AT3G13500	-	hypothetical protein	protein-coding	182.8	622	369.5	173	2.14	2.05e-38
5-47421	5	20347763	20348691	+	182.8	928	promoter-TSS (AT5G50010.1)	promoter-TSS (AT5G50010.1)	-388	AT5G50010.1	835065	At.49153	NM_124380		AT5G50010	K9P8.17	transcription factor bHLH145	protein-coding	182.8	928	367.5	173.5	2.12	1.62e-37
1-66104	1	3185155	3186011	+	181	856	Intergenic	Intergenic	-1359	AT1G09810.3	837511	At.42210	NM_100854		ECT11	F21M12.20|F21M12_20|evolutionarily conserved C-terminal region 11	evolutionarily conserved C-terminal region 11	protein-coding	181	856	366.5	134	2.73	3.65e-61
5-56944	5	5172660	5173226	+	181	566	promoter-TSS (AT5G15845.3)	promoter-TSS (AT5G15845.3)	-138	AT5G15845.1	6240291		NR_143268		AT5G15845	-	ncRNA	ncRNA	181	566	370	142.3	2.6	7.23e-57
5-24493	5	25498835	25499490	+	180	655	promoter-TSS (AT5G63710.3)	promoter-TSS (AT5G63710.3)	-216	AT5G63710.1	836491	At.19909	NM_125766		AT5G63710	MBK5.19|MBK5_19	Leucine-rich repeat protein kinase family protein	protein-coding	180	655	362	127.7	2.84	2.69e-64
5-34246	5	20410111	20410741	+	179	630	Intergenic	Intergenic	-1998	AT5G07595.1	28720905		NR_143015		AT5G07595	-	ncRNA	ncRNA	179	630	365	126.7	2.88	1.86e-66
2-37923	2	12362989	12363695	+	178.7	706	promoter-TSS (AT2G28810.1)	promoter-TSS (AT2G28810.1)	-84	AT2G28810.2	817430	At.38565	NM_179795		AT2G28810	F8N16.10|F8N16_10	Dof-type zinc finger DNA-binding family protein	protein-coding	178.7	706	362.5	103.8	3.49	1.61e-86
4-38358	4	12549914	12550653	+	177.7	739	TTS (AT4G24180.6)	TTS (AT4G24180.6)	1048	AT4G24180.4	828519	At.32368	NM_118551		TLP1	ATTLP1|T22A6.10|T22A6_10|THAUMATIN-LIKE PROTEIN 1	THAUMATIN-LIKE PROTEIN 1	protein-coding	177.7	739	363	125.7	2.89	2.47e-66
3-40426	3	11645363	11646120	+	177.4	757	Intergenic	Intergenic	-2355	AT3G29770.1	822677	At.36859	NM_113902		MES11	ARABIDOPSIS THALIANA METHYL ESTERASE 11|ATMES11|methyl esterase 11	methyl esterase 11	protein-coding	177.4	757	360	172	2.09	6e-36
3-38304	3	15930308	15931014	+	177.2	706	TTS (AT3G44220.1)	TTS (AT3G44220.1)	-1473	AT3G44230.1	823547	At.53724	NM_114291		AT3G44230	-	transmembrane protein	protein-coding	177.2	706	361.5	145.2	2.49	3.04e-51
3-35851	3	19458811	19459445	+	176.7	634	promoter-TSS (AT3G52490.1)	promoter-TSS (AT3G52490.1)	75	AT3G52490.1	824414	At.43056	NM_115109		AT3G52490	SMAX1-like 3|SMXL3	Double Clp-N motif-containing P-loop nucleoside triphosphate hydrolases superfamily protein	protein-coding	176.7	634	360	104.3	3.45	6.49e-85
5-53630	5	15771241	15772014	+	175.9	773	promoter-TSS (AT5G39420.1)	promoter-TSS (AT5G39420.1)	-304	AT5G39420.1	833938	At.28306	NM_123304		cdc2cAt	CDC2C|MUL8.100|MUL8_100	CDC2C	protein-coding	175.9	773	361.5	154.5	2.34	1.48e-45
4-27180	4	9949986	9950766	+	175.2	780	promoter-TSS (AT4G17905.2)	promoter-TSS (AT4G17905.2)	-335	AT4G17905.2	6241286		NM_001125531		ATL4H	-	RING/U-box superfamily protein	protein-coding	175.2	780	355.5	135	2.63	1e-55
2-20291	2	12206443	12206926	+	174.7	483	Intergenic	Intergenic	-3116	AT2G28520.1	817400	At.38612	NM_179791		VHA-A1	T17D12.8|T17D12_8|vacuolar proton ATPase A1	vacuolar proton ATPase A1	protein-coding	174.7	483	357.5	157.4	2.27	1.93e-42
2-26114	2	15768032	15768656	+	174.7	624	promoter-TSS (AT2G37590.1)	promoter-TSS (AT2G37590.1)	-742	AT2G37590.1	818336	At.50120	NM_129315		DOF2.4	ATDOF2.4|DNA binding with one finger 2.4|F13M22.9|F13M22_9	DNA binding with one finger 2.4	protein-coding	174.7	624	345.5	140.8	2.45	9.52e-48
4-25829	4	10098591	10099503	+	174.4	912	exon (AT4G18270.1, exon 8 of 8)	exon (AT4G18270.1, exon 8 of 8)	-1710	AT4G18260.1	827552	At.385	NM_117936		AT4G18260	T9A21.110|T9A21_110	Cytochrome b561/ferric reductase transmembrane protein family	protein-coding	174.4	912	354	152	2.33	2.2e-44
4-33867	4	17690628	17691315	+	174.1	687	promoter-TSS (AT4G09525.1)	promoter-TSS (AT4G09525.1)	-695	AT4G09525.1	28720077		NR_142287		AT4G09525	-	ncRNA	ncRNA	174.1	705	355	134.5	2.64	4.5e-56
3-45709	3	19234649	19235354	+	174.1	705	exon (AT3G51850.2, exon 6 of 7)	exon (AT3G51850.2, exon 6 of 7)	2574	AT3G51850.3	824348	At.27306	NM_115044		CPK13	calcium-dependent protein kinase 13	calcium-dependent protein kinase 13	protein-coding	174.1	687	352	171.5	2.05	1.25e-33
2-25576	2	813421	813963	+	173.4	542	Intergenic	Intergenic	3321	AT2G04335.1	28717563		NR_140002		AT2G04335	-	ncRNA	ncRNA	173.4	542	358.5	112.1	3.2	5.32e-76
1-44012	1	9239172	9239995	+	172.9	823	TTS (AT1G06013.1)	TTS (AT1G06013.1)	1281	AT1G06013.1	28716417		NR_139005		AT1G06013	-	ncRNA	ncRNA	172.9	823	349	127.2	2.74	7.23e-59
4-38437	4	14344245	14345105	+	172.9	860	TTS (AT4G08045.1)	TTS (AT4G08045.1)	758	AT4G08045.1	28719960		NR_142175		AT4G08045	-	ncRNA	ncRNA	172.9	860	350	164.2	2.13	1.82e-36
4-31754	4	13113330	13114042	+	172.1	712	Intergenic	Intergenic	-1204	AT4G25750.1	828680	At.32237	NM_118707		ABCG4	ATP-binding cassette G4|F14M19.30|F14M19_30	ABC-2 type transporter family protein	protein-coding	172.1	712	350.5	126.2	2.78	4.68e-60
2-40301	2	2258296	2259090	+	171.6	794	TTS (AT2G05900.1)	TTS (AT2G05900.1)	940	AT2G05910.1	815143	At.41132	NM_126604		AT2G05910	T6P5.11|T6P5_11	LURP-one-like protein (DUF567)	protein-coding	171.6	794	345	165.2	2.09	2.3e-34
2-18230	2	9736914	9737485	+	171.1	571	promoter-TSS (AT2G22860.1)	promoter-TSS (AT2G22860.1)	-384	AT2G22860.1	816817	At.27061	NM_127851		PSK2	ATPSK2|T20K9.7|T20K9_7|phytosulfokine 2 precursor	phytosulfokine 2 precursor	protein-coding	171.1	571	350	163.7	2.14	1.04e-36
3-50941	3	8705436	8706096	+	170.6	660	promoter-TSS (AT3G24110.2)	promoter-TSS (AT3G24110.2)	-216	AT3G24110.1	821997		NM_113316		AT3G24110	-	Calcium-binding EF-hand family protein	protein-coding	170.6	660	346.5	131.6	2.63	2.35e-54
5-26184	5	17112753	17113365	+	170.1	612	Intergenic	Intergenic	-1039	AT5G42680.2	834277	At.30159	NM_123632		AT5G42680	MJB21.5|MJB21_5	MIZU-KUSSEI-like protein (Protein of unknown function, DUF617)	protein-coding	170.1	612	352.5	162.8	2.17	7.25e-38
2-39297	2	14202518	14203192	+	169.8	674	TTS (AT2G33540.1)	TTS (AT2G33540.1)	-2181	AT2G33530.1	817918	At.37914	NM_179881		scpl46	F4P9.30|F4P9_30|serine carboxypeptidase-like 46	serine carboxypeptidase-like 46	protein-coding	169.8	674	344	158.9	2.17	3.77e-37
4-27298	4	14913114	14913879	+	169.6	765	Intergenic	Intergenic	-2050	AT4G30520.1	829175	At.28424	NM_119198		SARK	F17I23.140|F17I23_140|SENESCENCE-ASSOCIATED RECEPTOR-LIKE KINASE	Leucine-rich repeat protein kinase family protein	protein-coding	169.6	765	341	143.8	2.37	2.05e-44
5-50785	5	2443344	2444071	+	168.6	727	Intergenic	Intergenic	-2962	AT5G07690.1	830662	At.9094	NM_120851		MYB29	ATMYB29|MBK20.15|MBK20_15|PMG2|PRODUCTION OF METHIONINE-DERIVED GLUCOSINOLATE 2|myb domain protein 29	myb domain protein 29	protein-coding	168.6	727	341.5	138.9	2.46	2.04e-47
1-46854	1	29485198	29485938	+	167.3	740	promoter-TSS (AT1G78370.1)	promoter-TSS (AT1G78370.1)	-179	AT1G78370.1	844173	At.25338	NM_106484		GSTU20	ATGSTU20|F3F9.23|F3F9_23|glutathione S-transferase TAU 20	glutathione S-transferase TAU 20	protein-coding	167.3	616	339	150.1	2.26	4.72e-40
1-55702	1	3186785	3187401	+	167.3	616	promoter-TSS (AT1G09812.1)	promoter-TSS (AT1G09812.1)	-349	AT1G09812.1	837512	At.51167	NM_148452		AT1G09812	-	multidrug resistance protein	protein-coding	167.3	740	337	99.9	3.37	3.14e-77
5-58822	5	3204674	3205258	+	165.5	584	TTS (AT5G10200.3)	TTS (AT5G10200.3)	-1174	AT5G10210.1	830885	At.1635	NM_121059		AT5G10210	F18D22.2	nitric oxide synthase-interacting protein	protein-coding	165.5	814	336.5	110.1	3.06	6.79e-67
1-60648	1	24009108	24009922	+	165.5	814	TTS (AT1G08717.1)	TTS (AT1G08717.1)	328	AT1G08717.1	28716890		NR_139482		AT1G08717	-	ncRNA	ncRNA	165.5	584	333.5	154.5	2.16	1.13e-35
5-50109	5	5952535	5953172	+	164.8	637	promoter-TSS (AT5G02825.1)	promoter-TSS (AT5G02825.1)	63	AT5G02825.1	28720502		NR_142631		AT5G02825	-	ncRNA	ncRNA	164.8	676	336.5	73.1	4.6	1.09e-110
4-33103	4	9886845	9887521	+	164.8	676	Intergenic	Intergenic	-1799	ENSRNA049758031-T1									164.8	637	331.5	114	2.91	3.63e-61
1-63543	1	22753101	22753737	+	164.5	636	TTS (AT1G61660.1)	TTS (AT1G61660.1)	2876	AT1G61660.2	842462	At.22850	NM_104847		AT1G61660	T13M11.1|T13M11_1	basic helix-loop-helix (bHLH) DNA-binding superfamily protein	protein-coding	164.5	636	343.5	147.6	2.33	7.18e-43
4-39684	4	13381377	13382149	+	162.2	772	promoter-TSS (AT4G26488.1)	promoter-TSS (AT4G26488.1)	-71	AT4G26488.2	5008167		NR_142356		AT4G26488	-	ncRNA	ncRNA	162.2	772	326.5	161.8	2.02	5.76e-30
2-37749	2	8062078	8062687	+	161.5	609	promoter-TSS (AT2G18570.1)	promoter-TSS (AT2G18570.1)	-641	AT2G18570.1	816372	At.39975	NM_179647		AT2G18570	F24H14.8|F24H14_8	UDP-Glycosyltransferase superfamily protein	protein-coding	161.5	609	329.5	147.6	2.23	7.56e-38
2-40309	2	3314396	3315092	+	161.2	696	Intergenic	Intergenic	-1242	AT2G07629.1	28717815		NM_001335320		AT2G07629	-	hypothetical protein	protein-coding	161.2	696	324	151.1	2.14	2.24e-34
3-35988	3	1812619	1813300	+	160.9	681	promoter-TSS (AT3G06020.1)	promoter-TSS (AT3G06020.1)	-205	AT3G06020.1	819773	At.53198	NM_111476		FAF4	F2O10.2|F2O10_2|FANTASTIC FOUR 4	FANTASTIC four-like protein (DUF3049)	protein-coding	160.9	681	332	112.6	2.95	7.35e-63
1-67223	1	4212873	4213801	+	160.4	928	TTS (AT1G12380.1)	TTS (AT1G12380.1)	4075	AT1G12380.1	837793	At.42078	NM_101110		AT1G12380	F5O11.10|F5O11_10	hypothetical protein	protein-coding	160.4	928	322	134.5	2.39	8.41e-43
1-51675	1	29870419	29871012	+	160.4	593	promoter-TSS (AT1G79410.1)	promoter-TSS (AT1G79410.1)	-611	AT1G79420.1	844280	At.26480	NM_106590		AT1G79420	T8K14.16|T8K14_16	C-type mannose receptor (DUF620)	protein-coding	160.4	593	327.5	161.3	2.03	1.72e-30
1-71963	1	1616624	1617440	+	159.2	816	Intergenic	Intergenic	-5192	AT1G05470.1	837048	At.42397	NM_100426		CVP2	COTYLEDON VASCULAR PATTERN 2|T25N20.12|T25N20_12	DNAse I-like superfamily protein	protein-coding	159.2	816	324.5	151.1	2.15	2.24e-34
4-39746	4	14910973	14911548	+	159.2	575	exon (AT4G30520.1, exon 1 of 11)	exon (AT4G30520.1, exon 1 of 11)	186	AT4G30520.1	829175	At.28424	NM_119198		SARK	F17I23.140|F17I23_140|SENESCENCE-ASSOCIATED RECEPTOR-LIKE KINASE	Leucine-rich repeat protein kinase family protein	protein-coding	159.2	575	319.5	129.6	2.46	1.13e-44
5-51166	5	18081672	18082271	+	158.9	599	Intergenic	Intergenic	-1811	AT5G44790.1	834509	At.24482	NM_123847		RAN1	HMA7|K23L20.14|K23L20_14|RESPONSIVE-TO-ANTAGONIST 1	copper-exporting ATPase / responsive-to-antagonist 1 / copper-transporting ATPase (RAN1)	protein-coding	158.9	697	326.5	153	2.13	4.52e-34
4-31018	4	611008	611705	+	158.9	697	TTS (AT4G01450.2)	TTS (AT4G01450.2)	2900	AT4G01450.4	828176	At.34427	NM_116375		UMAMIT30	F11O4.14|F11O4_14|Usually multiple acids move in and out Transporters 30	nodulin MtN21 /EamA-like transporter family protein	protein-coding	158.9	599	326.5	148.6	2.2	2.7e-36
1-66759	1	22730912	22731744	+	158.4	832	TTS (AT1G61600.1)	TTS (AT1G61600.1)	1512	AT1G61600.1	842456	At.36410	NM_104842		AT1G61600	T25B24.5|T25B24_5	DUF1262 family protein (DUF1262)	protein-coding	158.4	832	320	108.7	2.94	1.62e-60
1-72163	1	6278681	6279302	+	157.4	621	promoter-TSS (AT1G18250.2)	promoter-TSS (AT1G18250.2)	-733	AT1G18250.1	838405	At.326	NM_101683		ATLP-1	-	Pathogenesis-related thaumatin superfamily protein	protein-coding	157.4	621	323.5	149.1	2.17	5.05e-35
3-44689	3	6108260	6109041	+	155.4	781	TTS (AT3G17850.1)	TTS (AT3G17850.1)	2742	AT3G17840.1	821053	At.38651	NM_112665		RLK902	receptor-like kinase 902	receptor-like kinase 902	protein-coding	155.4	781	319.5	151.1	2.12	1e-32
1-64175	1	8292485	8293134	+	155.1	649	TTS (AT1G23350.1)	TTS (AT1G23350.1)	1455	AT1G23350.1	838944	At.41554	NM_102184		AT1G23350	F26F24.23|F26F24_23	Plant invertase/pectin methylesterase inhibitor superfamily protein	protein-coding	155.1	649	317.5	94	3.38	1.11e-72
4-38553	4	17689854	17690563	+	153.3	709	promoter-TSS (AT4G09525.1)	promoter-TSS (AT4G09525.1)	68	AT4G09525.1	28720077		NR_142287		AT4G09525	-	ncRNA	ncRNA	153.3	709	312	123.8	2.52	1.1e-45
5-51380	5	23572114	23572736	+	153.1	622	promoter-TSS (AT5G58300.3)	promoter-TSS (AT5G58300.3)	84	AT5G58300.3	835942	At.49186	NM_125215		AT5G58300	MCK7.17|MCK7_17	Leucine-rich repeat protein kinase family protein	protein-coding	153.1	622	307.5	66.3	4.64	4.03e-102
5-56684	5	25733834	25734588	+	152.8	754	promoter-TSS (AT5G64340.1)	promoter-TSS (AT5G64340.1)	-898	AT5G64340.1	836555	At.49218	NM_125830		SAC51	MSJ1.18|MSJ1_18|SUPPRESSOR OF ACAULIS 51	transcription factor SAC51	protein-coding	152.8	754	315.5	137.9	2.29	3.24e-38
3-37739	3	15355776	15356317	+	152.6	541	promoter-TSS (AT3G43430.1)	promoter-TSS (AT3G43430.1)	-552	AT3G43430.1	823423	At.36274	NM_114211		AT3G43430	-	RING/U-box superfamily protein	protein-coding	152.6	541	303	149.6	2.03	2.51e-28
1-72231	1	7762337	7763060	+	152.1	723	Intergenic	Intergenic	-1769	AT1G22030.1	838808	At.41626	NM_102053		AT1G22030	F2E2.8|F2E2_8	BPS1-like protein	protein-coding	152.1	723	314.5	151.5	2.08	7e-31
3-40388	3	9974106	9974779	+	152.1	673	promoter-TSS (AT3G27030.1)	promoter-TSS (AT3G27030.1)	-217	AT3G27030.1	822321	At.37116	NM_113617		AT3G27030	-	transmembrane protein	protein-coding	152.1	673	310.5	103.8	2.99	5.97e-60
5-32237	5	22863182	22863753	+	151	571	Intergenic	Intergenic	-1607	AT5G56460.1	835747	At.29384	NM_125029		AT5G56460	MCD7.23|MCD7_23	Protein kinase superfamily protein	protein-coding	151	571	306	121.8	2.51	1.47e-44
3-28813	3	17555185	17555799	+	150	614	Intergenic	Intergenic	-3301	AT3G47620.1	823916	At.21251	NM_114630		TCP14	AtTCP14|TEOSINTE BRANCHED|cycloidea and PCF (TCP) 14	TEOSINTE BRANCHED, cycloidea and PCF (TCP) 14	protein-coding	150	614	303	148.1	2.05	5.48e-29
2-35284	2	18478959	18479651	+	149.8	692	exon (AT2G44810.1, exon 1 of 1)	exon (AT2G44810.1, exon 1 of 1)	252	AT2G44810.1	819090	At.37029	NM_130045		DAD1	DEFECTIVE ANTHER DEHISCENCE 1|F16B22.45	alpha/beta-Hydrolases superfamily protein	protein-coding	149.8	692	302	135.5	2.23	6.21e-35
3-49916	3	5534545	5535223	+	149.8	678	promoter-TSS (AT3G16330.1)	promoter-TSS (AT3G16330.1)	-240	AT3G16330.1	820880	At.38910	NM_112504		AT3G16330	-	Avr9/Cf-9 rapidly elicited protein	protein-coding	149.8	678	307.5	125.2	2.46	9.39e-43
3-33696	3	1851002	1851689	+	149	687	promoter-TSS (AT3G01815.1)	promoter-TSS (AT3G01815.1)	-575	AT3G01815.1	28718519		NR_140863		AT3G01815	-	ncRNA	ncRNA	149	687	298	142.8	2.09	6.74e-30
1-62162	1	9787440	9788128	+	148.8	688	Intergenic	Intergenic	-1907	AT1G28080.2	839701	At.48076	NM_102573		AT1G28080	F13K9.18|F13K9_18	RING finger protein	protein-coding	148.8	688	309	125.2	2.47	1.54e-43
3-40549	3	19716816	19717594	+	148.3	778	intron (AT3G53190.1, intron 6 of 6)	intron (AT3G53190.1, intron 6 of 6)	2302	AT3G53200.2	824486	At.682	NM_115180		MYB27	AtMYB27|myb domain protein 27	myb domain protein 27	protein-coding	148.3	778	304.5	135	2.26	6.68e-36
4-24976	4	17691405	17692075	+	147.5	670	promoter-TSS (AT4G37650.1)	promoter-TSS (AT4G37650.1)	53	AT4G37650.1	829919	At.2816	NM_119928		SHR	F19F18.140|F19F18_140|SGR7|SHOOT GRAVITROPISM 7|SHORT ROOT	GRAS family transcription factor	protein-coding	147.5	605	300.5	138.9	2.16	1.81e-32
2-39054	2	8680711	8681316	+	147.5	605	exon (AT2G20100.2, exon 7 of 7)	exon (AT2G20100.2, exon 7 of 7)	2963	AT2G20100.4	816529	At.48494	NM_127568		AT2G20100	T2G17.10|T2G17_10	basic helix-loop-helix (bHLH) DNA-binding superfamily protein	protein-coding	147.5	670	306.5	121.3	2.53	6.99e-45
1-68031	1	25655317	25655962	+	147.2	645	promoter-TSS (AT1G68430.1)	promoter-TSS (AT1G68430.1)	-65	AT1G68430.1	843172	At.64892	NM_105514		AT1G68430	T2E12.2|T2E12_2	hypothetical protein	protein-coding	147.2	645	301	150.1	2.01	1.7e-27
5-44333	5	1975406	1976252	+	147.2	846	promoter-TSS (AT5G06470.1)	promoter-TSS (AT5G06470.1)	-299	AT5G06470.1	830535	At.28809	NM_120730		AT5G06470	MHF15.1|MHF15_1	Glutaredoxin family protein	protein-coding	147.2	846	300	141.8	2.12	5.14e-31
3-24346	3	9284527	9285032	+	147	505	Intergenic	Intergenic	-1873	AT3G25560.1	822143	At.37369	NM_113453		NIK2	AtNIK2|NSP-interacting kinase 2	NSP-interacting kinase 2	protein-coding	147	658	294.5	96.5	3.05	1.13e-58
1-44377	1	29483776	29484434	+	147	658	TTS (AT1G78370.1)	TTS (AT1G78370.1)	-1096	AT1G78360.1	844172	At.66147	NM_001334825		GSTU21	ATGSTU21|F3F9.24|F3F9_24|glutathione S-transferase TAU 21	glutathione S-transferase TAU 21	protein-coding	147	505	301	89.7	3.36	9.63e-69
4-30059	4	17473509	17474179	+	146.7	670	promoter-TSS (AT4G37080.1)	promoter-TSS (AT4G37080.1)	75	AT4G37080.1	829862	At.31280	NM_119871		AT4G37080	AP22.58|AP22_58	ternary complex factor MIP1 leucine-zipper protein (Protein of unknown function, DUF547)	protein-coding	146.7	631	297	129.1	2.3	1.21e-36
1-46810	1	28118197	28118828	+	146.7	631	TTS (AT1G74850.1)	TTS (AT1G74850.1)	-1090	AT1G74840.1	843823	At.11594	NM_106142		AT1G74840	F25A4.19|F25A4_19	Homeodomain-like superfamily protein	protein-coding	146.7	670	291	142.8	2.04	1.11e-27
1-58366	1	7384421	7384982	+	146.5	561	promoter-TSS (AT1G21090.2)	promoter-TSS (AT1G21090.2)	72	AT1G21090.2	838705	At.28141	NM_101963		AT1G21090	T22I11.8|T22I11_8	Cupredoxin superfamily protein	protein-coding	146.5	561	296.5	139.9	2.12	1.18e-30
5-54315	5	7670818	7671453	+	146.5	635	Intergenic	Intergenic	-1725	AT5G22930.1	832357		NM_122199		AT5G22930	MRN17.16|MRN17_16	enabled-like protein (DUF1635)	protein-coding	146.5	761	302	86.3	3.5	6.97e-73
3-48143	3	23382806	23383567	+	146.5	761	exon (AT3G63290.1, exon 2 of 2)	exon (AT3G63290.1, exon 2 of 2)	1502	AT3G63290.2	825504	At.22323	NM_116194		AT3G63290	MAA21.8	2-oxoglutarate (2OG) and Fe(II)-dependent oxygenase superfamily protein	protein-coding	146.5	635	296	117.9	2.51	4.11e-43
1-67916	1	23354635	23355365	+	146.2	730	TTS (AT1G63020.1)	TTS (AT1G63020.1)	-2169	AT1G63010.4	842604	At.17751	NM_104979		AT1G63010	F16P17.18|F16P17_18	Major Facilitator Superfamily with SPX (SYG1/Pho81/XPR1) domain-containing protein	protein-coding	146.2	730	298	115	2.59	6.64e-46
2-31843	2	3334101	3334740	+	145.5	639	promoter-TSS (AT2G05215.1)	promoter-TSS (AT2G05215.1)	10	AT2G05215.1	28717633		NR_140070		AT2G05215	-	ncRNA	ncRNA	145.5	639	287	109.2	2.63	2.09e-45
1-60806	1	28663731	28664448	+	145.2	717	TTS (AT1G76405.2)	TTS (AT1G76405.2)	2147	AT1G76405.1	843973	At.19146	NM_106290		AT1G76405	-	outer envelope pore 21B-like protein	protein-coding	145.2	717	299	145.7	2.05	7.53e-29
1-56203	1	23964643	23965269	+	145	626	promoter-TSS (AT1G08697.1)	promoter-TSS (AT1G08697.1)	-538	AT1G08697.1	28716886		NR_139478		AT1G08697	-	ncRNA	ncRNA	145	626	302.5	102.3	2.96	2.07e-57
1-33410	1	10186593	10187177	+	144.4	584	Intergenic	Intergenic	-2373	AT1G29160.1	839790	At.64845	NM_102657		AT1G29160	F28N24.35	Dof-type zinc finger DNA-binding family protein	protein-coding	144.4	584	291	95	3.06	1.61e-58
3-32512	3	7937684	7938123	+	144.4	439	Intergenic	Intergenic	-1978	AT3G22410.1	821809	At.50213	NM_113138		AT3G22410	-	Sec14p-like phosphatidylinositol transfer family protein	protein-coding	144.4	620	295	130.6	2.26	4.15e-35
1-38958	1	25381817	25382437	+	144.4	620	Intergenic	Intergenic	-2910	AT1G67710.1	843096	At.121	NM_105439		ARR11	F12A21.15|F12A21_15|response regulator 11	response regulator 11	protein-coding	144.4	439	294.5	109.6	2.69	4.92e-48
3-41127	3	18455767	18456451	+	144.2	684	promoter-TSS (AT3G49760.1)	promoter-TSS (AT3G49760.1)	16	AT3G49760.1	824138	At.35571	NM_114836		bZIP5	AtbZIP5|basic leucine-zipper 5	basic leucine-zipper 5	protein-coding	144.2	684	295	114	2.59	2.46e-45
1-55472	1	26643712	26644270	+	143.7	558	promoter-TSS (AT1G70670.1)	promoter-TSS (AT1G70670.1)	-574	AT1G70670.1	843404	At.18111	NM_105735		CLO4	Arabidopsis thaliana caleosin 4|AtCLO4|F5A18.15|F5A18_15|PXG4|caleosin 4|peroxygenase 4	Caleosin-related family protein	protein-coding	143.7	558	290.5	125.2	2.32	2.6e-36
2-19946	2	3377940	3378420	+	143.2	480	TTS (AT2G07638.1)	TTS (AT2G07638.1)	1017	AT2G07638.1	28717822		NM_001335328		AT2G07638	-	hypothetical protein	protein-coding	143.2	556	294.5	124.7	2.36	4.45e-38
1-52701	1	9916958	9917514	+	143.2	556	Intergenic	Intergenic	-3399	AT1G28310.1	839725	At.40918	NM_102596		AT1G28310	F3H9.4|F3H9_4	Dof-type zinc finger DNA-binding family protein	protein-coding	143.2	480	283.5	95	2.98	1.14e-54
1-58994	1	27883778	27884474	+	142.7	696	TTS (AT1G74150.3)	TTS (AT1G74150.3)	-1785	AT1G74160.1	843756	At.17917	NM_106076		TRM4	F9E11.1|F9E11_1|TON1 Recruiting Motif 4	LONGIFOLIA protein	protein-coding	142.7	696	290	111.1	2.61	2.73e-45
4-16067	4	9298443	9298865	+	142.2	422	Intergenic	Intergenic	-2565	AT4G16490.1	827347	At.23147	NM_117747		AT4G16490	DL4270C|FCAALL.59	ARM repeat superfamily protein	protein-coding	142.2	422	287.5	87.7	3.28	2.12e-63
4-35229	4	10719470	10720078	+	141.9	608	Intergenic	Intergenic	-5029	AT4G19700.1	827714	At.27286	NM_118090		RING	AtILP|BOI|Botrytis Susceptible1 Interactor|IAP-like protein|ILP|T16H5.60|T16H5_60	SBP (S-ribonuclease binding protein) family protein	protein-coding	141.9	608	288.5	126.2	2.29	4.93e-35
5-47700	5	1672924	1673478	+	141.7	554	exon (AT5G05600.2, exon 2 of 2)	exon (AT5G05600.2, exon 2 of 2)	1105	AT5G05600.2	830443	At.8725	NM_120642		AT5G05600	MOP10.14|MOP10_14	2-oxoglutarate (2OG) and Fe(II)-dependent oxygenase superfamily protein	protein-coding	141.7	554	281.5	122.8	2.29	2.02e-34
5-56741	5	26960716	26961350	+	141.1	634	promoter-TSS (AT5G67600.1)	promoter-TSS (AT5G67600.1)	-634	AT5G67600.1	836896	At.7638	NM_126160		WIH1	K9I9.17|K9I9_17|WINDHOSE 1	cysteine-rich TM module stress tolerance protein	protein-coding	141.1	634	286.5	119.9	2.39	5.61e-38
3-34840	3	16284607	16285257	+	140.6	650	promoter-TSS (AT3G44730.4)	promoter-TSS (AT3G44730.4)	308	AT3G44730.1	823602	At.36116	NM_114341		KP1	ARABIDOPSIS KINESIN-LIKE PROTEIN 1|ATKP1|AtKIN14h|kinesin-like protein 1	kinesin-like protein 1	protein-coding	140.6	650	288.5	101.4	2.85	9.93e-52
5-57395	5	19640693	19641310	+	140.6	617	promoter-TSS (AT5G48465.1)	promoter-TSS (AT5G48465.1)	-602	AT5G48465.1	3771462				AT5G48465	67811.TRNA-LYS-1	tRNA	tRNA	140.6	617	287.5	135.5	2.12	7.6e-30
4-23714	4	593110	593606	+	139.6	496	promoter-TSS (AT4G01435.1)	promoter-TSS (AT4G01435.1)	-766	AT4G01435.1	28719436		NM_001340314		AT4G01435	-	hypothetical protein	protein-coding	139.6	496	281.5	91.1	3.09	3.78e-57
2-20009	2	11000191	11000731	+	139.4	540	promoter-TSS (AT2G25790.1)	promoter-TSS (AT2G25790.1)	-25	AT2G25790.1	817121	At.27474	NM_128139		AT2G25790	F17H15.18|F17H15_18|SKM1|STERILITY-REGULATING KINASE MEMBER 1	Leucine-rich receptor-like protein kinase family protein	protein-coding	139.4	527	286.5	101.8	2.81	1.95e-50
3-48204	3	1808275	1808867	+	139.4	592	Intergenic	Intergenic	-1041	AT3G06010.1	819772	At.40578	NM_111475		ATCHR12	CHR12|F2O10.3|F2O10_3|chromatin remodeling 12	SNF2/Brahma-type chromatin-remodeling protein CHR12	protein-coding	139.4	540	288	97	2.97	2.29e-55
2-39842	2	10997138	10997665	+	139.4	527	Intergenic	Intergenic	2306	AT2G25780.1	817120	At.52916	NM_128138		AT2G25780	F17H15.19|F17H15_19	hypothetical protein (DUF1677)	protein-coding	139.4	592	280.5	116.5	2.41	9.13e-38
2-38893	2	464773	465444	+	139.1	671	exon (AT2G01990.2, exon 4 of 4)	exon (AT2G01990.2, exon 4 of 4)	1616	AT2G01990.1	814730	At.41526	NM_126260		AT2G01990	F14H20.6|F14H20_6	XRI1-like protein	protein-coding	139.1	671	283.5	80.9	3.5	2.37e-68
5-42677	5	16112619	16113159	+	139.1	540	TTS (AT5G40310.2)	TTS (AT5G40310.2)	2255	AT5G40300.1	834028	At.30291	NM_123394		AT5G40300	CASP-like protein 4A1|CASPL4A1|MPO12.1|MPO12_1	Uncharacterized protein family (UPF0497)	protein-coding	139.1	540	283	128.2	2.21	3.3e-32
2-39861	2	11368148	11368743	+	137.8	595	promoter-TSS (AT2G26700.1)	promoter-TSS (AT2G26700.1)	-29	AT2G26700.1	817211	At.38857	NM_128227		PID2	F18A8.7|F18A8_7|PINOID2	AGC (cAMP-dependent, cGMP-dependent and protein kinase C) kinase family protein	protein-coding	137.8	595	279	94.5	2.95	3.43e-53
5-41310	5	6380620	6381292	+	137.8	672	TTS (AT5G19080.1)	TTS (AT5G19080.1)	2807	AT5G19080.1	832027	At.31336	NM_121913		LUL3	AtVBP1|LOG2-LIKE UBIQUITIN LIGASE3|T16G12.120|T16G12_120|VBP1|VrUBC1 Binding Partner 1	RING/U-box superfamily protein	protein-coding	137.8	672	282.5	129.6	2.18	4.18e-31
1-68155	1	28343626	28344145	+	137.3	519	promoter-TSS (AT1G09567.1)	promoter-TSS (AT1G09567.1)	56	AT1G09567.1	28717111		NR_139651		AT1G09567	-	ncRNA	ncRNA	137.3	519	283.5	95	2.98	1.14e-54
5-60318	5	18211380	18211940	+	137.3	560	Intergenic	Intergenic	4297	AT5G45095.1	834542	At.44180	NM_180590		AT5G45095	-	hypothetical protein	protein-coding	137.3	544	280.5	121.8	2.3	1.31e-34
4-19580	4	16580769	16581313	+	137.3	544	Intergenic	Intergenic	2034	AT4G34760.1	829628	At.20686	NM_119642		AT4G34760	F11I11.11|SAUR50|SMALL AUXIN UPREGULATED RNA 50	SAUR-like auxin-responsive protein family	protein-coding	137.3	560	281	123.8	2.27	7.08e-34
1-57379	1	3575568	3576174	+	137.1	606	TTS (AT1G04817.1)	TTS (AT1G04817.1)	494	AT1G04817.1	28716187		NR_138781		AT1G04817	-	ncRNA	ncRNA	137.1	606	283.5	113.5	2.5	8.76e-41
5-51329	5	22462743	22463343	+	136.8	600	Intergenic	Intergenic	-1546	AT5G55430.1	835636	At.55563	NM_124925		AT5G55430	MTE17.14|MTE17_14	hypothetical protein	protein-coding	136.8	612	284	114	2.49	7.26e-41
1-67342	1	6661036	6661648	+	136.8	612	Intergenic	Intergenic	-1075	AT1G19270.1	838510	At.21826	NM_101785		DA1	DA (large in Chinese) 1|T29M8.14|T29M8_14	DA1	protein-coding	136.8	600	275	128.2	2.15	1.73e-29
2-38769	2	17148666	17149322	+	136.3	656	TTS (AT2G09235.1)	TTS (AT2G09235.1)	-1101	AT2G41140.1	818713	At.11329	NM_129679		CRK1	ATCBK3|ATCRK1|CDPK-related kinase 1|T3K9.9|T3K9_9	CDPK-related kinase 1	protein-coding	136.3	656	276.5	126.7	2.18	1.44e-30
5-60297	5	17778169	17778654	+	136.1	485	Intergenic	Intergenic	-1795	AT5G44170.1	834440	At.30088	NM_123784		AT5G44170	MLN1.9|MLN1_9	S-adenosyl-L-methionine-dependent methyltransferases superfamily protein	protein-coding	136.1	499	278	138.9	2	2.01e-25
3-39362	3	17005659	17006158	+	136.1	499	exon (AT3G46280.1, exon 5 of 6)	exon (AT3G46280.1, exon 5 of 6)	-1564	AT3G46270.2	823772	At.35943	NM_114495		AT3G46270	-	receptor protein kinase-like protein	protein-coding	136.1	485	282	124.3	2.27	5.79e-34
1-38833	1	17245282	17245800	+	135.8	518	Intergenic	Intergenic	-7356	AT1G46480.1	841113	At.38691	NM_103605		WOX4	F2G19.11|F2G19_11|WUSCHEL related homeobox 4	WUSCHEL related homeobox 4	protein-coding	135.8	518	273	97.9	2.79	1.16e-47
5-29429	5	2687189	2687675	+	135.3	486	promoter-TSS (AT5G08350.1)	promoter-TSS (AT5G08350.1)	44	AT5G08350.1	830733	At.32589	NM_120919		AT5G08350	F8L15.80|F8L15_80	GRAM domain-containing protein / ABA-responsive protein-like protein	protein-coding	135.3	486	280	120.4	2.33	1.91e-35
5-47203	5	8925784	8926515	+	135.1	731	promoter-TSS (AT5G04035.1)	promoter-TSS (AT5G04035.1)	-948	AT5G04035.1	28720603		NR_142727		AT5G04035	-	ncRNA	ncRNA	135.1	731	279	126.2	2.21	7.48e-32
1-52922	1	22250129	22250840	+	134.8	711	promoter-TSS (AT1G60390.1)	promoter-TSS (AT1G60390.1)	-763	AT1G60390.1	842334	At.36663	NM_104726		PG1	T13D8.26|T13D8_26|polygalacturonase 1	polygalacturonase 1	protein-coding	134.8	711	277.5	108.2	2.57	6.33e-42
5-60420	5	20164530	20165123	+	134.8	593	promoter-TSS (AT5G49660.1)	promoter-TSS (AT5G49660.1)	-97	AT5G49660.1	835028	At.21895	NM_124344		XIP1	C-terminally encoded peptide receptor 1|CEPR1|MNI5.4|MNI5_4|XYLEM INTERMIXED WITH PHLOEM 1	Leucine-rich repeat transmembrane protein kinase family protein	protein-coding	134.8	593	278.5	118.9	2.34	1.48e-35
2-18483	2	12295068	12295575	+	134.5	507	promoter-TSS (AT2G28660.1)	promoter-TSS (AT2G28660.1)	66	AT2G28660.1	817415	At.14471	NM_128427		AT2G28660	T8O18.5|T8O18_5	Chloroplast-targeted copper chaperone protein	protein-coding	134.5	507	278.5	133	2.09	4.29e-28
4-27921	4	9278227	9278860	+	133.8	633	promoter-TSS (AT4G16447.1)	promoter-TSS (AT4G16447.1)	-151	AT4G16447.1	827342	At.33079	NM_117742		AT4G16447	-	hypothetical protein	protein-coding	133.8	633	272	134	2.03	9.55e-26
2-41932	2	11004221	11004906	+	133.3	685	TTS (AT2G25790.1)	TTS (AT2G25790.1)	4077	AT2G25790.1	817121	At.27474	NM_128139		AT2G25790	F17H15.18|F17H15_18|SKM1|STERILITY-REGULATING KINASE MEMBER 1	Leucine-rich receptor-like protein kinase family protein	protein-coding	133.3	647	279	98.9	2.82	1.37e-49
3-25739	3	6515493	6515998	+	133.3	505	promoter-TSS (at3g18895)	promoter-TSS (at3g18895)	-473	ENSRNA049757922-T1									133.3	685	275.5	111.1	2.48	3.48e-39
1-62065	1	7383710	7384357	+	133.3	647	promoter-TSS (AT1G21090.1)	promoter-TSS (AT1G21090.1)	-527	AT1G21090.1	838705	At.28141	NM_101963		AT1G21090	T22I11.8|T22I11_8	Cupredoxin superfamily protein	protein-coding	133.3	505	281.5	130.6	2.16	2.84e-30
4-29595	4	15870930	15871470	+	132.8	540	Intergenic	Intergenic	-2550	AT4G32880.1	829424	At.31628	NM_119441		HB-8	ATHB-8|ATHB8|T16I18.90|T16I18_90|homeobox gene 8	homeobox-leucine zipper protein ATHB-8	protein-coding	132.8	540	268.5	120.4	2.23	3.91e-31
2-36365	2	17753358	17754033	+	132	675	Intergenic	Intergenic	2323	AT2G09380.1	28718138		NR_140525		AT2G09380	-	ncRNA	ncRNA	132	652	274.5	123.8	2.22	2.08e-31
1-41745	1	6231438	6231829	+	132	391	Intergenic	Intergenic	-1439	AT1G18100.1	838390	At.48205	NM_101672		E12A11	MFT|MOTHER OF FT AND TFL1|T10F20.11	PEBP (phosphatidylethanolamine-binding protein) family protein	protein-coding	132	391	267.5	117.4	2.28	2.24e-32
1-51803	1	4901068	4901720	+	132	652	Intergenic	Intergenic	-1525	AT1G05067.1	28716240		NR_138829		AT1G05067	-	ncRNA	ncRNA	132	675	270	131.6	2.05	3.13e-26
3-48000	3	19461202	19461868	+	131.5	666	Intergenic	Intergenic	-1095	AT3G08260.1	28719092		NR_141418		AT3G08260	-	ncRNA	ncRNA	131.5	666	266.5	62.9	4.24	1.2e-80
4-39612	4	11955503	11956193	+	130.7	690	intron (AT4G22756.1, intron 2 of 4)	intron (AT4G22756.1, intron 2 of 4)	-1035	AT4G22754.1	3769853				AT4G22754	67142.TRNA-LYS-1	tRNA	tRNA	130.7	690	266	129.6	2.05	7.19e-26
4-32739	4	14343220	14343965	+	130.5	745	intron (AT4G29100.2, intron 5 of 6)	intron (AT4G29100.2, intron 5 of 6)	1841	AT4G08045.1	28719960		NR_142175		AT4G08045	-	ncRNA	ncRNA	130.5	745	266.5	114.5	2.33	1.14e-33
5-56673	5	25439612	25440030	+	130.2	418	TTS (AT5G63540.1)	TTS (AT5G63540.1)	2904	AT5G09170.1	28721073		NR_143181		AT5G09170	-	ncRNA	ncRNA	130.2	682	269	106.2	2.53	5.62e-40
5-53496	5	7756532	7757214	+	130.2	682	TTS (AT5G03575.1)	TTS (AT5G03575.1)	-1227	AT5G23110.1	832375	At.27852	NM_122217		AT5G23110	MYJ24.15|MYJ24_15	Zinc finger, C3HC4 type (RING finger) family protein	protein-coding	130.2	418	261.5	130.6	2	6.89e-24
3-20487	3	20526726	20527190	+	130	464	promoter-TSS (AT3G55370.3)	promoter-TSS (AT3G55370.3)	-105	AT3G55370.1	824703	At.19958	NM_115395		OBP3	OBF-binding protein 3|ZINC FINGER PROTEIN OBP3	OBF-binding protein 3	protein-coding	130	464	265.5	69.7	3.81	4.11e-71
5-55181	5	7723266	7723755	+	130	489	Intergenic	Intergenic	-3192	AT5G23030.1	832367	At.31027	NM_122209		TET12	MYJ24.2|MYJ24_2|tetraspanin12	tetraspanin12	protein-coding	130	489	266	77	3.45	2.5e-63
4-26892	4	12472409	12472994	+	129.7	585	exon (AT4G07200.1, exon 1 of 1)	exon (AT4G07200.1, exon 1 of 1)	265	AT4G07200.1	28719891		NR_142111		AT4G07200	-	ncRNA	ncRNA	129.7	514	264	97.9	2.7	1.05e-43
3-20856	3	8905764	8906203	+	129.7	439	Intergenic	Intergenic	-3148	AT3G24480.1	822038	At.37518	NM_113355		AT3G24480	-	Leucine-rich repeat (LRR) family protein	protein-coding	129.7	439	276	137.9	2	3.05e-25
1-33581	1	26171518	26172032	+	129.7	514	promoter-TSS (AT1G69580.2)	promoter-TSS (AT1G69580.2)	-81	AT1G69580.1	843294	At.52449	NM_105627		AT1G69580	F24J1.30|F24J1_30	Homeodomain-like superfamily protein	protein-coding	129.7	585	261.5	123.8	2.11	4.98e-27
1-72578	1	18414114	18414790	+	129	676	Intergenic	Intergenic	-1436	AT1G49750.1	841398	At.26947	NM_103862		AT1G49750	F14J22.4|F14J22_4	Leucine-rich repeat (LRR) family protein	protein-coding	129	633	261	75.5	3.46	3.43e-62
4-28114	4	17722183	17722634	+	129	451	promoter-TSS (AT4G09645.1)	promoter-TSS (AT4G09645.1)	88	AT4G09645.1	28720086		NR_142293		AT4G09645	-	ncRNA	ncRNA	129	676	257.5	116	2.22	1.23e-29
1-35482	1	9619206	9619839	+	129	633	Intergenic	Intergenic	-1876	AT1G27660.1	839658	At.49924	NM_102531		AT1G27660	T22C5.11|T22C5_11	basic helix-loop-helix (bHLH) DNA-binding superfamily protein	protein-coding	129	451	267.5	77	3.47	7.18e-64
1-38447	1	24650767	24651243	+	128.5	476	Intergenic	Intergenic	2993	AT1G66190.1	842934	At.64885	NM_105290		AT1G66190	F15E12.13|F15E12_13	hypothetical protein	protein-coding	128.5	476	265.5	126.2	2.1	3.73e-27
2-35687	2	14335654	14336252	+	127.7	598	promoter-TSS (AT2G08645.1)	promoter-TSS (AT2G08645.1)	-706	AT2G08645.1	28717997		NR_140381		AT2G08645	-	ncRNA	ncRNA	127.7	535	261.5	87.2	3	6.34e-51
2-26848	2	16460878	16461519	+	127.7	641	intron (AT2G39420.1, intron 4 of 7)	intron (AT2G39420.1, intron 4 of 7)	951	AT2G39420.1	818527	At.19572	NM_129500		AT2G39420	F12L6.8|F12L6_8	alpha/beta-Hydrolases superfamily protein	protein-coding	127.7	598	260	120.4	2.16	2.18e-28
2-32574	2	13166543	13167078	+	127.7	535	promoter-TSS (AT2G08415.1)	promoter-TSS (AT2G08415.1)	92	AT2G30933.2	3767975	At.64950	NM_001036373		AT2G30933	-	Carbohydrate-binding X8 domain superfamily protein	protein-coding	127.7	641	261.5	127.7	2.05	3.4e-25
5-46530	5	8920633	8921123	+	126.9	490	promoter-TSS (AT5G04025.1)	promoter-TSS (AT5G04025.1)	51	AT5G04025.1	28720602		NR_142726		AT5G04025	-	ncRNA	ncRNA	126.9	467	267	78.9	3.38	8.19e-62
1-45350	1	19041147	19041614	+	126.9	467	promoter-TSS (AT1G51355.1)	promoter-TSS (AT1G51355.1)	-17	AT1G51355.1	841559	At.49970	NM_148576		AT1G51355	-	cyclin-dependent kinase inhibitor SMR3-like protein	protein-coding	126.9	490	261	122.8	2.13	1.67e-27
3-49274	3	9283557	9284117	+	126.7	560	promoter-TSS (AT3G25560.1)	promoter-TSS (AT3G25560.1)	-931	AT3G25560.1	822143	At.37369	NM_113453		NIK2	AtNIK2|NSP-interacting kinase 2	NSP-interacting kinase 2	protein-coding	126.7	560	264	97.9	2.7	1.05e-43
1-57094	1	25220931	25221518	+	126.4	587	Intergenic	Intergenic	-1270	AT1G08933.1	28716947		NR_139525		AT1G08933	-	ncRNA	ncRNA	126.4	587	255.5	103.3	2.47	2.72e-36
4-25722	4	2335991	2336475	+	126.2	484	Intergenic	Intergenic	-3419	AT4G04630.1	825795	At.33987	NM_116701		AT4G04630	F4H6.15|F4H6_15	senescence regulator (Protein of unknown function, DUF584)	protein-coding	126.2	484	255.5	118.9	2.15	1.9e-27
2-21201	2	445206	445656	+	125.9	450	Intergenic	Intergenic	-1107	AT2G01950.1	814726	At.13922	NM_126256		BRL2	BRI1-like 2|F14H20.2|F14H20_2|VASCULAR HIGHWAY 1|VH1	BRI1-like 2	protein-coding	125.9	565	263.5	125.2	2.1	5.66e-27
4-32897	4	609070	609695	+	125.9	625	exon (AT4G01450.2, exon 3 of 6)	exon (AT4G01450.2, exon 3 of 6)	926	AT4G01450.4	828176	At.34427	NM_116375		UMAMIT30	F11O4.14|F11O4_14|Usually multiple acids move in and out Transporters 30	nodulin MtN21 /EamA-like transporter family protein	protein-coding	125.9	450	265	111.1	2.39	2.61e-35
1-60280	1	9608838	9609403	+	125.9	565	intron (AT1G27620.1, intron 1 of 1)	intron (AT1G27620.1, intron 1 of 1)	967	AT1G27620.1	839654	At.11522	NM_102527		AT1G27620	T22C5.6	HXXXD-type acyl-transferase family protein	protein-coding	125.9	625	253	113.1	2.24	8.36e-30
5-46063	5	20407428	20407959	+	125.7	531	promoter-TSS (AT5G50150.1)	promoter-TSS (AT5G50150.1)	-962	AT5G50150.1	835080	At.26440	NM_124394		AT5G50150	MPF21.18|MPF21_18	NEP-interacting protein, putative (DUF239)	protein-coding	125.7	717	256	97.5	2.63	1.22e-40
4-35823	4	12549036	12549753	+	125.7	717	TTS (AT4G24180.5)	TTS (AT4G24180.5)	1937	AT4G24180.4	828519	At.32368	NM_118551		TLP1	ATTLP1|T22A6.10|T22A6_10|THAUMATIN-LIKE PROTEIN 1	THAUMATIN-LIKE PROTEIN 1	protein-coding	125.7	531	255	83.3	3.06	1.81e-51
4-40347	4	13114897	13115403	+	125.4	506	promoter-TSS (AT4G25760.1)	promoter-TSS (AT4G25760.1)	-878	AT4G25760.1	828681	At.32236	NM_118708		GDU2	ATGDU2|F14M19.40|F14M19_40|glutamine dumper 2	glutamine dumper 2	protein-coding	125.4	506	254.5	87.7	2.9	3.23e-47
5-58031	5	8032606	8033099	+	124.9	493	promoter-TSS (AT5G23830.2)	promoter-TSS (AT5G23830.2)	-813	AT5G23830.1	832448	At.43772	NM_122288		AT5G23830	MRO11.13|MRO11_13	MD-2-related lipid recognition domain-containing protein	protein-coding	124.9	634	253.5	123.8	2.05	1.8e-24
5-48583	5	6904049	6904635	+	124.9	586	promoter-TSS (AT5G20430.1)	promoter-TSS (AT5G20430.1)	-100	AT5G20420.1	832164	At.31185	NM_122049		CHR42	F7C8.10|F7C8_10|chromatin remodeling 42	chromatin remodeling 42	protein-coding	124.9	586	252	118.9	2.12	1.87e-26
4-35204	4	10097397	10098031	+	124.9	634	promoter-TSS (AT4G18260.1)	promoter-TSS (AT4G18260.1)	-377	AT4G18260.1	827552	At.385	NM_117936		AT4G18260	T9A21.110|T9A21_110	Cytochrome b561/ferric reductase transmembrane protein family	protein-coding	124.9	493	251	92.1	2.73	2.08e-42
5-51245	5	20390715	20391207	+	124.6	492	exon (AT5G50130.5, exon 1 of 6)	exon (AT5G50130.5, exon 1 of 6)	983	AT5G50130.9	835078	At.9029	NM_124392		AT5G50130	MPF21.15|MPF21_15	NAD(P)-binding Rossmann-fold superfamily protein	protein-coding	124.6	446	251.5	110.6	2.27	1.99e-30
2-38262	2	815498	815944	+	124.6	446	Intergenic	Intergenic	-3207	AT2G04355.1	28717565		NR_140004		AT2G04355	-	ncRNA	ncRNA	124.6	492	254.5	103.8	2.45	1.37e-35
2-31092	2	11364360	11364878	+	124.4	518	promoter-TSS (AT2G26695.1)	promoter-TSS (AT2G26695.1)	-377	AT2G26695.2	2745562	At.64947	NM_201808		AT2G26695	-	Ran BP2/NZF zinc finger-like superfamily protein	protein-coding	124.4	518	254.5	88.7	2.87	2.03e-46
1-28289	1	3545469	3545908	+	123.9	439	promoter-TSS (AT1G10682.1)	promoter-TSS (AT1G10682.1)	-74	AT1G10682.1	6241126		NR_139737		AT1G10682	-	ncRNA	ncRNA	123.9	439	256.5	128.2	2	1.95e-23
5-57620	5	24728337	24728832	+	123.9	495	promoter-TSS (AT5G61480.1)	promoter-TSS (AT5G61480.1)	-340	AT5G61480.1	836269	At.55662	NM_125541		PXY	MCI2.4|MCI2_4|PHLOEM INTERCALATED WITH XYLEM|TDIF receptor|TDR	Leucine-rich repeat protein kinase family protein	protein-coding	123.9	495	260	117	2.22	3.66e-30
3-26143	3	11642321	11642846	+	123.6	525	Intergenic	Intergenic	-5513	AT3G29770.1	822677	At.36859	NM_113902		MES11	ARABIDOPSIS THALIANA METHYL ESTERASE 11|ATMES11|methyl esterase 11	methyl esterase 11	protein-coding	123.6	525	255	96	2.66	2.9e-41
2-24123	2	14285531	14286172	+	123.4	641	Intergenic	Intergenic	-1327	AT2G08610.1	28717990		NR_140375		AT2G08610	-	ncRNA	ncRNA	123.4	551	256	66.8	3.83	1.9e-69
5-55670	5	24729264	24729865	+	123.4	601	Intergenic	Intergenic	1265	AT5G09010.1	28721042		NR_143151		U2.7	-	ncRNA	ncRNA	123.4	641	255.5	90.6	2.82	2.59e-45
5-52409	5	1207296	1207816	+	123.4	520	exon (AT5G04310.1, exon 2 of 6)	exon (AT5G04310.1, exon 2 of 6)	123	AT5G04310.2	830310	At.26658	NM_120513		AT5G04310	T19N18.40|T19N18_40	Pectin lyase-like superfamily protein	protein-coding	123.4	692	247	114.5	2.16	5.65e-27
4-40159	4	9277593	9278135	+	123.4	542	promoter-TSS (AT4G16447.1)	promoter-TSS (AT4G16447.1)	-830	AT4G16447.1	827342	At.33079	NM_117742		AT4G16447	-	hypothetical protein	protein-coding	123.4	542	249.5	107.7	2.32	2.37e-31
1-59164	1	2357622	2358173	+	123.4	551	Intergenic	Intergenic	-1484	AT1G07640.3	837277	At.14846	NM_100637		OBP2	F24B9.30|F24B9_30|UAS-TAGGED ROOT PATTERNING3|URP3|ZINC FINGER PROTEIN OBP2	Dof-type zinc finger DNA-binding family protein	protein-coding	123.4	520	245	120.8	2.03	2.63e-23
5-60256	5	16845171	16845667	+	123.4	496	promoter-TSS (AT5G42150.1)	promoter-TSS (AT5G42150.1)	-731	AT5G42150.1	834220	At.30187	NM_123580		AT5G42150	MJC20.26|MJC20_26	Glutathione S-transferase family protein	protein-coding	123.4	496	248.5	103.3	2.41	1.43e-33
2-42307	2	19286062	19286754	+	123.4	692	TTS (AT2G46940.1)	TTS (AT2G46940.1)	1182	AT2G46940.1	819308	At.36428	NM_130262		AT2G46940	F14M4.23	fold protein	protein-coding	123.4	601	254	112.6	2.26	2.01e-30
1-60672	1	24642251	24642715	+	123.1	464	promoter-TSS (AT1G66173.1)	promoter-TSS (AT1G66173.1)	-103	AT1G66173.1	6240872		NR_143591		AT1G66173	-	ncRNA	ncRNA	123.1	464	255.5	104.3	2.45	1.13e-35
2-30882	2	812784	813281	+	122.9	497	Intergenic	Intergenic	2661	AT2G04335.1	28717563		NR_140002		AT2G04335	-	ncRNA	ncRNA	122.9	497	258.5	112.6	2.3	7.36e-32
5-45518	5	24238031	24238556	+	122.9	525	Intergenic	Intergenic	-2517	AT5G60200.1	836142	At.29177	NM_125413		TMO6	F15L12.10|F15L12_10|TARGET OF MONOPTEROS 6	TARGET OF MONOPTEROS 6	protein-coding	122.9	525	257	123.3	2.08	5.75e-26
5-52980	5	20160701	20161280	+	122.4	579	TTS (AT5G49660.1)	TTS (AT5G49660.1)	3739	AT5G49660.1	835028	At.21895	NM_124344		XIP1	C-terminally encoded peptide receptor 1|CEPR1|MNI5.4|MNI5_4|XYLEM INTERMIXED WITH PHLOEM 1	Leucine-rich repeat transmembrane protein kinase family protein	protein-coding	122.4	579	246.5	118.9	2.07	1.63e-24
5-55199	5	8513884	8514437	+	121.3	553	TTS (AT5G24790.1)	TTS (AT5G24790.1)	-1040	AT5G24800.1	832549	At.25540	NM_122389		BZIP9	ARABIDOPSIS THALIANA BASIC LEUCINE ZIPPER 9|ATBZIP9|BASIC LEUCINE ZIPPER O2 HOMOLOG 2|BZIP PROTEIN BZO2H2|BZO2H2|F6A4.10|F6A4_10|basic leucine zipper 9	basic leucine zipper 9	protein-coding	121.3	557	243.5	103.8	2.35	2.14e-31
2-33582	2	14002776	14003333	+	121.3	557	promoter-TSS (AT2G32990.1)	promoter-TSS (AT2G32990.1)	-74	AT2G32990.1	817861	At.12479	NM_128859		GH9B8	AtGH9B8|T21L14.7|T21L14_7|glycosyl hydrolase 9B8	glycosyl hydrolase 9B8	protein-coding	121.3	553	246	69.7	3.53	2.3e-60
5-57010	5	6593417	6594048	+	121.1	631	promoter-TSS (AT5G19540.1)	promoter-TSS (AT5G19540.1)	90	AT5G19540.1	832074	At.26677	NM_121959		AT5G19540	T20D1.60|T20D1_60	thermosome subunit gamma	protein-coding	121.1	631	240	81.9	2.93	1.45e-45
2-31809	2	445823	446336	+	120.8	513	Intergenic	Intergenic	-1755	AT2G01950.1	814726	At.13922	NM_126256		BRL2	BRI1-like 2|F14H20.2|F14H20_2|VASCULAR HIGHWAY 1|VH1	BRI1-like 2	protein-coding	120.8	513	249	104.8	2.38	4.57e-33
2-16944	2	19132884	19133332	+	120.6	448	exon (AT2G46590.2, exon 1 of 2)	exon (AT2G46590.2, exon 1 of 2)	103	AT2G46590.2	819271	At.43221	NM_130224		DAG2	DOF AFFECTING GERMINATION 2|F13A10.12	Dof-type zinc finger DNA-binding family protein	protein-coding	120.6	448	243	113.5	2.14	3.99e-26
2-23427	2	10997871	10998392	+	120.3	521	Intergenic	Intergenic	-2355	AT2G25790.1	817121	At.27474	NM_128139		AT2G25790	F17H15.18|F17H15_18|SKM1|STERILITY-REGULATING KINASE MEMBER 1	Leucine-rich receptor-like protein kinase family protein	protein-coding	120.3	521	247.5	110.6	2.24	5.21e-29
2-28422	2	468096	468664	+	120.1	568	TTS (AT2G02000.1)	TTS (AT2G02000.1)	-1425	AT2G01990.2	814730	At.41526	NM_126260		AT2G01990	F14H20.6|F14H20_6	XRI1-like protein	protein-coding	120.1	568	251	101.4	2.48	5.8e-36
5-49419	5	7799433	7799968	+	119.8	535	promoter-TSS (AT5G23170.1)	promoter-TSS (AT5G23170.1)	-72	AT5G23170.1	832381	At.31022	NM_122223		AT5G23170	MKD15.3|MKD15_3	Protein kinase superfamily protein	protein-coding	119.8	490	247.5	90.1	2.75	3.97e-42
2-23789	2	13569928	13570418	+	119.8	490	promoter-TSS (AT2G31900.2)	promoter-TSS (AT2G31900.2)	66	AT2G31910.2	817749	At.38150	NM_128749		CHX21	ATCHX21|F20M17.5|F20M17_5|cation/H+ exchanger 21	cation/H+ exchanger 21	protein-coding	119.8	535	249	76.5	3.25	7.24e-55
4-33800	4	15857070	15857699	+	119.6	629	promoter-TSS (AT4G32860.1)	promoter-TSS (AT4G32860.1)	56	AT4G32860.1	829422	At.31630	NM_119439		AT4G32860	T16I18.70|T16I18_70	Avr9/Cf-9 rapidly elicited protein	protein-coding	119.6	463	247.5	114.5	2.16	5.65e-27
1-57932	1	25380345	25380808	+	119.6	463	Intergenic	Intergenic	-1359	AT1G67710.1	843096	At.121	NM_105439		ARR11	F12A21.15|F12A21_15|response regulator 11	response regulator 11	protein-coding	119.6	629	248	110.6	2.24	2.32e-29
4-36243	4	7210517	7211018	+	119.3	501	promoter-TSS (AT4G12030.1)	promoter-TSS (AT4G12030.1)	-40	AT4G12030.1	826811	At.27008	NM_117273		BAT5	BASS5|BILE ACID:SODIUM SYMPORTER FAMILY PROTEIN 5|F16J13.100|F16J13_100|bile acid transporter 5	bile acid transporter 5	protein-coding	119.3	607	238.5	113.1	2.11	1.02e-24
5-56048	5	7669096	7669658	+	119.3	562	promoter-TSS (AT5G22930.1)	promoter-TSS (AT5G22930.1)	33	AT5G22930.1	832357		NM_122199		AT5G22930	MRN17.16|MRN17_16	enabled-like protein (DUF1635)	protein-coding	119.3	501	242	111.6	2.17	8.97e-27
1-71275	1	17393604	17394211	+	119.3	607	promoter-TSS (AT1G47410.2)	promoter-TSS (AT1G47410.2)	-165	AT1G47410.2	841146	At.11510	NM_103635		AT1G47410	T3F24.15	hypothetical protein	protein-coding	119.3	562	241.5	118.4	2.04	3.64e-23
1-59172	1	2627613	2628138	+	118.8	525	promoter-TSS (AT1G08320.3)	promoter-TSS (AT1G08320.3)	5	AT1G08320.2	837353	At.10454	NM_100705		TGA9	T23G18.22|TGACG (TGA) motif-binding protein 9|bZIP21	bZIP transcription factor family protein	protein-coding	118.8	525	248.5	109.6	2.27	6.8e-30
4-19539	4	14326627	14327081	+	118.8	454	Intergenic	Intergenic	-1493	AT4G29080.1	829029	At.3406	NM_119052		PAP2	F19B15.110|F19B15_110|IAA27|indole-3-acetic acid inducible 27|phytochrome-associated protein 2	phytochrome-associated protein 2	protein-coding	118.8	454	245	111.1	2.21	4.72e-28
5-50979	5	8685985	8686577	+	118.8	592	promoter-TSS (AT5G25160.1)	promoter-TSS (AT5G25160.1)	-907	AT5G25160.1	832587	At.1642	NM_122425		ZFP3	F21J6.6|F21J6_6|zinc finger protein 3	zinc finger protein 3	protein-coding	118.8	592	242	107.7	2.25	7.87e-29
3-19431	3	4201936	4202316	+	118	380	promoter-TSS (AT3G13080.5)	promoter-TSS (AT3G13080.5)	-392	AT3G13080.5	820496	At.20479	NM_112147		ABCC3	ATMRP3|ATP-binding cassette C3|MJG19.26|MJG19_26|MULTIDRUG RESISTANCE PROTEIN 3|multidrug resistance-associated protein 3	multidrug resistance-associated protein 3	protein-coding	118	516	239.5	89.2	2.69	2.25e-39
1-55946	1	11631254	11631770	+	118	516	promoter-TSS (AT1G32240.1)	promoter-TSS (AT1G32240.1)	-767	AT1G32240.2	840116	At.25340	NM_102957		KAN2	F27G20.7|F27G20_7|KANADI 2	Homeodomain-like superfamily protein	protein-coding	118	380	243	108.2	2.25	6.42e-29
5-41806	5	1070686	1071163	+	118	477	promoter-TSS (AT5G03960.2)	promoter-TSS (AT5G03960.2)	-760	AT5G03960.1	830275		NM_120478		IQD12	F8F6.170|F8F6_170|IQ-domain 12	IQ-domain 12	protein-coding	118	477	243	106.7	2.28	1e-29
5-43166	5	5303730	5304217	+	118	487	promoter-TSS (AT5G16230.2)	promoter-TSS (AT5G16230.2)	-918	AT5G16230.2	831483	At.31698	NM_121628		AT5G16230	T21H19.150|T21H19_150	Plant stearoyl-acyl-carrier-protein desaturase family protein	protein-coding	118	487	252	101.4	2.49	2.33e-36
4-28501	4	723893	724259	+	117.8	366	Intergenic	Intergenic	-5787	AT4G01690.1	827991	At.19758	NM_116399		PPOX	HEMG1|PPO1|PROTOPORPHYRINOGEN OXIDASE	Flavin containing amine oxidoreductase family	protein-coding	117.8	366	234	98.9	2.37	6.56e-31
5-44882	5	25218115	25218598	+	117.3	483	promoter-TSS (AT5G62800.2)	promoter-TSS (AT5G62800.2)	-278	AT5G62800.1	836401	At.29032	NM_125675		AT5G62800	MQB2.12|MQB2_12	Protein with RING/U-box and TRAF-like domain	protein-coding	117.3	631	238.5	105.7	2.26	1.78e-28
4-38995	4	12854647	12855281	+	117.3	634	intron (AT4G25010.1, intron 5 of 5)	intron (AT4G25010.1, intron 5 of 5)	-1119	AT4G25000.1	828603	At.28556	NM_118632		AMY1	ATAMY1|F13M23.140|F13M23_140|alpha-amylase-like	alpha-amylase-like protein	protein-coding	117.3	634	236	110.1	2.14	1.7e-25
1-65336	1	11211669	11212300	+	117.3	631	promoter-TSS (AT1G31320.1)	promoter-TSS (AT1G31320.1)	-974	AT1G31320.1	840020	At.49931	NM_102870		LBD4	LOB domain-containing protein 4|T19E23.11|T19E23_11	LOB domain-containing protein 4	protein-coding	117.3	636	248	107.2	2.31	2.9e-31
5-59056	5	8935795	8936431	+	117.3	636	exon (AT5G25620.1, exon 2 of 4)	exon (AT5G25620.1, exon 2 of 4)	2645	AT5G25620.2	832638	At.28557	NM_122473		YUC6	AtYUC6|T14C9.160|T14C9_160|YUCCA6	Flavin-binding monooxygenase family protein	protein-coding	117.3	483	236.5	78.9	3	3.6e-46
1-29407	1	17539464	17539944	+	117	480	promoter-TSS (AT1G47670.1)	promoter-TSS (AT1G47670.1)	15	AT1G47670.1	841177	At.28480	NM_103660		AT1G47670	F16N3.4|F16N3_4	Transmembrane amino acid transporter family protein	protein-coding	117	480	244	103.8	2.35	9.09e-32
2-42321	2	19599127	19599751	+	116	624	promoter-TSS (AT2G47860.2)	promoter-TSS (AT2G47860.2)	-247	AT2G47860.5	819398	At.43938	NM_130353		SETH6	F17A22.25	Phototropic-responsive NPH3 family protein	protein-coding	116	559	240.5	90.6	2.65	9.65e-39
1-47532	1	29389862	29390421	+	116	559	TTS (AT1G78100.1)	TTS (AT1G78100.1)	-1489	AT1G78110.1	844147	At.50044	NM_106461		AT1G78110	T11I11.5|T11I11_5	nucleolar GTP-binding protein	protein-coding	116	624	239	84.8	2.82	1.02e-42
3-49964	3	6679705	6680200	+	115.8	495	TTS (AT3G19274.1)	TTS (AT3G19274.1)	1322	AT3G19274.1	28719287		NM_001338389		AT3G19274	-	hypothetical protein	protein-coding	115.8	495	239.5	98.4	2.43	4.08e-33
4-27132	4	7912677	7913213	+	115.8	536	promoter-TSS (AT4G13600.1)	promoter-TSS (AT4G13600.1)	-53	AT4G13600.1	826993		NM_117434		AT4G13600	T6G15.150|T6G15_150	Carbohydrate-binding X8 domain superfamily protein	protein-coding	115.8	536	237.5	73.1	3.25	4.79e-52
4-32393	4	18455154	18455670	+	115.5	516	Intergenic	Intergenic	3845	AT4G39780.1	830136	At.2297	NM_120141		AT4G39780	T19P19.170|T19P19_170	Integrase-type DNA-binding superfamily protein	protein-coding	115.5	516	237	78	3.04	1.66e-47
3-50432	3	21027689	21028193	+	115.3	504	TTS (AT3G08725.1)	TTS (AT3G08725.1)	823	AT3G08725.1	28719155		NR_141477		AT3G08725	-	ncRNA	ncRNA	115.3	504	238.5	102.8	2.32	4.09e-30
3-25934	3	22351040	22351503	+	115.3	463	TTS (AT3G60490.1)	TTS (AT3G60490.1)	1963	AT3G60490.1	825220	At.34438	NM_115913		AT3G60490	-	Integrase-type DNA-binding superfamily protein	protein-coding	115.3	463	235	71.1	3.3	6.09e-53
3-39581	3	1518500	1519022	+	115	522	promoter-TSS (AT3G05327.1)	promoter-TSS (AT3G05327.1)	-162	AT3G05327.1	3768801	At.63240	NM_001035565		AT3G05327	-	Cyclin family protein	protein-coding	115	506	235.5	117	2.01	5.73e-22
1-70414	1	25973882	25974388	+	115	506	promoter-TSS (AT1G69080.2)	promoter-TSS (AT1G69080.2)	-630	AT1G69080.1	843240	At.43260	NM_105578		AT1G69080	F4N2.5|F4N2_5	Adenine nucleotide alpha hydrolases-like superfamily protein	protein-coding	115	522	240	43.9	5.47	3.3e-94
5-45692	5	3404433	3404886	+	114.7	453	exon (AT5G10770.1, exon 2 of 3)	exon (AT5G10770.1, exon 2 of 3)	912	AT5G10770.1	830944	At.32336	NM_121115		AT5G10770	T30N20.40|T30N20_40	Eukaryotic aspartyl protease family protein	protein-coding	114.7	453	242.5	115.5	2.1	7.61e-25
4-38480	4	15807827	15808332	+	114.2	505	promoter-TSS (AT4G32780.3)	promoter-TSS (AT4G32780.3)	-773	AT4G32780.2	829414	At.31638	NM_119431		AT4G32780	F4D11.20|F4D11_20	phosphoinositide binding protein	protein-coding	114.2	728	235.5	100.9	2.33	3.9e-30
1-68291	1	1605654	1606382	+	114.2	728	promoter-TSS (AT1G05460.1)	promoter-TSS (AT1G05460.1)	-984	AT1G05460.1	837047	At.15329	NM_100425		SDE3	SILENCING DEFECTIVE|T25N20.11|T25N20_11	P-loop containing nucleoside triphosphate hydrolases superfamily protein	protein-coding	114.2	549	233	95.5	2.44	1.29e-32
3-15514	3	16409946	16410365	+	114.2	419	TTS (AT3G44935.1)	TTS (AT3G44935.1)	1152	AT3G44935.1	823628	At.53742	NM_148843		AT3G44935	-	hypothetical protein	protein-coding	114.2	419	234.5	78	3.01	4.63e-46
1-67472	1	9623529	9624078	+	114.2	549	intron (AT1G27660.1, intron 2 of 6)	intron (AT1G27660.1, intron 2 of 6)	2405	AT1G27660.1	839658	At.49924	NM_102531		AT1G27660	T22C5.11|T22C5_11	basic helix-loop-helix (bHLH) DNA-binding superfamily protein	protein-coding	114.2	505	231	97	2.38	6.04e-31
4-32911	4	1179894	1180502	+	113.7	608	TTS (AT4G02680.1)	TTS (AT4G02680.1)	-1430	AT4G04235.1	28719548		NR_141791		AT4G04235	-	ncRNA	ncRNA	113.7	604	233	99.9	2.33	5.81e-30
2-39548	2	122107	122711	+	113.7	604	promoter-TSS (AT2G01220.1)	promoter-TSS (AT2G01220.1)	-429	AT2G01210.1	814649	At.50061	NM_126182		AT2G01210	F10A8.9|F10A8_9	Leucine-rich repeat protein kinase family protein	protein-coding	113.7	608	235	115.5	2.03	1.27e-22
1-48602	1	19404750	19405284	+	113.5	534	Intergenic	Intergenic	-2228	AT1G52130.1	841643	At.52152	NM_104094		AT1G52130	F5F19.19|F5F19_19	Mannose-binding lectin superfamily protein	protein-coding	113.5	534	231	97.9	2.36	2.31e-30
2-35199	2	15967118	15967642	+	113.2	524	exon (AT2G08930.1, exon 1 of 1)	exon (AT2G08930.1, exon 1 of 1)	197	AT2G08930.1	28718051		NR_140436		AT2G08930	-	ncRNA	ncRNA	113.2	392	235	77	3.05	2.1e-47
3-27598	3	1934011	1934410	+	113.2	399	promoter-TSS (AT3G06370.3)	promoter-TSS (AT3G06370.3)	-137	AT3G06370.1	819811	At.40533	NM_111512		NHX4	ATNHX4|F24P17.16|F24P17_16|sodium hydrogen exchanger 4	sodium hydrogen exchanger 4	protein-coding	113.2	524	233.5	113.1	2.07	4.12e-23
1-40056	1	29562723	29563115	+	113.2	392	Intergenic	Intergenic	-1322	AT1G78590.1	844195	At.19262	NM_106506		NADK3	ARABIDOPSIS THALIANA NADH KINASE 3|ATNADK-3|NAD(H) kinase 3|NADH KINASE|T30F21.8|T30F21_8	NAD(H) kinase 3	protein-coding	113.2	399	240.5	113.5	2.12	3.9e-25
5-52689	5	8414969	8415530	+	113.2	561	Intergenic	Intergenic	-2737	AT5G24580.4	832529	At.30953	NM_122366		AT5G24580	K18P6.11|K18P6_11	Heavy metal transport/detoxification superfamily protein	protein-coding	113.2	561	235.5	87.2	2.7	4.39e-39
3-50536	3	22982982	22983527	+	112	545	TTS (AT3G62060.2)	TTS (AT3G62060.2)	1312	AT3G62070.1	825380	At.34187	NM_116072		AT3G62070	-	hypothetical protein	protein-coding	112	580	227.5	92.6	2.46	4.08e-32
2-39943	2	13167734	13168314	+	112	580	promoter-TSS (AT2G30940.1)	promoter-TSS (AT2G30940.1)	-509	AT2G30940.2	817645	At.52984	NM_128647		AT2G30940	F7F1.15|F7F1_15	Protein kinase superfamily protein	protein-coding	112	545	229.5	111.6	2.06	1.59e-22
2-33793	2	540877	541338	+	111.7	461	TTS (AT2G02130.1)	TTS (AT2G02130.1)	135	AT2G04195.1	28717553		NR_139992		AT2G04195	-	ncRNA	ncRNA	111.7	461	225	89.7	2.51	3.28e-33
2-25047	2	10556532	10556965	+	111.4	433	Intergenic	Intergenic	-2425	AT2G24762.1	817013	At.48513	NM_128035		GDU4	AtGDU4|glutamine dumper 4	glutamine dumper 4	protein-coding	111.4	433	231	110.1	2.1	7.5e-24
2-36605	2	8275095	8275627	+	111.2	532	Intergenic	Intergenic	-2663	AT2G07115.1	28717767		NR_140191		AT2G07115	-	ncRNA	ncRNA	111.2	495	226.5	108.7	2.08	6.18e-23
2-29703	2	8274303	8274842	+	111.2	539	Intergenic	Intergenic	-3452	AT2G07115.1	28717767		NR_140191		AT2G07115	-	ncRNA	ncRNA	111.2	542	226	109.6	2.06	1.77e-22
1-51293	1	10683734	10684229	+	111.2	495	TTS (AT1G30320.1)	TTS (AT1G30320.1)	3902	AT1G30320.1	839912	At.40574	NM_102770		AT1G30320	T4K22.7|T4K22_7	Remorin family protein	protein-coding	111.2	539	222	66.8	3.33	1.42e-50
1-69049	1	22728948	22729490	+	111.2	542	promoter-TSS (AT1G61600.1)	promoter-TSS (AT1G61600.1)	-180	AT1G08393.1	28716830		NR_139423		AT1G08393	-	ncRNA	ncRNA	111.2	532	225.5	109.2	2.07	2.18e-22
3-35530	3	2571952	2572347	+	111.2	395	Intergenic	Intergenic	-2449	AT3G08040.1	819995	At.17333	NM_111683		FRD3	ATFRD3|FERRIC REDUCTASE DEFECTIVE 3|MAN1|MANGANESE ACCUMULATOR 1	MATE efflux family protein	protein-coding	111.2	395	223	101.4	2.2	1.41e-25
3-32204	3	17993099	17993558	+	111.2	459	promoter-TSS (AT3G48550.1)	promoter-TSS (AT3G48550.1)	-491	AT3G48550.1	824014	At.35711	NM_114713		AT3G48550	-	SHOOT GRAVITROPISM-like protein	protein-coding	111.2	459	223	92.1	2.42	7.27e-31
5-57109	5	9032243	9032727	+	110.7	484	promoter-TSS (AT5G25890.1)	promoter-TSS (AT5G25890.1)	-719	AT5G25890.1	832658	At.11439	NM_122490		IAA28	IAA-ALANINE RESISTANT 2|IAR2|T1N24.24|T1N24_24|indole-3-acetic acid inducible 28	indole-3-acetic acid inducible 28	protein-coding	110.7	542	225	74.1	3.04	3.73e-45
2-34994	2	10192499	10193041	+	110.7	542	Intergenic	Intergenic	-2278	AT2G23950.1	816928	At.39223	NM_127957		AT2G23950	T29E15.15|T29E15_15	Leucine-rich repeat protein kinase family protein	protein-coding	110.7	484	229	102.3	2.24	3.77e-27
5-27842	5	16858042	16858465	+	110.4	423	Intergenic	Intergenic	-2033	AT5G42200.1	834225	At.43326	NM_123585		AT5G42200	MJC20.31|MJC20_31	RING/U-box superfamily protein	protein-coding	110.4	423	225.5	79.9	2.82	2.98e-40
3-31134	3	21369298	21369840	+	110.2	542	Intergenic	Intergenic	-1188	AT3G57670.1	824936	At.28310	NM_115627		NTT	NO TRANSMITTING TRACT|WIP domain protein 2|WIP2	C2H2-type zinc finger family protein	protein-coding	110.2	542	229	75	3.05	3.15e-46
2-31849	2	4077128	4077633	+	109.9	505	Intergenic	Intergenic	-5471	AT2G10535.1	3768681	At.63235	NM_001036268		LCR29	low-molecular-weight cysteine-rich 29	low-molecular-weight cysteine-rich 29	protein-coding	109.9	460	232	113.5	2.04	1.43e-22
1-43835	1	30113837	30114297	+	109.9	460	promoter-TSS (AT1G80050.1)	promoter-TSS (AT1G80050.1)	-57	AT1G80050.1	844345	At.130	NM_106654		APT2	ATAPT2|F18B13.14|F18B13_14|PHT1.1|adenine phosphoribosyl transferase 2	adenine phosphoribosyl transferase 2	protein-coding	109.9	505	223	97.9	2.28	2.01e-27
4-38873	4	10001984	10002507	+	109.7	523	TTS (AT4G18020.8)	TTS (AT4G18020.8)	4973	AT4G18020.9	827527	At.25394	NM_117912		APRR2	PRR2|PSEUDO-RESPONSE REGULATOR 2|T6K21.200|T6K21_200	CheY-like two-component responsive regulator family protein	protein-coding	109.7	658	224.5	85.8	2.62	1.87e-35
1-62942	1	3579207	3579865	+	109.7	658	promoter-TSS (AT1G10750.2)	promoter-TSS (AT1G10750.2)	-753	AT1G10750.1	837618	At.42167	NM_100951		AT1G10750	T16B5.11|T16B5_11	carboxyl-terminal peptidase, putative (DUF239)	protein-coding	109.7	523	227	98.9	2.29	2.54e-28
5-49954	5	1204327	1204828	+	109.7	501	TTS (AT5G04310.3)	TTS (AT5G04310.3)	3102	AT5G04310.2	830310	At.26658	NM_120513		AT5G04310	T19N18.40|T19N18_40	Pectin lyase-like superfamily protein	protein-coding	109.7	501	224	94	2.38	4.69e-30
5-53311	5	2029606	2030019	+	109.7	413	promoter-TSS (AT5G06610.1)	promoter-TSS (AT5G06610.1)	19	AT5G06610.1	830549	At.9068	NM_120744		AT5G06610	F15M7.14|F15M7_14	lipase (DUF620)	protein-coding	109.7	413	224	108.2	2.07	1.59e-22
1-59912	1	28946874	28947347	+	109.4	473	promoter-TSS (AT1G77020.1)	promoter-TSS (AT1G77020.1)	76	AT1G77020.1	844038	At.34560	NM_106353		AT1G77020	F22K20.12|F22K20_12	DNAJ heat shock N-terminal domain-containing protein	protein-coding	109.4	473	223	72.6	3.07	1.73e-45
2-36944	2	17872769	17873255	+	109.4	486	promoter-TSS (AT2G42975.1)	promoter-TSS (AT2G42975.1)	-678	AT2G42970.1	3768730				AT2G42970	49299.TRNA-ARG-1|51061.TRNA-ARG-1	tRNA	tRNA	109.4	486	223	87.2	2.56	4.98e-34
1-66021	1	619825	620371	+	109.2	546	promoter-TSS (AT1G02813.1)	promoter-TSS (AT1G02813.1)	-580	AT1G02813.1	839360	At.42578	NM_100161		AT1G02813	-	pectinesterase (Protein of unknown function, DUF538)	protein-coding	109.2	546	220	101.8	2.16	2.65e-24
3-29218	3	21370545	21371016	+	109.2	471	promoter-TSS (AT3G57670.1)	promoter-TSS (AT3G57670.1)	23	AT3G57670.1	824936	At.28310	NM_115627		NTT	NO TRANSMITTING TRACT|WIP domain protein 2|WIP2	C2H2-type zinc finger family protein	protein-coding	109.2	557	229	101.4	2.26	1.11e-27
3-38102	3	5539367	5539924	+	109.2	557	promoter-TSS (AT3G16340.2)	promoter-TSS (AT3G16340.2)	14	AT3G16340.2	820881	At.48129	NM_112505		ABCG29	ATP-binding cassette G29|ATPDR1|AtABCG29|PDR1|PLEIOTROPIC DRUG RESISTANCE 1|pleiotropic drug resistance 1	pleiotropic drug resistance 1	protein-coding	109.2	471	223.5	82.4	2.71	1.7e-37
2-37034	2	466678	467132	+	108.9	454	promoter-TSS (AT2G01990.2)	promoter-TSS (AT2G01990.2)	50	AT2G01990.2	814730	At.41526	NM_126260		AT2G01990	F14H20.6|F14H20_6	XRI1-like protein	protein-coding	108.9	454	220.5	70.7	3.12	8.64e-46
5-45144	5	7233329	7233838	+	108.4	509	Intergenic	Intergenic	-4591	AT5G21900.2	832250	At.45639	NM_147873		AT5G21900	-	RNI-like superfamily protein	protein-coding	108.4	509	227.5	78.9	2.88	6e-42
3-34433	3	19459765	19460270	+	108.1	505	promoter-TSS (AT3G52490.1)	promoter-TSS (AT3G52490.1)	318	AT3G08255.1	28719091		NR_141417		AT3G08255	-	ncRNA	ncRNA	108.1	505	222.5	105.3	2.11	2.84e-23
3-50778	3	5256306	5256700	+	107.9	394	Intergenic	Intergenic	-1941	AT3G15530.1	820792	At.27561	NM_112421		AT3G15530	-	S-adenosyl-L-methionine-dependent methyltransferases superfamily protein	protein-coding	107.9	394	221.5	100.9	2.2	3.82e-25
2-28954	2	10999318	10999690	+	107.6	372	promoter-TSS (AT2G25790.1)	promoter-TSS (AT2G25790.1)	-982	AT2G25790.1	817121	At.27474	NM_128139		AT2G25790	F17H15.18|F17H15_18|SKM1|STERILITY-REGULATING KINASE MEMBER 1	Leucine-rich receptor-like protein kinase family protein	protein-coding	107.6	372	218.5	77	2.84	2.09e-39
2-20975	2	2260136	2260643	+	107.1	507	promoter-TSS (AT2G05910.1)	promoter-TSS (AT2G05910.1)	-756	AT2G05910.1	815143	At.41132	NM_126604		AT2G05910	T6P5.11|T6P5_11	LURP-one-like protein (DUF567)	protein-coding	107.1	507	217	95.5	2.27	1.27e-26
1-62040	1	6393106	6393539	+	106.9	433	Intergenic	Intergenic	-2447	AT1G18580.1	838439	At.26538	NM_101716		GAUT11	F25I16.8|F25I16_8|galacturonosyltransferase 11	galacturonosyltransferase 11	protein-coding	106.9	433	219.5	93.1	2.36	9.39e-29
5-38697	5	8292071	8292545	+	106.6	474	Intergenic	Intergenic	-3957	AT5G24320.1	832502	At.43910	NM_122340		AT5G24320	MOP9.16|MOP9_16	Transducin/WD40 repeat-like superfamily protein	protein-coding	106.6	548	217.5	78.5	2.77	8.23e-38
4-37882	4	16506577	16507125	+	106.6	548	promoter-TSS (AT4G34560.1)	promoter-TSS (AT4G34560.1)	-765	AT4G34560.1	829608	At.31493	NM_119622		AT4G34560	T4L20.140|T4L20_140	transmembrane protein	protein-coding	106.6	474	218.5	94	2.32	8.17e-28
1-38795	1	11428356	11428867	+	106.4	511	Intergenic	Intergenic	-1489	AT1G31850.1	840075	At.22312	NM_102922		AT1G31850	F5M6.14|F5M6_14	S-adenosyl-L-methionine-dependent methyltransferases superfamily protein	protein-coding	106.4	511	220	102.3	2.15	4.68e-24
3-28153	3	18152450	18152854	+	106.4	404	exon (AT3G48970.3, exon 3 of 3)	exon (AT3G48970.3, exon 3 of 3)	749	AT3G48970.3	824058	At.35663	NM_114756		AT3G48970	-	Heavy metal transport/detoxification superfamily protein	protein-coding	106.4	549	215	88.7	2.42	6.85e-30
2-37292	2	11641662	11642211	+	106.4	549	Intergenic	Intergenic	-2127	AT2G27220.1	817264	At.52933	NM_128280		BLH5	BEL1-like homeodomain 5|T22O13.1|T22O13_1	BEL1-like homeodomain 5	protein-coding	106.4	404	219.5	97.9	2.24	5.33e-26
2-19881	2	17065592	17066120	+	106.1	528	promoter-TSS (AT2G40900.1)	promoter-TSS (AT2G40900.1)	-43	AT2G40900.1	818687	At.42898	NM_129653		UMAMIT11	T20B5.10|T20B5_10|Usually multiple acids move in and out Transporters 11	nodulin MtN21 /EamA-like transporter family protein	protein-coding	106.1	471	211	100.4	2.1	4.81e-22
5-29285	5	20361416	20361768	+	106.1	352	promoter-TSS (AT5G50060.1)	promoter-TSS (AT5G50060.1)	-894	AT5G50060.1	835070		NM_124385		AT5G50060	MPF21.7|MPF21_7	Plant invertase/pectin methylesterase inhibitor superfamily protein	protein-coding	106.1	528	214	94.5	2.26	4.34e-26
5-29825	5	7708958	7709356	+	106.1	398	Intergenic	Intergenic	6065	AT5G23010.1	832365	At.7567	NM_122207		MAM1	2-ISOPROPYLMALATE SYNTHASE|2-ISOPROPYLMALATE SYNTHASE 3|IMS3|METHYLTHIOALKYLMALATE SYNTHASE|T20O7.3|T20O7_3|methylthioalkylmalate synthase 1	methylthioalkylmalate synthase 1	protein-coding	106.1	454	221	89.2	2.48	6.23e-32
2-36472	2	920581	921052	+	106.1	471	Intergenic	Intergenic	-2145	AT2G03090.1	814838	At.41431	NM_126361		EXPA15	ATEXP15|ATEXPA15|ATHEXP ALPHA 1.3|EXP15|EXPANSIN 15|T17M13.26|T17M13_26|expansin A15	expansin A15	protein-coding	106.1	398	222	82.4	2.7	4.62e-37
3-37991	3	1482887	1483341	+	106.1	454	Intergenic	Intergenic	3775	AT3G05210.1	819685	At.15981	NM_111394		ERCC1	T12H1.18|T12H1_18|UV REPAIR DEFICIENT 7|UVR7	nucleotide repair protein	protein-coding	106.1	352	213.5	67.2	3.17	1.77e-45
3-29800	3	8238560	8238954	+	105.9	394	Intergenic	Intergenic	2604	at3g23125									105.9	394	218	98.4	2.21	2.18e-25
3-46961	3	9286718	9287221	+	105.6	503	TTS (AT3G25570.1)	TTS (AT3G25570.1)	2361	AT3G25570.2	822144	At.49653	NM_113454		AT3G25570	-	Adenosylmethionine decarboxylase family protein	protein-coding	105.6	503	225	98.4	2.29	7.16e-28
1-56511	1	3720337	3720874	+	105.1	537	TTS (AT1G11125.1)	TTS (AT1G11125.1)	1953	AT1G11125.1	10723097		NM_001198030		AT1G11125	-	hypothetical protein	protein-coding	105.1	537	216	98.4	2.19	1.07e-24
2-26800	2	14616133	14616679	+	104.3	546	promoter-TSS (AT2G34670.1)	promoter-TSS (AT2G34670.1)	-611	AT2G34670.2	818032	At.37774	NM_129021		AT2G34670	T29F13.12|T29F13_12	benzoyl-CoA reductase subunit C, putative (DUF630 and DUF632)	protein-coding	104.3	524	217	92.1	2.36	1.4e-28
2-37593	2	290735	291259	+	104.3	524	exon (AT2G01660.3, exon 2 of 2)	exon (AT2G01660.3, exon 2 of 2)	-1532	AT2G04075.1	28717544		NR_139984		AT2G04075	-	ncRNA	ncRNA	104.3	546	215	92.1	2.33	7.76e-28
5-41122	5	25241888	25242342	+	104.3	454	Intergenic	Intergenic	-1033	AT5G62890.2	836409	At.8485	NM_125683		AT5G62890	MQB2.190|MQB2_190	Xanthine/uracil permease family protein	protein-coding	104.3	454	213.5	98.4	2.17	1.13e-23
4-32748	4	14635986	14636552	+	104.1	566	promoter-TSS (AT4G29920.1)	promoter-TSS (AT4G29920.1)	-168	AT4G29920.2	829115	At.54552	NM_119138		AT4G29920	F27B13.160|F27B13_160|SMAX1-like 4|SMXL4	Double Clp-N motif-containing P-loop nucleoside triphosphate hydrolases superfamily protein	protein-coding	104.1	525	209.5	72.6	2.89	7.81e-39
1-58273	1	4687667	4688192	+	104.1	525	promoter-TSS (AT1G13670.1)	promoter-TSS (AT1G13670.1)	-89	AT1G13670.1	837928	At.15552	NM_101236		AT1G13670	F21F23.11|F21F23_11	hypothetical protein	protein-coding	104.1	566	217.5	49.2	4.42	3.87e-69
4-39853	4	17733168	17733614	+	103.8	446	TTS (AT4G09655.1)	TTS (AT4G09655.1)	281	AT4G09655.1	28720087		NR_142294		AT4G09655	-	ncRNA	ncRNA	103.8	516	211	100.4	2.1	4.81e-22
2-38037	2	15096921	15097437	+	103.8	516	Intergenic	Intergenic	-4764	AT2G35940.1	818167	At.23033	NM_129153		BLH1	BEL1-like homeodomain 1|EDA29|F11F19.15|F11F19_15|embryo sac development arrest 29	BEL1-like homeodomain 1	protein-coding	103.8	446	209	101.8	2.05	1.03e-20
4-36342	4	9665568	9665976	+	103.1	408	TTS (AT4G17240.2)	TTS (AT4G17240.2)	-1963	AT4G17230.1	827435	At.25323	NM_117828		SCL13	DL4650C|FCAALL.225|SCARECROW-like 13	SCARECROW-like 13	protein-coding	103.1	408	213	101.4	2.1	3.17e-22
5-39976	5	22805916	22806358	+	103.1	442	Intergenic	Intergenic	-2504	AT5G56320.3	835731	At.29394	NM_125015		EXPA14	ATEXP14|ATEXPA14|ATHEXP ALPHA 1.5|EXP14|EXPANSIN 14|MCD7.4|MCD7_4|expansin A14	expansin A14	protein-coding	103.1	442	212.5	92.1	2.31	9.84e-27
1-62628	1	25912377	25912869	+	102.8	492	Intergenic	Intergenic	-1346	AT1G68910.3	843224	At.35468	NM_105565		WIT2	T6L1.9|T6L1_9|WPP domain-interacting protein 2	WPP domain-interacting protein 2	protein-coding	102.8	376	214	94	2.28	2.33e-26
1-41917	1	19408194	19408570	+	102.8	376	promoter-TSS (AT1G52140.1)	promoter-TSS (AT1G52140.1)	-63	AT1G52140.1	841644	At.24352	NM_104095		AT1G52140	F5F19.20|F5F19_20	Avr9/Cf-9 rapidly elicited protein	protein-coding	102.8	492	206	90.6	2.27	2.2e-25
3-37932	3	22894167	22894570	+	102.8	403	promoter-TSS (AT3G61850.4)	promoter-TSS (AT3G61850.4)	-900	AT3G61850.4	825358	At.989	NM_116050		DAG1	BBFA|dof affecting germination 1	Dof-type zinc finger DNA-binding family protein	protein-coding	102.8	403	210	99.9	2.1	5.92e-22
4-30912	4	15871876	15872425	+	102.6	549	Intergenic	Intergenic	-3192	AT4G32890.1	829425	At.2468	NM_119442		GATA9	F26P21.10|F26P21_10|GATA transcription factor 9	GATA transcription factor 9	protein-coding	102.6	453	210	69.2	3.03	3.26e-42
5-47183	5	8026371	8026752	+	102.6	381	Intergenic	Intergenic	-1677	AT5G23810.3	832446	At.26436	NM_122286		AAP7	MRO11.15|MRO11_15|amino acid permease 7	amino acid permease 7	protein-coding	102.6	549	216.5	81.9	2.64	7.58e-35
2-25252	2	423274	423727	+	102.6	453	promoter-TSS (AT2G01913.1)	promoter-TSS (AT2G01913.1)	-857	AT2G01913.1	3768477	At.63224	NM_001035869		AT2G01913	-	hypothetical protein	protein-coding	102.6	381	212.5	104.8	2.03	2.54e-20
5-54346	5	8514840	8515306	+	102.6	466	promoter-TSS (AT5G24800.1)	promoter-TSS (AT5G24800.1)	-127	AT5G24800.1	832549	At.25540	NM_122389		BZIP9	ARABIDOPSIS THALIANA BASIC LEUCINE ZIPPER 9|ATBZIP9|BASIC LEUCINE ZIPPER O2 HOMOLOG 2|BZIP PROTEIN BZO2H2|BZO2H2|F6A4.10|F6A4_10|basic leucine zipper 9	basic leucine zipper 9	protein-coding	102.6	466	209	58.5	3.57	2.19e-52
4-36508	4	14548553	14549122	+	102.1	569	Intergenic	Intergenic	-1243	AT4G29710.1	829092	At.65433	NM_119116		AT4G29710	T16L4.220|T16L4_220	Alkaline-phosphatase-like family protein	protein-coding	102.1	589	217.5	102.8	2.12	8.02e-23
2-29092	2	16761262	16761851	+	102.1	589	Intergenic	Intergenic	-3957	AT2G40120.1	818603	At.11135	NM_129570		AT2G40120	T7M7.1|T7M7_1	Protein kinase superfamily protein	protein-coding	102.1	415	211.5	88.7	2.38	2.33e-28
4-24073	4	7766211	7766626	+	102.1	415	exon (AT4G13345.6, exon 1 of 13)	exon (AT4G13345.6, exon 1 of 13)	187	AT4G13345.7	826965	At.26630	NM_117408		MEE55	maternal effect embryo arrest 55	Serinc-domain containing serine and sphingolipid biosynthesis protein	protein-coding	102.1	569	217	107.7	2.02	1.48e-20
4-27003	4	16743332	16743728	+	101	396	Intergenic	Intergenic	1381	AT4G09115.1	28720043		NR_142254		AT4G09115	-	ncRNA	ncRNA	101	396	211.5	103.3	2.05	1.13e-20
1-48799	1	27364965	27365432	+	100.8	467	promoter-TSS (AT1G72700.1)	promoter-TSS (AT1G72700.1)	-574	AT1G72700.1	843602	At.35067	NM_105929		AT1G72700	F28P22.11|F28P22_11	ATPase E1-E2 type family protein / haloacid dehalogenase-like hydrolase family protein	protein-coding	100.8	450	214	92.1	2.32	1.82e-27
1-50455	1	6881329	6881779	+	100.8	450	Intergenic	Intergenic	-5115	AT1G19850.1	838573	At.10494	NM_101840		MP	ARF5|AUXIN RESPONSE FACTOR 5|F6F9.10|F6F9_10|IAA24|MONOPTEROS|TRANSCRIPTION FACTOR IAA24|indole-3-acetic acid inducible 24	Transcriptional factor B3 family protein / auxin-responsive factor AUX/IAA-like protein	protein-coding	100.8	413	202	73.6	2.75	6.61e-35
3-50294	3	17793484	17793914	+	100.8	430	promoter-TSS (AT3G48185.1)	promoter-TSS (AT3G48185.1)	69	AT3G48185.1	823974	At.47232	NM_114688		AT3G48185	-	transmembrane protein	protein-coding	100.8	467	203.5	99.9	2.04	1e-19
1-47103	1	8864549	8864962	+	100.8	413	intron (AT1G25280.1, intron 1 of 4)	intron (AT1G25280.1, intron 1 of 4)	836	AT1G25280.2	839112	At.23717	NM_102338		TLP10	AtTLP10|F4F7.33|F4F7_33|tubby like protein 10	tubby like protein 10	protein-coding	100.8	430	203	73.1	2.78	1.01e-35
3-26734	3	10416008	10416413	+	100.5	405	Intergenic	Intergenic	2939	AT3G28020.1	822426	At.53526	NM_113720		AT3G28020	-	DNA-binding protein	protein-coding	100.5	405	210	88.2	2.38	2.84e-28
5-46803	5	21430404	21430810	+	100.3	406	Intergenic	Intergenic	-1112	AT5G52870.1	835364	At.8897	NM_124665		MAKR5	MEMBRANE-ASSOCIATED KINASE REGULATOR 5|MXC20.9|MXC20_9	membrane-associated kinase regulator	protein-coding	100.3	508	206.5	93.1	2.22	4.64e-24
1-65675	1	23366233	23366741	+	100.3	508	promoter-TSS (AT1G08587.1)	promoter-TSS (AT1G08587.1)	-557	AT1G08587.1	28716865		NR_139458		AT1G08587	-	ncRNA	ncRNA	100.3	467	208	65.3	3.19	8.31e-45
3-36027	3	3523729	3524196	+	100.3	467	TTS (AT3G11250.1)	TTS (AT3G11250.1)	2633	AT3G11250.1	820296	At.17400	NM_111960		AT3G11250	-	Ribosomal protein L10 family protein	protein-coding	100.3	406	204	74.6	2.74	4.79e-35
1-68874	1	18240921	18241448	+	100	527	Intergenic	Intergenic	-2687	AT1G49310.1	841354	At.38249	NM_103821		AT1G49310	F13F21.30|F13F21_30	transmembrane protein	protein-coding	100	527	206.5	91.1	2.27	4.09e-25
3-34451	3	20050188	20050667	+	100	479	TTS (AT3G54150.2)	TTS (AT3G54150.2)	-1682	AT3G54140.1	824581	At.927	NM_115274		PTR1	ARABIDOPSIS THALIANA PEPTIDE TRANSPORTER 1|ATPTR1|AtNPF8.1|NPF8.1|NRT1/ PTR family 8.1|peptide transporter 1	peptide transporter 1	protein-coding	100	479	205	84.8	2.42	1.91e-28
5-45938	5	16028481	16028946	+	99.5	465	TTS (AT5G40030.1)	TTS (AT5G40030.1)	1622	AT5G40040.1	834001	At.30309	NM_123367		AT5G40040	MUD12.2|MUD12_2	60S acidic ribosomal protein family	protein-coding	99.5	465	206	91.1	2.26	4.09e-25
3-32004	3	4081511	4081962	+	99	451	Intergenic	Intergenic	-1233	AT3G12833.1	28719265		NM_001338010		AT3G12833	-	hypothetical protein	protein-coding	99	458	207.5	92.6	2.24	1.14e-24
1-68643	1	9968164	9968622	+	99	458	promoter-TSS (AT1G28390.2)	promoter-TSS (AT1G28390.2)	-92	AT1G28390.2	839736	At.22050	NM_102606		AT1G28390	F3M18.17|F3M18_17	Protein kinase superfamily protein	protein-coding	99	451	204	100.4	2.03	8.13e-20
5-34813	5	619722	620196	+	99	474	promoter-TSS (AT5G02750.1)	promoter-TSS (AT5G02750.1)	94	AT5G02750.1	831806	At.33371	NM_120353		SGR9	F9G14.60|F9G14_60|SHOOT GRAVITROPISM 9	RING/U-box superfamily protein	protein-coding	99	474	210	78.9	2.66	2.13e-34
5-43052	5	915248	915645	+	98.8	397	promoter-TSS (AT5G03610.1)	promoter-TSS (AT5G03610.1)	61	AT5G03610.1	831778	At.22526	NM_120442		AT5G03610	F17C15.30|F17C15_30	GDSL-like Lipase/Acylhydrolase superfamily protein	protein-coding	98.8	466	208	80.4	2.59	1.61e-32
2-26157	2	17419811	17420277	+	98.8	466	Intergenic	Intergenic	-1645	AT2G41760.1	818775	At.48579	NM_129740		AT2G41760	T11A7.14|T11A7_14	amino-terminal glutamine amidohydrolase	protein-coding	98.8	397	203	71.1	2.85	2.88e-37
4-26779	4	7225682	7226151	+	98.5	469	Intergenic	Intergenic	3747	AT4G05950.1	28719705		NR_141941		AT4G05950	-	ncRNA	ncRNA	98.5	517	204.5	91.1	2.24	2.1e-24
4-23350	4	16367457	16367816	+	98.5	359	promoter-TSS (AT4G34170.1)	promoter-TSS (AT4G34170.1)	-451	AT4G34170.1	829565	At.54597	NM_119580		AT4G34170	F10M10.1	Galactose oxidase/kelch repeat superfamily protein	protein-coding	98.5	469	204.5	88.2	2.32	4.91e-26
1-69285	1	27591981	27592498	+	98.5	517	intron (AT1G73390.7, intron 8 of 11)	intron (AT1G73390.7, intron 8 of 11)	2271	AT1G73390.1	843674	At.16891	NM_105999		AT1G73390	T9L24.40|T9L24_40	Endosomal targeting BRO1-like domain-containing protein	protein-coding	98.5	359	199	98.9	2.01	6.31e-19
5-45720	5	4229396	4229829	+	98.2	433	Intergenic	Intergenic	-1895	AT5G13240.1	831164	At.43080	NM_121327		AT5G13240	T31B5.60|T31B5_60	transcription regulator	protein-coding	98.2	370	206	94.5	2.18	2.7e-23
2-22925	2	13228413	13228783	+	98.2	370	Intergenic	Intergenic	-5956	AT2G31070.1	817659	At.25238	NM_128662		TCP10	T16B12.12|T16B12_12|TCP domain protein 10	TCP domain protein 10	protein-coding	98.2	433	202	95	2.13	1.05e-21
1-44145	1	19805005	19805413	+	98	408	Intergenic	Intergenic	-1054	AT1G53160.1	841749	At.496	NM_104194		SPL4	F8L10.12|F8L10_12|FLORAL TRANSITION AT THE MERISTEM6|FTM6|squamosa promoter binding protein-like 4	squamosa promoter binding protein-like 4	protein-coding	98	408	199.5	92.1	2.17	3.62e-22
1-62039	1	6391737	6392209	+	97.7	472	TTS (AT1G18570.1)	TTS (AT1G18570.1)	2574	AT1G18570.1	838438	At.10908	NM_101715		MYB51	AtMYB51|BW51A|BW51B|F25I16.9|F25I16_9|HIG1|HIGH INDOLIC GLUCOSINOLATE 1|myb domain protein 51	myb domain protein 51	protein-coding	97.7	459	200.5	83.3	2.41	2.01e-27
5-55055	5	3892486	3893001	+	97.7	515	Intergenic	Intergenic	2650	AT5G12060.1	831079	At.64228	NM_121244		AT5G12060	F14F18.4	Plant self-incompatibility protein S1 family	protein-coding	97.7	472	204	79.4	2.57	1.55e-31
4-37178	4	15447291	15447696	+	97.7	405	promoter-TSS (AT4G31920.1)	promoter-TSS (AT4G31920.1)	-451	AT4G31920.1	829322	At.122	NM_119343		RR10	ARR10|F11C18.3|response regulator 10	response regulator 10	protein-coding	97.7	405	196	89.2	2.2	1.18e-22
1-48269	1	2864029	2864488	+	97.7	459	TTS (AT1G04677.1)	TTS (AT1G04677.1)	753	AT1G04677.1	28716162		NR_138756		AT1G04677	-	ncRNA	ncRNA	97.7	515	203	70.2	2.89	4.61e-38
3-48978	3	1809116	1809584	+	97.2	468	Intergenic	Intergenic	-1820	AT3G06010.1	819772	At.40578	NM_111475		ATCHR12	CHR12|F2O10.3|F2O10_3|chromatin remodeling 12	SNF2/Brahma-type chromatin-remodeling protein CHR12	protein-coding	97.2	468	205.5	82.8	2.48	1.12e-29
1-66592	1	17652826	17653216	+	97	390	Intergenic	Intergenic	-1230	AT1G47900.1	841207	At.43430	NM_103688		AT1G47900	T6B12.1|T6B12_1	filament-like protein (DUF869)	protein-coding	97	310	199	80.4	2.48	7.2e-29
5-54929	5	344744	345155	+	97	411	promoter-TSS (AT5G00810.1)	promoter-TSS (AT5G00810.1)	-313	AT5G00810.1	28720316		NR_142437		AT5G00810	-	ncRNA	ncRNA	97	486	195.5	91.1	2.15	2.57e-21
1-23626	1	9808371	9808681	+	97	310	Intergenic	Intergenic	-1627	AT1G28110.2	839704	At.48242	NM_102576		SCPL45	F13K9.20|F13K9_20|serine carboxypeptidase-like 45	serine carboxypeptidase-like 45	protein-coding	97	390	202	86.3	2.34	1.99e-26
1-48490	1	10666853	10667339	+	97	486	promoter-TSS (AT1G06317.1)	promoter-TSS (AT1G06317.1)	-717	AT1G06317.1	28716472		NR_139061		AT1G06317	-	ncRNA	ncRNA	97	411	197.5	85.3	2.32	3.81e-25
1-73149	1	30341195	30341641	+	96.7	446	promoter-TSS (AT1G80740.1)	promoter-TSS (AT1G80740.1)	-976	AT1G80740.1	844413	At.5460	NM_106722		CMT1	CHROMOMETHYLASE 1|DMT4|DNA METHYLTRANSFERASE 4|F23A5.9|F23A5_9|chromomethylase 1	chromomethylase 1	protein-coding	96.7	446	198	97.5	2.03	2.84e-19
5-37117	5	618439	618828	+	96.7	389	TTS (AT5G02740.2)	TTS (AT5G02740.2)	-1232	AT5G02750.1	831806	At.33371	NM_120353		SGR9	F9G14.60|F9G14_60|SHOOT GRAVITROPISM 9	RING/U-box superfamily protein	protein-coding	96.7	389	204	78.9	2.58	7.15e-32
2-38021	2	14692223	14692725	+	96.5	502	TTS (AT2G34825.1)	TTS (AT2G34825.1)	1098	AT2G34825.1	28718326		NM_001336529		RALFL20	RALF-like 20	RALF-like 20	protein-coding	96.5	473	205.5	73.1	2.81	1.28e-36
1-58904	1	25618970	25619443	+	96.5	473	Intergenic	Intergenic	-1364	AT1G08983.1	28716962		NR_139534		AT1G08983	-	ncRNA	ncRNA	96.5	502	200	88.7	2.26	2.57e-24
1-42244	1	6615462	6615853	+	96.2	391	promoter-TSS (AT1G19160.1)	promoter-TSS (AT1G19160.1)	-443	AT1G19160.1	838499		NM_101774		AT1G19160	T29M8.3|T29M8_3	F-box family protein	protein-coding	96.2	391	196	57.5	3.41	2.33e-46
2-31047	2	10263998	10264456	+	96	458	promoter-TSS (AT2G24140.4)	promoter-TSS (AT2G24140.4)	-162	AT2G24140.3	816948	At.39200	NM_127975		AT2G24140	F27D4.5|F27D4_5	myosin-J heavy chain-like protein (Protein of unknown function, DUF593)	protein-coding	96	361	196.5	88.2	2.23	3.61e-23
2-35351	2	811021	811382	+	96	361	TTS (AT2G04335.1)	TTS (AT2G04335.1)	830	AT2G04335.1	28717563		NR_140002		AT2G04335	-	ncRNA	ncRNA	96	458	202	99.9	2.02	2.05e-19
5-43427	5	18950662	18951066	+	96	404	promoter-TSS (AT5G46700.1)	promoter-TSS (AT5G46700.1)	21	AT5G46700.1	834713	At.29934	NM_124040		TRN2	MZA15.11|MZA15_11|TET1|TETRASPANIN 1|TORNADO 2	Tetraspanin family protein	protein-coding	96	404	201.5	95	2.12	2.24e-21
5-47852	5	6155425	6155917	+	95.5	492	exon (AT5G18540.4, exon 3 of 4)	exon (AT5G18540.4, exon 3 of 4)	1825	AT5G18540.4	831972	At.31415	NM_121859		AT5G18540	T28N17.20|T28N17_20	E3 ubiquitin-protein ligase	protein-coding	95.5	492	202	59.4	3.4	1.6e-47
5-42053	5	16415181	16415651	+	95.5	470	promoter-TSS (AT5G40980.1)	promoter-TSS (AT5G40980.1)	-151	AT5G40980.1	834100	At.30260	NM_123463		AT5G40980	MEE6.5|MEE6_5	AT.I.24-6 protein, putative (DUF 3339)	protein-coding	95.5	470	202.5	95	2.13	1.05e-21
5-50198	5	8878580	8879095	+	95.2	515	TTS (AT5G25490.1)	TTS (AT5G25490.1)	-2026	AT5G25500.1	832625	At.21464	NM_122461		AT5G25500	T14C9.40|T14C9_40	exosome complex exonuclease	protein-coding	95.2	439	202.5	56	3.61	3.1e-51
4-39442	4	8403325	8403768	+	95.2	443	promoter-TSS (AT4G14650.1)	promoter-TSS (AT4G14650.1)	-585	AT4G14650.1	827115	At.50694	NM_117547		AT4G14650	DL3365C|FCAALL.281	hypothetical protein	protein-coding	95.2	386	192	69.7	2.76	1.82e-33
1-70708	1	2356034	2356473	+	95.2	439	promoter-TSS (AT1G07640.2)	promoter-TSS (AT1G07640.2)	160	AT1G07640.3	837277	At.14846	NM_100637		OBP2	F24B9.30|F24B9_30|UAS-TAGGED ROOT PATTERNING3|URP3|ZINC FINGER PROTEIN OBP2	Dof-type zinc finger DNA-binding family protein	protein-coding	95.2	443	192.5	86.7	2.22	1.49e-22
2-10862	2	5003656	5004042	+	95.2	386	Intergenic	Intergenic	4593	AT2G12400.1	815712	At.14383	NM_126891		AT2G12400	F24C20.8|F24C20_8	plasma membrane fusion protein	protein-coding	95.2	515	194	78	2.49	1.85e-28
2-37114	2	7091556	7092012	+	94.9	456	Intergenic	Intergenic	-2959	AT2G16385.1	2745542	At.47717	NM_201743		AT2G16385	-	aspartate carbamoyltransferase	protein-coding	94.9	456	194.5	92.1	2.11	1.66e-20
1-48362	1	6519261	6519756	+	94.7	495	promoter-TSS (AT1G18871.1)	promoter-TSS (AT1G18871.1)	-23	AT1G18871.1	6240969	At.43418	NM_001123837		AT1G18871	-	hypothetical protein	protein-coding	94.7	410	197.5	51.2	3.86	3.78e-54
1-45690	1	3578454	3578864	+	94.7	410	promoter-TSS (AT1G10750.2)	promoter-TSS (AT1G10750.2)	-44	AT1G10750.2	837618	At.42167	NM_100951		AT1G10750	T16B5.11|T16B5_11	carboxyl-terminal peptidase, putative (DUF239)	protein-coding	94.7	495	192.5	67.2	2.86	2.2e-35
3-49659	3	22326840	22327351	+	94.7	511	TTS (AT3G09365.1)	TTS (AT3G09365.1)	1248	AT3G09365.1	28719211		NR_141531		AT3G09365	-	ncRNA	ncRNA	94.7	511	197	84.8	2.32	2e-25
4-22791	4	16361999	16362411	+	94.7	412	Intergenic	Intergenic	4784	AT4G34160.1	829564	At.22721	NM_119579		CYCD3;1	CYCD3|CYCLIN D3;1|F28A23.80|F28A23_80	CYCLIN D3;1	protein-coding	94.7	412	194.5	86.3	2.26	1.62e-23
1-67482	1	9919361	9919771	+	94.4	410	TTS (AT1G28320.1)	TTS (AT1G28320.1)	4922	AT1G28320.1	839726	At.28635	NM_102597		DEG15	AtDEG15|F3H9.3|F3H9_3|degradation of periplasmic proteins 15	protease-like protein	protein-coding	94.4	410	193.5	70.7	2.74	3.64e-33
3-40012	3	21039085	21039537	+	94.2	452	promoter-TSS (AT3G56810.1)	promoter-TSS (AT3G56810.1)	-237	AT3G56810.1	824848	At.50284	NM_115540		AT3G56810	-	hypothetical protein	protein-coding	94.2	452	196	57.5	3.41	2.33e-46
1-36859	1	11385878	11386267	+	93.9	389	Intergenic	Intergenic	-5127	AT1G31780.1	840065	At.23773	NM_102912		AT1G31780	F5M6.21|F5M6_21	oligomeric golgi complex subunit	protein-coding	93.9	389	195	69.7	2.8	8.38e-35
2-42264	2	18233589	18233993	+	93.7	404	Intergenic	Intergenic	-1161	AT2G44070.1	819013	At.28779	NM_129970		AT2G44070	F6E13.20	NagB/RpiA/CoA transferase-like superfamily protein	protein-coding	93.7	404	191	74.1	2.58	7.52e-30
4-17149	4	17723052	17723434	+	93.4	382	promoter-TSS (AT4G37730.1)	promoter-TSS (AT4G37730.1)	-396	AT4G37730.1	829929	At.43235	NM_119935		bZIP7	AtbZIP7|T28I19.10|T28I19_10|basic leucine-zipper 7	basic leucine-zipper 7	protein-coding	93.4	382	189	53.1	3.56	2.71e-47
3-34025	3	19386770	19387281	+	93.2	511	promoter-TSS (AT3G52260.3)	promoter-TSS (AT3G52260.3)	-472	AT3G52260.3	824391	At.28441	NM_115086		AT3G52260	-	Pseudouridine synthase family protein	protein-coding	93.2	367	192.5	65.8	2.93	1.38e-36
2-36455	2	683424	683791	+	93.2	367	promoter-TSS (AT2G02540.2)	promoter-TSS (AT2G02540.2)	-18	AT2G02540.1	814784	At.41484	NM_126310		HB21	ATHB21|T8K22.16|T8K22_16|ZFHD4|ZHD3|ZINC FINGER HOMEODOMAIN 3|ZINC FINGER HOMEODOMAIN 4|homeobox protein 21	homeobox protein 21	protein-coding	93.2	511	194	63.8	3.04	3.21e-39
5-42933	5	24154019	24154465	+	92.9	446	Intergenic	Intergenic	-1041	AT5G59990.1	836121	At.55631	NM_125392		AT5G59990	MMN10.24|MMN10_24	CCT motif family protein	protein-coding	92.9	434	189.5	73.6	2.58	2.33e-29
3-40223	3	4835617	4835978	+	92.9	361	Intergenic	Intergenic	-1782	AT3G14440.1	820667	At.26346	NM_112304		NCED3	9-CIS-EPOXYCAROTENOID DIOXYGENASE|ATNCED3|SALT TOLERANT 1|SIS7|STO1|SUGAR INSENSITIVE 7|nine-cis-epoxycarotenoid dioxygenase 3	nine-cis-epoxycarotenoid dioxygenase 3	protein-coding	92.9	361	186.5	81.4	2.29	2.37e-23
5-45827	5	7864782	7865241	+	92.9	459	promoter-TSS (AT5G23370.1)	promoter-TSS (AT5G23370.1)	-720	AT5G23370.1	832401		NM_122243		AT5G23370	MKD15.23|MKD15_23	GRAM domain-containing protein / ABA-responsive protein-like protein	protein-coding	92.9	459	193	85.8	2.25	1.98e-23
1-68460	1	5631545	5631979	+	92.9	434	promoter-TSS (AT1G16490.1)	promoter-TSS (AT1G16490.1)	-674	AT1G16490.1	838219	At.11321	NM_101514		MYB58	ATMYB58|F3O9.29|F3O9_29|MYB DOMAIN PROTEIN 58|myb domain protein 58	myb domain protein 58	protein-coding	92.9	446	192.5	65.3	2.95	5.37e-37
5-56624	5	24313035	24313505	+	92.9	470	promoter-TSS (AT5G60450.1)	promoter-TSS (AT5G60450.1)	-486	AT5G60450.1	836166	At.6797	NM_125438		ARF4	MUF9.7|MUF9_7|auxin response factor 4	auxin response factor 4	protein-coding	92.9	470	193	72.1	2.68	4.45e-32
3-27341	3	6946655	6947084	+	92.7	429	Intergenic	Intergenic	-1905	AT3G19960.3	821534	At.515	NM_112886		ATM1	MYOSIN|myosin 1	myosin 1	protein-coding	92.7	393	193	82.8	2.33	4.45e-25
2-30708	2	14807221	14807638	+	92.7	417	promoter-TSS (AT2G35120.1)	promoter-TSS (AT2G35120.1)	-23	AT2G35120.1	818078	At.12721	NM_129065		AT2G35120	T4C15.21|T4C15_21	Single hybrid motif superfamily protein	protein-coding	92.7	370	194	64.3	3.02	8.66e-39
1-42566	1	26166616	26166986	+	92.7	370	Intergenic	Intergenic	-3086	AT1G69570.1	843293	At.10732	NM_105626		AT1G69570	-	Dof-type zinc finger DNA-binding family protein	protein-coding	92.7	417	188.5	91.1	2.07	4.89e-19
1-37672	1	3888482	3888875	+	92.7	393	promoter-TSS (AT1G11580.2)	promoter-TSS (AT1G11580.2)	-3	AT1G11580.1	837701	At.24510	NM_101031		PMEPCRA	ATPMEPCRA|T23J18.24|T23J18_24|methylesterase PCR A	methylesterase PCR A	protein-coding	92.7	429	194.5	83.3	2.33	3.64e-25
5-60169	5	14023999	14024477	+	92.7	478	Intergenic	Intergenic	2488	AT5G35890.1	833575	At.65581	NM_122980		AT5G35890	MIK22.20|MIK22_20	Beta-galactosidase related protein	protein-coding	92.7	478	190	78.5	2.42	1.4e-26
2-20092	2	16339661	16340073	+	92.4	412	promoter-TSS (ENSRNA049757879-T1)	promoter-TSS (ENSRNA049757879-T1)	-336	AT2G09010.1	28718067		NR_140452		AT2G09010	-	ncRNA	ncRNA	92.4	379	196	90.6	2.16	6.74e-22
1-50395	1	4901739	4902118	+	92.4	379	promoter-TSS (AT1G05067.1)	promoter-TSS (AT1G05067.1)	-991	AT1G05067.1	28716240		NR_138829		AT1G05067	-	ncRNA	ncRNA	92.4	412	190.5	83.8	2.27	1.97e-23
5-44818	5	23094162	23094596	+	92.4	434	Intergenic	Intergenic	-1645	AT5G57070.1	835811	At.46201	NM_125089		AT5G57070	MUL3.1|MUL3_1	hydroxyproline-rich glycoprotein family protein	protein-coding	92.4	434	198	72.6	2.73	6.92e-34
5-52861	5	17238501	17238989	+	92.2	488	intron (AT5G42970.1, intron 6 of 12)	intron (AT5G42970.1, intron 6 of 12)	2009	AT5G42965.1	834311	At.6529	NM_148079		AT5G42965	-	Polynucleotidyl transferase, ribonuclease H-like superfamily protein	protein-coding	92.2	488	190.5	82.8	2.3	5.6e-24
5-48553	5	5443112	5443571	+	91.9	459	Intergenic	Intergenic	4994	AT5G16610.1	831523	At.31658	NM_121667		AT5G16610	MTG13.5|MTG13_5	hypothetical protein	protein-coding	91.9	459	185	84.3	2.19	2.06e-21
3-35598	3	5313990	5314432	+	91.6	442	promoter-TSS (AT3G15680.2)	promoter-TSS (AT3G15680.2)	-606	AT3G15680.2	820811	At.43060	NM_112438		AT3G15680	-	Ran BP2/NZF zinc finger-like superfamily protein	protein-coding	91.6	422	191	91.6	2.08	9.09e-20
5-54485	5	16328965	16329456	+	91.6	491	TTS (AT5G40790.1)	TTS (AT5G40790.1)	2066	AT5G40790.1	834079	At.65610	NM_123444		AT5G40790	MHK7.2|MHK7_2	hypothetical protein	protein-coding	91.6	442	193	39	4.95	2.35e-69
2-19589	2	12200665	12201087	+	91.6	422	promoter-TSS (AT2G28510.1)	promoter-TSS (AT2G28510.1)	-96	AT2G28510.1	817399	At.28359	NM_128411		AT2G28510	T17D12.7|T17D12_7	Dof-type zinc finger DNA-binding family protein	protein-coding	91.6	491	190.5	95	2	6.76e-18
5-54115	5	1738543	1739019	+	91.4	476	TTS (AT5G05780.2)	TTS (AT5G05780.2)	3051	AT5G05780.1	830463	At.20537	NM_120660		RPN8A	AE3|ASYMMETRIC LEAVES ENHANCER 3|ATHMOV34|MJJ3.19|MJJ3_19|PUTATIVE 26S PROTEASOME SUBUNIT ATHMOV34|RP non-ATPase subunit 8A	RP non-ATPase subunit 8A	protein-coding	91.4	323	188	88.7	2.12	3.34e-20
2-40021	2	15275028	15275351	+	91.4	323	Intergenic	Intergenic	-2074	AT2G36400.1	818213	At.24317	NM_129197		GRF3	AtGRF3|F1O11.3|F1O11_3|growth-regulating factor 3	growth-regulating factor 3	protein-coding	91.4	476	186.5	86.3	2.16	9.46e-21
3-43399	3	8077682	8078052	+	91.1	370	promoter-TSS (AT3G22830.1)	promoter-TSS (AT3G22830.1)	-922	AT3G22830.1	821854	At.6312	NM_113182		HSFA6B	ARABIDOPSIS THALIANA HEAT SHOCK TRANSCRIPTION FACTOR A6B|AT-HSFA6B|heat shock transcription factor A6B|heat shock transcription factor A6B	heat shock transcription factor A6B	protein-coding	91.1	474	190	90.6	2.1	6.55e-20
3-45669	3	17795279	17795784	+	91.1	505	Intergenic	Intergenic	-1763	AT3G48185.1	823974	At.47232	NM_114688		AT3G48185	-	transmembrane protein	protein-coding	91.1	370	191	90.1	2.12	1.79e-20
1-54100	1	4240105	4240579	+	91.1	474	Intergenic	Intergenic	-1547	AT1G12430.1	837799	At.16100	NM_101115		ARK3	Arabidopsis thaliana KINESIN Ungrouped clade|AtKINUa|PAK|armadillo repeat kinesin 3|gene A|phosphatidic acid kinase	armadillo repeat kinesin 3	protein-coding	91.1	505	186.5	83.3	2.24	2.8e-22
1-44061	1	11378580	11379015	+	90.9	435	promoter-TSS (AT1G31772.1)	promoter-TSS (AT1G31772.1)	-143	AT1G31772.1	3766871		NM_001036046		AT1G31772	-	Defensin-like (DEFL) family protein	protein-coding	90.9	423	189	59	3.21	3.06e-41
1-64896	1	562359	562782	+	90.9	423	promoter-TSS (AT1G02630.1)	promoter-TSS (AT1G02630.1)	-18	AT1G02630.2	839240	At.42589	NM_100143		AT1G02630	T14P4.9|T14P4_9	Nucleoside transporter family protein	protein-coding	90.9	435	191.5	75.5	2.54	7.38e-29
5-32668	5	24731091	24731523	+	90.6	432	promoter-TSS (AT5G09010.1)	promoter-TSS (AT5G09010.1)	-478	AT5G09010.1	28721042		NR_143151		U2.7	-	ncRNA	ncRNA	90.6	432	194	63.3	3.06	1.18e-39
5-59871	5	3956977	3957428	+	90.4	451	promoter-TSS (AT5G12235.1)	promoter-TSS (AT5G12235.1)	-319	AT5G12235.1	831098		NM_147857		CLE22	CLAVATA3/ESR-RELATED 22	CLAVATA3/ESR-RELATED 22	protein-coding	90.4	412	183.5	66.8	2.75	1.01e-31
5-59891	5	4409787	4410279	+	90.4	492	TTS (AT5G13680.1)	TTS (AT5G13680.1)	-1013	AT5G13670.1	831212	At.32033	NM_121370		UMAMIT15	MSH12.14|MSH12_14|Usually multiple acids move in and out Transporters 15	nodulin MtN21 /EamA-like transporter family protein	protein-coding	90.4	451	195	67.2	2.9	9.1e-37
4-33962	4	2639184	2639596	+	90.4	412	promoter-TSS (AT4G05130.1)	promoter-TSS (AT4G05130.1)	-111	AT4G05130.1	825858	At.26668	NM_116752		ENT4	ATENT4|C17L7.50|C17L7_50|equilibrative nucleoside transporter 4	equilibrative nucleoside transporter 4	protein-coding	90.4	492	186.5	88.7	2.1	1.51e-19
1-71588	1	24040516	24040921	+	90.1	405	promoter-TSS (AT1G64700.1)	promoter-TSS (AT1G64700.1)	-82	AT1G64700.1	842778	At.35970	NM_105145		AT1G64700	F13O11.2|F13O11_2	DUF4228 domain protein	protein-coding	90.1	405	182.5	74.6	2.45	6.57e-26
3-43813	3	261828	262292	+	90.1	464	promoter-TSS (AT3G01710.2)	promoter-TSS (AT3G01710.2)	-177	AT3G01710.4	821092	At.47816	NM_111037		AT3G01710	F4P13.26|F4P13_26	TPX2 (targeting protein for Xklp2) protein family	protein-coding	90.1	464	188	84.8	2.22	3.39e-22
1-36137	1	26644480	26644877	+	89.9	397	exon (AT1G70670.1, exon 1 of 6)	exon (AT1G70670.1, exon 1 of 6)	113	AT1G70670.1	843404	At.18111	NM_105735		CLO4	Arabidopsis thaliana caleosin 4|AtCLO4|F5A18.15|F5A18_15|PXG4|caleosin 4|peroxygenase 4	Caleosin-related family protein	protein-coding	89.9	405	179	73.1	2.45	1.17e-25
1-52605	1	6845621	6846026	+	89.9	405	promoter-TSS (AT1G19800.4)	promoter-TSS (AT1G19800.4)	-515	AT1G19800.3	838568	At.27876	NM_101836		ABCI14	ATP-binding cassette I14|F14P1.27|F14P1_27|TGD1|trigalactosyldiacylglycerol 1	trigalactosyldiacylglycerol 1	protein-coding	89.9	397	179.5	74.6	2.41	9.51e-25
4-33333	4	17322099	17322537	+	89.9	438	Intergenic	Intergenic	-2201	AT4G36750.1	829828	At.4629	NM_119839		AT4G36750	AP22.84|AP22_84	Quinone reductase family protein	protein-coding	89.9	438	186.5	88.7	2.1	1.51e-19
2-39420	2	16806061	16806529	+	89.6	468	Intergenic	Intergenic	-1472	AT2G40230.1	818615	At.43695	NM_129581		AT2G40230	T7M7.11|T7M7_11	HXXXD-type acyl-transferase family protein	protein-coding	89.6	405	189.5	70.7	2.68	1.99e-31
1-52458	1	593301	593706	+	89.6	405	TTS (AT1G02730.1)	TTS (AT1G02730.1)	1677	AT1G02720.2	839475	At.23246	NM_100152		GATL5	AtGATL5|T14P4.1|T14P4_1|galacturonosyltransferase 5|galacturonosyltransferase-like 5	galacturonosyltransferase 5	protein-coding	89.6	468	180.5	76	2.37	3.04e-24
2-31748	2	18145361	18145676	+	89.6	315	promoter-TSS (AT2G43800.1)	promoter-TSS (AT2G43800.1)	79	AT2G43800.1	818984	At.36846	NM_129942		AT2G43800	F18O19.9	Actin-binding FH2 (formin homology 2) family protein	protein-coding	89.6	315	184	87.2	2.11	1.33e-19
3-45797	3	21378326	21378785	+	89.6	459	Intergenic	Intergenic	-2093	AT3G57680.1	824937	At.43387	NM_115628		AT3G57680	-	Peptidase S41 family protein	protein-coding	89.6	459	186	78	2.39	2.42e-25
5-54811	5	24587847	24588294	+	89.4	447	intron (AT5G61130.1, intron 3 of 3)	intron (AT5G61130.1, intron 3 of 3)	1510	AT5G61130.1	836234	At.29122	NM_125506		PDCB1	AtPDCB1|MAF19.13|MAF19_13|plasmodesmata callose-binding protein 1	plasmodesmata callose-binding protein 1	protein-coding	89.4	396	182	82.4	2.21	2.11e-21
1-58500	1	10853339	10853735	+	89.4	396	promoter-TSS (AT1G30620.1)	promoter-TSS (AT1G30620.1)	-980	AT1G30620.1	839942	At.20201	NM_102799		MUR4	HIGH SUGAR RESPONSE8|HSR8|MURUS 4|T5I8.7|T5I8_7|UDP-D-XYLOSE 4-EPIMERASE 1|UXE1	NAD(P)-binding Rossmann-fold superfamily protein	protein-coding	89.4	447	190.5	46.8	4.07	1.35e-55
1-41320	1	11626351	11626813	+	88.9	462	exon (AT1G32240.2, exon 5 of 5)	exon (AT1G32240.2, exon 5 of 5)	2991	AT1G32240.3	840116	At.25340	NM_102957		KAN2	F27G20.7|F27G20_7|KANADI 2	Homeodomain-like superfamily protein	protein-coding	88.9	462	182	71.6	2.54	8.21e-28
4-35388	4	15872699	15873100	+	88.6	401	Intergenic	Intergenic	-2443	AT4G32890.1	829425	At.2468	NM_119442		GATA9	F26P21.10|F26P21_10|GATA transcription factor 9	GATA transcription factor 9	protein-coding	88.6	396	186	43.9	4.24	4e-57
3-40341	3	8597999	8598395	+	88.6	396	Intergenic	Intergenic	-3901	AT3G04595.1	28718768		NR_141108		AT3G04595	-	ncRNA	ncRNA	88.6	401	186	92.6	2.01	9.5e-18
2-16088	2	10559143	10559506	+	88.3	363	exon (AT2G24762.1, exon 1 of 1)	exon (AT2G24762.1, exon 1 of 1)	151	AT2G24762.1	817013	At.48513	NM_128035		GDU4	AtGDU4|glutamine dumper 4	glutamine dumper 4	protein-coding	88.3	363	185.5	90.6	2.05	2.58e-18
4-32204	4	12505568	12506008	+	88.1	440	TTS (AT4G24060.1)	TTS (AT4G24060.1)	2116	AT4G24060.1	828506	At.3662	NM_118538		AT4G24060	T19F6.50|T19F6_50	Dof-type zinc finger DNA-binding family protein	protein-coding	88.1	440	180	74.1	2.43	1.95e-25
4-30100	4	219626	220041	+	87.8	415	promoter-TSS (AT4G00480.2)	promoter-TSS (AT4G00480.2)	-16	AT4G00480.3	827965	At.28313	NM_116272		ATMYC1	F6N23.22|F6N23_22|myc1	basic helix-loop-helix (bHLH) DNA-binding superfamily protein	protein-coding	87.8	415	177.5	68.7	2.58	9.49e-28
4-25705	4	1174981	1175395	+	87.8	414	promoter-TSS (AT4G02660.1)	promoter-TSS (AT4G02660.1)	-867	AT4G02660.3	828210	At.75279	NM_116500		AT4G02660	T10P11.5|T10P11_5	Beige/BEACH and WD40 domain-containing protein	protein-coding	87.8	414	188.5	88.7	2.13	3.34e-20
2-34628	2	15163385	15163797	+	87.6	412	TTS (AT2G36110.1)	TTS (AT2G36110.1)	-1622	AT2G36120.1	3768574	At.22495	NM_129171		DOT1	DEFECTIVELY ORGANIZED TRIBUTARIES 1|F9C22.5|F9C22_5	Glycine-rich protein family	protein-coding	87.6	332	178	83.8	2.12	2.68e-19
2-33109	2	14791508	14791819	+	87.6	311	promoter-TSS (AT2G35090.1)	promoter-TSS (AT2G35090.1)	-215	AT2G35080.2	818074	At.49370	NM_129061		AT2G35080	T4C15.25|T4C15_25	ATP binding / aminoacyl-tRNA ligase/ nucleotide binding protein	protein-coding	87.6	311	175	71.6	2.44	5.12e-25
2-22409	2	13712806	13713138	+	87.6	332	promoter-TSS (AT2G32280.1)	promoter-TSS (AT2G32280.1)	6	AT2G32280.2	817788	At.38099	NM_128787		AT2G32280	T32F6.20|T32F6_20|VASCULATURE COMPLEXITY AND CONNECTIVITY|VCC	GPI inositol-deacylase C, putative (DUF1218)	protein-coding	87.6	412	191	67.2	2.84	6.3e-35
5-48334	5	25225840	25226293	+	87.3	453	TTS (AT5G62830.1)	TTS (AT5G62830.1)	-1014	AT5G62820.1	836403	At.5422	NM_125677		AT5G62820	CASP-like protein 4A2|CASPL4A2|MQB2.14|MQB2_14	Uncharacterized protein family (UPF0497)	protein-coding	87.3	453	182.5	58.5	3.12	3.46e-38
4-28226	4	7377087	7377458	+	87.1	371	intron (AT4G12440.1, intron 2 of 4)	intron (AT4G12440.1, intron 2 of 4)	1004	AT4G12440.4	826856	At.33474	NM_117314		APT4	T1P17.30|T1P17_30|adenine phosphoribosyl transferase 4	adenine phosphoribosyl transferase 4	protein-coding	87.1	431	181	75.5	2.4	6.44e-25
5-50207	5	9338011	9338464	+	87.1	453	Intergenic	Intergenic	-4953	AT5G26660.1	832723	At.227	NM_180548		MYB86	ATMYB4|ATMYB4-old|ATMYB86|myb domain protein 4|myb domain protein 86	myb domain protein 86	protein-coding	87.1	371	176.5	65.3	2.7	9.24e-30
2-39884	2	11908410	11908841	+	87.1	431	Intergenic	Intergenic	3177	AT2G27960.1	817340	At.14	NM_128355		CKS1	CATALYTIC SUBUNIT OF CYCLIN-DEPENDENT KINASE|CKS1AT|P10CKS1AT|T1E2.12|T1E2_12|cyclin-dependent kinase-subunit 1	cyclin-dependent kinase-subunit 1	protein-coding	87.1	453	176	84.8	2.08	3.54e-18
1-56358	1	29031099	29031551	+	86.8	452	TTS (AT1G77270.2)	TTS (AT1G77270.2)	3497	AT1G77280.2	844064	At.49320	NM_001334772		AT1G77280	T14N5.13|T14N5_13	kinase with adenine nucleotide alpha hydrolases-like domain-containing protein	protein-coding	86.8	365	182.5	56.5	3.23	5.01e-40
2-25691	2	11093839	11094190	+	86.8	351	promoter-TSS (AT2G26030.5)	promoter-TSS (AT2G26030.5)	-570	AT2G26030.1	817144	At.38945	NM_128162		AT2G26030	T19L18.16|T19L18_16	F-box/RNI-like/FBD-like domains-containing protein	protein-coding	86.8	452	186.5	73.1	2.55	1.85e-28
4-40263	4	11300347	11300741	+	86.8	394	Intergenic	Intergenic	-2138	AT4G21200.1	827868	At.51238	NM_118239		GA2OX8	ARABIDOPSIS THALIANA GIBBERELLIN 2-OXIDASE 8|ATGA2OX8|F7J7.140|F7J7_140|gibberellin 2-oxidase 8	gibberellin 2-oxidase 8	protein-coding	86.8	397	186.5	69.2	2.7	3.3e-31
2-23054	2	537706	538103	+	86.8	397	promoter-TSS (AT2G02120.1)	promoter-TSS (AT2G02120.1)	-346	AT2G02120.1	814743	At.42941	NM_126272		PDF2.1	F5O4.11|F5O4_11|LCR70|LOW-MOLECULAR-WEIGHT CYSTEINE-RICH 70	Scorpion toxin-like knottin superfamily protein	protein-coding	86.8	317	177.5	76	2.33	4.02e-23
2-18410	2	2073984	2074301	+	86.8	317	TTS (AT2G05600.1)	TTS (AT2G05600.1)	1496	AT2G05600.1	815109	At.52652	NM_126583		AT2G05600	T20G20.5|T20G20_5	F-box associated ubiquitination effector family protein	protein-coding	86.8	351	190.5	62.9	3.03	3.79e-38
1-48088	1	25987837	25988202	+	86.8	365	Intergenic	Intergenic	-1670	AT1G69120.1	843244	At.10200	NM_105581		AP1	AGAMOUS-like 7|AGL7|APETALA1|AtAP1|F4N2.9|F4N2_9|FLORAL HOMEOTIC PROTEIN APETALA1	K-box region and MADS-box transcription factor family protein	protein-coding	86.8	394	175	74.1	2.36	1.6e-23
2-31415	2	7596570	7596920	+	86.6	350	Intergenic	Intergenic	-2550	AT2G17480.1	816254	At.14583	NM_127302		MLO8	ATMLO8|F5J6.21|MILDEW RESISTANCE LOCUS O 8	Seven transmembrane MLO family protein	protein-coding	86.6	350	178.5	84.8	2.11	8e-19
2-31022	2	9535511	9535982	+	86.6	471	Intergenic	Intergenic	-1558	AT2G22460.1	816778	At.39434	NM_127811		AT2G22460	F14M13.14|F14M13_14	MIZU-KUSSEI-like protein (Protein of unknown function, DUF617)	protein-coding	86.6	471	176	83.8	2.1	1.21e-18
3-30816	3	1816258	1816630	+	86.6	372	Intergenic	Intergenic	-3220	AT3G06019.1	6241131		NM_001125115		AT3G06019	-	hypothetical protein	protein-coding	86.6	372	184.5	59.4	3.1	2.78e-38
1-65480	1	18273310	18273746	+	86.3	436	promoter-TSS (AT1G07553.1)	promoter-TSS (AT1G07553.1)	-413	AT1G07553.1	28716675		NR_139267		AT1G07553	-	ncRNA	ncRNA	86.3	427	183	86.3	2.12	9.47e-20
4-37656	4	10952608	10953113	+	86.3	505	promoter-TSS (AT4G20280.1)	promoter-TSS (AT4G20280.1)	-680	AT4G20280.1	827775	At.2189	NM_118147		TAF11	TBP-associated factor 11	TBP-associated factor 11	protein-coding	86.3	436	179	54.1	3.31	6.97e-41
1-67190	1	3306805	3307232	+	86.3	427	promoter-TSS (AT1G10120.1)	promoter-TSS (AT1G10120.1)	-62	AT1G10120.1	837549	At.43391	NM_100886		AT1G10120	CIB4|CRY2-interacting bHLH 4|T27I1.15|T27I1_15	basic helix-loop-helix (bHLH) DNA-binding superfamily protein	protein-coding	86.3	505	182.5	79.4	2.3	5.32e-23
3-50386	3	19907286	19907744	+	86.1	458	intron (AT3G53720.2, intron 1 of 3)	intron (AT3G53720.2, intron 1 of 3)	-1925	AT3G53710.1	824538	At.48765	NM_115231		AGD6	ARF-GAP domain 6	ARF-GAP domain 6	protein-coding	86.1	372	178.5	55.6	3.21	6.25e-39
3-44727	3	7292030	7292402	+	86.1	372	Intergenic	Intergenic	-5774	AT3G20830.1	821631	At.49615	NM_112974		UCNL	AGC2 kinase 4|AGC2-4|UNICORN-like	AGC (cAMP-dependent, cGMP-dependent and protein kinase C) kinase family protein	protein-coding	86.1	458	179.5	75.5	2.38	3.7e-24
4-28162	4	928536	928952	+	86.1	416	Intergenic	Intergenic	-1125	AT4G02100.1	828142	At.34336	NM_116442		AT4G02100	T10M13.11|T10M13_11	Heat shock protein DnaJ with tetratricopeptide repeat-containing protein	protein-coding	86.1	416	183	84.3	2.17	9.94e-21
2-38638	2	13791258	13791709	+	85.8	451	promoter-TSS (AT2G32487.1)	promoter-TSS (AT2G32487.1)	-374	AT2G32487.2	5007918	At.50115	NM_001084525		AT2G32487	-	hypothetical protein	protein-coding	85.8	362	172.5	78.9	2.19	9.69e-20
1-37404	1	20234175	20234537	+	85.8	362	Intergenic	Intergenic	-1109	AT1G54200.1	841860	At.37261	NM_104298		AT1G54200	F20D21.2|F20D21_2	DNA mismatch repair Msh6-like protein	protein-coding	85.8	450	180.5	52.6	3.43	6.43e-43
3-25796	3	10387385	10387725	+	85.8	340	Intergenic	Intergenic	-1927	AT3G27970.1	822421	At.50233	NM_113714		AT3G27970	-	Exonuclease family protein	protein-coding	85.8	446	175.5	78	2.25	2.66e-21
2-35532	2	10193801	10194251	+	85.8	450	Intergenic	Intergenic	-1884	AT2G23960.2	816929		NM_127958		AT2G23960	T29E15.16|T29E15_16	Class I glutamine amidotransferase-like superfamily protein	protein-coding	85.8	451	182	68.7	2.65	7.57e-30
2-28617	2	12361544	12361990	+	85.8	446	Intergenic	Intergenic	-1659	AT2G28810.2	817430	At.38565	NM_179795		AT2G28810	F8N16.10|F8N16_10	Dof-type zinc finger DNA-binding family protein	protein-coding	85.8	340	177	66.3	2.67	1.78e-29
1-46284	1	2435762	2436197	+	85.6	435	promoter-TSS (AT1G07880.2)	promoter-TSS (AT1G07880.2)	-121	AT1G07880.2	837303	At.49865	NM_100662		ATMPK13	F24B9.3|F24B9_3	Protein kinase superfamily protein	protein-coding	85.6	435	177.5	57	3.11	4.68e-37
5-43612	5	25864967	25865366	+	85.6	399	TTS (AT5G64690.1)	TTS (AT5G64690.1)	1806	AT5G64700.2	836591	At.50556	NM_125866		UMAMIT21	MVP7.2|MVP7_2|Usually multiple acids move in and out Transporters 21	nodulin MtN21 /EamA-like transporter family protein	protein-coding	85.6	399	176	52.6	3.34	8.59e-41
5-35293	5	3507237	3507660	+	85.3	423	Intergenic	Intergenic	-2385	AT5G11060.1	830973	At.5377	NM_121144		KNAT4	KNOTTED1-like homeobox gene 4|T5K6.50|T5K6_50	homeobox protein knotted-1-like 4	protein-coding	85.3	377	178	49.2	3.62	1.46e-45
2-35724	2	15221380	15221781	+	85.3	401	Intergenic	Intergenic	-2165	AT2G36307.1	5007938		NR_143764		ZPR4	LITTLE ZIPPER 4	ncRNA	ncRNA	85.3	364	178	72.6	2.45	1.42e-25
1-46136	1	26519262	26519639	+	85.3	377	Intergenic	Intergenic	-4195	AT1G70370.1	843373	At.10202	NM_105705		PG2	polygalacturonase 2	polygalacturonase 2	protein-coding	85.3	401	173.5	55.6	3.12	2.02e-36
4-36586	4	16528565	16528971	+	85.3	406	promoter-TSS (AT4G34600.2)	promoter-TSS (AT4G34600.2)	-290	AT4G34600.2	829612	At.27648	NM_119626		AT4G34600	T4L20.180|T4L20_180	transmembrane protein	protein-coding	85.3	406	174	79.4	2.19	3.58e-20
2-38360	2	7375794	7376158	+	85.3	364	promoter-TSS (AT2G16980.1)	promoter-TSS (AT2G16980.1)	-223	AT2G16980.3	816201	At.40211	NM_127251		AT2G16980	F12A24.16|F12A24_16	Major facilitator superfamily protein	protein-coding	85.3	423	186	91.1	2.04	2.09e-18
4-25942	4	15606306	15606622	+	85	316	Intergenic	Intergenic	-2441	AT4G32330.3	829367	At.20919	NM_119385		AT4G32330	F8B4.30	TPX2 (targeting protein for Xklp2) protein family	protein-coding	85	435	179.5	76	2.36	7.23e-24
5-57501	5	21807646	21808048	+	85	402	TTS (AT5G53720.1)	TTS (AT5G53720.1)	1157	AT5G53730.1	835454	At.29536	NM_124752		AT5G53730	MGN6.8|MGN6_8|NDR1/HIN1-like 26|NHL26	Late embryogenesis abundant (LEA) hydroxyproline-rich glycoprotein family	protein-coding	85	344	176.5	76	2.32	9.39e-23
3-48336	3	5488803	5489238	+	85	435	TTS (AT3G16190.1)	TTS (AT3G16190.1)	2312	AT3G16190.1	820865	At.21500	NM_112490		AT3G16190	-	Isochorismatase family protein	protein-coding	85	425	175	53.6	3.26	2.72e-39
4-24856	4	11977168	11977512	+	85	344	promoter-TSS (AT4G22790.1)	promoter-TSS (AT4G22790.1)	-491	AT4G22790.1	828378	At.32496	NM_118408		AT4G22790	T12H17.180|T12H17_180	MATE efflux family protein	protein-coding	85	316	177.5	76	2.33	4.02e-23
4-18663	4	14727106	14727531	+	85	425	Intergenic	Intergenic	-2007	AT4G30110.1	829134	At.31858	NM_119157		HMA2	ARABIDOPSIS HEAVY METAL ATPASE 2|ATHMA2|F6G3.140|F6G3_140|heavy metal atpase 2	heavy metal atpase 2	protein-coding	85	402	176.5	62.9	2.81	1.28e-31
2-39529	2	19305568	19305931	+	84.8	363	Intergenic	Intergenic	-1478	AT2G46980.2	819312	At.36422	NM_130266		ASY3	ASYNAPTIC 3|Arabidopsis thaliana ASYNAPTIC 3|AtASY3|F14M4.19	asynaptic protein	protein-coding	84.8	363	169	43.4	3.9	2.22e-47
5-50949	5	7864194	7864604	+	84.8	410	promoter-TSS (AT5G23370.1)	promoter-TSS (AT5G23370.1)	-108	AT5G23370.1	832401		NM_122243		AT5G23370	MKD15.23|MKD15_23	GRAM domain-containing protein / ABA-responsive protein-like protein	protein-coding	84.8	410	176	57.5	3.06	4.01e-36
5-44867	5	24727851	24728252	+	84.8	401	exon (AT5G61480.1, exon 1 of 2)	exon (AT5G61480.1, exon 1 of 2)	193	AT5G61480.1	836269	At.55662	NM_125541		PXY	MCI2.4|MCI2_4|PHLOEM INTERCALATED WITH XYLEM|TDIF receptor|TDR	Leucine-rich repeat protein kinase family protein	protein-coding	84.8	401	175.5	67.2	2.61	6.23e-28
5-56420	5	19686317	19686738	+	84.5	421	exon (AT5G48560.1, exon 6 of 7)	exon (AT5G48560.1, exon 6 of 7)	2718	AT5G48560.2	834912	At.43769	NM_124232		AT5G48560	CIB2|CRY2-interacting bHLH 2|K15N18.2|K15N18_2	basic helix-loop-helix (bHLH) DNA-binding superfamily protein	protein-coding	84.5	415	177.5	78.9	2.25	1.77e-21
4-32651	4	11442608	11443023	+	84.5	415	promoter-TSS (AT4G21500.1)	promoter-TSS (AT4G21500.1)	-248	AT4G07015.1	28719857		NR_142077		AT4G07015	-	ncRNA	ncRNA	84.5	421	171	84.8	2.02	1.32e-16
3-49126	3	5540251	5540691	+	84.3	440	exon (AT3G16340.1, exon 2 of 19)	exon (AT3G16340.1, exon 2 of 19)	840	AT3G16340.2	820881	At.48129	NM_112505		ABCG29	ATP-binding cassette G29|ATPDR1|AtABCG29|PDR1|PLEIOTROPIC DRUG RESISTANCE 1|pleiotropic drug resistance 1	pleiotropic drug resistance 1	protein-coding	84.3	446	173.5	56.5	3.07	1.56e-35
2-36360	2	17718459	17718905	+	84.3	446	intron (AT2G42570.1, intron 2 of 4)	intron (AT2G42570.1, intron 2 of 4)	1684	AT2G42570.1	818857	At.14364	NM_129818		TBL39	F14N22.16|F14N22_16|TRICHOME BIREFRINGENCE-LIKE 39	TRICHOME BIREFRINGENCE-LIKE 39	protein-coding	84.3	440	178.5	73.1	2.44	2.87e-25
1-39421	1	21963841	21964280	+	84	439	Intergenic	Intergenic	-3926	AT1G59740.1	842267	At.11372	NM_104667		AT1G59740	AtNPF4.3|F23H11.6|F23H11_6|NPF4.3|NRT1/ PTR family 4.3	Major facilitator superfamily protein	protein-coding	84	439	183	51.2	3.58	3.8e-46
2-33659	2	16062336	16062702	+	84	366	promoter-TSS (AT2G08955.1)	promoter-TSS (AT2G08955.1)	565	at2g38325									84	366	173	78.9	2.19	4.4e-20
5-49564	5	16338615	16339117	+	83.8	502	promoter-TSS (AT5G40810.1)	promoter-TSS (AT5G40810.1)	-997	AT5G40810.1	834081	At.23244	NM_123446		AT5G40810	MHK7.4|MHK7_4	Cytochrome C1 family	protein-coding	83.8	474	180.5	81.9	2.2	5.77e-21
1-66142	1	4213854	4214328	+	83.8	474	TTS (AT1G12380.1)	TTS (AT1G12380.1)	3321	AT1G12380.1	837793	At.42078	NM_101110		AT1G12380	F5O11.10|F5O11_10	hypothetical protein	protein-coding	83.8	352	180.5	73.1	2.47	4.73e-26
2-40017	2	15162902	15163254	+	83.8	352	TTS (AT2G36110.1)	TTS (AT2G36110.1)	1376	AT2G36110.1	818184	At.37587	NM_129170		AT2G36110	F9C22.4|F9C22_4	Polynucleotidyl transferase, ribonuclease H-like superfamily protein	protein-coding	83.8	502	173.5	54.6	3.18	2.49e-37
5-54878	5	26148915	26149380	+	83.5	465	intron (AT5G65430.2, intron 2 of 3)	intron (AT5G65430.2, intron 2 of 3)	1195	AT5G65430.2	836668	At.10382	NM_125941		GRF8	14-3-3 PROTEIN G-BOX FACTOR14 KAPPA|14-3-3KAPPA|GF14 KAPPA|GF14 KAPPA ISOFORM|MNA5.16|MNA5_16|general regulatory factor 8	general regulatory factor 8	protein-coding	83.5	405	176	71.6	2.46	2.08e-25
1-53886	1	27987558	27987963	+	83.5	405	TTS (AT1G74460.1)	TTS (AT1G74460.1)	744	ENSRNA049757795-T1									83.5	465	173.5	85.8	2.02	8.71e-17
4-28799	4	15360411	15360843	+	83	432	promoter-TSS (AT4G31730.1)	promoter-TSS (AT4G31730.1)	-385	AT4G31730.1	829301	At.31719	NM_119322		GDU1	F28M20.80|F28M20_80|GLUTAMINE DUMPER1|glutamine dumper 1	glutamine dumper 1	protein-coding	83	432	174	75	2.32	1.4e-22
2-34401	2	7984794	7985200	+	82.8	406	promoter-TSS (AT2G18380.1)	promoter-TSS (AT2G18380.1)	-871	AT2G18380.1	816353	At.52803	NM_127395		GATA20	GATA transcription factor 20|HANL1|T30D6.11|T30D6_11|hanaba taranu like 1	GATA transcription factor 20	protein-coding	82.8	406	175.5	71.1	2.47	2.51e-25
5-55033	5	3368865	3369262	+	82.8	397	promoter-TSS (AT5G01805.1)	promoter-TSS (AT5G01805.1)	-200	AT5G01805.1	28720415		NR_142547		AT5G01805	-	ncRNA	ncRNA	82.8	397	167.5	63.3	2.64	2.54e-27
1-65003	1	3883228	3883583	+	82.5	355	promoter-TSS (AT1G11572.1)	promoter-TSS (AT1G11572.1)	125	AT1G11570.1	837700	At.51573	NM_101030		NTL	NTF2-like|T23J18.32|T23J18_32	NTF2-like protein	protein-coding	82.5	355	179	79.4	2.25	6.37e-22
2-37877	2	11370674	11371171	+	82.5	497	exon (AT2G26700.1, exon 3 of 3)	exon (AT2G26700.1, exon 3 of 3)	2448	AT2G26700.1	817211	At.38857	NM_128227		PID2	F18A8.7|F18A8_7|PINOID2	AGC (cAMP-dependent, cGMP-dependent and protein kinase C) kinase family protein	protein-coding	82.5	497	169.5	56.5	3	1.34e-33
5-53299	5	1740035	1740405	+	82.3	370	TTS (AT5G05790.1)	TTS (AT5G05790.1)	1941	AT5G05790.2	830464	At.32952	NM_120661		AT5G05790	MJJ3.20|MJJ3_20	Duplicated homeodomain-like superfamily protein	protein-coding	82.3	410	170	81.9	2.08	1.24e-17
2-36670	2	10256182	10256592	+	82.3	410	promoter-TSS (AT2G07970.1)	promoter-TSS (AT2G07970.1)	-79	AT2G07970.1	28717870		NR_140257		AT2G07970	-	ncRNA	ncRNA	82.3	370	171.5	66.3	2.59	6.06e-27
2-24328	2	7229570	7229895	+	82	325	TTS (AT2G16676.1)	TTS (AT2G16676.1)	2491	AT2G16676.1	3768264	At.66210	NM_001036281		AT2G16676	-	Ta11-like non-LTR retrotransposon	protein-coding	82	398	170	63.8	2.66	3.01e-28
1-65652	1	22729515	22729913	+	82	398	promoter-TSS (AT1G61600.1)	promoter-TSS (AT1G61600.1)	-102	AT1G61600.1	842456	At.36410	NM_104842		AT1G61600	T25B24.5|T25B24_5	DUF1262 family protein (DUF1262)	protein-coding	82	399	176	80.9	2.18	4.23e-20
2-33782	2	121712	122111	+	82	399	promoter-TSS (AT2G01210.1)	promoter-TSS (AT2G01210.1)	69	AT2G01210.1	814649	At.50061	NM_126182		AT2G01210	F10A8.9|F10A8_9	Leucine-rich repeat protein kinase family protein	protein-coding	82	325	175	75.5	2.32	1.15e-22
4-33718	4	13646720	13647071	+	82	351	Intergenic	Intergenic	-2388	AT4G27250.1	828833	At.32112	NM_118859		AT4G27250	M4I22.60|M4I22_60	NAD(P)-binding Rossmann-fold superfamily protein	protein-coding	82	351	167.5	81.9	2.05	1.11e-16
3-46960	3	9279072	9279544	+	81.7	472	TTS (AT3G25560.1)	TTS (AT3G25560.1)	430	AT3G25550.1	822142	At.37369	NM_113452		AT3G25550	-	F-box family protein	protein-coding	81.7	278	164.5	51.7	3.18	1.45e-35
2-38955	2	3486439	3486717	+	81.7	278	TTS (AT2G07806.3)	TTS (AT2G07806.3)	1748	AT2G07806.1	7922444	At.70972	NM_001161036		AT2G07806	-	hypothetical protein	protein-coding	81.7	472	166.5	73.6	2.26	1.67e-20
2-19905	2	18344644	18344962	+	81.5	318	TTS (AT2G44450.1)	TTS (AT2G44450.1)	-1503	AT2G44460.1	819053	At.36757	NM_180085		BGLU28	F4I1.27|beta glucosidase 28	beta glucosidase 28	protein-coding	81.5	318	172.5	60.9	2.83	2.36e-31
4-39179	4	17391802	17392278	+	81.5	476	intron (AT4G36910.1, intron 4 of 7)	intron (AT4G36910.1, intron 4 of 7)	1439	AT4G36910.1	829844	At.31287	NM_119855		LEJ2	AP22.61|AP22_61|CBS domain containing protein 1|CBSX1|CDCP2|CYSTATHIONE [BETA]-SYNTHASE DOMAIN-CONTAINING PROTEIN 2|LOSS OF THE TIMING OF ET AND JA BIOSYNTHESIS 2	Cystathionine beta-synthase (CBS) family protein	protein-coding	81.5	476	168.5	78	2.16	6.99e-19
3-33718	3	2773809	2774215	+	81.2	406	Intergenic	Intergenic	-2637	AT3G09070.1	820060	At.40173	NM_111741		OPS	OCTOPUS	LOW protein: UPF0503-like protein, putative (DUF740)	protein-coding	81.2	313	170	68.2	2.49	3.14e-25
3-40807	3	4891349	4891730	+	81.2	381	promoter-TSS (AT3G14570.1)	promoter-TSS (AT3G14570.1)	-871	AT3G14570.1	820683		NM_112317		GSL04	ATGSL04|GSL4|atgsl4|glucan synthase-like 4|gsl04	glucan synthase-like 4	protein-coding	81.2	406	170	56	3.03	1.65e-34
2-28536	2	9231366	9231679	+	81.2	313	promoter-TSS (AT2G21560.1)	promoter-TSS (AT2G21560.1)	58	AT2G21560.1	816695	At.43803	NM_127728		AT2G21560	F2G1.17|F2G1_17	nucleolar-like protein	protein-coding	81.2	381	170	78	2.18	1.47e-19
5-49962	5	1415427	1415803	+	81	376	promoter-TSS (AT5G04860.1)	promoter-TSS (AT5G04860.1)	-893	AT5G04860.1	830365	At.43958	NM_120568		AT5G04860	MUK11.18|MUK11_18	splicing factor 3A subunit	protein-coding	81	376	179	71.6	2.5	1.34e-26
3-47197	3	19462102	19462586	+	80.7	484	promoter-TSS (AT3G08260.1)	promoter-TSS (AT3G08260.1)	-286	AT3G08260.1	28719092		NR_141418		AT3G08260	-	ncRNA	ncRNA	80.7	374	166	49.7	3.34	1.63e-38
1-44256	1	25814595	25814969	+	80.7	374	intron (AT1G68740.1, intron 5 of 11)	intron (AT1G68740.1, intron 5 of 11)	2201	AT1G68740.1	843205	At.26310	NM_105547		PHO1;H1	F24J5.2|F24J5_2	EXS (ERD1/XPR1/SYG1) family protein	protein-coding	80.7	484	174.5	52.1	3.35	3.08e-40
3-49692	3	23261879	23262301	+	80.5	422	promoter-TSS (AT3G62930.1)	promoter-TSS (AT3G62930.1)	-163	AT3G62930.1	825468	At.49669	NM_116158		AT3G62930	-	Thioredoxin superfamily protein	protein-coding	80.5	348	168.5	81.4	2.07	3.19e-17
2-40636	2	14195549	14195919	+	80.5	370	promoter-TSS (AT2G33520.1)	promoter-TSS (AT2G33520.1)	-998	AT2G33520.1	817917	At.37914	NM_128912		AT2G33520	F4P9.29|F4P9_29	cysteine-rich/transmembrane domain protein A	protein-coding	80.5	370	167.5	79.4	2.11	7.94e-18
1-62911	1	2586542	2586890	+	80.5	348	promoter-TSS (AT1G08230.3)	promoter-TSS (AT1G08230.3)	88	AT1G08230.3	837344	At.42270	NM_001084018		AT1G08230	-	Transmembrane amino acid transporter family protein	protein-coding	80.5	422	171	82.8	2.06	1.7e-17
1-71488	1	21973648	21974097	+	80.2	449	Intergenic	Intergenic	-5417	AT1G59750.4	842268	At.74832	NM_104668		ARF1	F23H11.7|F23H11_7|auxin response factor 1	auxin response factor 1	protein-coding	80.2	449	167	67.2	2.48	1.15e-24
3-33550	3	18783755	18784120	+	80.2	365	TTS (AT3G50620.1)	TTS (AT3G50620.1)	2749	AT3G50620.3	824225	At.35472	NM_114922		AT3G50620	-	P-loop containing nucleoside triphosphate hydrolases superfamily protein	protein-coding	80.2	365	166	62.4	2.66	1.35e-27
2-25785	2	15094943	15095299	+	80	356	Intergenic	Intergenic	-2706	AT2G35940.1	818167	At.23033	NM_129153		BLH1	BEL1-like homeodomain 1|EDA29|F11F19.15|F11F19_15|embryo sac development arrest 29	BEL1-like homeodomain 1	protein-coding	80	421	163.5	61.9	2.64	1.14e-26
1-55985	1	13361503	13361924	+	80	421	Intergenic	Intergenic	3459	AT1G35910.1	840493	At.39452	NM_103289		TPPD	AtTPPD|F10O5.8|F10O5_8|trehalose-6-phosphate phosphatase D	Haloacid dehalogenase-like hydrolase (HAD) superfamily protein	protein-coding	80	356	170.5	82.4	2.07	2.1e-17
4-34889	4	15858238	15858661	+	79.7	423	Intergenic	Intergenic	-1009	AT4G32860.1	829422	At.31630	NM_119439		AT4G32860	T16I18.70|T16I18_70	Avr9/Cf-9 rapidly elicited protein	protein-coding	79.7	391	166	77.5	2.14	1.86e-18
1-56627	1	7111485	7111911	+	79.7	426	promoter-TSS (AT1G20540.1)	promoter-TSS (AT1G20540.1)	-913	AT1G20540.1	838642	At.25733	NM_101904		AT1G20540	F5M15.14|F5M15_14	Transducin/WD40 repeat-like superfamily protein	protein-coding	79.7	426	164.5	78.9	2.08	4.34e-17
4-35353	4	14637441	14637862	+	79.7	421	Intergenic	Intergenic	-1550	AT4G29920.2	829115	At.54552	NM_119138		AT4G29920	F27B13.160|F27B13_160|SMAX1-like 4|SMXL4	Double Clp-N motif-containing P-loop nucleoside triphosphate hydrolases superfamily protein	protein-coding	79.7	421	162	56	2.89	1.02e-30
1-53246	1	3085803	3086194	+	79.7	391	promoter-TSS (AT1G09540.1)	promoter-TSS (AT1G09540.1)	-103	AT1G09540.1	837480	At.10913	NM_100825		MYB61	ARABIDOPSIS THALIANA MYB DOMAIN PROTEIN 61|ATMYB61|F14J9.20|F14J9_20|myb domain protein 61	myb domain protein 61	protein-coding	79.7	423	165.5	48.7	3.4	5.48e-39
5-48608	5	7861408	7861789	+	79.7	381	promoter-TSS (AT5G23360.1)	promoter-TSS (AT5G23360.1)	-139	AT5G23360.1	832400	At.31014	NM_122242		AT5G23360	MKD15.22|MKD15_22	GRAM domain-containing protein / ABA-responsive protein-like protein	protein-coding	79.7	381	164	52.6	3.12	1.18e-34
5-44783	5	21812702	21813047	+	79.5	345	promoter-TSS (ENSRNA049493826-T1)	promoter-TSS (ENSRNA049493826-T1)	-93	ENSRNA049493826-T1									79.5	345	165.5	78.9	2.1	2.07e-17
4-26369	4	1354440	1354795	+	79.2	355	Intergenic	Intergenic	-3650	AT4G03070.1	828100	At.26278	NM_116541		AOP1	AOP|AOP1.1|T4I9.5|T4I9_5	2-oxoglutarate (2OG) and Fe(II)-dependent oxygenase superfamily protein	protein-coding	79.2	389	165.5	69.7	2.38	2.26e-22
5-41586	5	20662808	20663248	+	79.2	440	Intergenic	Intergenic	4284	AT5G50800.1	835152	At.29712	NM_124458		SWEET13	AtSWEET13|K7B16.1|K7B16_1	Nodulin MtN3 family protein	protein-coding	79.2	355	166.5	74.6	2.23	5.67e-20
1-64686	1	25610680	25611069	+	79.2	389	exon (AT1G68330.1, exon 1 of 1)	exon (AT1G68330.1, exon 1 of 1)	151	AT1G68330.1	843162	At.35540	NM_105504		AT1G68330	T22E19.4|T22E19_4	membrane-associated kinase regulator	protein-coding	79.2	440	161.5	72.1	2.24	1.58e-19
3-48333	3	5316250	5316673	+	78.9	423	promoter-TSS (AT3G15690.2)	promoter-TSS (AT3G15690.2)	-455	AT3G15690.2	820812	At.5618	NM_112439		AT3G15690	-	Single hybrid motif superfamily protein	protein-coding	78.9	423	165.5	72.6	2.28	1.1e-20
2-24447	2	12243422	12243804	+	78.7	382	TTS (AT2G28570.2)	TTS (AT2G28570.2)	-1193	AT2G28580.2	817406	At.50977	NM_128418		AT2G28580	T8O18.13|T8O18_13	transmembrane protein, putative (DUF247)	protein-coding	78.7	353	167.5	39.5	4.24	2.37e-51
2-31857	2	5776961	5777314	+	78.7	353	promoter-TSS (AT2G13820.2)	promoter-TSS (AT2G13820.2)	-795	AT2G13820.3	815865	At.13581	NM_126958		XYP2	AtXYP2|F17L24.13|F17L24_13|xylogen protein 2	Bifunctional inhibitor/lipid-transfer protein/seed storage 2S albumin superfamily protein	protein-coding	78.7	382	159	63.8	2.49	1.08e-23
5-41060	5	23016939	23017332	+	78.7	393	Intergenic	Intergenic	-1120	AT5G56890.1	835791	At.20341	NM_148141		AT5G56890	-	Protein kinase superfamily protein	protein-coding	78.7	393	166.5	75.5	2.2	1.87e-19
3-32877	3	5060996	5061353	+	78.4	357	promoter-TSS (AT3G15030.2)	promoter-TSS (AT3G15030.2)	-507	AT3G15030.1	820732	At.23764	NM_112365		TCP4	MEE35|TCP family transcription factor 4|maternal effect embryo arrest 35	TCP family transcription factor 4	protein-coding	78.4	357	165.5	78.9	2.1	2.07e-17
2-30445	2	19403749	19404112	+	78.2	363	promoter-TSS (AT2G47250.1)	promoter-TSS (AT2G47250.1)	-886	AT2G47250.1	819338	At.36388	NM_130293		AT2G47250	T8I13.9	RNA helicase family protein	protein-coding	78.2	462	161.5	50.2	3.22	1.92e-35
2-31893	2	7723968	7724367	+	78.2	399	TTS (AT2G17780.3)	TTS (AT2G17780.3)	1064	AT2G17770.2	816286	At.52787	NM_127331		BZIP27	ATBZIP27|FD PARALOG|FDP|T17A5.15|T17A5_15|basic region/leucine zipper motif 27	basic region/leucine zipper motif 27	protein-coding	78.2	399	163	73.6	2.22	1.91e-19
1-72783	1	23283163	23283625	+	78.2	462	TTS (AT1G62870.1)	TTS (AT1G62870.1)	3403	AT1G62870.1	842588	At.36209	NM_104965		AT1G62870	F16P17.2|F16P17_2	hypothetical protein	protein-coding	78.2	418	165	80.9	2.04	1.68e-16
2-33891	2	7907572	7907990	+	78.2	418	TTS (AT2G18170.1)	TTS (AT2G18170.1)	2259	AT2G18170.1	816330	At.265	NM_127374		MPK7	ATMPK7|F8D23.5|F8D23_5|MAP kinase 7	MAP kinase 7	protein-coding	78.2	387	160	70.2	2.28	3.04e-20
2-42134	2	15220104	15220491	+	78.2	387	promoter-TSS (AT2G36307.1)	promoter-TSS (AT2G36307.1)	-882	AT2G36307.1	5007938		NR_143764		ZPR4	LITTLE ZIPPER 4	ncRNA	ncRNA	78.2	363	162.5	65.3	2.49	6.11e-24
3-37370	3	21378815	21379182	+	77.9	367	Intergenic	Intergenic	-1650	AT3G57680.1	824937	At.43387	NM_115628		AT3G57680	-	Peptidase S41 family protein	protein-coding	77.9	319	161.5	54.6	2.96	1.79e-31
1-59198	1	3696744	3697187	+	77.9	443	intron (AT1G11080.2, intron 2 of 10)	intron (AT1G11080.2, intron 2 of 10)	843	AT1G11080.2	837649	At.27495	NM_100981		scpl31	T19D16.4|T19D16_4|serine carboxypeptidase-like 31	serine carboxypeptidase-like 31	protein-coding	77.9	443	173.5	53.1	3.27	9.67e-39
1-61975	1	4687031	4687449	+	77.9	418	promoter-TSS (AT1G13670.1)	promoter-TSS (AT1G13670.1)	-778	AT1G13670.1	837928	At.15552	NM_101236		AT1G13670	F21F23.11|F21F23_11	hypothetical protein	protein-coding	77.9	418	160	67.7	2.36	1.19e-21
1-31753	1	1571471	1571790	+	77.9	319	intron (AT1G05370.1, intron 2 of 6)	intron (AT1G05370.1, intron 2 of 6)	839	AT1G05370.1	837038	At.42403	NM_100416		AT1G05370	YUP8H12.1	Sec14p-like phosphatidylinositol transfer family protein	protein-coding	77.9	352	161	60.4	2.66	7.15e-27
1-40050	1	29199536	29199888	+	77.9	352	TTS (AT1G09747.1)	TTS (AT1G09747.1)	1112	AT1G09747.1	28717158		NR_139684		AT1G09747	-	ncRNA	ncRNA	77.9	367	164	63.3	2.59	4.62e-26
5-48756	5	16334691	16335059	+	77.7	368	exon (AT5G40800.1, exon 1 of 1)	exon (AT5G40800.1, exon 1 of 1)	1142	AT5G40800.1	834080	At.65611	NM_123445		AT5G40800	MHK7.3|MHK7_3	hypothetical protein	protein-coding	77.7	442	163	52.6	3.1	3.69e-34
5-47184	5	8027614	8028054	+	77.7	440	promoter-TSS (AT5G23810.1)	promoter-TSS (AT5G23810.1)	-404	AT5G23810.3	832446	At.26436	NM_122286		AAP7	MRO11.15|MRO11_15|amino acid permease 7	amino acid permease 7	protein-coding	77.7	440	166.5	67.2	2.48	2.86e-24
1-63687	1	26176890	26177332	+	77.7	442	promoter-TSS (AT1G69588.1)	promoter-TSS (AT1G69588.1)	-931	AT1G69588.1	5007842	At.69448	NM_001084330		CLE45	CLAVATA3/ESR-RELATED 45	CLAVATA3/ESR-RELATED 45	protein-coding	77.7	368	165.5	76.5	2.16	1.3e-18
4-38435	4	14340195	14340601	+	77.4	406	promoter-TSS (AT4G29100.1)	promoter-TSS (AT4G29100.1)	-553	AT4G29100.2	829031	At.3408	NM_119054		AT4G29100	F19B15.130|F19B15_130	basic helix-loop-helix (bHLH) DNA-binding superfamily protein	protein-coding	77.4	363	171	80.9	2.11	2e-18
1-66414	1	9974817	9975180	+	77.4	363	Intergenic	Intergenic	-1056	AT1G28400.1	839738	At.11832	NM_102608		AT1G28400	F3M18.16|F3M18_16	GATA zinc finger protein	protein-coding	77.4	406	161.5	78.5	2.06	2.32e-16
5-40890	5	16844092	16844449	+	77.4	357	promoter-TSS (AT5G42146.1)	promoter-TSS (AT5G42146.1)	-66	AT5G42146.1	3771399	At.63339	NM_001036916		AT5G42146	-	transmembrane protein	protein-coding	77.4	357	163	72.6	2.24	5.71e-20
1-62744	1	28670705	28671169	+	77.2	464	TTS (AT1G76420.1)	TTS (AT1G76420.1)	2273	AT1G76410.1	843974	At.34661	NM_106291		ATL8	F15M4.9	RING/U-box superfamily protein	protein-coding	77.2	464	161	77.5	2.08	8.13e-17
4-25378	4	6830523	6830878	+	76.9	355	Intergenic	Intergenic	-1950	AT4G11210.1	826723	At.33580	NM_117192		AT4G11210	F8L21.1	Disease resistance-responsive (dirigent-like protein) family protein	protein-coding	76.9	355	158.5	66.3	2.39	8.98e-22
4-27197	4	10514783	10515087	+	76.7	304	Intergenic	Intergenic	-6324	AT4G19230.1	827663	At.1930	NM_118043		CYP707A1	''cytochrome P450|T18B16.200|T18B16_200|cytochrome P450|family 707|polypeptide 1|polypeptide 1''|subfamily A	cytochrome P450, family 707, subfamily A, polypeptide 1	protein-coding	76.7	304	159	69.7	2.28	3.73e-20
5-49309	5	4835345	4835677	+	76.7	332	promoter-TSS (AT5G14940.1)	promoter-TSS (AT5G14940.1)	-979	AT5G14940.1	831346	At.31864	NM_121498		AT5G14940	F2G14.60|F2G14_60	Major facilitator superfamily protein	protein-coding	76.7	332	156.5	46.3	3.38	9.85e-37
5-23185	5	26658544	26658816	+	76.4	272	TTS (AT5G66760.1)	TTS (AT5G66760.1)	1327	AT5G09705.1	28721123		NR_143232		AT5G09705	-	ncRNA	ncRNA	76.4	322	159	60.9	2.61	1.13e-25
4-33907	4	554671	555078	+	76.4	407	TTS (AT4G01335.1)	TTS (AT4G01335.1)	335	AT4G01340.1	828062	At.54078	NM_116364		AT4G01340	F2N1.28|F2N1_28	CHP-rich zinc finger protein-like protein	protein-coding	76.4	407	169	77.5	2.18	1.8e-19
3-40828	3	5489356	5489678	+	76.4	322	TTS (AT3G16190.1)	TTS (AT3G16190.1)	1815	AT3G16190.1	820865	At.21500	NM_112490		AT3G16190	-	Isochorismatase family protein	protein-coding	76.4	272	154.5	59.9	2.58	2.86e-24
3-44721	3	7083429	7083787	+	76.2	358	Intergenic	Intergenic	-1430	AT3G20300.1	821574	At.25147	NM_112921		AT3G20300	-	extracellular ligand-gated ion channel protein (DUF3537)	protein-coding	76.2	314	154.5	67.2	2.3	1.03e-19
1-36129	1	26351892	26352206	+	76.2	314	TTS (AT1G69970.2)	TTS (AT1G69970.2)	-1352	AT1G69960.1	843333	At.20106	NM_105665		PP2A	F20P5.30|F20P5_30|TYPE 2A SERINE/THREONINE PROTEIN PHOSPHATASE|serine/threonine protein phosphatase 2A	serine/threonine protein phosphatase 2A	protein-coding	76.2	358	160	68.7	2.33	4.45e-21
3-50547	3	23186847	23187211	+	76.2	364	promoter-TSS (AT3G62690.1)	promoter-TSS (AT3G62690.1)	-309	AT3G62690.1	825443	At.4826	NM_116134		ATL5	AtL5	AtL5	protein-coding	76.2	364	166	65.3	2.54	1.49e-25
3-44795	3	8706697	8707120	+	75.9	423	intron (AT3G24120.2, intron 3 of 5)	intron (AT3G24120.2, intron 3 of 5)	-1358	AT3G24110.1	821997		NM_113316		AT3G24110	-	Calcium-binding EF-hand family protein	protein-coding	75.9	423	159.5	78	2.05	5.91e-16
5-60629	5	24239171	24239521	+	75.6	350	Intergenic	Intergenic	-1464	AT5G60200.1	836142	At.29177	NM_125413		TMO6	F15L12.10|F15L12_10|TARGET OF MONOPTEROS 6	TARGET OF MONOPTEROS 6	protein-coding	75.6	350	155.5	67.7	2.3	8.39e-20
2-33470	2	10082491	10082839	+	75.4	348	Intergenic	Intergenic	-2342	AT2G23700.1	816901	At.39258	NM_127933		AT2G23700	F27L4.12|F27L4_12	Itga6 (Protein of unknown function, DUF547)	protein-coding	75.4	348	156	66.3	2.35	5.12e-21
5-50775	5	2314805	2315222	+	75.4	417	promoter-TSS (AT5G07330.1)	promoter-TSS (AT5G07330.1)	-934	AT5G07330.1	830624	At.32734	NM_120815		AT5G07330	T2I1.40|T2I1_40	NFU1 iron-sulfur cluster protein	protein-coding	75.4	417	157.5	59.4	2.65	7.2e-26
1-55267	1	19934305	19934706	+	75.1	401	promoter-TSS (AT1G53430.1)	promoter-TSS (AT1G53430.1)	-482	AT1G53430.1	841778	At.21553	NM_001124007		AT1G53430	T3F20.25|T3F20_25	Leucine-rich repeat transmembrane protein kinase	protein-coding	75.1	324	157.5	51.2	3.08	1.54e-32
1-41642	1	501937	502261	+	75.1	324	Intergenic	Intergenic	-3560	AT1G02450.1	837800	At.10196	NM_100126		NIMIN1	NIM1-interacting 1|NIMIN-1|T6A9.23	NIM1-interacting 1	protein-coding	75.1	401	161	73.6	2.19	9.43e-19
4-30568	4	1089583	1089911	+	75.1	328	promoter-TSS (AT4G02480.1)	promoter-TSS (AT4G02480.1)	-901	AT4G02480.1	827979	At.27891	NM_116481		AT4G02480	AT4G02470|T14P8.8|T14P8_8	AAA-type ATPase family protein	protein-coding	75.1	328	156.5	51.2	3.06	4.75e-32
5-46665	5	17595406	17595731	+	75.1	325	Intergenic	Intergenic	-1902	AT5G43790.1	834401	At.9039	NM_123746		AT5G43790	MQD19.14|MQD19_14	Pentatricopeptide repeat (PPR) superfamily protein	protein-coding	75.1	325	158	69.2	2.28	4.57e-20
4-36688	4	607400	607807	+	74.9	407	promoter-TSS (AT4G01450.2)	promoter-TSS (AT4G01450.2)	-670	AT4G01450.2	828176	At.34427	NM_116375		UMAMIT30	F11O4.14|F11O4_14|Usually multiple acids move in and out Transporters 30	nodulin MtN21 /EamA-like transporter family protein	protein-coding	74.9	385	154.5	59.9	2.58	2.86e-24
3-46130	3	7211219	7211604	+	74.9	385	intron (AT3G20640.2, intron 4 of 5)	intron (AT3G20640.2, intron 4 of 5)	1990	AT3G20640.2	821611	At.38202	NM_112955		AT3G20640	-	basic helix-loop-helix (bHLH) DNA-binding superfamily protein	protein-coding	74.9	407	154	57	2.7	2.33e-26
2-37575	2	19512647	19513040	+	74.6	393	promoter-TSS (AT2G47560.1)	promoter-TSS (AT2G47560.1)	-115	AT2G47560.1	819369	At.12430	NM_130324		AT2G47560	T30B22.14	RING/U-box superfamily protein	protein-coding	74.6	393	149	73.6	2.02	7.98e-15
2-37000	2	19411124	19411434	+	74.4	310	TTS (AT2G47270.1)	TTS (AT2G47270.1)	1049	AT2G47270.1	819340	At.36386	NM_130295		UPB1	T8I13.11|UPBEAT1	transcription factor UPBEAT protein	protein-coding	74.4	310	156	69.2	2.25	2.39e-19
3-38069	3	4620186	4620494	+	74.4	308	promoter-TSS (AT3G13980.1)	promoter-TSS (AT3G13980.1)	-35	AT3G13980.1	820612	At.64115	NM_112252		AT3G13980	-	SKI/DACH domain protein	protein-coding	74.4	308	152.5	67.2	2.27	5.41e-19
5-45087	5	5155396	5155753	+	74.4	357	TTS (AT5G15802.1)	TTS (AT5G15802.1)	-1321	AT5G15800.2	831436	At.10163	NM_121585		2022-09-01	AGAMOUS-like 2|AGL2|F14F8.180|F14F8_180|SEPALLATA1	K-box region and MADS-box transcription factor family protein	protein-coding	74.4	329	159	78	2.04	5.91e-16
5-54480	5	16294106	16294444	+	74.4	338	promoter-TSS (AT5G40710.2)	promoter-TSS (AT5G40710.2)	-626	AT5G40700.1	834070	At.30271	NM_123435		AT5G40700	MNF13.26|MNF13_26	transcriptional regulator ATRX-like protein	protein-coding	74.4	357	151	60.4	2.5	1.01e-22
5-43757	5	4478030	4478359	+	74.4	329	promoter-TSS (AT5G13880.1)	promoter-TSS (AT5G13880.1)	-14	AT5G13880.1	831235	At.26592	NM_121391		AT5G13880	MAC12.16|MAC12_16	cotton fiber protein	protein-coding	74.4	338	157.5	55.6	2.84	8.12e-29
1-65857	1	27175480	27175793	+	74.1	313	Intergenic	Intergenic	-3822	AT1G72210.1	843553	At.35130	NM_105880		AT1G72210	T9N14.4|T9N14_4|bHLH096|bHLH96	basic helix-loop-helix (bHLH) DNA-binding superfamily protein	protein-coding	74.1	433	152	60.9	2.5	8.36e-23
1-69635	1	4699837	4700270	+	74.1	433	Intergenic	Intergenic	-1886	AT1G05027.1	28716230		NR_138822		AT1G05027	-	ncRNA	ncRNA	74.1	313	150.5	56	2.69	2.4e-25
3-45883	3	155529	155852	+	74.1	323	promoter-TSS (AT3G01410.2)	promoter-TSS (AT3G01410.2)	-33	AT3G01410.1	821319	At.43322	NM_111007		AT3G01410	T13O15.5|T13O15_5	Polynucleotidyl transferase, ribonuclease H-like superfamily protein	protein-coding	74.1	325	150.5	68.7	2.19	1.65e-17
2-40727	2	16219083	16219530	+	74.1	447	TTS (AT2G38810.3)	TTS (AT2G38810.3)	1576	AT2G38810.1	818463	At.37243	NM_129438		HTA8	F13I13.4|F13I13_4|histone H2A 8	histone H2A 8	protein-coding	74.1	447	151	74.6	2.03	5.25e-15
3-37127	3	7290801	7291156	+	74.1	355	Intergenic	Intergenic	-4536	AT3G20830.1	821631	At.49615	NM_112974		UCNL	AGC2 kinase 4|AGC2-4|UNICORN-like	AGC (cAMP-dependent, cGMP-dependent and protein kinase C) kinase family protein	protein-coding	74.1	323	150.5	69.7	2.16	5.2e-17
2-28304	2	15927365	15927690	+	74.1	325	TTS (AT2G08920.1)	TTS (AT2G08920.1)	618	AT2G08920.1	28718049		NR_140434		AT2G08920	-	ncRNA	ncRNA	74.1	355	157.5	59	2.67	3.21e-26
2-38998	2	7382769	7383139	+	73.6	370	promoter-TSS (AT2G16990.8)	promoter-TSS (AT2G16990.8)	95	AT2G16990.8	816202	At.40208	NM_127252		AT2G16990	F6P23.2|F6P23_2	Major facilitator superfamily protein	protein-coding	73.6	393	154	59	2.61	6e-25
2-39370	2	15730122	15730501	+	73.6	379	Intergenic	Intergenic	-1141	AT2G37460.1	818323	At.19949	NM_129301		UMAMIT12	F3G5.25|F3G5_25|Usually multiple acids move in and out Transporters 12	nodulin MtN21 /EamA-like transporter family protein	protein-coding	73.6	370	150	67.2	2.23	2.77e-18
2-17032	2	10516009	10516308	+	73.6	299	promoter-TSS (AT2G24700.1)	promoter-TSS (AT2G24700.1)	-747	AT2G24700.1	817006	At.50095	NM_128031		AT2G24700	F27A10.1|F27A10_1	Transcriptional factor B3 family protein	protein-coding	73.6	299	153	75	2.04	2.07e-15
1-59988	1	973702	974095	+	73.6	393	Intergenic	Intergenic	-3564	AT1G03840.1	839396	At.42516	NM_100263		MGP	F21M11.25|F21M11_25|IDD3|INDETERMINATE DOMAIN 3|Magpie	C2H2 and C2HC zinc fingers superfamily protein	protein-coding	73.6	379	153	55.1	2.78	2.13e-27
1-58339	1	6520438	6520800	+	73.4	362	promoter-TSS (ENSRNA049757563-T1)	promoter-TSS (ENSRNA049757563-T1)	-102	AT1G18880.1	838469	At.267	NM_101745		NRT1.9	AtNPF2.9|F6A14.2|F6A14_2|NPF2.9|NRT1/ PTR family 2.9|nitrate transporter 1.9	Major facilitator superfamily protein	protein-coding	73.4	362	153.5	45.3	3.39	3.77e-36
2-36810	2	14003920	14004284	+	73.4	364	exon (AT2G32990.1, exon 2 of 4)	exon (AT2G32990.1, exon 2 of 4)	974	AT2G32990.1	817861	At.12479	NM_128859		GH9B8	AtGH9B8|T21L14.7|T21L14_7|glycosyl hydrolase 9B8	glycosyl hydrolase 9B8	protein-coding	73.4	364	151	68.2	2.21	4.12e-18
5-46553	5	9850065	9850392	+	73.4	327	Intergenic	Intergenic	-2446	ENSRNA049758123-T1									73.4	372	156	75	2.08	2.31e-16
3-40546	3	19605803	19606175	+	73.4	372	Intergenic	Intergenic	-1392	AT3G52880.1	824454	At.24483	NM_115148		MDAR1	ATMDAR1|monodehydroascorbate reductase 1	monodehydroascorbate reductase 1	protein-coding	73.4	327	154	50.2	3.07	6e-32
5-25628	5	21502858	21503175	+	73.1	317	TTS (AT5G53020.10)	TTS (AT5G53020.10)	-2058	AT5G53030.2	835382	At.29578	NM_124682		AT5G53030	MNB8.9|MNB8_9	hypothetical protein	protein-coding	73.1	360	155	65.3	2.37	3.19e-21
1-55858	1	8517800	8518160	+	73.1	360	intron (AT1G24070.2, intron 6 of 8)	intron (AT1G24070.2, intron 6 of 8)	1949	AT1G24070.2	839019	At.41488	NM_102254		CSLA10	ATCSLA10|CELLULOSE SYNTHASE LIKE A10|T23E23.23|T23E23_23|cellulose synthase-like A10	cellulose synthase-like A10	protein-coding	73.1	317	152	73.1	2.08	5.34e-16
4-30934	4	16579968	16580293	+	72.9	325	Intergenic	Intergenic	2945	AT4G34760.1	829628	At.20686	NM_119642		AT4G34760	F11I11.11|SAUR50|SMALL AUXIN UPREGULATED RNA 50	SAUR-like auxin-responsive protein family	protein-coding	72.9	333	150.5	49.7	3.03	1.94e-30
5-56619	5	24238583	24238966	+	72.9	383	Intergenic	Intergenic	-2036	AT5G60200.1	836142	At.29177	NM_125413		TMO6	F15L12.10|F15L12_10|TARGET OF MONOPTEROS 6	TARGET OF MONOPTEROS 6	protein-coding	72.9	325	150	53.6	2.8	3.4e-27
2-34883	2	6670006	6670339	+	72.9	333	exon (AT2G15325.1, exon 1 of 2)	exon (AT2G15325.1, exon 1 of 2)	209	AT2G15325.1	816022	At.49530	NM_127093		AT2G15325	F27O10.2|F27O10_2	Bifunctional inhibitor/lipid-transfer protein/seed storage 2S albumin superfamily protein	protein-coding	72.9	383	155	62.9	2.47	9.8e-23
1-71343	1	18760502	18760854	+	72.6	352	Intergenic	Intergenic	-1970	AT1G50640.1	841486	At.1645	NM_103946		ERF3	ATERF-3|ATERF3|F11F12.4|F11F12_4|ethylene responsive element binding factor 3	ethylene responsive element binding factor 3	protein-coding	72.6	352	150.5	72.6	2.07	1.38e-15
2-28604	2	11906761	11907112	+	72.3	351	Intergenic	Intergenic	-2874	AT2G27950.3	817339	At.38695	NM_128354		AT2G27950	T1E2.13|T1E2_13	Ring/U-Box superfamily protein	protein-coding	72.3	351	155.5	47.3	3.29	3.2e-35
1-47832	1	10187558	10187930	+	72.1	372	Intergenic	Intergenic	-3232	AT1G29160.1	839790	At.64845	NM_102657		AT1G29160	F28N24.35	Dof-type zinc finger DNA-binding family protein	protein-coding	72.1	350	148	51.7	2.87	7.62e-28
1-53301	1	5019156	5019506	+	72.1	350	promoter-TSS (AT1G14630.2)	promoter-TSS (AT1G14630.2)	-469	AT1G14630.1	838025	At.49883	NM_101330		AT1G14630	T5E21.19|T5E21_19	XRI1-like protein	protein-coding	72.1	372	152.5	62.4	2.44	7.24e-22
3-20550	3	1679891	1680165	+	71.8	274	promoter-TSS (AT3G05690.1)	promoter-TSS (AT3G05690.1)	-967	AT3G05690.1	819738	At.19718	NM_111443		NF-YA2	''nuclear factor Y|ATHAP2B|AtNF-YA2|F18C1.4|F18C1_4|HAP2B|HEME ACTIVATOR PROTEIN (YEAST) HOMOLOG 2B|UNE8|UNFERTILIZED EMBRYO SAC 8|nuclear factor Y|subunit A2|subunit A2''	nuclear factor Y, subunit A2	protein-coding	71.8	317	154	67.2	2.29	1.03e-19
1-45546	1	27986634	27986995	+	71.8	361	promoter-TSS (at1g09473)	promoter-TSS (at1g09473)	17	AT1G74458.1	5007848	At.47667	NM_001084352		AT1G74458	-	transmembrane protein	protein-coding	71.8	361	149	53.1	2.81	3.96e-27
5-44150	5	22702858	22703184	+	71.8	326	promoter-TSS (AT5G56050.1)	promoter-TSS (AT5G56050.1)	-821	AT5G56050.1	835703	At.50914	NM_124987		AT5G56050	MDA7.9|MDA7_9	late embryogenesis abundant (LEA) hydroxyproline-rich glycoprotein family protein	protein-coding	71.8	339	151.5	72.6	2.09	6.59e-16
2-33669	2	16543636	16544068	+	71.8	432	TTS (AT2G39690.4)	TTS (AT2G39690.4)	1894	AT2G39700.1	818553	At.22579	NM_129526		EXPA4	ATEXP4|ATEXPA4|ATHEXP ALPHA 1.6|F17A14.7|F17A14_7|expansin A4	expansin A4	protein-coding	71.8	432	154.5	62.4	2.48	1.19e-22
1-31452	1	6886022	6886339	+	71.8	317	promoter-TSS (AT1G19850.1)	promoter-TSS (AT1G19850.1)	-489	AT1G19850.1	838573	At.10494	NM_101840		MP	ARF5|AUXIN RESPONSE FACTOR 5|F6F9.10|F6F9_10|IAA24|MONOPTEROS|TRANSCRIPTION FACTOR IAA24|indole-3-acetic acid inducible 24	Transcriptional factor B3 family protein / auxin-responsive factor AUX/IAA-like protein	protein-coding	71.8	337	147	56	2.62	4.56e-24
2-35239	2	17067858	17068195	+	71.8	337	Intergenic	Intergenic	-2213	AT2G40900.1	818687	At.42898	NM_129653		UMAMIT11	T20B5.10|T20B5_10|Usually multiple acids move in and out Transporters 11	nodulin MtN21 /EamA-like transporter family protein	protein-coding	71.8	274	151	56	2.69	8.86e-26
5-42831	5	20358938	20359270	+	71.8	332	promoter-TSS (AT5G50050.1)	promoter-TSS (AT5G50050.1)	-911	AT5G50050.1	835069	At.50520	NM_124384		AT5G50050	MPF21.6|MPF21_6	Plant invertase/pectin methylesterase inhibitor superfamily protein	protein-coding	71.8	412	152.5	74.6	2.05	2.56e-15
5-44656	5	17645109	17645521	+	71.8	412	Intergenic	Intergenic	-1333	AT5G43880.4	834410	At.30096	NM_123755		TRM21	F6B6.2|F6B6_2|TON1 Recruiting Motif 21	methyl-coenzyme M reductase II subunit gamma, putative (DUF3741)	protein-coding	71.8	332	149.5	65.8	2.27	9.97e-19
2-33026	2	11946106	11946445	+	71.8	339	Intergenic	Intergenic	-3260	ENSRNA049757864-T1									71.8	326	146	48.2	3.03	8.53e-30
2-28321	2	16549498	16549858	+	71.6	360	Intergenic	Intergenic	-2578	AT2G09065.1	28718077		NR_140462		AT2G09065	-	ncRNA	ncRNA	71.6	469	153.5	64.3	2.39	4.74e-21
4-21836	4	7610517	7610848	+	71.6	331	TTS (AT4G13030.3)	TTS (AT4G13030.3)	-2531	AT4G13040.4	826918	At.33424	NM_117373		AT4G13040	F25G13.130|F25G13_130	Integrase-type DNA-binding superfamily protein	protein-coding	71.6	360	153	41.4	3.69	1.9e-40
1-71913	1	440189	440658	+	71.6	469	promoter-TSS (AT1G02250.1)	promoter-TSS (AT1G02250.1)	-864	AT1G02250.1	839390	At.51455	NM_100105		NAC005	NAC domain containing protein 5|T6A9.20|anac005	NAC domain containing protein 5	protein-coding	71.6	331	155.5	61.9	2.51	2.28e-23
2-38585	2	12297267	12297641	+	71.3	374	TTS (AT2G28660.1)	TTS (AT2G28660.1)	2199	AT2G28660.1	817415	At.14471	NM_128427		AT2G28660	T8O18.5|T8O18_5	Chloroplast-targeted copper chaperone protein	protein-coding	71.3	384	149	67.2	2.22	6.22e-18
2-40466	2	10214297	10214681	+	71.3	384	promoter-TSS (AT2G24010.4)	promoter-TSS (AT2G24010.4)	-85	AT2G24010.2	816935		NM_127963		scpl23	T29E15.21|T29E15_21|serine carboxypeptidase-like 23	serine carboxypeptidase-like 23	protein-coding	71.3	374	152	60.9	2.5	8.36e-23
5-27431	5	7978273	7978549	+	71.1	276	Intergenic	Intergenic	-1471	AT5G03625.1	28720573		NR_142699		AT5G03625	-	ncRNA	ncRNA	71.1	276	148.5	40.4	3.67	9.57e-39
1-66287	1	7637850	7638195	+	70.8	345	Intergenic	Intergenic	-2884	AT1G21740.1	838778	At.41643	NM_102023		AT1G21740	F8K7.18|F8K7_18	DUF630 family protein, putative (DUF630 and DUF632)	protein-coding	70.8	345	149	73.1	2.04	4.8e-15
4-27373	4	18254005	18254322	+	70.8	317	promoter-TSS (AT4G39190.1)	promoter-TSS (AT4G39190.1)	909	AT4G39195.1	3770592				AT4G39195	67220.TRNA-TYR-1	tRNA	tRNA	70.8	369	148	64.8	2.28	6.53e-19
1-57025	1	23282620	23282989	+	70.8	369	Intergenic	Intergenic	3993	AT1G62870.1	842588	At.36209	NM_104965		AT1G62870	F16P17.2|F16P17_2	hypothetical protein	protein-coding	70.8	314	142	56.5	2.51	1.14e-21
5-56793	5	1161462	1161821	+	70.8	359	intron (AT5G04230.2, intron 1 of 2)	intron (AT5G04230.2, intron 1 of 2)	1007	AT5G04230.2	830302	At.33157	NM_120505		PAL3	ATPAL3|F21E1.150|F21E1_150|phenyl alanine ammonia-lyase 3	phenyl alanine ammonia-lyase 3	protein-coding	70.8	393	145	51.7	2.81	1.78e-26
3-44611	3	3750988	3751302	+	70.8	314	promoter-TSS (AT3G11880.2)	promoter-TSS (AT3G11880.2)	-413	AT3G11880.2	820361	At.18742	NM_112021		AT3G11880	-	transmembrane protein, putative (Protein of unknown function DUF2359, transmembrane)	protein-coding	70.8	317	149.5	59.4	2.51	1.47e-22
3-47173	3	18907833	18908226	+	70.8	393	Intergenic	Intergenic	-2918	AT3G50870.1	824251	At.27761	NM_114947		MNP	AtGATA18|GATA TRANSCRIPTION FACTOR 18|GATA18|HAN|HANABA TANARU|MONOPOLE	GATA type zinc finger transcription factor family protein	protein-coding	70.8	359	146.5	30.2	4.85	1.04e-51
3-45881	3	135750	136132	+	70.6	382	TTS (AT3G01360.1)	TTS (AT3G01360.1)	1016	AT3G01350.1	819616		NM_111001		AT3G01350	T13O15.11	Major facilitator superfamily protein	protein-coding	70.6	382	150.5	70.2	2.14	9.14e-17
5-39243	5	9028942	9029255	+	70.6	313	TTS (AT5G25880.1)	TTS (AT5G25880.1)	-4106	AT5G25890.1	832658	At.11439	NM_122490		IAA28	IAA-ALANINE RESISTANT 2|IAR2|T1N24.24|T1N24_24|indole-3-acetic acid inducible 28	indole-3-acetic acid inducible 28	protein-coding	70.6	352	146	48.7	3	2.28e-29
4-34843	4	14327354	14327706	+	70.6	352	Intergenic	Intergenic	-2169	AT4G29080.1	829029	At.3406	NM_119052		PAP2	F19B15.110|F19B15_110|IAA27|indole-3-acetic acid inducible 27|phytochrome-associated protein 2	phytochrome-associated protein 2	protein-coding	70.6	313	143	51.2	2.79	5.85e-26
1-39026	1	28038156	28038524	+	70.3	368	Intergenic	Intergenic	-2806	AT1G74650.1	843804	At.23	NM_106123		MYB31	ARABIDOPSIS THALIANA MYB DOMAIN PROTEIN 31|ATMYB31|ATY13|F1M20.33|F1M20_33|myb domain protein 31	myb domain protein 31	protein-coding	70.3	368	146	49.7	2.94	1.57e-28
3-50755	3	4944154	4944533	+	70.3	379	Intergenic	Intergenic	-1258	AT3G14720.1	820700	At.8069	NM_112333		MPK19	ARABIDOPSIS THALIANA MAP KINASE 19|ATMPK19|MAP kinase 19	MAP kinase 19	protein-coding	70.3	379	155	67.7	2.29	8.39e-20
3-47591	3	6542340	6542705	+	70.3	365	promoter-TSS (AT3G18960.3)	promoter-TSS (AT3G18960.3)	66	AT3G18960.1	821429	At.34404	NM_112782		AT3G18960	-	AP2/B3-like transcriptional factor family protein	protein-coding	70.3	365	146.5	67.7	2.16	1.19e-16
1-61485	1	21062941	21063273	+	70.1	332	promoter-TSS (AT1G56250.1)	promoter-TSS (AT1G56250.1)	-60	AT1G56250.1	842078	At.42819	NM_104504		PP2-B14	AtPP2-B14|F14G9.14|F14G9_14|VBF|VIP1-binding F-box protein|phloem protein 2-B14	phloem protein 2-B14	protein-coding	70.1	332	148.5	70.2	2.12	4.19e-16
2-21803	2	7596231	7596545	+	70.1	314	Intergenic	Intergenic	-2193	AT2G17480.1	816254	At.14583	NM_127302		MLO8	ATMLO8|F5J6.21|MILDEW RESISTANCE LOCUS O 8	Seven transmembrane MLO family protein	protein-coding	70.1	314	151.5	59	2.57	1.06e-23
4-38040	4	1232663	1233019	+	69.8	356	Intergenic	Intergenic	-2677	AT4G02770.1	828183	At.20829	NM_116511		PSAD-1	PSI-D|photosystem I subunit D-1	photosystem I subunit D-1	protein-coding	69.8	310	151	65.8	2.3	1.89e-19
3-33311	3	5312390	5312724	+	69.8	334	Intergenic	Intergenic	-1569	AT3G15670.1	820810	At.5382	NM_112437		AT3G15670	-	Late embryogenesis abundant protein (LEA) family protein	protein-coding	69.8	334	149.5	59.4	2.51	1.47e-22
1-33904	1	20954060	20954370	+	69.8	310	TTS (AT1G56020.1)	TTS (AT1G56020.1)	2359	AT1G56020.1	842053	At.44821	NM_104480		AT1G56020	F14J16.33	serine/arginine repetitive matrix-like protein	protein-coding	69.8	356	146	65.3	2.24	6.3e-18
5-57921	5	5444022	5444456	+	69.8	434	TTS (AT5G16610.1)	TTS (AT5G16610.1)	4096	AT5G16610.1	831523	At.31658	NM_121667		AT5G16610	MTG13.5|MTG13_5	hypothetical protein	protein-coding	69.8	434	145	46.3	3.13	4.51e-31
3-39401	3	18568119	18568474	+	69.6	355	Intergenic	Intergenic	-1462	AT3G50070.1	824169	At.26490	NM_114867		CYCD3;3	CYCLIN D3;3	CYCLIN D3;3	protein-coding	69.6	361	155	72.6	2.13	3.22e-17
5-53000	5	20677774	20678142	+	69.6	368	Intergenic	Intergenic	-1256	AT5G50810.1	835153	At.22723	NM_124459		TIM8	K7B16.3|K7B16_3|translocase inner membrane subunit 8	translocase inner membrane subunit 8	protein-coding	69.6	320	148	45.3	3.27	1.57e-33
4-28900	4	601238	601603	+	69.6	365	Intergenic	Intergenic	4233	AT4G01440.5	826697	At.34428	NM_116374		UMAMIT31	F3D13.3|F3D13_3|Usually multiple acids move in and out Transporters 31	nodulin MtN21 /EamA-like transporter family protein	protein-coding	69.6	355	149	50.7	2.94	4.04e-29
3-49322	3	10387909	10388229	+	69.6	320	Intergenic	Intergenic	-1413	AT3G27970.1	822421	At.50233	NM_113714		AT3G27970	-	Exonuclease family protein	protein-coding	69.6	365	147.5	49.7	2.97	5.28e-29
3-49112	3	5311017	5311378	+	69.6	361	promoter-TSS (AT3G15670.1)	promoter-TSS (AT3G15670.1)	-209	AT3G15670.1	820810	At.5382	NM_112437		AT3G15670	-	Late embryogenesis abundant protein (LEA) family protein	protein-coding	69.6	368	154	61.9	2.49	5.74e-23
1-46706	1	23904985	23905351	+	69.3	366	Intergenic	Intergenic	5133	AT1G64385.2	842746	At.20348	NM_148627		AT1G64385	-	transmembrane protein	protein-coding	69.3	366	144.5	66.3	2.18	1.02e-16
3-36482	3	22812037	22812370	+	69.3	333	promoter-TSS (AT3G09685.1)	promoter-TSS (AT3G09685.1)	-44	AT3G09685.1	28719236		NR_141555		AT3G09685	-	ncRNA	ncRNA	69.3	342	138	52.6	2.62	1.09e-22
4-26260	4	14874401	14874736	+	69.3	335	Intergenic	Intergenic	-2301	AT4G30410.2	829164	At.31836	NM_119187		AT4G30410	F17I23.250|F17I23_250|IBH1-LIKE 1|IBL1	sequence-specific DNA binding transcription factor	protein-coding	69.3	333	143	71.1	2.01	4.63e-14
1-48087	1	25972144	25972486	+	69.3	342	promoter-TSS (AT1G69070.2)	promoter-TSS (AT1G69070.2)	-773	AT1G69070.1	843239	At.35450	NM_105577		AT1G69070	F4N2.4|F4N2_4	nucleolar-like protein	protein-coding	69.3	335	143	59.4	2.41	3.38e-20
5-44002	5	17131514	17131849	+	69.3	335	intron (AT5G42720.1, intron 2 of 3)	intron (AT5G42720.1, intron 2 of 3)	1495	AT5G42720.1	834281	At.46813	NM_123636		AT5G42720	MJB21.9|MJB21_9	Glycosyl hydrolase family 17 protein	protein-coding	69.3	335	150	74.1	2.03	6.47e-15
4-31448	4	17720193	17720574	+	69	381	Intergenic	Intergenic	-1062	AT4G37720.1	829928		NM_119934		PSK6	ATPSK6|T28I19.1|phytosulfokine 6 precursor	phytosulfokine 6 precursor	protein-coding	69	320	146.5	71.1	2.06	5.37e-15
5-47958	5	8986125	8986445	+	69	320	TTS (AT5G25810.1)	TTS (AT5G25810.1)	1613	AT5G25810.1	832650	At.5373	NM_122482		tny	F18A17.60|F18A17_60|TINY	Integrase-type DNA-binding superfamily protein	protein-coding	69	381	140.5	54.1	2.6	1.68e-22
1-49737	1	6875791	6876111	+	69	320	Intergenic	Intergenic	-2593	AT1G19840.1	28717252	At.65917	NM_001332414		AT1G19840	F6F9.11|F6F9_11|SAUR53|SMALL AUXIN UPREGULATED RNA 53	SAUR-like auxin-responsive protein family	protein-coding	69	320	141	67.7	2.08	5.34e-15
1-45692	1	3761664	3761980	+	68.8	316	promoter-TSS (AT1G11220.1)	promoter-TSS (AT1G11220.1)	-361	AT1G11220.2	837663	At.42145	NM_100994		AT1G11220	T28P6.12|T28P6_12	cotton fiber, putative (DUF761)	protein-coding	68.8	316	144.5	47.3	3.06	1.08e-29
1-22306	1	4135940	4136245	+	68.8	305	Intergenic	Intergenic	-1419	AT1G12200.1	837773	At.42086	NM_101092		FMO	T28K15.7|T28K15_7|flavin monooxygenase	Flavin-binding monooxygenase family protein	protein-coding	68.8	305	150	68.2	2.2	9.16e-18
3-41777	3	20977399	20977789	+	68.5	390	Intergenic	Intergenic	-1307	AT3G56630.1	824830	At.34915	NM_115522		CYP94D2	''cytochrome P450|cytochrome P450|family 94|polypeptide 2|polypeptide 2''|subfamily D	cytochrome P450, family 94, subfamily D, polypeptide 2	protein-coding	68.5	371	147	62.9	2.34	1.16e-19
1-63814	1	29296700	29297071	+	68.5	371	promoter-TSS (AT1G09767.1)	promoter-TSS (AT1G09767.1)	-34	AT1G09767.1	28717164		NR_139688		AT1G09767	-	ncRNA	ncRNA	68.5	313	143	65.3	2.19	7.02e-17
3-46504	3	20194992	20195305	+	68.5	313	promoter-TSS (AT3G54560.1)	promoter-TSS (AT3G54560.1)	-485	AT3G54550.1	824620	At.53932	NM_115312		AT3G54550	-	DNA-directed RNA polymerase subunit beta-beta protein, putative (DUF506)	protein-coding	68.5	390	142	58	2.45	1.01e-20
2-29853	2	13278714	13279083	+	68.3	369	exon (AT2G31160.1, exon 1 of 1)	exon (AT2G31160.1, exon 1 of 1)	1188	AT2G31160.1	817672	At.24312	NM_128672		LSH3	LIGHT SENSITIVE HYPOCOTYLS 3|OBO1|ORGAN BOUNDARY 1|T16B12.3|T16B12_3	LIGHT-DEPENDENT SHORT HYPOCOTYLS-like protein (DUF640)	protein-coding	68.3	382	143.5	57	2.52	9.46e-22
5-58387	5	20383809	20384207	+	68.3	398	promoter-TSS (AT5G50120.1)	promoter-TSS (AT5G50120.1)	17	AT5G50120.1	835077	At.9028	NM_124391		AT5G50120	MPF21.14|MPF21_14	Transducin/WD40 repeat-like superfamily protein	protein-coding	68.3	327	142	40.4	3.51	2.11e-35
1-68671	1	10563934	10564261	+	68.3	327	Intergenic	Intergenic	-2552	AT1G30090.1	839888	At.17349	NM_102748		AT1G30090	T2H7.11|T2H7_11	Galactose oxidase/kelch repeat superfamily protein	protein-coding	68.3	354	142	48.7	2.91	1.79e-27
1-66309	1	7936945	7937327	+	68.3	382	Intergenic	Intergenic	-1754	AT1G22480.1	838854	At.41598	NM_102097		AT1G22480	F12K8.17|F12K8_17	Cupredoxin superfamily protein	protein-coding	68.3	369	145	69.7	2.08	2.31e-15
2-38740	2	16337909	16338235	+	68.3	326	Intergenic	Intergenic	1459	AT2G09010.1	28718067		NR_140452		AT2G09010	-	ncRNA	ncRNA	68.3	311	138.5	46.3	2.99	1.18e-27
2-31213	2	15768929	15769240	+	68.3	311	promoter-TSS (AT2G37590.1)	promoter-TSS (AT2G37590.1)	-2	AT2G37590.1	818336	At.50120	NM_129315		DOF2.4	ATDOF2.4|DNA binding with one finger 2.4|F13M22.9|F13M22_9	DNA binding with one finger 2.4	protein-coding	68.3	326	147.5	45.8	3.22	1.53e-32
1-60879	1	30340196	30340550	+	68.3	354	promoter-TSS (AT1G80730.1)	promoter-TSS (AT1G80730.1)	12	AT1G80730.1	844412	At.64906	NM_106721		ZFP1	ARABIDOPSIS THALIANA ZINC-FINGER PROTEIN 1|ATZFP1|F23A5.8|F23A5_8|zinc-finger protein 1	zinc-finger protein 1	protein-coding	68.3	398	141.5	59.9	2.36	3.83e-19
1-57863	1	23159178	23159498	+	68	320	promoter-TSS (AT1G62560.2)	promoter-TSS (AT1G62560.2)	-396	AT1G62560.1	842553	At.16349	NM_104934		FMO GS-OX3	T3P18.12|T3P18_12|flavin-monooxygenase glucosinolate S-oxygenase 3	flavin-monooxygenase glucosinolate S-oxygenase 3	protein-coding	68	269	142.5	64.3	2.22	4.78e-17
5-33726	5	16273502	16273822	+	68	320	Intergenic	Intergenic	-1149	AT5G40630.1	834062	At.30276	NM_123427		AT5G40630	MNF13.18|MNF13_18	Ubiquitin-like superfamily protein	protein-coding	68	320	148.5	69.2	2.15	1.39e-16
1-35007	1	6850423	6850692	+	68	269	Intergenic	Intergenic	-1559	AT1G19830.1	838570	At.41733	NM_101837		AT1G19830	F14P1.18|F14P1_18|SAUR54|SMALL AUXIN UPREGULATED RNA 54	SAUR-like auxin-responsive protein family	protein-coding	68	320	152.5	65.8	2.32	8.12e-20
1-48391	1	7322078	7322436	+	67.8	358	Intergenic	Intergenic	-2214	AT1G20980.1	838692	At.21192	NM_101951		SPL14	ATSPL14|F9H16.3|F9H16_3|FBR6|SPL1R2|SQUAMOSA PROMOTER BINDING PROTEIN-LIKE 14|squamosa promoter binding protein-like 14	squamosa promoter binding protein-like 14	protein-coding	67.8	358	137.5	53.1	2.59	6.26e-22
3-40080	3	485924	486293	+	67.8	369	TTS (AT3G02370.4)	TTS (AT3G02370.4)	1821	AT3G02370.2	821119	At.50147	NM_111104		AT3G02370	F11A12.6|F11A12_6	tRNA-splicing endonuclease subunit	protein-coding	67.8	369	145.5	71.1	2.05	1.11e-14
5-49032	5	24395391	24395770	+	67.8	379	Intergenic	Intergenic	-1401	AT5G60690.1	836190	At.7238	NM_125462		REV	HOMEODOMAIN-LEUCINE ZIPPER PROTEIN|HOMEODOMAIN-LEUCINE ZIPPER PROTEIN IFL1|IFL|IFL1|INTERFASCICULAR FIBERLESS|INTERFASCICULAR FIBERLESS 1|MUP24.16|MUP24_16|REVOLUTA	Homeobox-leucine zipper family protein / lipid-binding START domain-containing protein	protein-coding	67.8	379	142	52.6	2.7	2.11e-24
4-35235	4	10935328	10935709	+	67.5	381	Intergenic	Intergenic	-1281	AT4G20240.2	827771	At.32733	NM_118143		CYP71A27	''cytochrome P450|F1C12.160|F1C12.160A|F1C12_160|cytochrome P450|family 71|polypeptide 27|polypeptide 27''|subfamily A	cytochrome P450, family 71, subfamily A, polypeptide 27	protein-coding	67.5	402	146	59	2.48	1.12e-21
3-35697	3	9047865	9048211	+	67.5	346	TTS (AT3G24770.1)	TTS (AT3G24770.1)	577	AT3G04815.1	28718786		NR_141127		AT3G04815	-	ncRNA	ncRNA	67.5	332	142	45.3	3.13	1.75e-30
1-68877	1	18310137	18310539	+	67.5	402	promoter-TSS (AT1G49470.1)	promoter-TSS (AT1G49470.1)	-90	AT1G49470.1	841370	At.38225	NM_103835		AT1G49470	F13F21.10|F13F21_10	transmembrane epididymal protein (DUF716)	protein-coding	67.5	351	141	48.2	2.92	2.06e-27
2-36801	2	13711873	13712224	+	67.5	351	promoter-TSS (AT2G32280.1)	promoter-TSS (AT2G32280.1)	-880	AT2G32280.1	817788	At.38099	NM_128787		AT2G32280	T32F6.20|T32F6_20|VASCULATURE COMPLEXITY AND CONNECTIVITY|VCC	GPI inositol-deacylase C, putative (DUF1218)	protein-coding	67.5	296	145.5	60.9	2.39	4.52e-20
1-64733	1	26642788	26643120	+	67.5	332	TTS (AT1G70660.2)	TTS (AT1G70660.2)	-1611	AT1G70670.1	843404	At.18111	NM_105735		CLO4	Arabidopsis thaliana caleosin 4|AtCLO4|F5A18.15|F5A18_15|PXG4|caleosin 4|peroxygenase 4	Caleosin-related family protein	protein-coding	67.5	346	144.5	69.7	2.07	4.84e-15
2-20356	2	15728253	15728549	+	67.5	296	intron (AT2G37460.1, intron 1 of 5)	intron (AT2G37460.1, intron 1 of 5)	769	AT2G37460.1	818323	At.19949	NM_129301		UMAMIT12	F3G5.25|F3G5_25|Usually multiple acids move in and out Transporters 12	nodulin MtN21 /EamA-like transporter family protein	protein-coding	67.5	381	140	54.6	2.57	3.64e-22
1-45716	1	4686349	4686687	+	67.3	338	Intergenic	Intergenic	-1500	AT1G13670.1	837928	At.15552	NM_101236		AT1G13670	F21F23.11|F21F23_11	hypothetical protein	protein-coding	67.3	338	146	72.1	2.02	1.5e-14
5-48737	5	15763176	15763489	+	67.3	313	TTS (AT5G39390.1)	TTS (AT5G39390.1)	-1585	AT5G39380.4	833934	At.8877	NM_001344290		AT5G39380	MUL8.6|MUL8_6	Plant calmodulin-binding protein-like protein	protein-coding	67.3	313	144.5	53.1	2.72	6.55e-25
1-58896	1	25383728	25384032	+	67	304	Intergenic	Intergenic	-2251	AT1G67720.1	843097	At.26636	NM_105440		AT1G67720	F12A21.30	Leucine-rich repeat protein kinase family protein	protein-coding	67	304	143.5	40.4	3.55	5.94e-36
5-46487	5	7325713	7326040	+	67	327	Intergenic	Intergenic	-2994	AT5G22100.1	832271	At.44338	NM_147891		AT5G22100	-	RNA cyclase family protein	protein-coding	67	366	138.5	65.8	2.11	5.85e-15
1-53131	1	30114952	30115318	+	67	366	TTS (AT1G80060.5)	TTS (AT1G80060.5)	-1125	AT1G80050.1	844345	At.130	NM_106654		APT2	ATAPT2|F18B13.14|F18B13_14|PHT1.1|adenine phosphoribosyl transferase 2	adenine phosphoribosyl transferase 2	protein-coding	67	327	142	59.9	2.37	1.61e-19
3-29574	3	20362785	20363118	+	66.8	333	TTS (AT3G54960.1)	TTS (AT3G54960.1)	-1391	AT3G54950.1	824660	At.35065	NM_115352		pPLAIIIbeta	PATATIN-LIKE PROTEIN 7|PLA IIIA|PLP7|T15C9.3|patatin-like protein 6|patatin-related phospholipase IIIbeta	patatin-like protein 6	protein-coding	66.8	341	142.5	64.8	2.2	8.63e-17
4-39808	4	16768974	16769349	+	66.8	375	Intergenic	Intergenic	-2074	AT4G35240.2	829677	At.31430	NM_119690		AT4G35240	F23E12.200|F23E12_200	DNA-directed RNA polymerase subunit beta, putative (DUF630 and DUF632)	protein-coding	66.8	333	141.5	56	2.53	1.37e-21
5-44171	5	23257004	23257356	+	66.8	352	promoter-TSS (AT5G57390.1)	promoter-TSS (AT5G57390.1)	-477	AT5G57390.1	835845	At.29336	NM_125122		AIL5	AINTEGUMENTA-like 5|CHO1|CHOTTO 1|EMBRYOMAKER|EMK|MSF19.5|MSF19_5|PLETHORA 5|PLT5	AINTEGUMENTA-like 5	protein-coding	66.8	375	142	63.8	2.22	2.63e-17
3-39196	3	6679347	6679688	+	66.8	341	TTS (AT3G19274.1)	TTS (AT3G19274.1)	887	AT3G19274.1	28719287		NM_001338389		AT3G19274	-	hypothetical protein	protein-coding	66.8	311	140	48.7	2.87	1.52e-26
5-34689	5	22203433	22203744	+	66.8	311	promoter-TSS (AT5G54660.1)	promoter-TSS (AT5G54660.1)	-129	AT5G54660.1	835555	At.29484	NM_124847		AT5G54660	MRB17.16|MRB17_16	HSP20-like chaperones superfamily protein	protein-coding	66.8	352	142.5	62.9	2.27	7.74e-18
4-38562	4	17815364	17815776	+	66.5	412	promoter-TSS (AT4G37890.1)	promoter-TSS (AT4G37890.1)	-475	AT4G37890.2	829945	At.31220	NM_119950		EDA40	F20D10.10|F20D10_10|embryo sac development arrest 40	Zinc finger (C3HC4-type RING finger) family protein	protein-coding	66.5	312	134.5	59	2.28	3.96e-17
5-52957	5	19449792	19450167	+	66.5	375	Intergenic	Intergenic	-2113	AT5G48000.1	834851	At.26827	NM_124174		CYP708A2	''cytochrome P450|CYP708 A2|CYTOCHROME P450|FAMILY 708|MDN11.7|MDN11_7|POLYPEPTIDE 2|SUBFAMILY A|THAH|THAH1|THALIANOL HYDROXYLASE|THALIANOL HYDROXYLASE 1|cytochrome P450|family 708|polypeptide 2|polypeptide 2''|subfamily A	cytochrome P450, family 708, subfamily A, polypeptide 2	protein-coding	66.5	412	140.5	68.2	2.06	1.89e-14
2-23506	2	15096445	15096757	+	66.5	312	Intergenic	Intergenic	-4186	AT2G35940.1	818167	At.23033	NM_129153		BLH1	BEL1-like homeodomain 1|EDA29|F11F19.15|F11F19_15|embryo sac development arrest 29	BEL1-like homeodomain 1	protein-coding	66.5	375	138.5	61.4	2.26	3.25e-17
5-45438	5	21764301	21764649	+	66.3	348	TTS (AT5G53580.1)	TTS (AT5G53580.1)	-1013	AT5G53570.1	835439	At.7692	NM_124737		AT5G53570	MNC6.11|MNC6_11|Rab GTPase-activating protein 22|RabGAP22	Ypt/Rab-GAP domain of gyp1p superfamily protein	protein-coding	66.3	356	135.5	43.4	3.12	8.33e-29
4-12345	4	114625	114858	+	66.3	233	promoter-TSS (AT4G00250.1)	promoter-TSS (AT4G00250.1)	-230	AT4G00260.1	828225	At.54056	NM_116247		MEE45	A_IG005I10.15|A_IG005I10_15|F5I10.15|F5I10_15|maternal effect embryo arrest 45	Transcriptional factor B3 family protein	protein-coding	66.3	233	140	68.2	2.05	1.89e-14
3-43368	3	7299266	7299622	+	66.3	356	promoter-TSS (AT3G20840.1)	promoter-TSS (AT3G20840.1)	-1000	AT3G20840.1	821632	At.38171	NM_112975		PLT1	PLETHORA 1	Integrase-type DNA-binding superfamily protein	protein-coding	66.3	348	143.5	58	2.47	4.07e-21
5-40972	5	19655884	19656200	+	66	316	Intergenic	Intergenic	-2038	AT5G48510.1	834907		NM_124227		AT5G48510	MJE7.15|MJE7_15	BTB/POZ domain-containing protein	protein-coding	66	316	139	41.9	3.32	2.94e-32
3-39328	3	13050497	13050776	+	65.7	279	Intergenic	Intergenic	-1530	AT3G32040.1	822957	At.50761	NM_114027		AT3G32040	-	Terpenoid synthases superfamily protein	protein-coding	65.7	362	137.5	49.7	2.77	2.05e-24
5-29783	5	5283110	5283382	+	65.7	272	TTS (AT5G16180.2)	TTS (AT5G16180.2)	3047	AT5G16190.1	831477	At.31704	NM_121624		CSLA11	ARABIDOPSIS THALIANA CELLULOSE SYNTHASE LIKE A11|ATCSLA11|T21H19.110|T21H19_110|cellulose synthase like A11	cellulose synthase like A11	protein-coding	65.7	328	141	64.8	2.18	1.9e-16
1-64873	1	30267924	30268286	+	65.7	362	promoter-TSS (AT1G80490.1)	promoter-TSS (AT1G80490.1)	-980	AT1G80490.2	844388	At.25188	NM_106697		TPR1	T21F11.18|T21F11_18|TOPLESS-related 1	TOPLESS-related 1	protein-coding	65.7	317	142	51.2	2.78	1.64e-25
3-24019	3	4620654	4620971	+	65.7	317	promoter-TSS (AT3G13980.1)	promoter-TSS (AT3G13980.1)	-507	AT3G13980.1	820612	At.64115	NM_112252		AT3G13980	-	SKI/DACH domain protein	protein-coding	65.7	279	130.5	47.8	2.73	8.27e-23
2-30411	2	18162418	18162746	+	65.7	328	promoter-TSS (AT2G43850.3)	promoter-TSS (AT2G43850.3)	-332	AT2G43850.3	818989	At.36834	NM_129947		AT2G43850	F18O19.4	Integrin-linked protein kinase family	protein-coding	65.7	272	138	61.9	2.23	5.98e-17
5-53806	5	20138909	20139315	+	65.5	406	intron (AT5G49620.1, intron 1 of 2)	intron (AT5G49620.1, intron 1 of 2)	417	AT5G49620.2	835024	At.9662	NM_124340		MYB78	AtMYB78|K6M13.18|K6M13_18|myb domain protein 78	myb domain protein 78	protein-coding	65.5	357	137.5	60.9	2.26	3.99e-17
5-53541	5	8879661	8880018	+	65.5	357	Intergenic	Intergenic	-1024	AT5G25500.1	832625	At.21464	NM_122461		AT5G25500	T14C9.40|T14C9_40	exosome complex exonuclease	protein-coding	65.5	406	141.5	69.7	2.03	4.26e-14
2-38318	2	3376814	3377179	+	65.2	365	promoter-TSS (AT2G07638.1)	promoter-TSS (AT2G07638.1)	-167	AT2G07638.1	28717822		NM_001335328		AT2G07638	-	hypothetical protein	protein-coding	65.2	365	132.5	50.7	2.61	1.53e-21
1-53819	1	25849449	25849797	+	65	348	TTS (AT1G09013.1)	TTS (AT1G09013.1)	508	AT1G68800.1	843212	At.64893	NM_105554		TCP12	BRANCHED 2|BRC2|F14K14.9|F14K14_9|TCP domain protein 12	TCP domain protein 12	protein-coding	65	348	147	66.8	2.2	1.7e-17
5-58706	5	549871	550274	+	65	403	TTS (AT5G02490.1)	TTS (AT5G02490.1)	2636	AT5G02480.1	831883	At.23564	NM_120326		AT5G02480	T22P11.70|T22P11_70	HSP20-like chaperones superfamily protein	protein-coding	65	403	138	64.3	2.15	1.11e-15
2-35563	2	10935464	10935775	+	64.7	311	Intergenic	Intergenic	-1015	AT2G25680.1	817109	At.49243	NM_128127		MOT1	F3N11.13|F3N11_13|molybdate transporter 1	molybdate transporter 1	protein-coding	64.7	304	134.5	62.9	2.14	4.5e-15
3-30023	3	22994118	22994402	+	64.7	284	Intergenic	Intergenic	-1426	AT3G62100.1	825383	At.50305	NM_116075		IAA30	indole-3-acetic acid inducible 30	indole-3-acetic acid inducible 30	protein-coding	64.7	311	135.5	45.8	2.96	1.2e-26
1-51636	1	28426289	28426593	+	64.7	304	Intergenic	Intergenic	-2230	AT1G75710.1	843905	At.47595	NM_106222		AT1G75710	F10A5.10|F10A5_10	C2H2-like zinc finger protein	protein-coding	64.7	284	132.5	44.3	2.99	1.78e-26
5-38975	5	24306326	24306601	+	64.5	275	exon (AT5G60440.1, exon 1 of 2)	exon (AT5G60440.1, exon 1 of 2)	1082	AT5G60440.1	836165	At.29160	NM_125437		AGL62	AGAMOUS-like 62|MUF9.24|MUF9_24	AGAMOUS-like 62	protein-coding	64.5	325	142	50.7	2.8	6.82e-26
4-21373	4	12491207	12491521	+	64.5	314	TTS (AT4G24040.1)	TTS (AT4G24040.1)	3324	AT4G24040.1	828504	At.28685	NM_118536		TRE1	ATTRE1|T19F6.30|T19F6_30|trehalase 1	trehalase 1	protein-coding	64.5	325	129	57.5	2.24	3.8e-16
3-48884	3	22791024	22791349	+	64.5	325	promoter-TSS (AT3G61590.1)	promoter-TSS (AT3G61590.1)	-712	AT3G61590.3	825332	At.951	NM_116024		HWS	F15G16.3|HAWAIIAN SKIRT|HS	Galactose oxidase/kelch repeat superfamily protein	protein-coding	64.5	314	138	65.3	2.11	3.39e-15
1-60066	1	3505789	3506114	+	64.5	325	promoter-TSS (AT1G10610.1)	promoter-TSS (AT1G10610.1)	-235	AT1G10610.1	837604	At.42172	NM_100937		AT1G10610	F20B24.5	basic helix-loop-helix (bHLH) DNA-binding superfamily protein	protein-coding	64.5	275	142.5	62.4	2.28	4.15e-18
4-36497	4	14336504	14336857	+	64.2	353	Intergenic	Intergenic	3152	AT4G29090.1	829030	At.54541	NM_119053		AT4G29090	F19B15.120|F19B15_120	Ribonuclease H-like superfamily protein	protein-coding	64.2	393	135.5	56	2.42	3.22e-19
1-68483	1	6392552	6392945	+	64.2	393	Intergenic	Intergenic	-3021	AT1G18580.1	838439	At.26538	NM_101716		GAUT11	F25I16.8|F25I16_8|galacturonosyltransferase 11	galacturonosyltransferase 11	protein-coding	64.2	317	139	54.6	2.55	9.38e-22
3-51049	3	12655957	12656309	+	64.2	352	Intergenic	Intergenic	13269	AT3G06185.1	28718896		NR_141231		AT3G06185	-	ncRNA	ncRNA	64.2	352	140.5	56.5	2.49	7.21e-21
4-33775	4	15080041	15080404	+	64.2	363	intron (AT4G30980.2, intron 4 of 5)	intron (AT4G30980.2, intron 4 of 5)	1490	AT4G30980.1	829223	At.31786	NM_119246		LRL2	F6I18.110|F6I18_110|LJRHL1-like 2	LJRHL1-like 2	protein-coding	64.2	353	137	52.1	2.63	1.3e-22
3-37001	3	1929938	1930255	+	64.2	317	TTS (AT3G06360.1)	TTS (AT3G06360.1)	1228	AT3G06360.1	819810	At.40535	NM_111511		AGP27	ARABINOGALACTAN PROTEIN 27|ATAGP27|F24P17.17|F24P17_17|arabinogalactan protein 27	arabinogalactan protein 27	protein-coding	64.2	350	136.5	65.3	2.09	1.52e-14
5-54685	5	21502383	21502745	+	64.2	362	TTS (AT5G53020.10)	TTS (AT5G53020.10)	-2510	AT5G53030.2	835382	At.29578	NM_124682		AT5G53030	MNB8.9|MNB8_9	hypothetical protein	protein-coding	64.2	363	138	52.6	2.62	1.09e-22
4-33764	4	14854451	14854801	+	64.2	350	TTS (AT4G30360.1)	TTS (AT4G30360.1)	3393	AT4G30360.1	829159	At.31840	NM_119182		CNGC17	ATCNGC17|CYCLIC NUCLEOTIDE-GATED CHANNEL 17|F17I23.300|F17I23_300|cyclic nucleotide-gated channel 17	cyclic nucleotide-gated channel 17	protein-coding	64.2	362	140.5	67.2	2.09	6.59e-15
2-36065	2	8568290	8568601	+	64	311	promoter-TSS (AT2G19850.1)	promoter-TSS (AT2G19850.1)	-124	AT2G19850.1	816504	At.52835	NM_127543		AT2G19850	F6F22.12|F6F22_12	transcription repressor	protein-coding	64	311	138.5	56.5	2.45	4.43e-20
5-48968	5	22413041	22413385	+	64	344	Intergenic	Intergenic	-2239	AT5G55250.1	835618	At.29454	NM_124907		IAMT1	AtIAMT1|IAA carboxylmethyltransferase 1|MCO15.20|MCO15_20	IAA carboxylmethyltransferase 1	protein-coding	64	344	131.5	65.3	2.01	5.73e-13
5-40277	5	8879288	8879606	+	63.7	318	Intergenic	Intergenic	-1416	AT5G25500.1	832625	At.21464	NM_122461		AT5G25500	T14C9.40|T14C9_40	exosome complex exonuclease	protein-coding	63.7	318	141	67.2	2.1	3.12e-15
4-32115	4	9448152	9448505	+	63.7	353	promoter-TSS (AT4G16780.1)	promoter-TSS (AT4G16780.1)	-786	AT4G16780.1	827384	At.24419	NM_117780		HB-2	ARABIDOPSIS THALIANA HOMEOBOX PROTEIN 2|ATHB-2|ATHB2|DL4415W|FCAALL.101|HAT4|homeobox protein 2	homeobox protein 2	protein-coding	63.7	368	134	60.4	2.22	2.49e-16
5-56289	5	16865838	16866234	+	63.7	396	promoter-TSS (AT5G42210.2)	promoter-TSS (AT5G42210.2)	2	AT5G42210.2	834226	At.48059	NM_001344437		AT5G42210	K5J14.1|K5J14_1	Major facilitator superfamily protein	protein-coding	63.7	353	129.5	44.3	2.92	4.64e-25
4-33022	4	7575449	7575817	+	63.7	368	TTS (AT4G12940.1)	TTS (AT4G12940.1)	-1009	AT4G12950.1	826907	At.51019	NM_117364		AT4G12950	F25G13.40|F25G13_40	Fasciclin-like arabinogalactan family protein	protein-coding	63.7	318	145.5	41.4	3.51	5.57e-36
2-37375	2	14118263	14118581	+	63.7	318	TTS (AT2G33320.1)	TTS (AT2G33320.1)	-2333	AT2G33310.1	817894	At.10797	NM_128891		IAA13	F4P9.8|F4P9_8|auxin-induced protein 13	auxin-induced protein 13	protein-coding	63.7	396	138	52.1	2.65	4.88e-23
3-25342	3	22993457	22993751	+	63.5	294	Intergenic	Intergenic	-2082	AT3G62100.1	825383	At.50305	NM_116075		IAA30	indole-3-acetic acid inducible 30	indole-3-acetic acid inducible 30	protein-coding	63.5	294	134.5	64.3	2.09	2.32e-14
1-55680	1	2358830	2359207	+	63.2	377	TTS (AT1G07650.1)	TTS (AT1G07650.1)	-2605	AT1G07640.3	837277	At.14846	NM_100637		OBP2	F24B9.30|F24B9_30|UAS-TAGGED ROOT PATTERNING3|URP3|ZINC FINGER PROTEIN OBP2	Dof-type zinc finger DNA-binding family protein	protein-coding	63.2	377	141.5	67.2	2.1	3.12e-15
5-57998	5	7327443	7327812	+	63	369	Intergenic	Intergenic	-1243	AT5G22100.1	832271	At.44338	NM_147891		AT5G22100	-	RNA cyclase family protein	protein-coding	63	323	135.5	40	3.39	3.83e-32
1-53933	1	29561675	29561998	+	63	323	promoter-TSS (AT1G78580.4)	promoter-TSS (AT1G78580.4)	-924	AT1G78580.4	844194	At.198	NM_106505		TPS1	ATTPS1|T30F21.9|T30F21_9|TREHALOSE-6-PHOSPHATE SYNTHASE 1|trehalose-6-phosphate synthase	trehalose-6-phosphate synthase	protein-coding	63	320	132	40.4	3.26	4.46e-30
2-38888	2	444112	444432	+	63	320	promoter-TSS (AT2G01950.1)	promoter-TSS (AT2G01950.1)	52	AT2G01950.1	814726	At.13922	NM_126256		BRL2	BRI1-like 2|F14H20.2|F14H20_2|VASCULAR HIGHWAY 1|VH1	BRI1-like 2	protein-coding	63	369	134.5	52.6	2.56	5.02e-21
3-47524	3	4963491	4963851	+	62.7	360	promoter-TSS (AT3G14790.1)	promoter-TSS (AT3G14790.1)	-102	AT3G14780.1	820706	At.39176	NM_112339		AT3G14780	-	callose synthase	protein-coding	62.7	360	130.5	59.9	2.18	3.33e-15
5-54728	5	22702003	22702287	+	62.7	284	promoter-TSS (AT5G56050.1)	promoter-TSS (AT5G56050.1)	55	AT5G56050.1	835703	At.50914	NM_124987		AT5G56050	MDA7.9|MDA7_9	late embryogenesis abundant (LEA) hydroxyproline-rich glycoprotein family protein	protein-coding	62.7	335	140	65.8	2.13	1.29e-15
3-48387	3	6785101	6785436	+	62.7	335	Intergenic	Intergenic	-1585	AT3G03825.1	28718698		NR_141041		AT3G03825	-	ncRNA	ncRNA	62.7	365	134	62.4	2.15	2.56e-15
5-42711	5	17128409	17128774	+	62.7	365	exon (AT5G42710.3, exon 5 of 5)	exon (AT5G42710.3, exon 5 of 5)	-1595	AT5G42720.1	834281	At.46813	NM_123636		AT5G42720	MJB21.9|MJB21_9	Glycosyl hydrolase family 17 protein	protein-coding	62.7	284	126	48.2	2.61	9.8e-21
4-20883	4	11872815	11873093	+	62.4	278	Intergenic	Intergenic	6067	AT4G22550.1	828351	At.32524	NM_118381		LPPbeta	F7K2.130|F7K2_130|lipid phosphate phosphatase beta	Phosphatidic acid phosphatase (PAP2) family protein	protein-coding	62.4	322	137	59	2.32	3.18e-18
4-39824	4	17268476	17268788	+	62.4	312	TTS (AT4G36620.1)	TTS (AT4G36620.1)	-1160	AT4G36610.1	829813	At.31313	NM_119824		AT4G36610	AP22.94|AP22_94	alpha/beta-Hydrolases superfamily protein	protein-coding	62.4	278	131.5	62.9	2.09	4.34e-14
1-68232	1	44268	44590	+	62.4	322	TTS (AT1G01080.3)	TTS (AT1G01080.3)	-1134	AT1G04003.1	28716032		NR_138630		AT1G04003	-	ncRNA	ncRNA	62.4	312	132.5	52.6	2.52	3.26e-20
1-39794	1	11429066	11429370	+	62.2	304	promoter-TSS (AT1G31850.1)	promoter-TSS (AT1G31850.1)	-882	AT1G31850.1	840075	At.22312	NM_102922		AT1G31850	F5M6.14|F5M6_14	S-adenosyl-L-methionine-dependent methyltransferases superfamily protein	protein-coding	62.2	304	138	67.7	2.04	4.81e-14
1-40051	1	29200408	29200691	+	61.9	283	exon (AT1G77690.1, exon 7 of 7)	exon (AT1G77690.1, exon 7 of 7)	1949	AT1G09747.1	28717158		NR_139684		AT1G09747	-	ncRNA	ncRNA	61.9	349	126	55.1	2.29	2.02e-16
3-46700	3	1929578	1929891	+	61.9	313	TTS (AT3G06360.1)	TTS (AT3G06360.1)	866	AT3G06360.1	819810	At.40535	NM_111511		AGP27	ARABINOGALACTAN PROTEIN 27|ATAGP27|F24P17.17|F24P17_17|arabinogalactan protein 27	arabinogalactan protein 27	protein-coding	61.9	283	132	34.1	3.87	4.05e-37
1-68486	1	6432415	6432764	+	61.9	349	promoter-TSS (AT1G18690.2)	promoter-TSS (AT1G18690.2)	-928	AT1G18690.2	838450	At.73903	NM_101727		XXT4	F6A14.20|F6A14_20|xyloglucan xylosyltransferase 4	Galactosyl transferase GMA12/MNN10 family protein	protein-coding	61.9	313	128.5	33.1	3.88	5.62e-36
4-39642	4	12574787	12575162	+	61.7	375	exon (AT4G24250.1, exon 13 of 13)	exon (AT4G24250.1, exon 13 of 13)	2609	AT4G24250.1	828526	At.3456	NM_118558		MLO13	ATMLO13|MILDEW RESISTANCE LOCUS O 13|T22A6.80|T22A6_80	Seven transmembrane MLO family protein	protein-coding	61.7	375	128.5	51.2	2.51	1.45e-19
2-40084	2	16550588	16550909	+	61.4	321	Intergenic	Intergenic	-2657	AT2G09075.1	28718079		NR_140464		AT2G09075	-	ncRNA	ncRNA	61.4	321	131	56	2.34	1.06e-17
5-41342	5	7320213	7320510	+	61.4	297	intron (AT5G22090.2, intron 1 of 1)	intron (AT5G22090.2, intron 1 of 1)	1382	AT5G22090.2	832270	At.23491	NM_147890		AT5G22090	-	FAF-like protein (DUF3049)	protein-coding	61.4	297	126	43.9	2.87	4.54e-24
5-53156	5	24435399	24435712	+	61.4	313	Intergenic	Intergenic	-2523	AT5G60760.1	836197	At.29145	NM_125469		AT5G60760	MAE1.1|MAE1_1	P-loop containing nucleoside triphosphate hydrolases superfamily protein	protein-coding	61.4	313	124.5	51.2	2.43	5.52e-18
4-37339	4	606360	606732	+	61.2	372	Intergenic	Intergenic	-1727	AT4G01450.2	828176	At.34427	NM_116375		UMAMIT30	F11O4.14|F11O4_14|Usually multiple acids move in and out Transporters 30	nodulin MtN21 /EamA-like transporter family protein	protein-coding	61.2	313	130.5	63.3	2.06	1.54e-13
2-38551	2	11661157	11661482	+	61.2	325	exon (AT2G27240.1, exon 4 of 6)	exon (AT2G27240.1, exon 4 of 6)	1740	AT2G27240.1	817266	At.38795	NM_128282		AT2G27240	F12K2.18|F12K2_18	aluminum activated malate transporter family protein	protein-coding	61.2	318	122.5	35.1	3.49	2.62e-30
3-33285	3	4400887	4401174	+	61.2	287	TTS (AT3G13500.1)	TTS (AT3G13500.1)	1194	AT3G13500.1	820552	At.53293	NM_112196		AT3G13500	-	hypothetical protein	protein-coding	61.2	325	125	40.4	3.09	1.53e-26
2-36520	2	3497000	3497318	+	61.2	318	promoter-TSS (AT2G07739.1)	promoter-TSS (AT2G07739.1)	-199	AT2G07765.1	3768379				AT2G07765	45986.TRNA-TYR-1	tRNA	tRNA	61.2	287	132	59.4	2.22	3.76e-16
1-61254	1	11069253	11069566	+	61.2	313	TTS (AT1G31040.1)	TTS (AT1G31040.1)	3155	AT1G31040.1	839990	At.71353	NM_102842		AT1G31040	F17F8.4	PLATZ transcription factor family protein	protein-coding	61.2	372	127.5	55.1	2.32	8.7e-17
4-28787	4	14784623	14784964	+	60.9	341	Intergenic	Intergenic	5708	AT4G30200.1	829143	At.21785	NM_119166		VEL1	VIL2|VIN3-Like 2|vernalization5/VIN3-like|vernalization5/VIN3-like 1	vernalization5/VIN3-like protein	protein-coding	60.9	278	128.5	55.6	2.31	7.11e-17
3-47668	3	7980795	7981126	+	60.9	331	Intergenic	Intergenic	-2325	AT3G22530.1	821824	At.66480	NM_113152		AT3G22530	-	heat shock protein	protein-coding	60.9	292	122.5	37.5	3.26	8.5e-28
1-44983	1	29439928	29440206	+	60.9	278	Intergenic	Intergenic	-3393	AT1G78240.1	844160	At.20566	NM_106474		TSD2	F3F9.21|F3F9_21|OSU1|QUA2|QUASIMODO2|TUMOROUS SHOOT DEVELOPMENT 2	S-adenosyl-L-methionine-dependent methyltransferases superfamily protein	protein-coding	60.9	331	134	63.8	2.1	1.35e-14
5-57901	5	4836658	4837017	+	60.9	359	TTS (AT5G14950.1)	TTS (AT5G14950.1)	-2305	AT5G14940.1	831346	At.31864	NM_121498		AT5G14940	F2G14.60|F2G14_60	Major facilitator superfamily protein	protein-coding	60.9	341	125	53.6	2.33	6.8e-17
5-45909	5	14747302	14747627	+	60.9	325	Intergenic	Intergenic	-2854	AT5G37250.2	833699	At.55185	NM_123084		AT5G37250	MNJ8.3|MNJ8_3	RING/U-box superfamily protein	protein-coding	60.9	359	129	61.4	2.1	3.85e-14
2-40973	2	3497412	3497704	+	60.9	292	TTS (AT2G07765.1)	TTS (AT2G07765.1)	200	AT2G07765.1	3768379				AT2G07765	45986.TRNA-TYR-1	tRNA	tRNA	60.9	325	129.5	27.3	4.75	6.24e-45
5-38009	5	25866968	25867281	+	60.9	313	promoter-TSS (AT5G64700.2)	promoter-TSS (AT5G64700.2)	-99	AT5G64700.1	836591	At.50556	NM_125866		UMAMIT21	MVP7.2|MVP7_2|Usually multiple acids move in and out Transporters 21	nodulin MtN21 /EamA-like transporter family protein	protein-coding	60.9	313	131	52.1	2.51	3.93e-20
1-54634	1	27055632	27056001	+	60.7	369	intron (AT1G71880.1, intron 2 of 2)	intron (AT1G71880.1, intron 2 of 2)	1786	AT1G71880.1	843519	At.23741	NM_105846		SUC1	ARABIDOPSIS THALIANA SUCROSE-PROTON SYMPORTER 1|ATSUC1|F17M19.3|F17M19_3|SUCROSE-H+ SYMPORTER|sucrose-proton symporter 1	sucrose-proton symporter 1	protein-coding	60.7	369	131.5	62.4	2.11	2.53e-14
2-25924	2	5831973	5832308	+	60.7	335	promoter-TSS (AT2G13900.1)	promoter-TSS (AT2G13900.1)	-899	AT2G13900.1	815874	At.40616	NM_126963		AT2G13900	F17L24.4|F17L24_4	Cysteine/Histidine-rich C1 domain family protein	protein-coding	60.7	335	126.5	44.8	2.82	2.77e-23
3-36228	3	9367883	9368199	+	60.7	316	Intergenic	Intergenic	-1458	AT3G25710.1	822159	At.22148	NM_113470		BHLH32	ATAIG1|TARGET OF MONOPTEROS 5|TMO5|basic helix-loop-helix 32	basic helix-loop-helix 32	protein-coding	60.7	316	132.5	63.3	2.09	3.52e-14
3-35924	3	22898217	22898519	+	60.7	302	TTS (AT3G61850.2)	TTS (AT3G61850.2)	2639	AT3G61850.3	825358	At.989	NM_116050		DAG1	BBFA|dof affecting germination 1	Dof-type zinc finger DNA-binding family protein	protein-coding	60.7	302	131.5	60.9	2.16	4.79e-15
1-41012	1	26957360	26957642	+	60.4	282	Intergenic	Intergenic	-2374	AT1G71692.1	843497	At.19719	NM_105825		AGL12	AGAMOUS-like 12|F14O23.5|F14O23_5|XAANTAL1|XAL1	AGAMOUS-like 12	protein-coding	60.4	319	131	60.4	2.17	2.71e-15
2-38049	2	15219297	15219614	+	60.4	317	promoter-TSS (AT2G36307.1)	promoter-TSS (AT2G36307.1)	-40	AT2G36307.1	5007938		NR_143764		ZPR4	LITTLE ZIPPER 4	ncRNA	ncRNA	60.4	279	127	52.6	2.41	3.07e-18
1-69301	1	27977091	27977411	+	60.4	320	TTS (AT1G74430.2)	TTS (AT1G74430.2)	741	AT1G74430.2	843784	At.11890	NM_106103		MYB95	ARABIDOPSIS THALIANA MYB DOMAIN CONTAINING PROTEIN 66|ARABIDOPSIS THALIANA MYB DOMAIN PROTEIN 95|ATMYB95|ATMYBCP66|F1M20.11|F1M20_11|myb domain protein 95	myb domain protein 95	protein-coding	60.4	282	126.5	26.3	4.81	1.74e-44
3-49053	3	3776030	3776366	+	60.4	336	promoter-TSS (AT3G11930.1)	promoter-TSS (AT3G11930.1)	21	AT3G11930.2	820366	At.5410	NM_112026		AT3G11930	-	Adenine nucleotide alpha hydrolases-like superfamily protein	protein-coding	60.4	320	131	64.8	2.02	3.47e-13
5-36845	5	14875684	14875953	+	60.4	269	promoter-TSS (AT5G37474.1)	promoter-TSS (AT5G37474.1)	-245	AT5G37474.1	3771346		NM_001036900		AT5G37474	-	Putative membrane lipoprotein	protein-coding	60.4	317	128.5	56.5	2.27	2.52e-16
1-38969	1	25857497	25857776	+	60.4	279	Intergenic	Intergenic	-3458	AT1G68810.1	843213	At.46879	NM_105555		AT1G68810	ABNORMAL SHOOT 5|ABS5|T5L1|T6L1.1|T6L1_1|TMO5-LIKE1	basic helix-loop-helix (bHLH) DNA-binding superfamily protein	protein-coding	60.4	336	123.5	48.2	2.56	1.73e-19
1-49868	1	10976985	10977304	+	60.4	319	TTS (AT1G30840.2)	TTS (AT1G30840.2)	-2502	AT1G30845.1	839968	At.49928	NM_148494		AT1G30845	-	cell growth defect protein	protein-coding	60.4	269	121.5	44.8	2.71	4.58e-21
1-50519	1	9150187	9150500	+	60.2	313	promoter-TSS (AT1G26450.1)	promoter-TSS (AT1G26450.1)	-93	AT1G26450.1	839186	At.22714	NM_102408		AT1G26450	T1K7.18|T1K7_18	Carbohydrate-binding X8 domain superfamily protein	protein-coding	60.2	313	129.5	56	2.31	5.81e-17
2-21343	2	12956321	12956593	+	60.2	272	promoter-TSS (AT2G30400.1)	promoter-TSS (AT2G30400.1)	12	AT2G30400.1	817591	At.38364	NM_128593		OFP2	ARABIDOPSIS THALIANA OVATE FAMILY PROTEIN 2|ATOFP2|T9D9.21|T9D9_21|ovate family protein 2	ovate family protein 2	protein-coding	60.2	272	126	51.2	2.46	9.07e-19
3-30399	3	22921338	22921613	+	60.2	275	promoter-TSS (at3g61897)	promoter-TSS (at3g61897)	-731	ENSRNA049757978-T1									60.2	275	124.5	59	2.11	1.1e-13
2-33627	2	15282761	15283049	+	59.9	288	Intergenic	Intergenic	-3216	AT2G36420.1	818216	At.37555	NM_129199		TRM27	F1O11.5|F1O11_5|TON1 Recruiting Motif 27	nucleolin-like protein	protein-coding	59.9	272	124	59.4	2.09	1.89e-13
2-33474	2	10319016	10319355	+	59.9	339	TTS (AT2G24260.1)	TTS (AT2G24260.1)	-1832	AT2G24255.1	816960	At.50744	NM_127987		AT2G24255	-	LOW protein: F-box/kelch-repeat protein	protein-coding	59.9	339	126.5	55.6	2.28	3.79e-16
2-23127	2	9550793	9551065	+	59.9	272	promoter-TSS (AT2G07585.1)	promoter-TSS (AT2G07585.1)	-587	AT2G07585.1	28717804		NR_140228		AT2G07585	-	ncRNA	ncRNA	59.9	288	128	61.9	2.07	1.39e-13
3-50639	3	1970696	1971029	+	59.7	333	promoter-TSS (AT3G06435.2)	promoter-TSS (AT3G06435.2)	-78	AT3G06435.1	28718918	At.49595	NM_202508		AT3G06435	-	Expressed protein	protein-coding	59.7	333	124	58	2.14	3.63e-14
5-43248	5	8290989	8291286	+	59.7	297	Intergenic	Intergenic	-2786	AT5G24320.1	832502	At.43910	NM_122340		AT5G24320	MOP9.16|MOP9_16	Transducin/WD40 repeat-like superfamily protein	protein-coding	59.7	297	119.5	52.6	2.27	2.96e-15
5-40040	5	25456588	25456876	+	59.7	288	TTS (AT5G63580.2)	TTS (AT5G63580.2)	1907	AT5G63590.1	836478	At.28991	NM_125754		FLS3	ATFLS3|FLAVONOL SYNTHASE|FLS|MBK5.5|MBK5_5|flavonol synthase 3	flavonol synthase 3	protein-coding	59.7	288	125	40	3.13	5.46e-27
1-63758	1	27771116	27771479	+	59.4	363	TTS (AT1G73850.2)	TTS (AT1G73850.2)	4119	AT1G73850.2	843721	At.34946	NM_106045		AT1G73850	F2P9.28|F2P9_28	DNA ligase (DUF1666)	protein-coding	59.4	363	124.5	39.5	3.15	6.06e-27
2-24315	2	5759446	5759717	+	59.4	271	Intergenic	Intergenic	5911	AT2G13800.4	815863	At.13851	NM_126956		SERK5	ATSERK5|BAK8|BRI1- ASSOCIATED KINASE 8|F13J11.15|F13J11_15|SOMATIC EMBRYOGENESIS RECEPTOR LIKE KINASE 5|somatic embryogenesis receptor-like kinase 5	somatic embryogenesis receptor-like kinase 5	protein-coding	59.4	348	127	58	2.19	3.47e-15
2-39578	2	1055733	1056081	+	59.4	348	Intergenic	Intergenic	-1117	AT2G03490.1	3768185				AT2G03490	48856.TRNA-ALA-1	tRNA	tRNA	59.4	271	126.5	48.2	2.62	9.8e-21
2-38349	2	7094517	7094834	+	59.1	317	promoter-TSS (AT2G16385.1)	promoter-TSS (AT2G16385.1)	-68	AT2G16385.1	2745542	At.47717	NM_201743		AT2G16385	-	aspartate carbamoyltransferase	protein-coding	59.1	349	122	46.3	2.64	1.98e-20
4-31757	4	13379058	13379377	+	59.1	319	promoter-TSS (AT4G26485.1)	promoter-TSS (AT4G26485.1)	-713	AT4G26485.1	10723141		NM_001203918		AT4G26485	-	methyltransferase small domain protein	protein-coding	59.1	317	120.5	40	3.02	1.54e-24
1-63782	1	28364270	28364619	+	59.1	349	Intergenic	Intergenic	-1380	AT1G75540.1	843890	At.34761	NM_106207		BBX21	AtBBX21|B BOX 21|B-box domain protein 21|F10A5.24|F10A5_24|LHUS|STH2|long hypocotyl under shade|salt tolerance homolog2	salt tolerance homolog2	protein-coding	59.1	319	122	47.8	2.55	2.08e-19
5-36315	5	7722058	7722340	+	59.1	282	TTS (AT5G23020.1)	TTS (AT5G23020.1)	4081	AT5G23020.1	832366	At.20469	NM_122208		IMS2	2-isopropylmalate synthase 2|MAM-L|MAM3|METHYLTHIOALKYMALATE SYNTHASE-LIKE|MYJ24.1|MYJ24_1	2-isopropylmalate synthase 2	protein-coding	59.1	282	124	52.1	2.38	2.19e-17
5-39263	5	12585006	12585278	+	58.9	272	Intergenic	Intergenic	-3599	AT5G33320.1	833308	At.14730	NM_122856		CUE1	ARABIDOPSIS THALIANA PHOSPHATE/PHOSPHOENOLPYRUVATE TRANSLOCATOR|ARAPPT|CAB UNDEREXPRESSED 1|F19N2.40|F19N2_40|PHOSPHOENOLPYRUVATE/PHOSPHATE TRANSLOCATOR|PPT	Glucose-6-phosphate/phosphate translocator-like protein	protein-coding	58.9	275	122.5	45.8	2.67	8.82e-21
3-38309	3	16051226	16051508	+	58.9	282	promoter-TSS (AT3G06805.1)	promoter-TSS (AT3G06805.1)	-998	AT3G06805.1	28718953		NR_141283		AT3G06805	-	ncRNA	ncRNA	58.9	282	126.5	58.5	2.16	1.36e-14
5-59427	5	20871260	20871590	+	58.9	330	promoter-TSS (AT5G51350.1)	promoter-TSS (AT5G51350.1)	-493	AT5G51360.1	835210	At.55487	NM_124515		AT5G51360	MFG13.7|MFG13_7	Transcription elongation factor (TFIIS) family protein	protein-coding	58.9	339	124	53.1	2.33	8.32e-17
5-45852	5	8942833	8943172	+	58.9	339	Intergenic	Intergenic	3894	ENSRNA049492681-T1									58.9	272	122	50.2	2.43	8.13e-18
2-24969	2	5003096	5003371	+	58.9	275	Intergenic	Intergenic	5209	AT2G12400.1	815712	At.14383	NM_126891		AT2G12400	F24C20.8|F24C20_8	plasma membrane fusion protein	protein-coding	58.9	330	130	51.2	2.54	2.24e-20
1-46921	1	1572331	1572604	+	58.6	273	promoter-TSS (AT1G05370.1)	promoter-TSS (AT1G05370.1)	2	AT1G05370.1	837038	At.42403	NM_100416		AT1G05370	YUP8H12.1	Sec14p-like phosphatidylinositol transfer family protein	protein-coding	58.6	273	124.5	57.5	2.17	2.06e-14
1-36993	1	24006430	24006699	+	58.6	269	promoter-TSS (AT1G64620.1)	promoter-TSS (AT1G64620.1)	-349	AT1G64620.1	842770	At.35979	NM_105137		AT1G64620	F1N19.19|F1N19_19	Dof-type zinc finger DNA-binding family protein	protein-coding	58.6	269	130.5	59	2.21	1.03e-15
2-40471	2	10320514	10320881	+	58.6	367	intron (AT2G24260.2, intron 3 of 4)	intron (AT2G24260.2, intron 3 of 4)	1160	AT2G24260.2	816961	At.20792	NM_127988		LRL1	F27D4.17|F27D4_17|LJRHL1-like 1	LJRHL1-like 1	protein-coding	58.6	276	134	60.9	2.2	4.52e-16
1-57167	1	27043699	27043975	+	58.6	276	TTS (AT1G09273.1)	TTS (AT1G09273.1)	1120	AT1G09273.1	28717043		NR_139594		AT1G09273	-	ncRNA	ncRNA	58.6	367	127	53.1	2.39	6.13e-18
1-57594	1	10637540	10637860	+	58.4	320	Intergenic	Intergenic	-1178	AT1G30230.1	839903	At.24745	NM_102762		eEF-1Bb1	EF1Bb|F12P21.12|F12P21_12|elongation factor 1B beta|eukaryotic elongation factor 1B beta 1	translation elongation factor EF1B/ribosomal protein S6 family protein	protein-coding	58.4	320	123	31.7	3.88	7.48e-35
4-28047	4	14914922	14915246	+	58.4	324	Intergenic	Intergenic	-3638	AT4G30520.1	829175	At.28424	NM_119198		SARK	F17I23.140|F17I23_140|SENESCENCE-ASSOCIATED RECEPTOR-LIKE KINASE	Leucine-rich repeat protein kinase family protein	protein-coding	58.4	324	116	24.4	4.76	7.13e-41
1-51790	1	4022917	4023233	+	58.1	316	TTS (AT1G11920.1)	TTS (AT1G11920.1)	1325	AT1G11915.1	837741	At.10633	NM_101063		AT1G11915	-	wall-associated receptor kinase galacturonan-binding protein	protein-coding	58.1	316	122.5	34.1	3.59	2.21e-31
2-34186	2	16549082	16549335	+	58.1	253	Intergenic	Intergenic	-2108	AT2G09065.1	28718077		NR_140462		AT2G09065	-	ncRNA	ncRNA	58.1	300	122.5	41.4	2.96	3.12e-24
4-36265	4	7704852	7705131	+	58.1	279	TTS (AT4G13266.1)	TTS (AT4G13266.1)	1902	AT4G13266.1	2745706	At.51394	NM_202811		AT4G13266	-	ankyrin repeat protein	protein-coding	58.1	291	124.5	45.8	2.72	1.2e-21
2-31692	2	16341495	16341786	+	58.1	291	Intergenic	Intergenic	1361	at2g39175									58.1	253	120.5	57	2.11	2.54e-13
2-27293	2	473328	473628	+	58.1	300	TTS (AT2G02010.2)	TTS (AT2G02010.2)	-1408	AT2G02000.1	814731	At.41525	NM_126261		GAD3	F14H20.7|F14H20_7|glutamate decarboxylase 3	glutamate decarboxylase 3	protein-coding	58.1	279	122	59.4	2.05	8.26e-13
2-22794	2	3500732	3500970	+	57.9	238	promoter-TSS (AT2G07665.1)	promoter-TSS (AT2G07665.1)	-239	AT2G07665.1	28717837		NM_001335342		AT2G07665	-	hypothetical protein	protein-coding	57.9	283	130.5	62.9	2.08	9.11e-14
5-54901	5	26599144	26599453	+	57.9	309	promoter-TSS (AT5G66640.4)	promoter-TSS (AT5G66640.4)	-53	AT5G66640.4	836796	At.28154	NM_126062		DAR3	DA1-related protein 3|MSN2.2|MSN2_2	DA1-related protein 3	protein-coding	57.9	303	120	44.3	2.71	5.41e-21
3-50556	3	23368540	23368878	+	57.9	338	promoter-TSS (AT3G09945.1)	promoter-TSS (AT3G09945.1)	-280	AT3G09945.1	28719257		NR_141578		AT3G09945	-	ncRNA	ncRNA	57.9	238	114.5	40.4	2.83	2.51e-21
1-51173	1	6634583	6634866	+	57.9	283	TTS (AT1G05477.1)	TTS (AT1G05477.1)	614	AT1G05477.1	28716318		NR_138905		AT1G05477	-	ncRNA	ncRNA	57.9	338	120.5	39.5	3.05	5.71e-25
1-57216	1	28744942	28745245	+	57.9	303	Intergenic	Intergenic	-1740	AT1G76600.1	843993	At.19394	NM_106310		AT1G76600	F14G6.20|F14G6_20	poly polymerase	protein-coding	57.9	309	118.5	55.1	2.15	1.27e-13
1-61107	1	7352029	7352334	+	57.6	305	Intergenic	Intergenic	6025	AT1G21010.1	838695	At.41675	NM_101954		AT1G21010	F9H16.19|F9H16_19	poly polymerase	protein-coding	57.6	305	133.5	60.9	2.19	1e-15
5-46341	5	1731676	1731962	+	57.6	286	promoter-TSS (AT5G05760.1)	promoter-TSS (AT5G05760.1)	137	AT5G01105.1	28720357		NR_142477		AT5G01105	-	ncRNA	ncRNA	57.6	324	122.5	56	2.19	1.76e-14
1-63189	1	9786996	9787320	+	57.6	324	Intergenic	Intergenic	-2533	AT1G28080.2	839701	At.48076	NM_102573		AT1G28080	F13K9.18|F13K9_18	RING finger protein	protein-coding	57.6	349	126.5	60.9	2.08	2.11e-13
3-40790	3	4502336	4502685	+	57.6	349	Intergenic	Intergenic	-1557	AT3G13740.3	820583	At.19293	NM_112224		AT3G13740	-	Ribonuclease III family protein	protein-coding	57.6	286	119	48.7	2.44	1.45e-17
5-42705	5	16859678	16859975	+	57.4	297	promoter-TSS (AT5G42200.1)	promoter-TSS (AT5G42200.1)	-460	AT5G42200.1	834225	At.43326	NM_123585		AT5G42200	MJC20.31|MJC20_31	RING/U-box superfamily protein	protein-coding	57.4	314	121	42.9	2.82	1.45e-22
2-36186	2	11907507	11907819	+	57.4	312	Intergenic	Intergenic	-3601	AT2G27950.3	817339	At.38695	NM_128354		AT2G27950	T1E2.13|T1E2_13	Ring/U-Box superfamily protein	protein-coding	57.4	238	115.5	41.9	2.76	1.23e-20
1-55897	1	9786190	9786504	+	57.4	314	Intergenic	Intergenic	-3344	AT1G28080.2	839701	At.48076	NM_102573		AT1G28080	F13K9.18|F13K9_18	RING finger protein	protein-coding	57.4	312	127	42.4	3	8.94e-26
2-37670	2	3478176	3478414	+	57.4	238	exon (AT2G07787.1, exon 2 of 2)	exon (AT2G07787.1, exon 2 of 2)	901	AT2G07658.1	28717833		NM_001335338		AT2G07658	-	hypothetical protein	protein-coding	57.4	297	118.5	56.5	2.1	6.65e-13
5-38433	5	23371689	23371972	+	57.4	283	exon (AT5G57690.1, exon 10 of 10)	exon (AT5G57690.1, exon 10 of 10)	2846	AT5G57690.1	835876	At.55605	NM_125152		DGK4	ATDGK4|MRI1.5|MRI1_5|diacylglycerol kinase 4	diacylglycerol kinase 4	protein-coding	57.4	283	123	42.4	2.9	6.98e-24
3-49724	3	763393	763729	+	57.1	336	promoter-TSS (AT3G03270.2)	promoter-TSS (AT3G03270.2)	-192	AT3G03270.2	821303	At.26182	NM_111197		AT3G03270	T17B22.4|T17B22_4	Adenine nucleotide alpha hydrolases-like superfamily protein	protein-coding	57.1	275	123.5	55.1	2.24	2.41e-15
2-27609	2	17931523	17931801	+	57.1	278	promoter-TSS (AT2G43130.1)	promoter-TSS (AT2G43130.1)	199	AT2G09420.1	28718146		NR_140533		AT2G09420	-	ncRNA	ncRNA	57.1	278	122.5	43.9	2.79	3e-22
1-42633	1	29373649	29373924	+	57.1	275	promoter-TSS (AT1G78090.2)	promoter-TSS (AT1G78090.2)	-17	AT1G78090.1	844144	At.20226	NM_106458		TPPB	ATTPPB|Arabidopsis thaliana trehalose-6-phosphate phosphatase B|T11I11.2|T11I11_2|TREHALOSE-6-PHOSPHATE PHOSPHATASE|trehalose-6-phosphate phosphatase|trehalose-6-phosphate phosphatase B	trehalose-6-phosphate phosphatase	protein-coding	57.1	289	123	57	2.16	2.54e-14
2-30015	2	19181822	19182111	+	57.1	289	TTS (AT2G46700.2)	TTS (AT2G46700.2)	1261	AT2G46690.1	819281	At.36475	NM_130234		AT2G46690	SAUR32|SMALL AUXIN UPREGULATED RNA 32|T3A4.7	SAUR-like auxin-responsive protein family	protein-coding	57.1	336	117.5	46.8	2.51	5.01e-18
1-66749	1	22344772	22345095	+	56.9	323	intron (AT1G60670.4, intron 3 of 6)	intron (AT1G60670.4, intron 3 of 6)	1278	AT1G60670.1	842361	At.19209	NM_104750		AT1G60670	F8A5.19|F8A5_19	hypothetical protein (DUF3755)	protein-coding	56.9	323	125	33.6	3.72	1.22e-33
2-39162	2	11362260	11362552	+	56.9	292	TTS (AT2G08160.1)	TTS (AT2G08160.1)	209	AT2G08165.1	28717905		NR_140291		AT2G08165	-	ncRNA	ncRNA	56.9	318	119	48.7	2.44	1.45e-17
4-18173	4	10008189	10008437	+	56.9	248	promoter-TSS (AT4G18020.8)	promoter-TSS (AT4G18020.8)	-687	AT4G18020.6	827527	At.25394	NM_117912		APRR2	PRR2|PSEUDO-RESPONSE REGULATOR 2|T6K21.200|T6K21_200	CheY-like two-component responsive regulator family protein	protein-coding	56.9	292	123.5	46.3	2.67	7.43e-21
5-45113	5	5953291	5953589	+	56.9	298	promoter-TSS (AT5G02825.1)	promoter-TSS (AT5G02825.1)	270	AT5G17980.1	831665	At.51249	NM_121803		AT5G17980	MCM23.5|MCM23_5	C2 calcium/lipid-binding plant phosphoribosyltransferase family protein	protein-coding	56.9	248	125	46.3	2.7	1.02e-21
1-55425	1	25402303	25402621	+	56.9	318	exon (AT1G67750.1, exon 2 of 4)	exon (AT1G67750.1, exon 2 of 4)	948	AT1G67750.1	843100	At.20989	NM_105443		AT1G67750	F12A21.12|F12A21_12	Pectate lyase family protein	protein-coding	56.9	298	117.5	52.1	2.25	8.27e-15
2-32979	2	10515318	10515647	+	56.6	329	promoter-TSS (AT2G24700.1)	promoter-TSS (AT2G24700.1)	-71	AT2G24700.1	817006	At.50095	NM_128031		AT2G24700	F27A10.1|F27A10_1	Transcriptional factor B3 family protein	protein-coding	56.6	269	119	54.1	2.2	1.83e-14
2-28295	2	15734550	15734850	+	56.6	300	promoter-TSS (AT2G08880.1)	promoter-TSS (AT2G08880.1)	-208	AT2G08880.1	28718041		NR_140425		AT2G08880	-	ncRNA	ncRNA	56.6	329	128	42.9	2.98	7.87e-26
1-46839	1	28939084	28939353	+	56.6	269	promoter-TSS (AT1G77000.2)	promoter-TSS (AT1G77000.2)	-929	AT1G77000.2	844036	At.28008	NM_106351		SKP2B	ARABIDOPSIS HOMOLOG OF HOMOLOG OF HUMAN SKP2 2|ATSKP2;2|F22K20.10|F22K20_10	RNI-like superfamily protein	protein-coding	56.6	300	118.5	49.7	2.38	1.41e-16
3-42373	3	19849869	19850167	+	56.4	298	exon (AT3G53540.2, exon 1 of 4)	exon (AT3G53540.2, exon 1 of 4)	373	AT3G53540.2	824522	At.28142	NM_115214		TRM19	TON1 Recruiting Motif 19	afadin	protein-coding	56.4	282	123	60.4	2.04	1.12e-12
2-39427	2	16929722	16930010	+	56.4	288	promoter-TSS (AT2G40540.5)	promoter-TSS (AT2G40540.5)	-689	AT2G40540.3	818649	At.10816	NM_129616		KT2	ATKT2|ATKT2P|ATKUP2|KUP2|SHY3|T2P4.11|T2P4_11|TRK2|potassium transporter 2	potassium transporter 2	protein-coding	56.4	288	116	52.6	2.2	3.4e-14
5-53373	5	4101889	4102169	+	56.4	280	promoter-TSS (AT5G12970.1)	promoter-TSS (AT5G12970.1)	-86	AT5G12970.1	831137	At.49791	NM_121300		AT5G12970	T24H18.140|T24H18_140	Calcium-dependent lipid-binding (CaLB domain) plant phosphoribosyltransferase family protein	protein-coding	56.4	332	123	56.5	2.18	1.43e-14
1-48663	1	21657261	21657543	+	56.4	282	Intergenic	Intergenic	4414	AT1G58340.1	842203	At.447	NM_104614		ZF14	BCD1|BUSH-AND-CHLOROTIC-DWARF 1|F19C14.5|F19C14_5|ZRIZI|ZRZ	MATE efflux family protein	protein-coding	56.4	290	120.5	56.5	2.13	1.47e-13
5-54948	5	916244	916536	+	56.4	292	intron (AT5G03610.1, intron 2 of 4)	intron (AT5G03610.1, intron 2 of 4)	1005	AT5G03610.1	831778	At.22526	NM_120442		AT5G03610	F17C15.30|F17C15_30	GDSL-like Lipase/Acylhydrolase superfamily protein	protein-coding	56.4	298	116	55.1	2.11	5.88e-13
3-40692	3	1005540	1005872	+	56.4	332	promoter-TSS (AT3G03900.2)	promoter-TSS (AT3G03900.2)	-681	AT3G03900.2	821077	At.53172	NM_001337491		APK3	F20H23.5|F20H23_5|adenosine-5'-phosphosulfate (APS) kinase 3	adenosine-5'-phosphosulfate (APS) kinase 3	protein-coding	56.4	278	120.5	42.9	2.81	4.1e-22
5-41368	5	8028082	8028387	+	56.4	305	promoter-TSS (AT5G23810.1)	promoter-TSS (AT5G23810.1)	-4	AT5G23810.3	832446	At.26436	NM_122286		AAP7	MRO11.15|MRO11_15|amino acid permease 7	amino acid permease 7	protein-coding	56.4	292	129	44.8	2.88	1.17e-24
4-37962	4	18252996	18253274	+	56.4	278	promoter-TSS (AT4G39190.1)	promoter-TSS (AT4G39190.1)	81	AT4G39190.1	830074	At.64217	NM_120079		AT4G39190	T22F8.90|T22F8_90	nucleolar-like protein	protein-coding	56.4	280	117	57	2.05	2.36e-12
3-44916	3	11903651	11903941	+	56.4	290	Intergenic	Intergenic	-5074	AT3G30260.1	822726	At.36813	NM_113925		AGL79	AGAMOUS-like 79	AGAMOUS-like 79	protein-coding	56.4	305	128.5	48.2	2.66	1.39e-21
5-52484	5	3315166	3315464	+	56.1	298	promoter-TSS (AT5G10510.5)	promoter-TSS (AT5G10510.5)	-86	AT5G10510.4	830915	At.50705	NM_121089		AIL6	AINTEGUMENTA-like 6|F12B17.140|F12B17_140|PLETHORA 3|PLT3	AINTEGUMENTA-like 6	protein-coding	56.1	281	113	50.2	2.25	1.88e-14
5-40060	5	26533943	26534236	+	56.1	293	promoter-TSS (AT5G66450.2)	promoter-TSS (AT5G66450.2)	-525	AT5G66450.2	836777	At.28866	NM_126043		LPPepsilon2	K1F13.10|K1F13_10|lipid phosphate phosphatase epsilon 2	Phosphatidic acid phosphatase (PAP2) family protein	protein-coding	56.1	309	123	55.1	2.23	2.41e-15
4-28181	4	2121481	2121765	+	56.1	284	promoter-TSS (AT4G04340.1)	promoter-TSS (AT4G04340.1)	-884	AT4G04340.1	825754	At.22105	NM_116672		AT4G04340	T19B17.6|T19B17_6|induced Ca2+ increase 1 (osca1)|osca1|reduced hyperosmolality	ERD (early-responsive to dehydration stress) family protein	protein-coding	56.1	284	120.5	55.6	2.17	4.75e-14
5-58391	5	20663680	20664059	+	56.1	379	Intergenic	Intergenic	3443	AT5G50800.1	835152	At.29712	NM_124458		SWEET13	AtSWEET13|K7B16.1|K7B16_1	Nodulin MtN3 family protein	protein-coding	56.1	298	117.5	34.1	3.44	1.21e-28
1-65954	1	29225791	29226100	+	56.1	309	Intergenic	Intergenic	5407	AT1G77740.2	844110	At.34409	NM_106423		PIP5K2	phosphatidylinositol-4-phosphate 5-kinase 2	phosphatidylinositol-4-phosphate 5-kinase 2	protein-coding	56.1	379	119.5	48.2	2.48	7.11e-18
1-56532	1	4136848	4137129	+	56.1	281	promoter-TSS (AT1G12200.1)	promoter-TSS (AT1G12200.1)	-523	AT1G12200.1	837773	At.42086	NM_101092		FMO	T28K15.7|T28K15_7|flavin monooxygenase	Flavin-binding monooxygenase family protein	protein-coding	56.1	293	117.5	57	2.06	2.36e-12
2-27877	2	13793082	13793358	+	55.8	276	TTS (AT2G32487.1)	TTS (AT2G32487.1)	1333	AT2G32487.1	5007918	At.50115	NM_001084525		AT2G32487	-	hypothetical protein	protein-coding	55.8	348	121	58.5	2.07	6.03e-13
5-57605	5	24242289	24242594	+	55.8	305	TTS (AT5G60210.3)	TTS (AT5G60210.3)	1631	AT5G60200.1	836142	At.29177	NM_125413		TMO6	F15L12.10|F15L12_10|TARGET OF MONOPTEROS 6	TARGET OF MONOPTEROS 6	protein-coding	55.8	276	117	54.6	2.14	1.57e-13
1-72024	1	3307329	3307677	+	55.8	348	promoter-TSS (AT1G10120.1)	promoter-TSS (AT1G10120.1)	-547	AT1G10120.1	837549	At.43391	NM_100886		AT1G10120	CIB4|CRY2-interacting bHLH 4|T27I1.15|T27I1_15	basic helix-loop-helix (bHLH) DNA-binding superfamily protein	protein-coding	55.8	305	114.5	39	2.94	1.6e-22
5-46954	5	26727995	26728268	+	55.8	273	TTS (AT5G66930.2)	TTS (AT5G66930.2)	584	AT5G66940.1	836828	At.66743	NM_126093		AT5G66940	K8A10.1|K8A10_1	Dof-type zinc finger DNA-binding family protein	protein-coding	55.8	273	114.5	51.2	2.24	2.82e-14
3-39044	3	896542	896817	+	55.6	275	Intergenic	Intergenic	-4027	AT3G01315.1	28718476		NR_140825		AT3G01315	-	ncRNA	ncRNA	55.6	302	117.5	49.7	2.36	3.38e-16
4-38955	4	11976698	11976972	+	55.6	274	promoter-TSS (AT4G22790.1)	promoter-TSS (AT4G22790.1)	14	AT4G22790.1	828378	At.32496	NM_118408		AT4G22790	T12H17.180|T12H17_180	MATE efflux family protein	protein-coding	55.6	332	116.5	47.3	2.46	2.59e-17
1-64864	1	30133347	30133659	+	55.6	312	promoter-TSS (AT1G80100.2)	promoter-TSS (AT1G80100.2)	-215	AT1G80100.3	844350	At.52576	NM_106659		HP6	AHP6|F18B13.18|F18B13_18|histidine phosphotransfer protein 6	histidine phosphotransfer protein 6	protein-coding	55.6	312	114.5	42.9	2.67	1.79e-19
5-39907	5	19689855	19690104	+	55.6	249	TTS (AT5G48570.1)	TTS (AT5G48570.1)	3866	AT5G48570.1	834913	At.29841	NM_124233		AT5G48570	ATFKBP65|FKBP65|K15N18.12|K15N18_12|ROF2	FKBP-type peptidyl-prolyl cis-trans isomerase family protein	protein-coding	55.6	275	115.5	32.6	3.54	3.91e-29
4-38434	4	14339708	14340015	+	55.6	307	Intergenic	Intergenic	-1090	AT4G29100.2	829031	At.3408	NM_119054		AT4G29100	F19B15.130|F19B15_130	basic helix-loop-helix (bHLH) DNA-binding superfamily protein	protein-coding	55.6	274	121.5	36.5	3.32	3.01e-28
1-71474	1	21447158	21447460	+	55.6	302	promoter-TSS (AT1G58007.1)	promoter-TSS (AT1G58007.1)	-132	AT1G58007.1	5007813	At.68385	NM_001124039		AT1G58007	-	multidrug resistance protein	protein-coding	55.6	307	118	24.9	4.75	1.95e-41
1-56372	1	29381278	29381610	+	55.6	332	Intergenic	Intergenic	-6228	AT1G78100.1	844146	At.22971	NM_106460		AUF1	T11I11.4|T11I11_4|auxin up-regulated f-box protein 1	F-box family protein	protein-coding	55.6	249	120	59	2.04	2.11e-12
2-35962	2	3490928	3491211	+	55.3	283	intron (AT2G05365.1, intron 1 of 1)	intron (AT2G05365.1, intron 1 of 1)	756	AT2G05365.1	28717643		NR_140073		AT2G05365	-	ncRNA	ncRNA	55.3	283	111.5	27.8	4.01	1.15e-32
4-34330	4	15608094	15608414	+	55.3	320	promoter-TSS (AT4G32330.2)	promoter-TSS (AT4G32330.2)	-651	AT4G32330.3	829367	At.20919	NM_119385		AT4G32330	F8B4.30	TPX2 (targeting protein for Xklp2) protein family	protein-coding	55.3	275	117.5	34.6	3.4	3.93e-28
2-33159	2	16123237	16123512	+	55.3	275	promoter-TSS (AT2G38510.1)	promoter-TSS (AT2G38510.1)	-611	AT2G38510.1	818433	At.53066	NM_129408		AT2G38510	T6A23.29|T6A23_29	MATE efflux family protein	protein-coding	55.3	320	115	52.1	2.21	4.18e-14
1-34239	1	13357909	13358141	+	55.1	232	Intergenic	Intergenic	-3800	AT1G35895.1	28717311		NM_001333171		AT1G35895	-	transmembrane protein	protein-coding	55.1	288	117	51.7	2.27	4.45e-15
1-70879	1	6016678	6016966	+	55.1	288	promoter-TSS (AT1G17500.1)	promoter-TSS (AT1G17500.1)	-986	AT1G17500.1	838324	At.27975	NM_101612		AT1G17500	F1L3.21|F1L3_21	ATPase E1-E2 type family protein / haloacid dehalogenase-like hydrolase family protein	protein-coding	55.1	332	121	58.5	2.07	6.03e-13
1-69793	1	8421139	8421471	+	55.1	332	exon (AT1G05833.1, exon 1 of 1)	exon (AT1G05833.1, exon 1 of 1)	323	AT1G05833.1	28716384		NR_138971		AT1G05833	-	ncRNA	ncRNA	55.1	232	111.5	53.6	2.08	4.94e-12
1-57252	1	29880843	29881134	+	55.1	291	Intergenic	Intergenic	-1709	AT1G79430.2	844281	At.23550	NM_106591		APL	ALTERED PHLOEM DEVELOPMENT|T8K14.15|T8K14_15|WDY|WOODY	Homeodomain-like superfamily protein	protein-coding	55.1	291	116.5	35.1	3.32	4.17e-27
5-37257	5	7701464	7701728	+	55.1	264	Intergenic	Intergenic	-1445	AT5G23010.2	832365	At.7567	NM_122207		MAM1	2-ISOPROPYLMALATE SYNTHASE|2-ISOPROPYLMALATE SYNTHASE 3|IMS3|METHYLTHIOALKYLMALATE SYNTHASE|T20O7.3|T20O7_3|methylthioalkylmalate synthase 1	methylthioalkylmalate synthase 1	protein-coding	55.1	300	121.5	47.8	2.54	5.34e-19
5-55028	5	3197114	3197414	+	55.1	300	TTS (AT5G10180.1)	TTS (AT5G10180.1)	-1634	AT5G10190.1	830883	At.1632	NM_121057		AT5G10190	F18D22.5	Major facilitator superfamily protein	protein-coding	55.1	264	112.5	49.2	2.29	1.24e-14
2-42083	2	14333303	14333603	+	54.8	300	Intergenic	Intergenic	-3206	AT2G08645.1	28717997		NR_140381		AT2G08645	-	ncRNA	ncRNA	54.8	300	113.5	54.1	2.1	1.9e-12
3-40819	3	5311483	5311807	+	54.8	324	promoter-TSS (AT3G15670.1)	promoter-TSS (AT3G15670.1)	-657	AT3G15670.1	820810	At.5382	NM_112437		AT3G15670	-	Late embryogenesis abundant protein (LEA) family protein	protein-coding	54.8	324	113	42.4	2.67	2.12e-19
3-43562	3	16282703	16283018	+	54.8	315	promoter-TSS (AT3G44730.2)	promoter-TSS (AT3G44730.2)	-973	AT3G44730.2	823602	At.36116	NM_114341		KP1	ARABIDOPSIS KINESIN-LIKE PROTEIN 1|ATKP1|AtKIN14h|kinesin-like protein 1	kinesin-like protein 1	protein-coding	54.8	315	117.5	56.5	2.08	1.4e-12
5-56458	5	20657971	20658275	+	54.8	304	promoter-TSS (AT5G50790.1)	promoter-TSS (AT5G50790.1)	-122	AT5G50790.1	835151	At.7905	NM_124457		SWEET10	AtSWEET10|MFB16.26|MFB16_26	Nodulin MtN3 family protein	protein-coding	54.8	304	114	40	2.85	1.02e-21
2-37033	2	455177	455471	+	54.6	294	promoter-TSS (AT2G01970.1)	promoter-TSS (AT2G01970.1)	-365	AT2G01970.1	814728	At.48409	NM_126258		AT2G01970	F14H20.4|F14H20_4	Endomembrane protein 70 protein family	protein-coding	54.6	279	116	52.1	2.22	1.87e-14
4-23489	4	7957047	7957283	+	54.6	236	TTS (AT4G13700.1)	TTS (AT4G13700.1)	-1396	AT4G13690.1	827003	At.70794	NM_117443		AT4G13690	F18A5.80|F18A5_80	RNA-binding protein	protein-coding	54.6	291	114	54.1	2.11	8.95e-13
2-21244	2	6646950	6647183	+	54.6	233	promoter-TSS (AT2G06395.1)	promoter-TSS (AT2G06395.1)	-362	AT2G06395.1	28717711		NR_140140		AT2G06395	-	ncRNA	ncRNA	54.6	294	117	56	2.09	8.2e-13
2-41371	2	15334403	15334703	+	54.6	300	promoter-TSS (AT2G36570.1)	promoter-TSS (AT2G36570.1)	-731	AT2G36570.1	818230	At.37538	NM_129213		AT2G36570	F1O11.20|F1O11_20|PXC1|PXY/TDR-correlated 1	Leucine-rich repeat protein kinase family protein	protein-coding	54.6	233	115.5	45.3	2.55	3.45e-18
5-41034	5	22111788	22112069	+	54.6	281	promoter-TSS (AT5G54460.1)	promoter-TSS (AT5G54460.1)	-979	AT5G54460.1	835534	At.65678	NM_124826		AT5G54460	F24B18.8|F24B18_8	wound-responsive protein-like protein	protein-coding	54.6	300	114.5	42.9	2.67	1.79e-19
1-45981	1	18541181	18541460	+	54.6	279	promoter-TSS (AT1G50040.1)	promoter-TSS (AT1G50040.1)	-741	AT1G50040.1	841428	At.43578	NM_103892		AT1G50040	F2J10.8|F2J10_8	formin-like protein, putative (DUF1005)	protein-coding	54.6	236	116	49.7	2.33	7.99e-16
1-54423	1	19693955	19694246	+	54.6	291	Intergenic	Intergenic	-3511	AT1G52880.1	841721	At.11024	NM_104166		NAM	ANAC018|ATNAM|Arabidopsis NAC domain containing protein 18|F14G24.15|F14G24_15|NAC DOMAIN PROTEIN NAM|NAC-REGULATED SEED MORPHOLOGY 2|NARS2|NO APICAL MERISTEM	NAC (No Apical Meristem) domain transcriptional regulator superfamily protein	protein-coding	54.6	280	114.5	47.3	2.42	1.57e-16
4-34293	4	14632618	14632898	+	54.6	280	exon (AT4G29920.1, exon 3 of 3)	exon (AT4G29920.1, exon 3 of 3)	-1954	AT4G29910.2	829114	At.31879	NM_119137		ORC5	ATORC5|EMB2798|EMBRYO DEFECTIVE 2798|F27B13.150|F27B13_150|ORIGIN RECOGNITION COMPLEX SUBUNIT 5|origin recognition complex protein 5	origin recognition complex protein 5	protein-coding	54.6	281	114	55.1	2.07	2.63e-12
5-47843	5	5874045	5874391	+	54.3	346	promoter-TSS (AT5G02785.1)	promoter-TSS (AT5G02785.1)	-405	AT5G02785.1	28720499		NR_142628		AT5G02785	-	ncRNA	ncRNA	54.3	313	112	47.8	2.35	1.78e-15
1-69337	1	28810729	28811042	+	54.3	313	promoter-TSS (AT1G76750.1)	promoter-TSS (AT1G76750.1)	-155	AT1G76750.1	844009	At.34618	NM_106325		EC1.1	EGG CELL 1.1|F28O16.12|F28O16_12	egg cell-secreted-like protein (DUF1278)	protein-coding	54.3	346	120	51.2	2.35	1.85e-16
5-46309	5	916682	916979	+	54.1	297	intron (AT5G03610.1, intron 2 of 4)	intron (AT5G03610.1, intron 2 of 4)	1445	AT5G03610.1	831778	At.22526	NM_120442		AT5G03610	F17C15.30|F17C15_30	GDSL-like Lipase/Acylhydrolase superfamily protein	protein-coding	54.1	301	113.5	34.6	3.28	4.95e-26
1-50400	1	5019707	5020008	+	54.1	301	promoter-TSS (AT1G14630.2)	promoter-TSS (AT1G14630.2)	57	AT1G14630.1	838025	At.49883	NM_101330		AT1G14630	T5E21.19|T5E21_19	XRI1-like protein	protein-coding	54.1	275	111.5	50.2	2.22	9.58e-14
1-51501	1	22777012	22777287	+	54.1	275	Intergenic	Intergenic	-2429	AT1G61680.2	842465	At.36397	NM_104850		TPS14	ATTPS14|T13M11.3|T13M11_3|TERPENE SYNTHASE 14|terpene synthase 14	terpene synthase 14	protein-coding	54.1	297	112	55.6	2.02	1.88e-11
1-51343	1	12135054	12135331	+	53.8	277	Intergenic	Intergenic	-4748	AT1G33440.1	840237	At.49935	NM_103069		AT1G33440	AtNPF4.4|F10C21.11|F10C21_11|NPF4.4|NRT1/ PTR family 4.4	Major facilitator superfamily protein	protein-coding	53.8	277	112	43.4	2.58	2.77e-18
3-38587	3	3826574	3826847	+	53.8	273	promoter-TSS (AT3G12020.4)	promoter-TSS (AT3G12020.4)	-186	AT3G12020.4	820376	At.43261	NM_112036		AT3G12020	-	P-loop containing nucleoside triphosphate hydrolases superfamily protein	protein-coding	53.8	273	117	58.5	2	1.08e-11
5-57518	5	22263535	22263867	+	53.6	332	TTS (AT5G54810.1)	TTS (AT5G54810.1)	2567	AT5G54800.1	835570	At.19905	NM_124861		GPT1	ARABIDOPSIS GLUCOSE 6-PHOSPHATE/PHOSPHATE TRANSLOCATOR 1|ATGPT1|glucose 6-phosphate/phosphate translocator 1	glucose 6-phosphate/phosphate translocator 1	protein-coding	53.6	301	113	35.6	3.18	4.36e-25
1-40942	1	23694745	23694979	+	53.6	234	Intergenic	Intergenic	-1858	AT1G63850.1	842688	At.36074	NM_105060		AT1G63850	T12P18.13|T12P18_13	BTB/POZ domain-containing protein	protein-coding	53.6	234	113	40.9	2.76	1.7e-20
5-54993	5	2186467	2186780	+	53.6	313	promoter-TSS (AT5G07030.1)	promoter-TSS (AT5G07030.1)	-651	AT5G07030.1	830594	At.22613	NM_120785		AT5G07030	MOJ9.20|MOJ9_20	Eukaryotic aspartyl protease family protein	protein-coding	53.6	307	109.5	52.6	2.08	7.52e-12
1-59488	1	12136325	12136626	+	53.6	301	Intergenic	Intergenic	-6031	AT1G33440.1	840237	At.49935	NM_103069		AT1G33440	AtNPF4.4|F10C21.11|F10C21_11|NPF4.4|NRT1/ PTR family 4.4	Major facilitator superfamily protein	protein-coding	53.6	313	114	37	3.08	3.16e-24
3-40129	3	1856325	1856632	+	53.6	307	TTS (AT3G06140.1)	TTS (AT3G06140.1)	-1281	AT3G06130.1	819786	At.18931	NM_111488		AT3G06130	-	Heavy metal transport/detoxification superfamily protein	protein-coding	53.6	332	112	55.6	2.02	1.88e-11
2-38953	2	3412643	3412882	+	53.3	239	exon (AT2G07715.1, exon 3 of 3)	exon (AT2G07715.1, exon 3 of 3)	2165	AT2G07715.1	815389	At.70402	NM_126755		AT2G07715	T18C6.19|T18C6_19	Nucleic acid-binding, OB-fold-like protein	protein-coding	53.3	320	119	58.5	2.04	2.6e-12
1-62524	1	23243037	23243357	+	53.3	320	Intergenic	Intergenic	3752	AT1G62770.1	842576	At.43230	NM_104955		AT1G62770	F23N19.14|F23N19_14	Plant invertase/pectin methylesterase inhibitor superfamily protein	protein-coding	53.3	239	107.5	34.1	3.15	1.91e-23
5-57541	5	22893732	22894040	+	53.3	308	TTS (AT5G56540.1)	TTS (AT5G56540.1)	735	AT5G56540.1	835755	At.24267	NM_125037		AGP14	ARABINOGALACTAN PROTEIN 14|ATAGP14|MKN22.5|MKN22_5|arabinogalactan protein 14	arabinogalactan protein 14	protein-coding	53.3	314	111.5	43.9	2.54	1.54e-17
3-50450	3	21329963	21330277	+	53.3	314	TTS (AT3G57587.1)	TTS (AT3G57587.1)	1306	AT3G57590.2	824928	At.65286	NM_115619		AT3G57590	-	F-box and associated interaction domains-containing protein	protein-coding	53.3	325	113.5	51.2	2.22	6.33e-14
3-48834	3	21367970	21368295	+	53.3	325	Intergenic	Intergenic	-2625	AT3G57670.1	824936	At.28310	NM_115627		NTT	NO TRANSMITTING TRACT|WIP domain protein 2|WIP2	C2H2-type zinc finger family protein	protein-coding	53.3	308	114	46.3	2.46	3.81e-17
4-28073	4	16360647	16360916	+	53.1	269	Intergenic	Intergenic	3360	AT4G34160.1	829564	At.22721	NM_119579		CYCD3;1	CYCD3|CYCLIN D3;1|F28A23.80|F28A23_80	CYCLIN D3;1	protein-coding	53.1	272	107	42.4	2.52	6.86e-17
5-38582	5	3312817	3313052	+	53.1	235	promoter-TSS (ENSRNA049758091-T1)	promoter-TSS (ENSRNA049758091-T1)	-864	at5g01755									53.1	338	123	46.3	2.66	7.43e-21
5-43452	5	19656524	19656799	+	53.1	275	Intergenic	Intergenic	-1419	AT5G48510.1	834907		NM_124227		AT5G48510	MJE7.15|MJE7_15	BTB/POZ domain-containing protein	protein-coding	53.1	310	110.5	37.5	2.94	7.12e-22
4-35013	4	611828	612138	+	53.1	310	Intergenic	Intergenic	3527	AT4G01450.4	828176	At.34427	NM_116375		UMAMIT30	F11O4.14|F11O4_14|Usually multiple acids move in and out Transporters 30	nodulin MtN21 /EamA-like transporter family protein	protein-coding	53.1	269	108.5	37	2.93	2.41e-21
1-71900	1	43053	43325	+	53.1	272	exon (AT1G04003.1, exon 1 of 1)	exon (AT1G04003.1, exon 1 of 1)	106	AT1G04003.1	28716032		NR_138630		AT1G04003	-	ncRNA	ncRNA	53.1	235	115	55.6	2.07	2.13e-12
2-38950	2	3334975	3335313	+	53.1	338	promoter-TSS (AT2G07689.1)	promoter-TSS (AT2G07689.1)	545	AT2G05205.1	28717632		NR_140069		AT2G05205	-	ncRNA	ncRNA	53.1	275	115.5	33.6	3.44	4.4e-28
3-43150	3	323131	323435	+	52.8	304	promoter-TSS (AT3G01950.1)	promoter-TSS (AT3G01950.1)	-1	AT3G01940.1	28718530	At.65057	NM_001337365		AT3G01940	F1C9.28|F1C9_28	transmembrane protein, putative (DUF 3339)	protein-coding	52.8	284	108.5	53.1	2.04	2.63e-11
5-38928	5	22593796	22594074	+	52.8	278	promoter-TSS (AT5G55830.1)	promoter-TSS (AT5G55830.1)	-682	AT5G55830.1	835677	At.29420	NM_124965		AT5G55830	L-type lectin receptor kinase S.7|LecRK-S.7|MDF20.27|MDF20_27	Concanavalin A-like lectin protein kinase family protein	protein-coding	52.8	304	113	34.6	3.27	4.95e-26
1-63247	1	11334655	11334939	+	52.8	284	Intergenic	Intergenic	-1257	AT1G31660.1	840053	At.40300	NM_102901		AT1G31660	ENP1|Essential Nuclear Protein 1|F27M3.14|F27M3_14|atENP1	bystin-like protein	protein-coding	52.8	278	115	55.6	2.07	2.13e-12
1-61036	1	4902218	4902492	+	52.5	274	promoter-TSS (AT1G05067.1)	promoter-TSS (AT1G05067.1)	-564	AT1G05067.1	28716240		NR_138829		AT1G05067	-	ncRNA	ncRNA	52.5	323	110.5	46.8	2.36	2.66e-15
2-23232	2	15095708	15095994	+	52.5	286	Intergenic	Intergenic	-3436	AT2G35940.1	818167	At.23033	NM_129153		BLH1	BEL1-like homeodomain 1|EDA29|F11F19.15|F11F19_15|embryo sac development arrest 29	BEL1-like homeodomain 1	protein-coding	52.5	299	115.5	54.1	2.14	4.18e-13
2-14228	2	3365538	3365731	+	52.5	193	intron (AT2G07667.2, intron 3 of 5)	intron (AT2G07667.2, intron 3 of 5)	1095	AT2G07667.1	7922538	At.47777	NM_001161032		AT2G07667	-	hypothetical protein	protein-coding	52.5	274	109.5	54.1	2.02	3.54e-11
3-40160	3	2852653	2852957	+	52.5	304	Intergenic	Intergenic	-1479	at3g09285									52.5	193	109	45.8	2.38	1.66e-15
1-64037	1	4837084	4837383	+	52.5	299	TTS (AT1G14140.1)	TTS (AT1G14140.1)	538	AT1G14130.1	837972	At.41987	NM_101278		AT1G14130	F7A19.21|F7A19_21	2-oxoglutarate (2OG) and Fe(II)-dependent oxygenase superfamily protein	protein-coding	52.5	282	119	56	2.12	1.81e-13
2-32896	2	7903333	7903615	+	52.5	282	Intergenic	Intergenic	-4232	AT2G18160.1	816329	At.23493	NM_127373		bZIP2	ATBZIP2|F8D23.6|F8D23_6|FLORAL TRANSITION AT THE MERISTEM3|FTM3|G-BOX BINDING FACTOR 5|GBF5|TRANSCRIPTION FACTOR GBF5|basic leucine-zipper 2	basic leucine-zipper 2	protein-coding	52.5	279	117.5	42.9	2.74	8.89e-21
2-38491	2	10215069	10215348	+	52.5	279	intron (AT2G24010.1, intron 1 of 7)	intron (AT2G24010.1, intron 1 of 7)	534	AT2G24010.3	816935		NM_127963		scpl23	T29E15.21|T29E15_21|serine carboxypeptidase-like 23	serine carboxypeptidase-like 23	protein-coding	52.5	286	111	46.8	2.37	1.11e-15
1-66167	1	4689100	4689423	+	52.5	323	TTS (AT1G13670.1)	TTS (AT1G13670.1)	-1032	AT1G13680.1	837929	At.42015	NM_101237		AT1G13680	F21F23.12|F21F23_12	PLC-like phosphodiesterases superfamily protein	protein-coding	52.5	304	110.5	39.5	2.8	2.74e-20
2-34287	2	290065	290337	+	52.3	272	promoter-TSS (AT2G04075.1)	promoter-TSS (AT2G04075.1)	-736	AT2G04075.1	28717544		NR_139984		AT2G04075	-	ncRNA	ncRNA	52.3	338	107	44.8	2.39	2.46e-15
1-64610	1	23724197	23724472	+	52.3	275	Intergenic	Intergenic	-2560	AT1G63910.1	842694	At.11888	NM_105065		AtMYB103	MYB103|T12P18.7|T12P18_7|myb domain protein 103	myb domain protein 103	protein-coding	52.3	309	113	44.8	2.52	1.06e-17
1-66440	1	10524314	10524623	+	52.3	309	Intergenic	Intergenic	-8121	AT1G30020.1	839881	At.24783	NM_102742		AT1G30020	T1P2.11|T1P2_11	hypothetical protein (Protein of unknown function, DUF538)	protein-coding	52.3	276	117.5	31.2	3.77	6.09e-32
2-39085	2	9439595	9439865	+	52.3	270	Intergenic	Intergenic	-3072	AT2G22190.1	816753	At.39469	NM_127787		TPPE	T26C19.15|T26C19_15|trehalose-6-phosphate phosphatase E	Haloacid dehalogenase-like hydrolase (HAD) superfamily protein	protein-coding	52.3	275	107.5	44.3	2.42	1.24e-15
1-67470	1	9620168	9620506	+	52.3	338	Intergenic	Intergenic	-1061	AT1G27660.1	839658	At.49924	NM_102531		AT1G27660	T22C5.11|T22C5_11	basic helix-loop-helix (bHLH) DNA-binding superfamily protein	protein-coding	52.3	272	113	43.9	2.58	2.31e-18
5-51371	5	23380504	23380816	+	52.3	312	Intergenic	Intergenic	-3595	AT5G57710.1	835878	At.40639	NM_125154		AT5G57710	MRI1.7|MRI1_7|SMAX1|SUPPRESSOR OF MAX2 1	Double Clp-N motif-containing P-loop nucleoside triphosphate hydrolases superfamily protein	protein-coding	52.3	270	111.5	36.5	3.05	3.38e-23
1-66617	1	18466465	18466741	+	52.3	276	TTS (AT1G49880.1)	TTS (AT1G49880.1)	2605	AT1G49880.1	841411	At.38141	NM_103875		Erv1	AtErv1|EMB3106|EMBRYO DEFECTIVE 3106|F10F5.3|F10F5_3	Erv1/Alr family protein	protein-coding	52.3	312	108	53.6	2.01	4.37e-11
3-38265	3	10653588	10653875	+	52	287	TTS (AT3G28420.1)	TTS (AT3G28420.1)	1824	AT3G28420.1	822472	At.42795	NM_113762		AT3G28420	-	Putative membrane lipoprotein	protein-coding	52	262	109.5	54.1	2.02	3.54e-11
1-49347	1	23156855	23157133	+	52	278	Intergenic	Intergenic	-2740	AT1G62560.1	842553	At.16349	NM_104934		FMO GS-OX3	T3P18.12|T3P18_12|flavin-monooxygenase glucosinolate S-oxygenase 3	flavin-monooxygenase glucosinolate S-oxygenase 3	protein-coding	52	278	114.5	56.5	2.03	1.24e-11
3-35006	3	23383878	23384155	+	52	277	promoter-TSS (AT3G63300.1)	promoter-TSS (AT3G63300.1)	-972	AT3G63300.2	825505	At.27321	NM_116195		FKD1	FORKED 1|MAA21.9	FORKED 1	protein-coding	52	234	113.5	47.8	2.38	7.49e-16
3-32371	3	1814966	1815200	+	52	234	TTS (AT3G06020.1)	TTS (AT3G06020.1)	-1859	AT3G06019.1	6241131		NM_001125115		AT3G06019	-	hypothetical protein	protein-coding	52	287	110	52.6	2.09	3.57e-12
1-47737	1	7152364	7152626	+	52	262	Intergenic	Intergenic	-1915	AT1G20640.3	838653	At.41699	NM_101915		AT1G20640	F5M15.4|NIN-like protein 4|NLP4	Plant regulator RWP-RK family protein	protein-coding	52	277	117	43.4	2.7	2.06e-20
5-59061	5	8985083	8985411	+	51.8	328	Intergenic	Intergenic	-2356	AT5G25800.1	832649	At.30891	NM_122481		AT5G25800	F18A17.50|F18A17_50	Polynucleotidyl transferase, ribonuclease H-like superfamily protein	protein-coding	51.8	328	110.5	53.1	2.08	6.1e-12
3-49797	3	2775255	2775575	+	51.5	320	TTS (AT3G09080.3)	TTS (AT3G09080.3)	-4040	AT3G09070.1	820060	At.40173	NM_111741		OPS	OCTOPUS	LOW protein: UPF0503-like protein, putative (DUF740)	protein-coding	51.5	332	116.5	48.2	2.41	1.06e-16
2-33624	2	15222736	15223015	+	51.5	279	Intergenic	Intergenic	-3460	AT2G36307.1	5007938		NR_143764		ZPR4	LITTLE ZIPPER 4	ncRNA	ncRNA	51.5	237	113.5	49.2	2.31	5.36e-15
4-28525	4	2323939	2324224	+	51.5	285	promoter-TSS (AT4G04610.1)	promoter-TSS (AT4G04610.1)	-797	AT4G04610.1	825793	At.47507	NM_116699		2022-04-01	3'-PHOSPHOADENOSINE 5'-PHOSPHOSULFATE REDUCTASE|APR|APS REDUCTASE|APS reductase 1|ATAPR1|F4H6.13|F4H6_13|PAPS REDUCTASE HOMOLOG 19|PRH19	APS reductase 1	protein-coding	51.5	279	106.5	31.7	3.36	2.58e-25
2-23468	2	13230509	13230746	+	51.5	237	Intergenic	Intergenic	-7394	AT2G31081.1	817661	At.45710	NM_179826		CLE4	CLAVATA3/ESR-RELATED 4	CLAVATA3/ESR-RELATED 4	protein-coding	51.5	320	114	46.8	2.44	7.77e-17
2-41078	2	8622887	8623219	+	51.5	332	TTS (AT2G19970.1)	TTS (AT2G19970.1)	203	AT2G07255.1	28717776		NR_140201		AT2G07255	-	ncRNA	ncRNA	51.5	285	114.5	44.3	2.58	1.93e-18
5-51113	5	16861623	16861935	+	51.5	312	TTS (AT5G42200.1)	TTS (AT5G42200.1)	1493	AT5G42200.1	834225	At.43326	NM_123585		AT5G42200	MJC20.31|MJC20_31	RING/U-box superfamily protein	protein-coding	51.5	312	117.5	34.6	3.4	3.93e-28
1-67165	1	2679117	2679438	+	51.3	321	exon (AT1G08465.1, exon 6 of 6)	exon (AT1G08465.1, exon 6 of 6)	3464	AT1G08465.1	3766682	At.11866	NM_001084021		YAB2	T27G7.15|YABBY2	Plant-specific transcription factor YABBY family protein	protein-coding	51.3	321	112	44.3	2.53	1.28e-17
3-39074	3	1815461	1815737	+	51.3	276	Intergenic	Intergenic	-2375	AT3G06019.1	6241131		NM_001125115		AT3G06019	-	hypothetical protein	protein-coding	51.3	276	109	30.7	3.55	5.58e-28
4-34053	4	8083439	8083715	+	51.3	276	promoter-TSS (AT4G13990.1)	promoter-TSS (AT4G13990.1)	-585	AT4G13990.1	827035	At.48856	NM_117474		AT4G13990	DL3035W|FCAALL.56	Exostosin family protein	protein-coding	51.3	296	113.5	49.7	2.28	1.01e-14
3-42671	3	6469099	6469395	+	51.3	296	promoter-TSS (AT3G03765.1)	promoter-TSS (AT3G03765.1)	-700	AT3G03765.1	28718691		NR_141034		AT3G03765	-	ncRNA	ncRNA	51.3	276	112	42.4	2.64	5.68e-19
5-59596	5	24149891	24150176	+	51.3	285	TTS (AT5G59990.1)	TTS (AT5G59990.1)	2826	AT5G59980.4	836120	At.29195	NM_125391		GAF1	AtRPP30|GAMETOPHYTE DEFECTIVE 1|MMN10.23|MMN10_23|RPP30	Polymerase/histidinol phosphatase-like protein	protein-coding	51.3	285	110.5	50.7	2.18	3.82e-13
2-36987	2	19228338	19228655	+	51	317	promoter-TSS (AT2G46780.2)	promoter-TSS (AT2G46780.2)	-574	AT2G46780.1	819291	At.22279	NM_130244		AT2G46780	F19D11.6	RNA-binding (RRM/RBD/RNP motifs) family protein	protein-coding	51	317	120	42.9	2.8	4.1e-22
5-55054	5	3873057	3873350	+	51	293	promoter-TSS (AT5G11980.2)	promoter-TSS (AT5G11980.2)	146	AT5G11990.1	831072	At.65023	NM_121237		AT5G11990	F14F18.160|F14F18_160	proline-rich family protein	protein-coding	51	301	108	53.1	2.03	2.63e-11
4-37587	4	9359967	9360244	+	51	277	promoter-TSS (AT4G06400.1)	promoter-TSS (AT4G06400.1)	50	AT4G16620.2	827363	At.45810	NM_117763		UMAMIT8	DL4335C|FCAALL.421|Usually multiple acids move in and out Transporters 8	nodulin MtN21 /EamA-like transporter family protein	protein-coding	51	277	103.5	36.5	2.83	1.96e-19
5-44137	5	22170298	22170557	+	51	259	promoter-TSS (AT5G54570.3)	promoter-TSS (AT5G54570.3)	-192	AT5G54570.1	835545	At.55550	NM_124837		BGLU41	MRB17.7|MRB17_7|beta glucosidase 41	beta glucosidase 41	protein-coding	51	293	105	42.4	2.48	4.38e-16
3-44884	3	10656399	10656700	+	51	301	promoter-TSS (AT3G28420.1)	promoter-TSS (AT3G28420.1)	-994	AT3G28420.1	822472	At.42795	NM_113762		AT3G28420	-	Putative membrane lipoprotein	protein-coding	51	259	111.5	49.2	2.27	2.84e-14
3-51178	3	18061827	18062121	+	50.8	294	Intergenic	Intergenic	-7104	AT3G48745.1	3769689				AT3G48745	67264.TRNA-GLN-1	tRNA	tRNA	50.8	302	109.5	50.7	2.16	8.36e-13
5-47302	5	16996379	16996630	+	50.8	251	promoter-TSS (AT5G42504.1)	promoter-TSS (AT5G42504.1)	-396	AT5G42504.1	6240333	At.73367	NM_001125888		AT5G42504	-	hypothetical protein	protein-coding	50.8	233	107	43.4	2.47	2.99e-16
5-31161	5	75727	75959	+	50.8	232	Intergenic	Intergenic	-1029	AT5G01200.1	831676	At.27639	NM_120198		AT5G01200	F7J8.180|F7J8_180	Duplicated homeodomain-like superfamily protein	protein-coding	50.8	294	106	41.9	2.53	8.27e-17
2-36176	2	11641019	11641321	+	50.8	302	Intergenic	Intergenic	-1361	AT2G27220.1	817264	At.52933	NM_128280		BLH5	BEL1-like homeodomain 5|T22O13.1|T22O13_1	BEL1-like homeodomain 5	protein-coding	50.8	232	110	54.1	2.03	1.73e-11
2-31247	2	17196587	17196820	+	50.8	233	TTS (AT2G41231.2)	TTS (AT2G41231.2)	-1006	AT2G41230.1	818722	At.27982	NM_180017		ORS1	F13H10.22|F13H10_22|ORGAN SIZE RELATED 1|OSR1	ORGAN SIZE-like protein	protein-coding	50.8	251	110	52.1	2.11	2.07e-12
2-27696	2	2265692	2265925	+	50.5	233	Intergenic	Intergenic	-1265	AT2G05914.2	10723090		NR_140115		AT2G05914	-	ncRNA	ncRNA	50.5	288	113	51.2	2.21	6.33e-14
1-72099	1	4955802	4956090	+	50.5	288	promoter-TSS (AT1G14480.2)	promoter-TSS (AT1G14480.2)	-285	AT1G14480.1	838010	At.41970	NM_101315		AT1G14480	F14L17.26|F14L17_26	Ankyrin repeat family protein	protein-coding	50.5	268	109.5	47.3	2.32	1.21e-14
1-57022	1	23254064	23254332	+	50.5	268	promoter-TSS (AT1G08563.1)	promoter-TSS (AT1G08563.1)	-166	AT1G08567.1	28716861		NR_139454		AT1G08567	-	ncRNA	ncRNA	50.5	233	105.5	50.7	2.08	1.75e-11
4-35250	4	11414285	11414561	+	50.5	276	Intergenic	Intergenic	-2144	AT4G21430.1	827895	At.32630	NM_118263		B160	F18E5.50	protein B160	protein-coding	50.5	276	113	52.6	2.15	3.62e-13
1-63658	1	25218346	25218616	+	50.3	270	Intergenic	Intergenic	-1082	AT1G08927.1	28716946		NR_139524		AT1G08927	-	ncRNA	ncRNA	50.3	270	103.5	46.3	2.24	5.02e-13
3-48126	3	23046601	23046907	+	50.3	306	promoter-TSS (AT3G62270.1)	promoter-TSS (AT3G62270.1)	-601	AT3G62270.1	825400	At.34147	NM_116092		AT3G62270	BOR2|REQUIRES HIGH BORON 2	HCO3- transporter family	protein-coding	50.3	274	107	38.5	2.78	1.05e-19
3-35123	3	5313438	5313712	+	50.3	274	Intergenic	Intergenic	-1242	AT3G15680.2	820811	At.43060	NM_112438		AT3G15680	-	Ran BP2/NZF zinc finger-like superfamily protein	protein-coding	50.3	306	105.5	48.7	2.17	1.93e-12
5-50642	5	25440846	25441116	+	50	270	exon (AT5G63540.1, exon 8 of 8)	exon (AT5G63540.1, exon 8 of 8)	3457	AT5G63540.2	836473	At.51108	NM_125749		RMI1	ATRMI1|BLAP75|MLE2.17|MLE2_17|RECQ MEDIATED INSTABILITY 1	recQ-mediated instability protein (DUF1767)	protein-coding	50	301	106.5	36.1	2.95	3.18e-21
3-38238	3	9843296	9843556	+	50	260	promoter-TSS (AT3G26760.1)	promoter-TSS (AT3G26760.1)	-34	AT3G26760.1	822289	At.6026	NM_113588		AT3G26760	-	NAD(P)-binding Rossmann-fold superfamily protein	protein-coding	50	236	103	45.8	2.25	2.72e-13
2-30013	2	19134812	19135048	+	50	236	exon (AT2G46590.2, exon 2 of 2)	exon (AT2G46590.2, exon 2 of 2)	-1089	AT2G46600.1	819272	At.13832	NM_130225		AT2G46600	F13A10.13	Calcium-binding EF-hand family protein	protein-coding	50	260	107.5	45.3	2.37	4.85e-15
1-57394	1	4193515	4193816	+	50	301	promoter-TSS (AT1G12330.1)	promoter-TSS (AT1G12330.1)	-755	AT1G12330.1	837787	At.42080	NM_101105		AT1G12330	F5O11.6|F5O11_6	cyclin-dependent kinase-like protein	protein-coding	50	255	112	50.7	2.21	7.79e-14
3-43744	3	21376763	21377018	+	50	255	Intergenic	Intergenic	-1562	AT3G08965.1	28719177		NR_141498		AT3G08965	-	ncRNA	ncRNA	50	270	114	54.1	2.11	8.95e-13
3-42846	3	11092935	11093216	+	49.8	281	Intergenic	Intergenic	5081	AT3G05695.1	28718859		NR_141193		AT3G05695	-	ncRNA	ncRNA	49.8	238	103.5	39	2.65	1.37e-17
2-39500	2	18541736	18542014	+	49.8	278	TTS (AT2G44950.1)	TTS (AT2G44950.1)	4698	AT2G44940.1	819103	At.14592	NM_130059		AT2G44940	T13E15.25	Integrase-type DNA-binding superfamily protein	protein-coding	49.8	278	112	50.7	2.21	7.79e-14
3-45174	3	23188531	23188775	+	49.8	244	Intergenic	Intergenic	-1933	AT3G62690.1	825443	At.4826	NM_116134		ATL5	AtL5	AtL5	protein-coding	49.8	300	112	36.1	3.11	3.95e-24
3-23356	3	22215044	22215279	+	49.8	235	Intergenic	Intergenic	-1379	AT3G60140.1	825184	At.1182	NM_115877		DIN2	BETA GLUCOSIDASE 30|BGLU30|DARK INDUCIBLE 2|SENESCENCE-RELATED GENE 2|SRG2	Glycosyl hydrolase superfamily protein	protein-coding	49.8	281	107	46.8	2.29	3.43e-14
3-45578	3	10799534	10799834	+	49.8	300	exon (AT3G28770.3, exon 2 of 3)	exon (AT3G28770.3, exon 2 of 3)	2968	AT3G28770.3	822509	At.42736	NM_113798		AT3G28770	-	transmembrane protein, putative (DUF1216)	protein-coding	49.8	235	103.5	42.4	2.44	2.7e-15
1-51617	1	27659597	27659835	+	49.8	238	promoter-TSS (AT1G73590.1)	promoter-TSS (AT1G73590.1)	43	AT1G73590.1	843693	At.10969	NM_106017		PIN1	ARABIDOPSIS THALIANA PIN-FORMED 1|ATPIN1|F6D5.2|F6D5_2|PIN-FORMED 1	Auxin efflux carrier family protein	protein-coding	49.8	244	107	40.4	2.65	3.04e-18
5-54222	5	4591527	4591802	+	49.5	275	promoter-TSS (AT5G14230.1)	promoter-TSS (AT5G14230.1)	-26	AT5G14230.1	831273	At.31961	NM_121427		AT5G14230	F18O22.20|F18O22_20	ankyrin	protein-coding	49.5	260	107	44.8	2.39	2.46e-15
4-27481	4	7526712	7526965	+	49.5	253	TTS (AT4G12820.1)	TTS (AT4G12820.1)	2518	AT4G12820.1	826894	At.63694	NM_117351		AT4G12820	T20K18.170|T20K18_170	F-box/kelch-repeat protein, putative (DUF295)	protein-coding	49.5	253	106	32.6	3.25	2.45e-24
2-31144	2	13335475	13335735	+	49.5	260	Intergenic	Intergenic	-3213	AT2G31280.1	817685	At.43376	NM_128684		CPUORF7	F16D14.12|F16D14_12|LHL2|LL2|LONESOME HIGHWAY LIKE 2|conserved peptide upstream open reading frame 7	transcription factor bHLH155-like protein	protein-coding	49.5	275	103.5	50.7	2.04	7.55e-11
5-53230	5	26387277	26387576	+	49.5	299	promoter-TSS (AT5G09535.1)	promoter-TSS (AT5G09535.1)	-269	AT5G09535.1	28721108		NR_143218		AT5G09535	-	ncRNA	ncRNA	49.5	299	105	48.2	2.18	1.08e-12
3-51393	3	23182981	23183279	+	49.2	298	exon (AT3G62680.1, exon 1 of 2)	exon (AT3G62680.1, exon 1 of 2)	408	AT3G62680.1	825442	At.34072	NM_116133		PRP3	ARABIDOPSIS THALIANA PROLINE-RICH PROTEIN 3|ATPRP3|proline-rich protein 3	proline-rich protein 3	protein-coding	49.2	275	103.5	45.8	2.26	2.72e-13
5-52705	5	8874606	8874896	+	49.2	290	Intergenic	Intergenic	-1570	AT5G25490.2	832624	At.30905	NM_122460		AT5G25490	T14C9.30|T14C9_30	Ran BP2/NZF zinc finger-like superfamily protein	protein-coding	49.2	298	106.5	50.7	2.1	8.28e-12
1-65704	1	24013246	24013521	+	49.2	275	Intergenic	Intergenic	-3260	AT1G64625.4	844441	At.49232	NM_179586		AT1G64625	LHL3|LL1|LONESOME HIGHWAY LIKE 3	Serine/threonine-protein kinase WNK (With No Lysine)-like protein	protein-coding	49.2	290	106	36.1	2.94	3.18e-21
2-35466	2	8629357	8629591	+	49	234	TTS (AT2G19990.1)	TTS (AT2G19990.1)	1214	AT2G19990.1	816518	At.39759	NM_127557		PR-1-LIKE	T2G17.21|T2G17_21|pathogenesis-related protein-1-like	pathogenesis-related protein-1-like protein	protein-coding	49	302	110.5	40.9	2.7	3.53e-19
3-49655	3	22217386	22217657	+	49	271	intron (AT3G60140.1, intron 1 of 11)	intron (AT3G60140.1, intron 1 of 11)	981	AT3G60140.2	825184	At.1182	NM_115877		DIN2	BETA GLUCOSIDASE 30|BGLU30|DARK INDUCIBLE 2|SENESCENCE-RELATED GENE 2|SRG2	Glycosyl hydrolase superfamily protein	protein-coding	49	283	111	44.3	2.5	3.24e-17
1-58685	1	19406213	19406496	+	49	283	TTS (AT1G52140.1)	TTS (AT1G52140.1)	1965	AT1G52140.1	841644	At.24352	NM_104095		AT1G52140	F5F19.20|F5F19_20	Avr9/Cf-9 rapidly elicited protein	protein-coding	49	234	115.5	45.8	2.52	7.29e-18
2-25570	2	467374	467608	+	49	234	promoter-TSS (AT2G01990.2)	promoter-TSS (AT2G01990.2)	-536	AT2G01990.2	814730	At.41526	NM_126260		AT2G01990	F14H20.6|F14H20_6	XRI1-like protein	protein-coding	49	234	103	44.3	2.32	4.06e-14
1-70680	1	1612945	1613247	+	49	302	Intergenic	Intergenic	-1256	AT1G05470.1	837048	At.42397	NM_100426		CVP2	COTYLEDON VASCULAR PATTERN 2|T25N20.12|T25N20_12	DNAse I-like superfamily protein	protein-coding	49	271	109.5	33.6	3.26	6.3e-25
1-58483	1	10489042	10489322	+	48.7	280	promoter-TSS (AT1G06303.1)	promoter-TSS (AT1G06303.1)	-600	AT1G06303.1	28716469		NR_139058		AT1G06303	-	ncRNA	ncRNA	48.7	280	109.5	43.9	2.5	9.88e-17
2-18614	2	3278717	3278972	+	48.7	255	Intergenic	Intergenic	-2019	ENSRNA049492370-T1									48.7	239	103	50.7	2.03	7.55e-11
3-43366	3	7219541	7219816	+	48.7	275	Intergenic	Intergenic	4261	AT3G20650.3	821612	At.43009	NM_112956		AT3G20650	-	mRNA capping enzyme family protein	protein-coding	48.7	255	112	46.8	2.39	4.63e-16
1-43544	1	17294157	17294396	+	48.7	239	Intergenic	Intergenic	1731	AT1G07323.1	28716635		NR_139228		AT1G07323	-	ncRNA	ncRNA	48.7	275	109	53.1	2.05	1.27e-11
1-58957	1	26685639	26685912	+	48.5	273	Intergenic	Intergenic	-1427	AT1G70760.1	843413	At.48357	NM_105744		NdhL	CHLORORESPIRATORY REDUCTION 23|CRR23|F5A18.6|F5A18_6|NADH dehydrogenase-like complex L	inorganic carbon transport protein-like protein	protein-coding	48.5	285	106	52.6	2.01	6.67e-11
4-27594	4	12502737	12502971	+	48.5	234	promoter-TSS (AT4G24060.1)	promoter-TSS (AT4G24060.1)	-818	AT4G24060.1	828506	At.3662	NM_118538		AT4G24060	T19F6.50|T19F6_50	Dof-type zinc finger DNA-binding family protein	protein-coding	48.5	249	101	47.8	2.11	1.37e-11
5-58056	5	8685517	8685818	+	48.5	301	Intergenic	Intergenic	-1521	AT5G25160.1	832587	At.1642	NM_122425		ZFP3	F21J6.6|F21J6_6|zinc finger protein 3	zinc finger protein 3	protein-coding	48.5	273	104	44.3	2.35	1.72e-14
1-70613	1	22573	22858	+	48.5	285	promoter-TSS (AT1G01040.2)	promoter-TSS (AT1G01040.2)	-406	AT1G01040.1	839574	At.22088	NM_099986		DCL1	ABNORMAL SUSPENSOR 1|ASU1|ATDCL1|CAF|CARPEL FACTORY|DICER-LIKE 1|EMB60|EMB76|EMBRYO DEFECTIVE 60|EMBRYO DEFECTIVE 76|SHORT INTEGUMENTS 1|SIN1|SUS1|SUSPENSOR 1|T25K16.4|T25K16_4|dicer-like 1	dicer-like 1	protein-coding	48.5	234	104.5	33.6	3.11	2.1e-22
1-49904	1	12501825	12502074	+	48.5	249	Intergenic	Intergenic	-1411	AT1G34300.1	840330	At.39767	NM_103152		AT1G34300	F23M19.5|F23M19_5	lectin protein kinase family protein	protein-coding	48.5	301	113	48.2	2.34	1.46e-15
4-26874	4	11616375	11616628	+	48.2	253	exon (AT4G21900.1, exon 6 of 6)	exon (AT4G21900.1, exon 6 of 6)	-1438	AT4G21895.1	6240424	At.2064	NM_001125551		AT4G21895	-	DNA binding protein	protein-coding	48.2	197	105.5	32.6	3.23	7.98e-24
3-50609	3	1266067	1266370	+	48.2	303	TTS (AT3G04670.2)	TTS (AT3G04670.2)	1494	AT3G04660.1	819624	At.40799	NM_111338		AT3G04660	F7O18.14|F7O18_14	F-box and associated interaction domains-containing protein	protein-coding	48.2	303	106	49.2	2.15	1.57e-12
2-14757	2	12362309	12362506	+	48.2	197	Intergenic	Intergenic	-1019	AT2G28810.2	817430	At.38565	NM_179795		AT2G28810	F8N16.10|F8N16_10	Dof-type zinc finger DNA-binding family protein	protein-coding	48.2	253	102.5	51.2	2	2.55e-10
2-37164	2	8307851	8308129	+	48	278	TTS (AT2G19150.2)	TTS (AT2G19150.2)	-1543	AT2G19160.1	816433	At.24707	NM_179654		AT2G19160	T20K24.18|T20K24_18	Core-2/I-branching beta-1,6-N-acetylglucosaminyltransferase family protein	protein-coding	48	235	111.5	40.9	2.72	1.3e-19
5-56257	5	16270432	16270714	+	48	282	TTS (AT5G40630.1)	TTS (AT5G40630.1)	1416	AT5G40620.1	834061	At.55281	NM_123426		AT5G40620	MNF13.17|MNF13_17	transmembrane protein	protein-coding	48	278	111	52.6	2.11	1.68e-12
1-41563	1	27658746	27658981	+	48	235	promoter-TSS (AT1G73590.1)	promoter-TSS (AT1G73590.1)	-810	AT1G73590.1	843693	At.10969	NM_106017		PIN1	ARABIDOPSIS THALIANA PIN-FORMED 1|ATPIN1|F6D5.2|F6D5_2|PIN-FORMED 1	Auxin efflux carrier family protein	protein-coding	48	282	106.5	46.3	2.3	4.21e-14
1-45143	1	6393926	6394163	+	47.7	237	Intergenic	Intergenic	-1725	AT1G18580.1	838439	At.26538	NM_101716		GAUT11	F25I16.8|F25I16_8|galacturonosyltransferase 11	galacturonosyltransferase 11	protein-coding	47.7	237	102.5	24.4	4.21	1e-31
2-28842	2	3400184	3400431	+	47.7	247	promoter-TSS (AT2G07642.1)	promoter-TSS (AT2G07642.1)	-490	AT2G07642.1	31370868		NM_001349582		AT2G07642	-	hypothetical protein	protein-coding	47.7	247	98	40.4	2.42	1.44e-14
2-32177	2	16252332	16252594	+	47.7	262	Intergenic	Intergenic	-1446	AT2G38920.1	818477	At.37231	NM_129450		AT2G38920	T7F6.9|T7F6_9	SPX (SYG1/Pho81/XPR1) domain-containing protein / zinc finger (C3HC4-type RING finger) protein-like protein	protein-coding	47.7	231	99	23.9	4.15	1.58e-30
2-20802	2	11367327	11367558	+	47.7	231	Intergenic	Intergenic	-1032	AT2G26700.1	817211	At.38857	NM_128227		PID2	F18A8.7|F18A8_7|PINOID2	AGC (cAMP-dependent, cGMP-dependent and protein kinase C) kinase family protein	protein-coding	47.7	262	104.5	49.7	2.1	1.26e-11
1-48874	1	39507	39765	+	47.5	258	exon (AT1G01070.2, exon 3 of 5)	exon (AT1G01070.2, exon 3 of 5)	1309	AT1G01070.2	839550	At.42668	NM_099989		UMAMIT28	T25K16.7|T25K16_7|Usually multiple acids move in and out Transporters 28	nodulin MtN21 /EamA-like transporter family protein	protein-coding	47.5	258	103	37	2.78	4.75e-19
1-53805	1	25570879	25571131	+	47.5	252	intron (AT1G68220.1, intron 2 of 2)	intron (AT1G68220.1, intron 2 of 2)	913	AT1G68220.1	843151	At.18268	NM_105493		AT1G68220	T22E19.15|T22E19_15	aerobic coproporphyrinogen-III oxidase (DUF1218)	protein-coding	47.5	252	97	40	2.43	1.76e-14
3-30441	3	1608535	1608773	+	47.5	238	promoter-TSS (AT3G05540.1)	promoter-TSS (AT3G05540.1)	-396	AT3G05545.1	819720	At.22990	NM_180186		AT3G05545	-	RING/U-box superfamily protein	protein-coding	47.5	282	106	52.1	2.03	4.01e-11
3-34175	3	3263997	3264277	+	47.5	280	promoter-TSS (AT3G10480.1)	promoter-TSS (AT3G10480.1)	-57	AT3G10480.1	820212	At.20114	NM_111883		NAC050	ANAC050|NAC domain containing protein 50	NAC domain containing protein 50	protein-coding	47.5	238	105.5	46.8	2.26	1.81e-13
2-39073	2	9133217	9133499	+	47.5	282	intron (AT2G21340.2, intron 1 of 13)	intron (AT2G21340.2, intron 1 of 13)	801	AT2G21340.2	816673	At.27297	NM_127706		AT2G21340	F3K23.10|F3K23_10	MATE efflux family protein	protein-coding	47.5	280	106	47.8	2.22	2.7e-13
3-34820	3	11950626	11950874	+	47.2	248	Intergenic	Intergenic	-5708	AT3G30340.2	822735	At.36797	NM_113933		UMAMIT32	Usually multiple acids move in and out Transporters 32	nodulin MtN21 /EamA-like transporter family protein	protein-coding	47.2	231	101	39	2.59	9.59e-17
1-49940	1	17388868	17389099	+	47.2	231	promoter-TSS (AT1G07367.1)	promoter-TSS (AT1G07367.1)	-6	AT1G07367.1	28716643		NR_139236		AT1G07367	-	ncRNA	ncRNA	47.2	248	102	40	2.55	1.73e-16
1-67108	1	1339495	1339775	+	47	280	promoter-TSS (AT1G04778.1)	promoter-TSS (AT1G04778.1)	47	AT1G04778.1	5007663	At.68393	NM_001083989		AT1G04778	-	hypothetical protein	protein-coding	47	280	99	42.9	2.31	1.75e-13
5-60135	5	9851668	9851943	+	47	275	promoter-TSS (at5g27807)	promoter-TSS (at5g27807)	-869	ENSRNA049758123-T1									47	280	103.5	49.2	2.1	1.56e-11
3-26811	3	19606979	19607213	+	47	234	promoter-TSS (AT3G52890.1)	promoter-TSS (AT3G52890.1)	-801	AT3G52890.2	824455	At.9852	NM_115149		KIPK	KCBP-interacting protein kinase|PROTEIN KINASE KIPK	KCBP-interacting protein kinase	protein-coding	47	278	101.5	43.4	2.34	6.08e-14
1-71947	1	1195382	1195662	+	47	280	exon (AT1G04425.1, exon 2 of 3)	exon (AT1G04425.1, exon 2 of 3)	1335	AT1G04425.1	6240819		NR_143387		AT1G04425	-	ncRNA	ncRNA	47	234	102.5	46.3	2.21	1.13e-12
3-45884	3	186682	186960	+	47	278	Intergenic	Intergenic	-1500	AT3G01480.1	821137	At.20535	NM_111014		CYP38	ARABIDOPSIS CYCLOPHILIN 38|ATCYP38|F4P13.3|F4P13_3|cyclophilin 38	cyclophilin 38	protein-coding	47	275	99.5	49.2	2.02	2.92e-10
2-29865	2	13790843	13791075	+	46.7	232	promoter-TSS (AT2G32480.1)	promoter-TSS (AT2G32480.1)	-882	AT2G32480.2	817809	At.48543	NM_128807		ARASP	ARABIDOPSIS SERIN PROTEASE|T26B15.4|T26B15_4	chloroplastic membrane metallo proteases	protein-coding	46.7	290	109	49.2	2.21	1.45e-13
3-40538	3	19462622	19462883	+	46.7	261	TTS (AT3G08260.1)	TTS (AT3G08260.1)	122	AT3G08260.1	28719092		NR_141418		AT3G08260	-	ncRNA	ncRNA	46.7	276	101.5	47.3	2.15	7.87e-12
3-37925	3	22713666	22713929	+	46.7	263	Intergenic	Intergenic	-1720	AT3G61380.1	825310	At.34293	NM_116002		TRM14	F2A19.4|TON1 Recruiting Motif 14	Phosphatidylinositol N-acetyglucosaminlytransferase subunit P-like protein	protein-coding	46.7	273	100	31.7	3.16	3.21e-22
1-59121	1	1162446	1162736	+	46.7	290	promoter-TSS (AT1G04330.1)	promoter-TSS (AT1G04330.1)	-609	AT1G04330.1	839548	At.42459	NM_100313		AT1G04330	F19P19.24|F19P19_24	hypothetical protein	protein-coding	46.7	232	98	31.2	3.14	1.13e-21
1-66902	1	26176271	26176547	+	46.7	276	TTS (AT1G69587.4)	TTS (AT1G69587.4)	-1633	AT1G69588.1	5007842	At.69448	NM_001084330		CLE45	CLAVATA3/ESR-RELATED 45	CLAVATA3/ESR-RELATED 45	protein-coding	46.7	256	100.5	23.4	4.3	7.74e-32
2-36337	2	16927268	16927524	+	46.7	256	promoter-TSS (AT2G40530.1)	promoter-TSS (AT2G40530.1)	-105	AT2G40530.1	818648	At.37035	NM_129615		AT2G40530	T2P4.12|T2P4_12	transmembrane protein	protein-coding	46.7	261	107.5	50.2	2.14	2.23e-12
1-65829	1	26646957	26647230	+	46.7	273	promoter-TSS (AT1G70680.1)	promoter-TSS (AT1G70680.1)	-112	AT1G70680.1	843405	At.18110	NM_105736		AT1G70680	F5A18.14|F5A18_14	Caleosin-related family protein	protein-coding	46.7	263	97.5	32.6	2.99	7.2e-20
3-39022	3	23349948	23350225	+	46.5	277	Intergenic	Intergenic	-2208	AT3G09935.1	28719256		NR_141577		AT3G09935	-	ncRNA	ncRNA	46.5	277	105	37.5	2.8	1.44e-19
3-47507	3	4623860	4624148	+	46.5	288	Intergenic	Intergenic	-3699	AT3G13980.1	820612	At.64115	NM_112252		AT3G13980	-	SKI/DACH domain protein	protein-coding	46.5	234	102.5	51.2	2	2.55e-10
4-32281	4	14873073	14873313	+	46.5	240	promoter-TSS (AT4G30410.2)	promoter-TSS (AT4G30410.2)	-926	AT4G30410.2	829164	At.31836	NM_119187		AT4G30410	F17I23.250|F17I23_250|IBH1-LIKE 1|IBL1	sequence-specific DNA binding transcription factor	protein-coding	46.5	288	95	41.4	2.29	7.5e-13
3-35750	3	11953794	11954035	+	46.5	241	Intergenic	Intergenic	-2544	AT3G30340.2	822735	At.36797	NM_113933		UMAMIT32	Usually multiple acids move in and out Transporters 32	nodulin MtN21 /EamA-like transporter family protein	protein-coding	46.5	241	98	33.6	2.91	1.63e-19
5-50904	5	6483097	6483361	+	46.5	264	exon (AT5G03055.1, exon 1 of 1)	exon (AT5G03055.1, exon 1 of 1)	213	AT5G03055.1	28720524		NR_142652		AT5G03055	-	ncRNA	ncRNA	46.5	259	100	28.8	3.48	3.57e-25
1-69051	1	22752092	22752369	+	46.5	277	Intergenic	Intergenic	-2966	AT1G61640.1	842460	At.36404	NM_104846		AT1G61640	T25B24.1|T25B24_1	Protein kinase superfamily protein	protein-coding	46.5	277	107	47.3	2.26	6.44e-14
2-26639	2	8548626	8548860	+	46.5	234	Intergenic	Intergenic	-1510	AT2G19810.1	816500	At.12895	NM_127539		OZF1	AtOZF1|AtTZF2|F6F22.16|F6F22_16|Oxidation-related Zinc Finger 1|TZF2|tandem zinc finger 2	CCCH-type zinc finger family protein	protein-coding	46.5	240	98	48.7	2.01	3.6e-10
3-39535	3	22897090	22897349	+	46.5	259	exon (AT3G61850.2, exon 2 of 2)	exon (AT3G61850.2, exon 2 of 2)	1490	AT3G61850.3	825358	At.989	NM_116050		DAG1	BBFA|dof affecting germination 1	Dof-type zinc finger DNA-binding family protein	protein-coding	46.5	264	94.5	42.9	2.2	1.08e-11
3-43875	3	2056633	2056915	+	46.2	282	TTS (AT3G06600.2)	TTS (AT3G06600.2)	-1108	AT3G06590.3	819838	At.25233	NM_111535		AT3G06590	AIF2|ATBS1 Interacting Factor 2|F5E6.8|F5E6_8|RITF1|RSA1 interacting transcription factor 1	basic helix-loop-helix (bHLH) DNA-binding superfamily protein	protein-coding	46.2	291	106	46.8	2.27	7.91e-14
4-25501	4	12355469	12355723	+	46.2	254	promoter-TSS (AT4G07170.1)	promoter-TSS (AT4G07170.1)	-811	AT4G07170.1	28719885		NR_142105		AT4G07170	-	ncRNA	ncRNA	46.2	219	105.5	30.2	3.49	2.57e-26
2-16803	2	3396975	3397194	+	46.2	219	Intergenic	Intergenic	1432	ENSRNA049494614-T1									46.2	292	101	38	2.66	1.94e-17
3-49784	3	2377380	2377652	+	46.2	272	promoter-TSS (AT3G07420.1)	promoter-TSS (AT3G07420.1)	-541	AT3G07420.1	819930	At.24330	NM_111621		NS2	ASPARAGINYL-TRNA SYNTHETASE 2|ATNS2|SYNC2|SYNC2_ARATH|SYNTHETASE C2|asparaginyl-tRNA synthetase 2	asparaginyl-tRNA synthetase 2	protein-coding	46.2	282	106	37	2.86	2.05e-20
1-67026	1	29393259	29393550	+	46.2	291	TTS (AT1G78120.2)	TTS (AT1G78120.2)	1774	AT1G78110.1	844147	At.50044	NM_106461		AT1G78110	T11I11.5|T11I11_5	nucleolar GTP-binding protein	protein-coding	46.2	272	101.5	39.5	2.57	2.08e-16
2-40713	2	15858944	15859236	+	46.2	292	promoter-TSS (AT2G37870.1)	promoter-TSS (AT2G37870.1)	-114	AT2G37870.1	818363	At.26453	NM_129343		AT2G37870	T8P21.22|T8P21_22	Bifunctional inhibitor/lipid-transfer protein/seed storage 2S albumin superfamily protein	protein-coding	46.2	254	102	42.9	2.38	1.31e-14
3-31503	3	21738087	21738318	+	45.9	231	promoter-TSS (AT3G58780.3)	promoter-TSS (AT3G58780.3)	-4	AT3G58780.3	825047	At.284	NM_115740		SHP1	AGAMOUS-like 1|AGL1|SHATTERPROOF 1	K-box region and MADS-box transcription factor family protein	protein-coding	45.9	232	93.5	33.1	2.82	1.32e-17
5-54068	5	249750	250005	+	45.9	255	promoter-TSS (AT5G01660.1)	promoter-TSS (AT5G01660.1)	-670	AT5G01660.2	830423		NM_120244		AT5G01660	F7A7.180|F7A7_180	influenza virus NS1A-binding protein	protein-coding	45.9	232	93.5	31.2	3	3.2e-19
2-33341	2	3332236	3332468	+	45.9	232	promoter-TSS (AT2G07792.1)	promoter-TSS (AT2G07792.1)	-333	AT2G07792.1	3767974				AT2G07792	49301.TRNA-TYR-1	tRNA	tRNA	45.9	257	97.5	39.5	2.47	8.62e-15
2-29638	2	3283414	3283646	+	45.9	232	TTS (AT2G07678.1)	TTS (AT2G07678.1)	743	AT2G07669.1	3768221	At.70722	NM_001036266		AT2G07669	-	hypothetical protein	protein-coding	45.9	231	103	51.2	2.01	1.25e-10
2-31706	2	16788299	16788556	+	45.9	257	TTS (AT2G40190.1)	TTS (AT2G40190.1)	-2583	AT2G40200.1	818611	At.37090	NM_129578		AT2G40200	T7M7.8|T7M7_8	basic helix-loop-helix (bHLH) DNA-binding superfamily protein	protein-coding	45.9	255	103.5	47.8	2.17	2.93e-12
5-57146	5	9962566	9962845	+	45.9	279	Intergenic	Intergenic	-1331	AT5G27930.2	832860	At.20140	NM_122675		AT5G27930	F15F15.3	Protein phosphatase 2C family protein	protein-coding	45.9	255	97	33.6	2.88	4.78e-19
5-56578	5	23256485	23256734	+	45.9	249	promoter-TSS (AT5G57390.2)	promoter-TSS (AT5G57390.2)	94	AT5G57390.1	835845	At.29336	NM_125122		AIL5	AINTEGUMENTA-like 5|CHO1|CHOTTO 1|EMBRYOMAKER|EMK|MSF19.5|MSF19_5|PLETHORA 5|PLT5	AINTEGUMENTA-like 5	protein-coding	45.9	279	104	47.3	2.2	7.43e-13
4-30816	4	12775121	12775376	+	45.9	255	Intergenic	Intergenic	-2192	AT4G24790.2	828581	At.54505	NM_118612		AT4G24790	F6I7.13	AAA-type ATPase family protein	protein-coding	45.9	249	97	19	5.1	8.05e-37
1-50169	1	26305778	26306014	+	45.7	236	Intergenic	Intergenic	-2253	AT1G09123.1	28717003		NR_139566		AT1G09123	-	ncRNA	ncRNA	45.7	236	100.5	48.2	2.08	5.01e-11
5-36321	5	7835224	7835462	+	45.7	238	promoter-TSS (AT5G23260.2)	promoter-TSS (AT5G23260.2)	-622	AT5G23260.2	832390	At.31019	NM_203094		TT16	ABS|AGAMOUS-like 32|AGL32|ARABIDOPSIS BSISTER|MKD15.12|MKD15_12|TRANSPARENT TESTA16	K-box region and MADS-box transcription factor family protein	protein-coding	45.7	238	98	33.1	2.96	6.31e-20
5-45453	5	22278926	22279158	+	45.7	232	promoter-TSS (AT5G54840.2)	promoter-TSS (AT5G54840.2)	-619	AT5G54840.1	835574	At.487	NM_124865		SGP1	ATSGP1|MBG8.10|MBG8_10	Ras-related small GTP-binding family protein	protein-coding	45.7	232	98	46.3	2.12	2.58e-11
5-57994	5	7224576	7224866	+	45.4	290	Intergenic	Intergenic	-1885	AT5G21482.1	832248	At.16886	NM_180532		CKX7	ARABIDOPSIS THALIANA CYTOKININ OXIDASE 5|ATCKX5|cytokinin oxidase 7	cytokinin oxidase 7	protein-coding	45.4	193	97	44.8	2.16	1.03e-11
5-45549	5	25260510	25260769	+	45.4	259	Intergenic	Intergenic	-1935	AT5G62940.1	836414	At.29026	NM_125688		HCA2	DNA BINDING WITH ONE FINGER 5.6|DOF5.6|HIGH CAMBIAL ACTIVITY2|MQB2.26|MQB2_26	Dof-type zinc finger DNA-binding family protein	protein-coding	45.4	262	101	39.5	2.56	2.08e-16
4-29649	4	17738728	17738961	+	45.4	233	promoter-TSS (AT4G37750.1)	promoter-TSS (AT4G37750.1)	-670	AT4G37750.1	829931	At.1556	NM_119937		ANT	AINTEGUMENTA|AtANT|CKC|CKC1|COMPLEMENTING A PROTEIN KINASE C MUTANT 1|DRAGON|DRG|T28I19.30|T28I19_30	Integrase-type DNA-binding superfamily protein	protein-coding	45.4	193	93	26.8	3.47	1.82e-23
5-48252	5	23132801	23133067	+	45.4	266	promoter-TSS (AT5G08705.1)	promoter-TSS (AT5G08705.1)	-831	AT5G08705.1	28720990		NR_143098		AT5G08705	-	ncRNA	ncRNA	45.4	233	97	44.3	2.19	5.75e-12
2-16971	2	3313650	3313843	+	45.4	193	promoter-TSS (AT2G07629.2)	promoter-TSS (AT2G07629.2)	-244	AT2G07629.1	28717815		NM_001335320		AT2G07629	-	hypothetical protein	protein-coding	45.4	290	98	45.8	2.14	1.48e-11
3-37012	3	2572954	2573216	+	45.4	262	TTS (AT3G08490.1)	TTS (AT3G08490.1)	2173	AT3G08490.1	819996	At.50830	NM_111684		AT3G08490	-	delta-latroinsectotoxin-Lt1a protein	protein-coding	45.4	266	98.5	36.1	2.73	1.41e-17
3-22203	3	21368583	21368776	+	45.4	193	Intergenic	Intergenic	-2078	AT3G57670.1	824936	At.28310	NM_115627		NTT	NO TRANSMITTING TRACT|WIP domain protein 2|WIP2	C2H2-type zinc finger family protein	protein-coding	45.4	259	100	32.2	3.11	9.15e-22
1-65703	1	24012449	24012699	+	45.2	250	Intergenic	Intergenic	-2731	AT1G08717.1	28716890		NR_139482		AT1G08717	-	ncRNA	ncRNA	45.2	238	96.5	40.4	2.39	8.51e-14
2-32928	2	9032195	9032434	+	45.2	239	Intergenic	Intergenic	-1742	AT2G21050.1	816640	At.438	NM_127675		LAX2	F26H11.19|F26H11_19|like AUXIN RESISTANT 2	like AUXIN RESISTANT 2	protein-coding	45.2	250	97	37.5	2.59	4.31e-16
1-52441	1	88162	88400	+	45.2	238	promoter-TSS (AT1G01210.3)	promoter-TSS (AT1G01210.3)	128	AT1G01200.1	839493	At.42661	NM_100002		RABA3	ARABIDOPSIS RAB GTPASE HOMOLOG A3|ATRAB-A3|ATRABA3|F6F3.1|F6F3_1|RAB GTPase homolog A3	RAB GTPase homolog A3	protein-coding	45.2	280	94.5	30.2	3.13	1.4e-20
2-29222	2	1994845	1995086	+	45.2	241	TTS (AT2G05440.9)	TTS (AT2G05440.9)	1881	AT2G05440.7	815093	At.24946	NM_126567		GRP9	ARABIDOPSIS GLYCINE RICH PROTEIN 9|ATGRP9|GLYCINE RICH PROTEIN 9|T20G20.21|T20G20_21	GLYCINE RICH PROTEIN 9	protein-coding	45.2	241	97.5	39.5	2.47	8.62e-15
3-29259	3	22899297	22899534	+	45.2	237	TTS (AT3G61860.1)	TTS (AT3G61860.1)	2980	AT3G61860.1	825359	At.24231	NM_116051		RS31	ATRSP31|At-RS31|RSP31|arginine/serine-rich splicing factor 31	RNA-binding (RRM/RBD/RNP motifs) family protein	protein-coding	45.2	239	96	39.5	2.43	2.13e-14
5-46694	5	18207930	18208193	+	45.2	263	exon (AT5G45095.1, exon 1 of 1)	exon (AT5G45095.1, exon 1 of 1)	698	AT5G45095.1	834542	At.44180	NM_180590		AT5G45095	-	hypothetical protein	protein-coding	45.2	237	97	40.9	2.37	6.97e-14
5-52255	5	24724185	24724431	+	45.2	246	TTS (AT5G61470.1)	TTS (AT5G61470.1)	1438	AT5G61470.1	836268	At.8631	NM_125540		AT5G61470	MCI2.3|MCI2_3	C2H2-like zinc finger protein	protein-coding	45.2	263	101.5	39.5	2.57	2.08e-16
1-63713	1	26645647	26645927	+	45.2	280	intron (AT1G70670.1, intron 5 of 5)	intron (AT1G70670.1, intron 5 of 5)	1222	AT1G70670.1	843404	At.18111	NM_105735		CLO4	Arabidopsis thaliana caleosin 4|AtCLO4|F5A18.15|F5A18_15|PXG4|caleosin 4|peroxygenase 4	Caleosin-related family protein	protein-coding	45.2	246	101	31.7	3.19	1e-22
4-27901	4	8487952	8488213	+	44.9	261	Intergenic	Intergenic	-3106	AT4G14770.1	827132	At.23380	NM_117562		TCX2	ATTCX2|DL3425C|FCAALL.306|TESMIN/TSO1-LIKE CXC 2|TESMIN/TSO1-like CXC 2	TESMIN/TSO1-like CXC 2	protein-coding	44.9	240	94.5	18.5	5.1	1.47e-35
3-43130	3	23189058	23189313	+	44.9	255	Intergenic	Intergenic	-2465	AT3G62690.1	825443	At.4826	NM_116134		ATL5	AtL5	AtL5	protein-coding	44.9	249	91.5	42.4	2.16	6.42e-11
2-34985	2	10040055	10040295	+	44.9	240	Intergenic	Intergenic	-1183	AT2G07925.1	28717863		NR_140249		AT2G07925	-	ncRNA	ncRNA	44.9	255	97	28.8	3.37	1.48e-23
3-36200	3	8608792	8609041	+	44.9	249	promoter-TSS (AT3G23830.1)	promoter-TSS (AT3G23830.1)	-619	AT3G23830.2	821966	At.8272	NM_113288		GRP4	AtGRP4|GR-RBP4|glycine-rich RNA-binding protein 4	glycine-rich RNA-binding protein 4	protein-coding	44.9	235	99.5	46.8	2.13	2.09e-11
5-51265	5	20867246	20867519	+	44.9	273	TTS (AT5G51340.1)	TTS (AT5G51340.1)	3466	AT5G51350.1	835209	At.55486	NM_124514		MOL1	MFG13.5|MFG13_5|MORE LATERAL GROWTH1	Leucine-rich repeat transmembrane protein kinase family protein	protein-coding	44.9	261	98	34.6	2.83	1.03e-18
4-25682	4	404375	404610	+	44.9	235	promoter-TSS (AT4G00940.3)	promoter-TSS (AT4G00940.3)	-113	AT4G00940.3	827952	At.34496	NM_116321		AT4G00940	A_TM018A10.25|A_TM018A10_25|AtDOF4.1|DNA binding with one finger 4.1|DOF4.1|INTERCELLULAR TRAFFICKING DOF 1|ITD1|T18A10.24|T18A10_24	Dof-type zinc finger DNA-binding family protein	protein-coding	44.9	275	98.5	48.7	2.02	3.6e-10
5-47018	5	1935561	1935836	+	44.9	275	promoter-TSS (AT5G06340.1)	promoter-TSS (AT5G06340.1)	142	AT5G06330.1	830521	At.32868	NM_120716		AT5G06330	MHF15.15|MHF15_15	Late embryogenesis abundant (LEA) hydroxyproline-rich glycoprotein family	protein-coding	44.9	273	106.5	50.2	2.12	4.8e-12
2-16605	2	3335503	3335704	+	44.7	201	promoter-TSS (AT2G07689.1)	promoter-TSS (AT2G07689.1)	86	AT2G05205.1	28717632		NR_140069		AT2G05205	-	ncRNA	ncRNA	44.7	272	103.5	42.4	2.44	2.7e-15
5-41587	5	20665123	20665372	+	44.7	249	exon (AT5G50800.1, exon 6 of 6)	exon (AT5G50800.1, exon 6 of 6)	2065	AT5G50800.1	835152	At.29712	NM_124458		SWEET13	AtSWEET13|K7B16.1|K7B16_1	Nodulin MtN3 family protein	protein-coding	44.7	201	92.5	30.7	3.01	3.64e-19
2-24515	2	15871635	15871882	+	44.7	247	promoter-TSS (AT2G37930.4)	promoter-TSS (AT2G37930.4)	-589	AT2G37930.2	818370	At.37352	NM_129349		AT2G37930	T8P21.16|T8P21_16	hypothetical protein (DUF3527)	protein-coding	44.7	247	99.5	37	2.69	2.74e-17
1-52121	1	19406678	19406950	+	44.7	272	TTS (AT1G52140.1)	TTS (AT1G52140.1)	1505	AT1G52140.1	841644	At.24352	NM_104095		AT1G52140	F5F19.20|F5F19_20	Avr9/Cf-9 rapidly elicited protein	protein-coding	44.7	249	94.5	34.1	2.77	2.71e-17
1-48108	1	26519734	26519966	+	44.4	232	Intergenic	Intergenic	-4595	AT1G70370.1	843373	At.10202	NM_105705		PG2	polygalacturonase 2	polygalacturonase 2	protein-coding	44.4	251	91.5	30.7	2.98	1.1e-18
1-45566	1	28825901	28826139	+	44.4	238	Intergenic	Intergenic	-2293	AT1G76790.1	844013	At.28236	NM_106329		IGMT5	F28O16.16|F28O16_16|indole glucosinolate O-methyltransferase 5	O-methyltransferase family protein	protein-coding	44.4	243	93	43.4	2.14	4.22e-11
5-53294	5	1526691	1526958	+	44.4	267	promoter-TSS (AT5G05150.1)	promoter-TSS (AT5G05150.1)	-625	AT5G05150.1	830397	At.54728	NM_120597		G18E	ARABIDOPSIS THALIANA HOMOLOG OF YEAST AUTOPHAGY 18E|ATATG18E|ATG18E|K2A11.2|K2A11_2|autophagy-related gene 18E	autophagy-related protein 18E	protein-coding	44.4	232	97	27.8	3.49	1.36e-24
1-55320	1	22088835	22089078	+	44.4	243	promoter-TSS (AT1G08293.1)	promoter-TSS (AT1G08293.1)	-710	AT1G08293.1	28716811		NR_139404		AT1G08293	-	ncRNA	ncRNA	44.4	238	106	50.7	2.09	8.28e-12
3-22373	3	10851739	10851933	+	44.4	194	exon (AT3G28853.1, exon 1 of 1)	exon (AT3G28853.1, exon 1 of 1)	244	AT3G28853.1	28719334		NM_001338972		AT3G28853	-	B3 DNA-binding domain protein	protein-coding	44.4	194	93	45.3	2.05	3.72e-10
1-66323	1	8191340	8191591	+	44.4	251	Intergenic	Intergenic	-2231	AT1G23090.3	838917	At.353	NM_102157		AST91	SULFATE TRANSPORTER|SULTR3;3|T26J12.13|T26J12_13|sulfate transporter 91	sulfate transporter 91	protein-coding	44.4	242	106	48.2	2.2	4.9e-13
4-25282	4	17472064	17472306	+	44.4	242	promoter-TSS (AT4G37080.3)	promoter-TSS (AT4G37080.3)	-795	AT4G37080.4	829862	At.31280	NM_119871		AT4G37080	AP22.58|AP22_58	ternary complex factor MIP1 leucine-zipper protein (Protein of unknown function, DUF547)	protein-coding	44.4	267	93	32.2	2.89	2.15e-18
1-51314	1	11319572	11319805	+	44.2	233	promoter-TSS (AT1G31630.1)	promoter-TSS (AT1G31630.1)	-141	AT1G31630.1	840050	At.62375	NM_102898		AGL86	AGAMOUS-like 86|F27M3.17|F27M3_17	AGAMOUS-like 86	protein-coding	44.2	232	97	41.4	2.34	1.36e-13
1-54099	1	4239665	4239897	+	44.2	232	promoter-TSS (AT1G12430.1)	promoter-TSS (AT1G12430.1)	-986	AT1G12430.1	837799	At.16100	NM_101115		ARK3	Arabidopsis thaliana KINESIN Ungrouped clade|AtKINUa|PAK|armadillo repeat kinesin 3|gene A|phosphatidic acid kinase	armadillo repeat kinesin 3	protein-coding	44.2	233	93	42.9	2.17	2.38e-11
5-43886	5	8875030	8875271	+	44.2	241	Intergenic	Intergenic	-1171	AT5G25490.2	832624	At.30905	NM_122460		AT5G25490	T14C9.30|T14C9_30	Ran BP2/NZF zinc finger-like superfamily protein	protein-coding	44.2	241	102	31.2	3.27	1.03e-23
5-40501	5	22796986	22797233	+	44.2	247	Intergenic	Intergenic	-2398	AT5G56300.1	835729	At.29396	NM_125013		GAMT2	MCD7.2|MCD7_2|gibberellic acid methyltransferase 2	gibberellic acid methyltransferase 2	protein-coding	44.2	247	96	46.3	2.07	1.17e-10
5-46525	5	8705068	8705303	+	43.9	235	Intergenic	Intergenic	2700	AT5G25190.1	832590	At.26169	NM_122428		ESE3	F21J6.103|F21J6_103|ethylene and salt inducible 3	Integrase-type DNA-binding superfamily protein	protein-coding	43.9	249	95.5	40.9	2.33	3.93e-13
2-27597	2	17485847	17486095	+	43.9	248	TTS (AT2G09315.1)	TTS (AT2G09315.1)	632	AT2G09315.1	28718125		NR_140511		AT2G09315	-	ncRNA	ncRNA	43.9	248	105.5	34.6	3.05	5.14e-22
3-51038	3	11168934	11169200	+	43.9	266	Intergenic	Intergenic	-2609	AT3G29200.1	822573	At.11	NM_113844		CM1	ARABIDOPSIS THALIANA CHORISMATE MUTASE 1|ATCM1|chorismate mutase 1	chorismate mutase 1	protein-coding	43.9	250	92.5	37	2.5	2.25e-14
3-47412	3	1924435	1924685	+	43.9	250	promoter-TSS (AT3G06340.3)	promoter-TSS (AT3G06340.3)	-822	AT3G06340.3	819808	At.43185	NM_111509		AT3G06340	F24P17.19|F24P17_19	DNAJ heat shock N-terminal domain-containing protein	protein-coding	43.9	266	93.5	40	2.34	5.89e-13
1-52332	1	27036853	27037102	+	43.9	249	Intergenic	Intergenic	-1795	AT1G71870.1	843518	At.35151	NM_105845		AT1G71870	F14O23.25|F14O23_25	MATE efflux family protein	protein-coding	43.9	235	97.5	36.5	2.67	8.76e-17
5-43575	5	24351589	24351832	+	43.9	243	Intergenic	Intergenic	-1852	AT5G60580.1	836179	At.24411	NM_125451		AT5G60580	MUF9.21|MUF9_21	RING/U-box superfamily protein	protein-coding	43.9	243	93	28.3	3.29	6.03e-22
5-46390	5	3575639	3575890	+	43.7	251	promoter-TSS (AT5G11210.5)	promoter-TSS (AT5G11210.5)	-794	AT5G01865.1	28720421		NR_142553		AT5G01865	-	ncRNA	ncRNA	43.7	243	95	21.9	4.33	9.33e-31
3-48068	3	21375422	21375663	+	43.7	241	promoter-TSS (AT3G08965.1)	promoter-TSS (AT3G08965.1)	-214	AT3G08965.1	28719177		NR_141498		AT3G08965	-	ncRNA	ncRNA	43.7	239	96	28.3	3.4	1.57e-23
4-31429	4	17314898	17315140	+	43.7	242	intron (AT4G36740.2, intron 2 of 2)	intron (AT4G36740.2, intron 2 of 2)	1355	AT4G36740.2	829827	At.50404	NM_119838		HB40	AP22.8|AP22_8|ATHB40|HB-5|homeobox protein 40	homeobox protein 40	protein-coding	43.7	239	101	39	2.59	9.59e-17
2-28506	2	8025112	8025356	+	43.7	244	Intergenic	Intergenic	-1723	AT2G18500.1	816365	At.39985	NM_127406		OFP7	ARABIDOPSIS THALIANA OVATE FAMILY PROTEIN 7|ATOFP7|F24H14.15|F24H14_15|ovate family protein 7	ovate family protein 7	protein-coding	43.7	244	98	33.1	2.96	6.31e-20
1-66350	1	8877029	8877268	+	43.7	239	promoter-TSS (AT1G25320.1)	promoter-TSS (AT1G25320.1)	-642	AT1G25320.1	839116	At.48236	NM_102342		AT1G25320	F4F7.29|F4F7_29	Leucine-rich repeat protein kinase family protein	protein-coding	43.7	241	99.5	36.5	2.72	1.19e-17
1-51743	1	2357125	2357368	+	43.7	243	promoter-TSS (AT1G07640.3)	promoter-TSS (AT1G07640.3)	-833	AT1G07640.3	837277	At.14846	NM_100637		OBP2	F24B9.30|F24B9_30|UAS-TAGGED ROOT PATTERNING3|URP3|ZINC FINGER PROTEIN OBP2	Dof-type zinc finger DNA-binding family protein	protein-coding	43.7	242	94	43.4	2.17	1.93e-11
1-53574	1	17211630	17211869	+	43.7	239	Intergenic	Intergenic	12435	AT1G45976.1	841106	At.16918	NM_103601		SBP1	F2G19.22|F2G19_22|S-ribonuclease binding protein 1	S-ribonuclease binding protein 1	protein-coding	43.7	251	96.5	45.8	2.11	6.8e-11
3-49628	3	21377733	21377990	+	43.4	257	Intergenic	Intergenic	-2533	AT3G08965.1	28719177		NR_141498		AT3G08965	-	ncRNA	ncRNA	43.4	235	93.5	44.3	2.11	1.28e-10
1-55448	1	25856391	25856634	+	43.4	243	Intergenic	Intergenic	-4582	AT1G68810.1	843213	At.46879	NM_105555		AT1G68810	ABNORMAL SHOOT 5|ABS5|T5L1|T6L1.1|T6L1_1|TMO5-LIKE1	basic helix-loop-helix (bHLH) DNA-binding superfamily protein	protein-coding	43.4	243	99.5	39.5	2.52	1.37e-15
1-59540	1	17222467	17222702	+	43.4	235	Intergenic	Intergenic	-2136	AT1G46264.1	841110	At.49954	NM_103602		HSFB4	AT-HSFB4|F2G19.8|F2G19_8|SCHIZORIZA|SCZ|heat shock transcription factor B4|heat shock transcription factor B4	heat shock transcription factor B4	protein-coding	43.4	239	94.5	36.5	2.59	1.62e-15
2-26727	2	11945619	11945858	+	43.4	239	Intergenic	Intergenic	-2723	ENSRNA049757864-T1									43.4	257	94	40	2.35	2.49e-13
2-37736	2	7812762	7813007	+	43.2	245	exon (AT2G17960.1, exon 1 of 2)	exon (AT2G17960.1, exon 1 of 2)	245	AT2G17960.1	816306	At.52793	NM_127350		AT2G17960	T27K22.17|T27K22_17	hypothetical protein	protein-coding	43.2	232	93.5	34.6	2.7	1.74e-16
2-41699	2	5776114	5776367	+	43.2	253	promoter-TSS (AT2G13820.2)	promoter-TSS (AT2G13820.2)	49	AT2G13820.2	815865	At.13581	NM_126958		XYP2	AtXYP2|F17L24.13|F17L24_13|xylogen protein 2	Bifunctional inhibitor/lipid-transfer protein/seed storage 2S albumin superfamily protein	protein-coding	43.2	233	85	16.1	5.29	1.56e-33
3-29792	3	7922977	7923233	+	43.2	256	Intergenic	Intergenic	-3623	AT3G22400.1	821808	At.37889	NM_113137		LOX5	ATLOX5|Arabidopsis thaliana lipoxygenase 5	PLAT/LH2 domain-containing lipoxygenase family protein	protein-coding	43.2	253	92.5	35.1	2.64	1.06e-15
3-43530	3	11696567	11696801	+	43.2	234	TTS (AT3G29791.1)	TTS (AT3G29791.1)	928	AT3G29791.1	822691	At.50238	NM_113907		AT3G29791	-	hypothetical protein	protein-coding	43.2	245	93	43.9	2.12	7.39e-11
5-58660	5	26508477	26508726	+	43.2	249	promoter-TSS (AT5G09615.1)	promoter-TSS (AT5G09615.1)	60	AT5G09615.1	28721116		NR_143225		AT5G09615	-	ncRNA	ncRNA	43.2	256	102.5	50.2	2.04	9.33e-11
1-53060	1	26757995	26758227	+	43.2	232	TTS (AT1G70960.1)	TTS (AT1G70960.1)	-1723	AT1G70970.1	843435	At.52470	NM_105765		AT1G70970	F15H11.16|F15H11_16	F-box and associated interaction domains-containing protein	protein-coding	43.2	234	87.5	41.9	2.09	7.8e-10
2-38952	2	3398769	3399002	+	43.2	233	promoter-TSS (ENSRNA049494614-T1)	promoter-TSS (ENSRNA049494614-T1)	-369	ENSRNA049494614-T1									43.2	249	91	25.3	3.59	5.61e-24
3-42975	3	18782644	18782898	+	42.9	254	Intergenic	Intergenic	-2257	AT3G50610.2	824224	At.65271	NM_114921		AT3G50610	-	DNA-directed RNA polymerase II subunit RPB1-like protein	protein-coding	42.9	193	87.5	35.6	2.46	2.49e-13
5-42837	5	20549859	20550096	+	42.9	237	Intergenic	Intergenic	2693	AT5G50460.1	835114	At.23349	NM_124428		AT5G50460	MBA10.8	secE/sec61-gamma protein transport protein	protein-coding	42.9	244	90.5	23.4	3.87	1.03e-25
3-46113	3	6784394	6784660	+	42.9	266	promoter-TSS (AT3G03825.1)	promoter-TSS (AT3G03825.1)	-844	AT3G03825.1	28718698		NR_141041		AT3G03825	-	ncRNA	ncRNA	42.9	235	100.5	49.7	2.02	2.36e-10
3-45970	3	2775821	2776065	+	42.9	244	TTS (AT3G09080.3)	TTS (AT3G09080.3)	-4568	AT3G09070.1	820060	At.40173	NM_111741		OPS	OCTOPUS	LOW protein: UPF0503-like protein, putative (DUF740)	protein-coding	42.9	266	91	43.4	2.1	1.95e-10
4-39825	4	17270170	17270421	+	42.9	251	promoter-TSS (AT4G36620.1)	promoter-TSS (AT4G36620.1)	-296	AT4G36620.1	829814	At.54634	NM_119825		GATA19	AP22.1|AP22_1|GATA transcription factor 19|HANL2|hanaba taranu like 2	GATA transcription factor 19	protein-coding	42.9	254	93.5	43.4	2.16	4.22e-11
5-27207	5	21429999	21430199	+	42.9	200	promoter-TSS (AT5G52870.2)	promoter-TSS (AT5G52870.2)	-604	AT5G52870.1	835364	At.8897	NM_124665		MAKR5	MEMBRANE-ASSOCIATED KINASE REGULATOR 5|MXC20.9|MXC20_9	membrane-associated kinase regulator	protein-coding	42.9	251	90.5	29.7	3.04	4.68e-19
2-16973	2	3493265	3493458	+	42.9	193	promoter-TSS (AT2G07738.1)	promoter-TSS (AT2G07738.1)	135	AT2G07795.1	3768238	At.70721	NM_001036267		AT2G07795	-	transmembrane protein	protein-coding	42.9	237	91.5	43.9	2.09	3.35e-10
3-45338	3	4607096	4607331	+	42.9	235	promoter-TSS (AT3G13960.1)	promoter-TSS (AT3G13960.1)	-863	AT3G13960.1	820609	At.43414	NM_112250		GRF5	AtGRF5|growth-regulating factor 5	growth-regulating factor 5	protein-coding	42.9	200	88.5	25.8	3.43	8.42e-22
3-32645	3	18456814	18457048	+	42.6	234	promoter-TSS (AT3G49760.1)	promoter-TSS (AT3G49760.1)	-806	AT3G49760.1	824138	At.35571	NM_114836		bZIP5	AtbZIP5|basic leucine-zipper 5	basic leucine-zipper 5	protein-coding	42.6	244	88.5	22.9	3.86	3.84e-25
4-37302	4	18445606	18445868	+	42.6	262	TTS (AT4G39760.1)	TTS (AT4G39760.1)	2058	AT4G39760.1	830134	At.54661	NM_120139		AT4G39760	T19P19.150|T19P19_150	Galactose oxidase/kelch repeat superfamily protein	protein-coding	42.6	242	91	30.2	3.01	4.13e-19
5-55292	5	14959655	14959893	+	42.6	238	promoter-TSS (AT5G37660.2)	promoter-TSS (AT5G37660.2)	-23	AT5G37660.2	833744	At.30472	NM_123125		PDLP7	K12B20.12|K12B20_12|plasmodesmata-located protein 7	plasmodesmata-located protein 7	protein-coding	42.6	234	89.5	31.2	2.87	2.43e-17
3-48037	3	20402982	20403244	+	42.6	262	promoter-TSS (AT3G55050.1)	promoter-TSS (AT3G55050.1)	-518	AT3G55050.2	824671	At.28200	NM_115363		AT3G55050	-	Protein phosphatase 2C family protein	protein-coding	42.6	262	94.5	43.9	2.15	3.42e-11
1-55737	1	4300915	4301159	+	42.6	244	Intergenic	Intergenic	2371	AT1G12630.1	837819	At.50648	NM_101133		AT1G12630	T12C24.16|T12C24_16	Integrase-type DNA-binding superfamily protein	protein-coding	42.6	262	97.5	45.8	2.13	3.19e-11
2-35067	2	12345826	12346068	+	42.6	242	Intergenic	Intergenic	-2504	AT2G28780.1	817427	At.27789	NM_128437		AT2G28780	F8N16.7|F8N16_7	P-hydroxybenzoic acid efflux pump subunit	protein-coding	42.6	238	96	33.6	2.86	1.39e-18
1-65984	1	30015124	30015386	+	42.4	262	promoter-TSS (AT1G79780.1)	promoter-TSS (AT1G79780.1)	-457	AT1G79780.1	844317	At.52573	NM_106627		AT1G79780	CASP-like protein 3A2|CASPL3A2|F20B17.26|F20B17_26	Uncharacterized protein family (UPF0497)	protein-coding	42.4	242	94.5	41.9	2.25	3.23e-12
4-27495	4	8456362	8456608	+	42.4	246	Intergenic	Intergenic	-2326	AT4G14740.2	827127	At.33247	NM_117559		AT4G14740	DL3410C|FCAALL.302	auxin canalization protein (DUF828)	protein-coding	42.4	262	93	45.3	2.05	3.72e-10
1-47483	1	27769187	27769429	+	42.4	242	exon (AT1G73850.2, exon 4 of 6)	exon (AT1G73850.2, exon 4 of 6)	2130	AT1G73850.2	843721	At.34946	NM_106045		AT1G73850	F2P9.28|F2P9_28	DNA ligase (DUF1666)	protein-coding	42.4	242	91	41.9	2.17	3.61e-11
3-42928	3	17553547	17553789	+	42.4	242	Intergenic	Intergenic	4557	AT3G47610.1	823915	At.526	NM_114629		AT3G47610	-	transcription regulator/ zinc ion binding protein	protein-coding	42.4	243	104.5	24.9	4.2	2.68e-32
3-33630	3	22429243	22429486	+	42.4	243	promoter-TSS (AT3G60680.1)	promoter-TSS (AT3G60680.1)	-596	AT3G60680.1	825239	At.34397	NM_115932		AT3G60680	-	DUF641 family protein (DUF641)	protein-coding	42.4	246	94.5	44.8	2.11	1.04e-10
3-47284	3	22069166	22069413	+	42.1	247	promoter-TSS (AT3G59740.1)	promoter-TSS (AT3G59740.1)	-231	AT3G59740.1	825143	At.34571	NM_115836		AT3G59740	L-type lectin receptor kinase V.7|LecRK-V.7	Concanavalin A-like lectin protein kinase family protein	protein-coding	42.1	267	87	40.9	2.13	2.62e-10
2-30131	2	7818268	7818521	+	42.1	253	TTS (AT2G17970.4)	TTS (AT2G17970.4)	2985	AT2G17970.10	816307	At.40074	NM_127351		AT2G17970	T27K22.16|T27K22_16	2-oxoglutarate (2OG) and Fe(II)-dependent oxygenase superfamily protein	protein-coding	42.1	253	91	41.9	2.17	3.61e-11
3-41336	3	1935321	1935580	+	42.1	259	promoter-TSS (AT3G06380.2)	promoter-TSS (AT3G06380.2)	-600	AT3G06380.2	819812	At.46725	NM_111513		TLP9	ATTLP9|F24P17.15|F24P17_15|tubby-like protein 9	tubby-like protein 9	protein-coding	42.1	243	96	45.8	2.1	6.8e-11
1-70554	1	29351718	29351985	+	42.1	267	TTS (AT1G09777.1)	TTS (AT1G09777.1)	379	AT1G09777.1	28717167		NR_139690		AT1G09777	-	ncRNA	ncRNA	42.1	194	87.5	27.3	3.21	8.23e-20
3-24771	3	1458727	1458921	+	42.1	194	exon (AT3G05165.1, exon 18 of 19)	exon (AT3G05165.1, exon 18 of 19)	-1529	AT3G05160.1	819679	At.70075	NM_111388		AT3G05160	T12H1.12	Major facilitator superfamily protein	protein-coding	42.1	259	96.5	47.8	2.02	5.5e-10
4-37603	4	9806925	9807168	+	42.1	243	intron (AT4G17610.3, intron 29 of 34)	intron (AT4G17610.3, intron 29 of 34)	3422	AT4G17600.1	827479	At.23577	NM_117868		LIL3:1	DL4835W|FCAALL.30	Chlorophyll A-B binding family protein	protein-coding	42.1	235	93.5	32.6	2.86	5.38e-18
5-52565	5	5440724	5440984	+	42.1	260	TTS (AT5G16600.1)	TTS (AT5G16600.1)	2689	AT5G16600.1	831522	At.8851	NM_121666		MYB43	AtMYB43|MTG13.12|MTG13_12|myb domain protein 43	myb domain protein 43	protein-coding	42.1	247	89	42.9	2.08	5.11e-10
2-36213	2	12791735	12791978	+	42.1	243	Intergenic	Intergenic	4229	AT2G29990.1	817549	At.38412	NM_128553		NDA2	F23F1.9|F23F1_9|alternative NAD(P)H dehydrogenase 2	alternative NAD(P)H dehydrogenase 2	protein-coding	42.1	243	104	44.8	2.32	3.32e-14
3-39678	3	5312122	5312357	+	42.1	235	Intergenic	Intergenic	-1251	AT3G15670.1	820810	At.5382	NM_112437		AT3G15670	-	Late embryogenesis abundant protein (LEA) family protein	protein-coding	42.1	260	103	49.2	2.09	1.56e-11
2-40972	2	3488639	3488835	+	41.9	196	promoter-TSS (AT2G05355.1)	promoter-TSS (AT2G05355.1)	-852	AT2G05355.1	28717642				AT2G05355	-	tRNA	tRNA	41.9	240	104	37	2.81	1.68e-19
1-40652	1	4697080	4697320	+	41.9	240	TTS (AT1G05027.1)	TTS (AT1G05027.1)	967	AT1G05027.1	28716230		NR_138822		AT1G05027	-	ncRNA	ncRNA	41.9	231	90	40.4	2.23	1.36e-11
2-32717	2	17438213	17438447	+	41.9	234	promoter-TSS (AT2G41800.1)	promoter-TSS (AT2G41800.1)	-162	AT2G41800.1	818779	At.27769	NM_129744		AT2G41800	T11A7.10|T11A7_10	imidazolonepropionase (Protein of unknown function, DUF642)	protein-coding	41.9	196	86.5	26.3	3.29	3.01e-20
1-47167	1	11168306	11168537	+	41.9	231	promoter-TSS (AT1G31250.1)	promoter-TSS (AT1G31250.1)	-874	AT1G31250.1	840013	At.49930	NM_102863		AT1G31250	T19E23.3|T19E23_3	proline-rich family protein	protein-coding	41.9	231	87	32.6	2.66	2.53e-15
2-31615	2	13791790	13792021	+	41.9	231	promoter-TSS (AT2G32487.1)	promoter-TSS (AT2G32487.1)	18	AT2G32487.1	5007918	At.50115	NM_001084525		AT2G32487	-	hypothetical protein	protein-coding	41.9	234	88	41.9	2.1	3.68e-10
1-65136	1	7182447	7182692	+	41.6	245	promoter-TSS (AT1G20700.3)	promoter-TSS (AT1G20700.3)	11	AT1G20700.2	838660	At.41695	NM_101922		WOX14	ATWOX14|F2D10.19|F2D10_19|WUSCHEL RELATED HOMEOBOX 14|WUSCHEL related homeobox 14	WUSCHEL related homeobox 14	protein-coding	41.6	258	95.5	42.9	2.23	4.82e-12
5-56461	5	20673815	20674068	+	41.6	253	Intergenic	Intergenic	-1281	AT5G50805.1	3771482				AT5G50805	67828.TRNA-GLN-1	tRNA	tRNA	41.6	220	92	29.2	3.15	1.73e-20
5-54178	5	3367324	3367573	+	41.6	249	intron (AT5G10650.1, intron 1 of 5)	intron (AT5G10650.1, intron 1 of 5)	634	AT5G10650.2	830929	At.32350	NM_121102		AT5G10650	MAJ23.10|MAJ23_10	RING/U-box superfamily protein	protein-coding	41.6	245	91.5	44.8	2.04	9.53e-10
1-51091	1	3604095	3604315	+	41.6	220	intron (AT1G10820.1, intron 3 of 9)	intron (AT1G10820.1, intron 3 of 9)	853	AT1G10820.2	837625	At.45999	NM_100958		AT1G10820	T16B5.4|T16B5_4	hypothetical protein (DUF3755)	protein-coding	41.6	240	90	40.9	2.2	2.48e-11
3-35318	3	17794805	17795031	+	41.6	226	Intergenic	Intergenic	-1150	AT3G48185.1	823974	At.47232	NM_114688		AT3G48185	-	transmembrane protein	protein-coding	41.6	254	95	43.4	2.19	8.73e-12
5-57426	5	20295199	20295455	+	41.6	256	Intergenic	Intergenic	-2895	AT5G49890.1	835052	At.16	NM_124367		CLC-C	ATCLC-C|CHLORIDE CHANNEL C|K9P8.3|K9P8_3|chloride channel C	chloride channel C	protein-coding	41.6	226	93	32.2	2.89	2.15e-18
5-54932	5	541128	541360	+	41.6	232	promoter-TSS (AT5G02460.1)	promoter-TSS (AT5G02460.1)	72	AT5G02460.1	830976	At.33412	NM_120324		AT5G02460	T22P11.50|T22P11_50	Dof-type zinc finger DNA-binding family protein	protein-coding	41.6	231	89.5	40.9	2.19	5.49e-11
3-39471	3	21036832	21037063	+	41.6	231	promoter-TSS (AT3G56800.1)	promoter-TSS (AT3G56800.1)	-781	AT3G56800.1	824847	At.23067	NM_115539		CAM3	ACAM-3|CALMODULIN 3|T8M16.130|acam-3|calmodulin 3	calmodulin 3	protein-coding	41.6	247	89.5	31.2	2.87	2.43e-17
5-59445	5	21405089	21405333	+	41.6	244	TTS (AT5G52820.1)	TTS (AT5G52820.1)	3899	AT5G52820.1	835359	At.29592	NM_124660		AT5G52820	AtNLE|MXC20.4|MXC20_4|NLE|NOTCHLESS	WD-40 repeat family protein / notchless protein	protein-coding	41.6	232	96	28.3	3.4	1.57e-23
1-59399	1	9784168	9784408	+	41.6	240	TTS (AT1G28070.1)	TTS (AT1G28070.1)	1441	AT1G28070.1	839700	At.49925	NM_102572		AT1G28070	F13K9.17|F13K9_17	ATP-dependent RNA helicase	protein-coding	41.6	281	105.5	52.6	2	1.35e-10
1-55709	1	3421958	3422216	+	41.6	258	promoter-TSS (AT1G04793.1)	promoter-TSS (AT1G04793.1)	-633	AT1G04793.1	28716182		NR_138776		AT1G04793	-	ncRNA	ncRNA	41.6	249	91.5	23.9	3.83	1.06e-25
1-56868	1	17631298	17631552	+	41.6	254	Intergenic	Intergenic	-3272	AT1G47870.1	841202	At.10547	NM_103684		ATE2F2	ARABIDOPSIS THALIANA HOMOLOG OF E2F C|ATE2FC|E2FC|E2FC TRANSCRIPTION FACTOR|T2E6.2|T2E6_2|TRANSCRIPTION FACTOR-2 E2F2	winged-helix DNA-binding transcription factor family protein	protein-coding	41.6	233	85.5	36.5	2.34	5.73e-12
5-59274	5	17771171	17771404	+	41.6	233	Intergenic	Intergenic	-1569	AT5G44160.2	834439	At.8713	NM_123783		NUC	AtIDD8|IDD8|INDETERMINATE DOMAIN 8|MLN1.8|MLN1_8|nutcracker	C2H2-like zinc finger protein	protein-coding	41.6	256	86	28.3	3.04	2.07e-18
4-35426	4	16828282	16828529	+	41.6	247	promoter-TSS (AT4G35390.1)	promoter-TSS (AT4G35390.1)	-921	AT4G35390.1	829692	At.31419	NM_119705		AGF1	AHL25|AT-hook motif nuclear localized protein 25|AT-hook protein of GA feedback 1|F23E12.50|F23E12_50	AT-hook protein of GA feedback 1	protein-coding	41.6	253	90.5	42.4	2.13	1.39e-10
5-55839	5	1784525	1784806	+	41.6	281	Intergenic	Intergenic	-1180	AT5G05940.2	830479		NM_120676		ROPGEF5	ATROPGEF5|K18J17.10|K18J17_10|ROP (rho of plants) guanine nucleotide exchange factor 5|ROP GUANINE NUCLEOTIDE EXCHANGE FACTOR 5|ROP guanine nucleotide exchange factor 5	ROP guanine nucleotide exchange factor 5	protein-coding	41.6	244	88	40.9	2.15	1.21e-10
4-27590	4	12195324	12195544	+	41.4	220	TTS (AT4G23330.4)	TTS (AT4G23330.4)	1380	AT4G23340.2	828433	At.50362	NM_118463		AT4G23340	F16G20.40	2-oxoglutarate (2OG) and Fe(II)-dependent oxygenase superfamily protein	protein-coding	41.4	232	86.5	37	2.34	4.68e-12
3-43852	3	1482563	1482795	+	41.4	232	TTS (AT3G05210.1)	TTS (AT3G05210.1)	3340	AT3G05210.1	819685	At.15981	NM_111394		ERCC1	T12H1.18|T12H1_18|UV REPAIR DEFICIENT 7|UVR7	nucleotide repair protein	protein-coding	41.4	234	86	28.8	2.99	5.57e-18
5-59271	5	17595080	17595322	+	41.4	242	Intergenic	Intergenic	-1535	AT5G43790.1	834401	At.9039	NM_123746		AT5G43790	MQD19.14|MQD19_14	Pentatricopeptide repeat (PPR) superfamily protein	protein-coding	41.4	220	90.5	44.3	2.04	1.18e-09
3-41760	3	20524409	20524643	+	41.4	234	Intergenic	Intergenic	-1428	AT3G55360.1	824702	At.23806	NM_115394		CER10	ATTSC13|ECERIFERUM 10|ECR|ENOYL-COA REDUCTASE|GLASSY HAIR 6|GLH6|TSC13	3-oxo-5-alpha-steroid 4-dehydrogenase family protein	protein-coding	41.4	242	100	38	2.63	5.19e-17
5-56629	5	24396066	24396309	+	41.4	243	promoter-TSS (AT5G60690.1)	promoter-TSS (AT5G60690.1)	-794	AT5G60690.1	836190	At.7238	NM_125462		REV	HOMEODOMAIN-LEUCINE ZIPPER PROTEIN|HOMEODOMAIN-LEUCINE ZIPPER PROTEIN IFL1|IFL|IFL1|INTERFASCICULAR FIBERLESS|INTERFASCICULAR FIBERLESS 1|MUP24.16|MUP24_16|REVOLUTA	Homeobox-leucine zipper family protein / lipid-binding START domain-containing protein	protein-coding	41.4	243	88.5	33.6	2.63	4.76e-15
1-71653	1	25530255	25530507	+	41.1	252	Intergenic	Intergenic	-1627	AT1G68130.1	843141	At.23507	NM_105483		IDD14	AtIDD14|IDD14alpha|IDD14beta|T23K23.2|T23K23_2|indeterminate(ID)-domain 14	indeterminate(ID)-domain 14	protein-coding	41.1	252	89.5	43.4	2.06	8.67e-10
3-41906	3	1811155	1811399	+	41.1	244	Intergenic	Intergenic	-1887	AT3G06020.1	819773	At.53198	NM_111476		FAF4	F2O10.2|F2O10_2|FANTASTIC FOUR 4	FANTASTIC four-like protein (DUF3049)	protein-coding	41.1	205	87.5	21.4	4.08	2.01e-26
4-32416	4	614195	614430	+	41.1	235	Intergenic	Intergenic	5856	AT4G01450.4	828176	At.34427	NM_116375		UMAMIT30	F11O4.14|F11O4_14|Usually multiple acids move in and out Transporters 30	nodulin MtN21 /EamA-like transporter family protein	protein-coding	41.1	251	85	30.2	2.81	2.7e-16
2-35974	2	5773266	5773517	+	41.1	251	TTS (AT2G13820.3)	TTS (AT2G13820.3)	2898	AT2G13820.2	815865	At.13581	NM_126958		XYP2	AtXYP2|F17L24.13|F17L24_13|xylogen protein 2	Bifunctional inhibitor/lipid-transfer protein/seed storage 2S albumin superfamily protein	protein-coding	41.1	244	88.5	22.9	3.86	3.84e-25
1-58092	1	29444922	29445127	+	41.1	205	Intergenic	Intergenic	-1014	AT1G78250.1	3767720				AT1G78250	52154.TRNA-MET-1	tRNA	tRNA	41.1	235	93.5	44.8	2.09	2.2e-10
1-61111	1	7639087	7639324	+	40.9	237	Intergenic	Intergenic	-1701	AT1G21740.1	838778	At.41643	NM_102023		AT1G21740	F8K7.18|F8K7_18	DUF630 family protein, putative (DUF630 and DUF632)	protein-coding	40.9	237	85.5	36.5	2.34	5.73e-12
5-50115	5	6158587	6158821	+	40.9	234	Intergenic	Intergenic	-1393	AT5G18550.2	831973	At.22535	NM_121860		AT5G18550	T28N17.30|T28N17_30	Zinc finger C-x8-C-x5-C-x3-H type family protein	protein-coding	40.9	236	90.5	41.9	2.16	7.92e-11
5-53509	5	8033945	8034189	+	40.9	244	TTS (AT5G23820.1)	TTS (AT5G23820.1)	329	AT5G23830.2	832448	At.43772	NM_122288		AT5G23830	MRO11.13|MRO11_13	MD-2-related lipid recognition domain-containing protein	protein-coding	40.9	262	92	30.7	3	3.64e-19
3-48629	3	16535854	16536116	+	40.9	262	Intergenic	Intergenic	-1553	AT3G45170.1	823653	At.53750	NM_114386		GATA14	GATA transcription factor 14	GATA transcription factor 14	protein-coding	40.9	237	94.5	44.8	2.11	1.04e-10
3-39913	3	17557095	17557332	+	40.9	237	Intergenic	Intergenic	-1580	AT3G47620.1	823916	At.21251	NM_114630		TCP14	AtTCP14|TEOSINTE BRANCHED|cycloidea and PCF (TCP) 14	TEOSINTE BRANCHED, cycloidea and PCF (TCP) 14	protein-coding	40.9	243	89	32.2	2.77	1.44e-16
4-33420	4	2323172	2323415	+	40.9	243	TTS (AT4G04905.1)	TTS (AT4G04905.1)	1203	AT4G04905.1	28719594		NR_141832		AT4G04905	-	ncRNA	ncRNA	40.9	239	88	32.6	2.7	9.32e-16
5-46423	5	4834350	4834589	+	40.9	239	promoter-TSS (AT5G14940.1)	promoter-TSS (AT5G14940.1)	63	AT5G14940.1	831346	At.31864	NM_121498		AT5G14940	F2G14.60|F2G14_60	Major facilitator superfamily protein	protein-coding	40.9	234	89	40	2.23	1.67e-11
5-55536	5	21695603	21695841	+	40.9	238	Intergenic	Intergenic	-2649	AT5G07995.1	28720939		NR_143049		AT5G07995	-	ncRNA	ncRNA	40.9	244	86.5	40.4	2.14	3.23e-10
3-44504	3	414227	414463	+	40.9	236	promoter-TSS (AT3G02220.1)	promoter-TSS (AT3G02220.1)	-603	AT3G02220.1	821238	At.46724	NM_111089		AT3G02220	F14P3.13|F14P3_13	small acidic-like protein	protein-coding	40.9	238	91.5	40	2.29	3.21e-12
5-52880	5	17616613	17616851	+	40.9	238	TTS (AT5G43810.2)	TTS (AT5G43810.2)	-2008	AT5G43822.1	7922354	At.30100	NM_001161287		AT5G43822	-	Pentatricopeptide repeat (PPR) superfamily protein	protein-coding	40.9	238	90	42.4	2.12	1.39e-10
1-56338	1	28291564	28291800	+	40.6	236	promoter-TSS (AT1G75390.2)	promoter-TSS (AT1G75390.2)	-16	AT1G75390.1	843875	At.16252	NM_106193		bZIP44	AtbZIP44|F1B16.8|F1B16_8|basic leucine-zipper 44	basic leucine-zipper 44	protein-coding	40.6	244	86	35.6	2.42	6.15e-13
4-39080	4	15073697	15073952	+	40.6	255	promoter-TSS (AT4G30975.3)	promoter-TSS (AT4G30975.3)	-601	AT4G30975.3	5008174		NR_142378		AT4G30975	-	ncRNA	ncRNA	40.6	252	87	22.4	3.88	3.68e-25
4-31468	4	18221197	18221448	+	40.6	251	promoter-TSS (AT4G39100.2)	promoter-TSS (AT4G39100.2)	-998	AT4G39100.1	830065	At.47993	NM_120070		SHL1	T22F8.2|short life	PHD finger family protein / bromo-adjacent homology (BAH) domain-containing protein	protein-coding	40.6	236	89	42.9	2.08	5.11e-10
1-72944	1	26481773	26482025	+	40.6	252	promoter-TSS (AT1G70300.1)	promoter-TSS (AT1G70300.1)	-269	AT1G70300.1	843366	At.27303	NM_105698		KUP6	F17O7.17|F17O7_17|K+ uptake permease 6	K+ uptake permease 6	protein-coding	40.6	243	87	40.9	2.13	2.62e-10
1-65938	1	28830608	28830851	+	40.6	243	TTS (AT1G76800.1)	TTS (AT1G76800.1)	1486	AT1G76800.1	844014	At.34609	NM_106330		AT1G76800	AtVTL2|F28O16.17|F28O16_17|VTL2|Vacuolar Iron Transporter-Like 2	Vacuolar iron transporter (VIT) family protein	protein-coding	40.6	248	91	43.9	2.07	3.35e-10
2-39401	2	16377712	16377960	+	40.6	248	promoter-TSS (AT2G39220.1)	promoter-TSS (AT2G39220.1)	-668	AT2G39220.1	818507	At.27277	NM_129480		PLP6	PATATIN-like protein 6|PLA IIB|T16B24.14|T16B24_14	PATATIN-like protein 6	protein-coding	40.6	255	95	45.3	2.1	8.4e-11
1-58875	1	24803829	24804073	+	40.6	244	Intergenic	Intergenic	3606	AT1G66480.1	842966	At.17486	NM_105319		AT1G66480	F28G11.8|F28G11_8|plastid movement impaired 2	plastid movement impaired 2	protein-coding	40.6	251	88.5	38	2.33	3.12e-12
1-67918	1	23365706	23365947	+	40.4	241	exon (AT1G08587.1, exon 1 of 1)	exon (AT1G08587.1, exon 1 of 1)	104	AT1G08587.1	28716865		NR_139458		AT1G08587	-	ncRNA	ncRNA	40.4	241	96.5	46.8	2.06	1.97e-10
3-46616	3	23186594	23186828	+	40.4	234	promoter-TSS (AT3G62690.1)	promoter-TSS (AT3G62690.1)	9	AT3G62690.1	825443	At.4826	NM_116134		ATL5	AtL5	AtL5	protein-coding	40.4	235	90.5	39.5	2.29	3.94e-12
2-34536	2	12263516	12263751	+	40.4	235	TTS (AT2G08270.1)	TTS (AT2G08270.1)	1155	AT2G08270.1	28717924		NR_140309		AT2G08270	-	ncRNA	ncRNA	40.4	271	88	43.9	2.01	2.98e-09
3-49275	3	9285305	9285566	+	40.4	261	Intergenic	Intergenic	-2529	AT3G25560.1	822143	At.37369	NM_113453		NIK2	AtNIK2|NSP-interacting kinase 2	NSP-interacting kinase 2	protein-coding	40.4	261	89.5	35.6	2.52	3.97e-14
4-27703	4	16529077	16529320	+	40.4	243	exon (AT4G34600.2, exon 1 of 2)	exon (AT4G34600.2, exon 1 of 2)	140	AT4G34600.1	829612	At.27648	NM_119626		AT4G34600	T4L20.180|T4L20_180	transmembrane protein	protein-coding	40.4	234	92.5	40.4	2.29	2.61e-12
2-36959	2	18463138	18463409	+	40.4	271	exon (AT2G44790.1, exon 1 of 2)	exon (AT2G44790.1, exon 1 of 2)	260	AT2G44790.1	819088	At.20433	NM_130043		UCC2	F16B22.32|uclacyanin 2	uclacyanin 2	protein-coding	40.4	243	91	44.8	2.03	9.53e-10
5-59843	5	3181106	3181349	+	40.1	243	TTS (AT5G10150.2)	TTS (AT5G10150.2)	-1779	AT5G10140.1	830878	At.1629	NM_121052		FLC	AGAMOUS-like 25|AGL25|FLF|FLOWERING LOCUS C|FLOWERING LOCUS F|MADS BOX PROTEIN FLOWERING LOCUS F|REDUCED STEM BRANCHING 6|RSB6|T31P16.130|T31P16_130	K-box region and MADS-box transcription factor family protein	protein-coding	40.1	238	85.5	29.2	2.92	4.33e-17
3-50636	3	1884900	1885138	+	40.1	238	promoter-TSS (AT3G06220.1)	promoter-TSS (AT3G06220.1)	-49	AT3G06220.1	819796	At.53201	NM_111497		AT3G06220	F28L1.16|F28L1_16	AP2/B3-like transcriptional factor family protein	protein-coding	40.1	243	87	39	2.23	2.53e-11
5-41629	5	22145199	22145431	+	40.1	232	Intergenic	Intergenic	3987	AT5G54520.1	835540	At.29492	NM_124832		AT5G54520	MRB17.2|MRB17_2	Transducin/WD40 repeat-like superfamily protein	protein-coding	40.1	232	88.5	35.1	2.52	4.8e-14
1-49481	1	27884908	27885120	+	39.9	212	promoter-TSS (AT1G74160.1)	promoter-TSS (AT1G74160.1)	-897	AT1G74160.1	843756	At.17917	NM_106076		TRM4	F9E11.1|F9E11_1|TON1 Recruiting Motif 4	LONGIFOLIA protein	protein-coding	39.9	196	87	40	2.18	8.35e-11
2-40745	2	16640648	16640897	+	39.9	249	promoter-TSS (ENSRNA049492397-T1)	promoter-TSS (ENSRNA049492397-T1)	-921	ENSRNA049492397-T1									39.9	212	82.5	27.8	2.97	6.55e-17
5-53601	5	14112597	14112836	+	39.9	239	Intergenic	Intergenic	-2098	AT5G35960.1	833587		NM_122987		AT5G35960	MEE13.6|MEE13_6	Protein kinase family protein	protein-coding	39.9	248	90	28.3	3.18	2.11e-20
1-52044	1	15642054	15642250	+	39.9	196	Intergenic	Intergenic	10390	AT1G41880.2	840799	At.24952	NM_001333197		AT1G41880	F5A13.4|F5A13_4	Ribosomal protein L35Ae family protein	protein-coding	39.9	249	86	37	2.32	4.68e-12
2-32835	2	2266566	2266814	+	39.9	248	Intergenic	Intergenic	-2147	AT2G05914.2	10723090		NR_140115		AT2G05914	-	ncRNA	ncRNA	39.9	239	82.5	36.1	2.29	3.83e-11
1-49608	1	2245320	2245517	+	39.6	197	promoter-TSS (AT1G07290.1)	promoter-TSS (AT1G07290.1)	-426	AT1G07290.1	837240		NM_001331688		GONST2	F22G5.37|F22G5_37|golgi nucleotide sugar transporter 2	golgi nucleotide sugar transporter 2	protein-coding	39.6	197	86	38	2.26	1.68e-11
2-19039	2	3492423	3492578	+	39.6	155	promoter-TSS (AT2G07795.1)	promoter-TSS (AT2G07795.1)	286	AT2G07738.1	815411		NM_126766		AT2G07738	T5E7.3|T5E7_3	hypothetical protein	protein-coding	39.6	214	86	26.8	3.21	9.04e-20
5-40257	5	7756084	7756292	+	39.6	208	TTS (AT5G03575.1)	TTS (AT5G03575.1)	808	AT5G03575.1	28720568		NR_142694		AT5G03575	-	ncRNA	ncRNA	39.6	155	80.5	20	4.03	4.33e-24
1-48944	1	3186210	3186424	+	39.6	214	Intergenic	Intergenic	-1125	AT1G09812.1	837512	At.51167	NM_148452		AT1G09812	-	multidrug resistance protein	protein-coding	39.6	208	87.5	19.5	4.49	3.44e-29
2-19259	2	3324504	3324659	+	39.3	155	promoter-TSS (AT2G07632.1)	promoter-TSS (AT2G07632.1)	-591	AT2G07632.1	28717817		NM_001335323		AT2G07632	-	hypothetical protein	protein-coding	39.3	155	78	33.1	2.35	2.35e-11
2-27601	2	17672023	17672255	+	39.3	232	TTS (AT2G42450.1)	TTS (AT2G42450.1)	-2303	AT2G42440.1	818844	At.37013	NM_180039		ASL15	ASYMMETRIC LEAVES 2-like 15|LBD17|LOB domain-containing protein 17|MHK10.16|MHK10_16	Lateral organ boundaries (LOB) domain family protein	protein-coding	39.3	232	89	24.4	3.65	5.74e-24
2-34744	2	18539305	18539550	+	39.1	245	TTS (AT2G44940.1)	TTS (AT2G44940.1)	2250	AT2G44940.1	819103	At.14592	NM_130059		AT2G44940	T13E15.25	Integrase-type DNA-binding superfamily protein	protein-coding	39.1	244	90.5	43.4	2.09	4.14e-10
1-54098	1	4234058	4234302	+	39.1	244	exon (AT1G12430.2, exon 18 of 18)	exon (AT1G12430.2, exon 18 of 18)	4584	AT1G12430.2	837799	At.16100	NM_101115		ARK3	Arabidopsis thaliana KINESIN Ungrouped clade|AtKINUa|PAK|armadillo repeat kinesin 3|gene A|phosphatidic acid kinase	armadillo repeat kinesin 3	protein-coding	39.1	243	87	34.6	2.51	5.79e-14
5-47574	5	24492438	24492677	+	39.1	239	Intergenic	Intergenic	-1734	AT5G60890.1	836210	At.8463	NM_125482		MYB34	ALTERED TRYPTOPHAN REGULATION 1|ATMYB34|ATR1|MSL3.10|MSL3_10|myb domain protein 34	myb domain protein 34	protein-coding	39.1	245	93.5	36.1	2.59	1.94e-15
1-68072	1	26304108	26304351	+	39.1	243	Intergenic	Intergenic	-3545	AT1G69850.1	843321	At.21144	NM_105653		NRT1:2	ABA-importing transporter 1|AIT1|ATNRT1:2|AtNPF4.6|NPF4.6|NRT1.2|NRT1/ PTR family 4.6|NTL1|T17F3.12|T17F3_12|nitrate transporter 1:2	nitrate transporter 1:2	protein-coding	39.1	239	89	41.9	2.12	1.72e-10
5-59908	5	4744884	4745134	+	38.8	250	Intergenic	Intergenic	-1255	AT5G14710.1	831323	At.20062	NM_121475		AT5G14710	T9L3.10|T9L3_10	proteasome assembly chaperone-like protein	protein-coding	38.8	232	84	21.9	3.83	5.36e-24
5-50294	5	16271380	16271588	+	38.8	208	exon (AT5G40630.1, exon 2 of 2)	exon (AT5G40630.1, exon 2 of 2)	1029	AT5G40630.1	834062	At.30276	NM_123427		AT5G40630	MNF13.18|MNF13_18	Ubiquitin-like superfamily protein	protein-coding	38.8	238	85.5	40	2.14	3.99e-10
3-42674	3	6516170	6516419	+	38.8	249	promoter-TSS (AT3G18900.1)	promoter-TSS (AT3G18900.1)	76	at3g18895									38.8	249	83.5	30.2	2.76	2.14e-15
5-57265	5	16843595	16843796	+	38.8	201	promoter-TSS (AT5G42146.1)	promoter-TSS (AT5G42146.1)	-641	AT5G42146.1	3771399	At.63339	NM_001036916		AT5G42146	-	transmembrane protein	protein-coding	38.8	193	83.5	25.3	3.3	1.17e-19
3-49096	3	4892297	4892535	+	38.8	238	promoter-TSS (AT3G14570.1)	promoter-TSS (AT3G14570.1)	6	AT3G14570.1	820683		NM_112317		GSL04	ATGSL04|GSL4|atgsl4|glucan synthase-like 4|gsl04	glucan synthase-like 4	protein-coding	38.8	239	88.5	31.2	2.84	6.96e-17
5-35679	5	57352	57549	+	38.8	197	promoter-TSS (AT5G01170.1)	promoter-TSS (AT5G01170.1)	-561	AT5G01170.1	831732	At.33940	NM_120195		AT5G01170	F7J8.150|F7J8_150	hypothetical protein (DUF740)	protein-coding	38.8	197	88	26.8	3.28	8.4e-21
4-30845	4	13770908	13771147	+	38.8	239	promoter-TSS (AT4G27590.1)	promoter-TSS (AT4G27590.1)	-62	AT4G27590.1	828869	At.32089	NM_118895		AT4G27590	T29A15.80|T29A15_80	Heavy metal transport/detoxification superfamily protein	protein-coding	38.8	250	83	33.1	2.5	2.59e-13
2-33637	2	15499261	15499493	+	38.8	232	Intergenic	Intergenic	-2349	AT2G36910.1	818265	At.142	NM_129247		ABCB1	ARABIDOPSIS THALIANA P GLYCOPROTEIN1|ATP binding cassette subfamily B1|ATP-binding cassette B1|ATPGP1|P-GLYCOPROTEIN 1|PGP1|T1J8.9|T1J8_9	ATP binding cassette subfamily B1	protein-coding	38.8	208	85	28.8	2.96	1.68e-17
3-26712	3	8721276	8721469	+	38.8	193	Intergenic	Intergenic	2523	AT3G04625.1	28718770		NR_141110		AT3G04625	-	ncRNA	ncRNA	38.8	201	89	39	2.28	4.83e-12
4-38451	4	14640026	14640261	+	38.6	235	Intergenic	Intergenic	-3851	AT4G29930.3	829116	At.44068	NM_119139		AT4G29930	F27B13.170|F27B13_170	basic helix-loop-helix (bHLH) DNA-binding superfamily protein	protein-coding	38.6	225	81.5	33.6	2.42	3.3e-12
1-60834	1	29279393	29279618	+	38.6	225	promoter-TSS (AT1G77855.1)	promoter-TSS (AT1G77855.1)	-874	AT1G77855.1	844121	At.50663	NM_148664		AT1G77855	-	BPS1-like protein	protein-coding	38.6	155	77.5	19	4.08	1.5e-23
2-31024	2	9639514	9639747	+	38.6	233	TTS (AT2G22670.5)	TTS (AT2G22670.5)	3138	AT2G22670.3	816798	At.10796	NM_127832		IAA8	T9I22.11|T9I22_11|indoleacetic acid-induced protein 8	indoleacetic acid-induced protein 8	protein-coding	38.6	233	83.5	35.6	2.35	8.59e-12
2-19726	2	3393370	3393525	+	38.6	155	Intergenic	Intergenic	-2721	AT2G07641.1	28717823		NM_001335329		AT2G07641	-	hypothetical protein	protein-coding	38.6	235	79	29.7	2.66	5.19e-14
5-55273	5	13854871	13855109	+	38.6	238	promoter-TSS (AT5G35670.1)	promoter-TSS (AT5G35670.1)	-746	AT5G35670.1	833540	At.7493	NM_122958		iqd33	IQ-domain 33|MXH1.1|MXH1_1	IQ-domain 33	protein-coding	38.6	238	82	40.9	2	1.06e-08
2-38099	2	16419436	16419674	+	38.3	238	TTS (AT2G39330.1)	TTS (AT2G39330.1)	-1038	AT2G39320.1	818517	At.51342	NM_129489		AT2G39320	T16B24.4|T16B24_4	Cysteine proteinases superfamily protein	protein-coding	38.3	237	82.5	37.5	2.2	2.38e-10
5-58552	5	23947358	23947594	+	38.3	236	Intergenic	Intergenic	-1046	AT5G59360.1	836055	At.64312	NM_125327		AT5G59360	F2O15.2|F2O15_2	hypothetical protein	protein-coding	38.3	238	81	31.7	2.56	1.77e-13
5-56019	5	7173731	7173963	+	38.3	232	promoter-TSS (AT5G21105.2)	promoter-TSS (AT5G21105.2)	-79	AT5G21105.2	832235	At.22575	NM_147871		AT5G21105	-	Plant L-ascorbate oxidase	protein-coding	38.3	232	85.5	41.4	2.06	2.02e-09
2-41335	2	14555872	14556109	+	38.3	237	promoter-TSS (AT2G34555.1)	promoter-TSS (AT2G34555.1)	-998	AT2G34555.1	818019	At.413	NM_129007		ATGA2OX3	GA2OX3|gibberellin 2-oxidase 3	gibberellin 2-oxidase 3	protein-coding	38.3	236	80	38.5	2.08	3.44e-09
5-55690	5	25306850	25307095	+	38.1	245	Intergenic	Intergenic	2222	AT5G63087.1	5008328	At.72115	NM_001085318		AT5G63087	-	Plant thionin family protein	protein-coding	38.1	223	86.5	38	2.28	1.68e-11
5-58723	5	1020628	1020875	+	38.1	247	TTS (AT5G03830.3)	TTS (AT5G03830.3)	2413	AT5G03830.1	831702	At.33218	NM_120464		AT5G03830	MED24.13|MED24_13	CDK inhibitor P21 binding protein	protein-coding	38.1	245	83.5	41.4	2.02	8.6e-09
1-60044	1	2723092	2723315	+	38.1	223	promoter-TSS (AT1G08600.4)	promoter-TSS (AT1G08600.4)	-474	AT1G08600.3	837382	At.10206	NM_100733		ATRX	CHR20|F22O13.8|F22O13_8	P-loop containing nucleoside triphosphate hydrolases superfamily protein	protein-coding	38.1	234	80.5	36.5	2.2	3.62e-10
5-50771	5	2264123	2264357	+	38.1	234	TTS (AT5G07220.1)	TTS (AT5G07220.1)	2772	AT5G07220.1	830613	At.20033	NM_120804		BAG3	ATBAG3|BCL-2-associated athanogene 3|T28J14.160|T28J14_160	BCL-2-associated athanogene 3	protein-coding	38.1	247	87	42.9	2.03	2.22e-09
3-50107	3	9324052	9324286	+	38.1	234	Intergenic	Intergenic	-4509	AT3G25620.2	822149	At.28290	NM_113460		ABCG21	ATP-binding cassette G21|T5M7.11	ABC-2 type transporter family protein	protein-coding	38.1	234	88.5	40.4	2.19	6.77e-11
1-62241	1	11709105	11709350	+	38.1	245	Intergenic	Intergenic	-2717	AT1G32440.1	840138	At.66798	NM_102979		PKp3	F5D14.22|F5D14_22|F5F19.10|F5F19_10|plastidial pyruvate kinase 3	plastidial pyruvate kinase 3	protein-coding	38.1	245	85	41.4	2.05	2.02e-09
2-37084	2	2265202	2265399	+	37.8	197	promoter-TSS (AT2G05914.1)	promoter-TSS (AT2G05914.1)	-757	AT2G05914.2	10723090		NR_140115		AT2G05914	-	ncRNA	ncRNA	37.8	197	76.5	22.9	3.34	1.91e-18
3-41323	3	1378372	1378604	+	37.8	232	TTS (AT3G04980.3)	TTS (AT3G04980.3)	2334	AT3G04970.1	819657	At.44032	NM_111369		AT3G04970	T9J14.8|T9J14_8	DHHC-type zinc finger family protein	protein-coding	37.8	232	82	38.5	2.13	7.51e-10
3-32534	3	8996645	8996838	+	37.8	193	promoter-TSS (AT3G24650.1)	promoter-TSS (AT3G24650.1)	-629	AT3G24650.1	822061	At.19959	NM_113376		ABI3	ABA INSENSITIVE 3|ABSCISIC ACID INSENSITIVE 3|AtABI3|SIS10|SUGAR INSENSITIVE 10	AP2/B3-like transcriptional factor family protein	protein-coding	37.8	224	81.5	32.6	2.5	7.93e-13
3-46874	3	7317121	7317345	+	37.8	224	Intergenic	Intergenic	-1350	AT3G20880.1	821637	At.38162	NM_112980		WIP4	MOE17.19|WIP domain protein 4	WIP domain protein 4	protein-coding	37.8	193	81	36.1	2.25	8.78e-11
2-39074	2	9160603	9160844	+	37.6	241	TTS (AT2G21400.3)	TTS (AT2G21400.3)	-1793	AT2G21410.1	816680	At.14067	NM_127713		VHA-A2	F3K23.17|F3K23_17|vacuolar proton ATPase A2	vacuolar proton ATPase A2	protein-coding	37.6	252	81.5	36.5	2.23	1.62e-10
2-20721	2	3272090	3272245	+	37.6	155	promoter-TSS (AT2G07676.1)	promoter-TSS (AT2G07676.1)	-452	AT2G07676.1	815350	At.48438	NM_126733		AT2G07676	T17H1.5|T17H1_5	hypothetical protein	protein-coding	37.6	155	77.5	28.3	2.74	3.17e-14
4-31254	4	10849343	10849540	+	37.6	197	promoter-TSS (AT4G20040.1)	promoter-TSS (AT4G20040.1)	-326	AT4G20040.1	827749	At.26265	NM_118123		AT4G20040	F18F4.140|F18F4_140	Pectin lyase-like superfamily protein	protein-coding	37.6	241	83	41.4	2	8.6e-09
5-58787	5	2439594	2439844	+	37.6	250	promoter-TSS (AT5G01425.1)	promoter-TSS (AT5G01425.1)	-895	AT5G01425.1	28720382		NR_142505		AT5G01425	-	ncRNA	ncRNA	37.6	197	82	37.5	2.19	2.38e-10
5-41073	5	23403199	23403404	+	37.6	205	promoter-TSS (AT5G57770.1)	promoter-TSS (AT5G57770.1)	-151	AT5G57770.1	835885	At.47214	NM_125160		AT5G57770	MRI1.13|MRI1_13	auxin canalization protein (DUF828)	protein-coding	37.6	250	82.5	33.1	2.49	6.54e-13
1-69583	1	3750249	3750501	+	37.6	252	TTS (AT1G11185.1)	TTS (AT1G11185.1)	865	AT1G11185.1	5007682		NR_143556		AT1G11185	-	ncRNA	ncRNA	37.6	205	83	37	2.24	5.8e-11
2-40254	2	804426	804675	+	37.3	249	exon (AT2G02820.1, exon 10 of 10)	exon (AT2G02820.1, exon 10 of 10)	3023	AT2G02810.1	814811	At.23730	NM_126336		UTR1	ATUTR1|T20F6.5|T20F6_5|UDP-GALACTOSE TRANSPORTER 1|UDP-galactose transporter 1	UDP-galactose transporter 1	protein-coding	37.3	201	87.5	10.2	8.55	1.43e-49
1-53225	1	2353408	2353609	+	37.3	201	exon (AT1G07640.2, exon 2 of 2)	exon (AT1G07640.2, exon 2 of 2)	2479	AT1G07640.2	837277	At.14846	NM_100637		OBP2	F24B9.30|F24B9_30|UAS-TAGGED ROOT PATTERNING3|URP3|ZINC FINGER PROTEIN OBP2	Dof-type zinc finger DNA-binding family protein	protein-coding	37.3	221	85	30.2	2.81	2.7e-16
3-44172	3	10012077	10012299	+	37.3	222	promoter-TSS (AT3G27150.1)	promoter-TSS (AT3G27150.1)	-381	AT3G27150.1	822334	At.6227	NM_113629		AT3G27150	-	Galactose oxidase/kelch repeat superfamily protein	protein-coding	37.3	217	78.5	31.7	2.48	2.92e-12
1-66625	1	18726173	18726390	+	37.3	217	promoter-TSS (AT1G07647.1)	promoter-TSS (AT1G07647.1)	-653	AT1G07647.1	28716693		NR_139284		AT1G07647	-	ncRNA	ncRNA	37.3	194	77	30.7	2.51	1.7e-12
4-30871	4	14342968	14343172	+	37.3	204	exon (AT4G29100.1, exon 4 of 8)	exon (AT4G29100.1, exon 4 of 8)	2105	AT4G29100.1	829031	At.3408	NM_119054		AT4G29100	F19B15.130|F19B15_130	basic helix-loop-helix (bHLH) DNA-binding superfamily protein	protein-coding	37.3	249	85.5	39.5	2.17	2.26e-10
1-66266	1	7110747	7110968	+	37.3	221	promoter-TSS (AT1G20530.1)	promoter-TSS (AT1G20530.1)	-223	AT1G20530.1	838641	At.51691	NM_101903		AT1G20530	F5M15.15|F5M15_15	girdin (DUF630 and DUF632)	protein-coding	37.3	222	79	36.5	2.16	8e-10
5-32313	5	26027070	26027263	+	37.3	193	Intergenic	Intergenic	-2909	AT5G65158.1	3771559	At.63376	NM_001037069		PLAT3	PLAT domain protein 3	Lipase/lipooxygenase, PLAT/LH2 family protein	protein-coding	37.3	204	83	38.5	2.16	3.45e-10
1-43708	1	25383202	25383396	+	37.3	194	Intergenic	Intergenic	-2832	AT1G67720.1	843097	At.26636	NM_105440		AT1G67720	F12A21.30	Leucine-rich repeat protein kinase family protein	protein-coding	37.3	193	84.5	22.4	3.77	2.1e-23
5-46238	5	26028150	26028357	+	37.1	207	Intergenic	Intergenic	-1822	AT5G65158.1	3771559	At.63376	NM_001037069		PLAT3	PLAT domain protein 3	Lipase/lipooxygenase, PLAT/LH2 family protein	protein-coding	37.1	194	78.5	25.3	3.1	4.02e-17
2-28731	2	17244076	17244270	+	37.1	194	TTS (AT2G09255.1)	TTS (AT2G09255.1)	1210	AT2G09255.1	28718114		NR_140499		AT2G09255	-	ncRNA	ncRNA	37.1	207	82	31.2	2.63	3.07e-14
4-31472	4	18446280	18446516	+	36.8	236	Intergenic	Intergenic	2719	AT4G39760.1	830134	At.54661	NM_120139		AT4G39760	T19P19.150|T19P19_150	Galactose oxidase/kelch repeat superfamily protein	protein-coding	36.8	234	82	38.5	2.13	7.51e-10
5-40633	5	541386	541630	+	36.8	244	promoter-TSS (AT5G02460.1)	promoter-TSS (AT5G02460.1)	-192	AT5G02460.1	830976	At.33412	NM_120324		AT5G02460	T22P11.50|T22P11_50	Dof-type zinc finger DNA-binding family protein	protein-coding	36.8	217	80	39.5	2.03	9.79e-09
3-38092	3	5305077	5305288	+	36.8	211	promoter-TSS (AT3G15650.1)	promoter-TSS (AT3G15650.1)	-367	AT3G15650.1	820808	At.39010	NM_112435		AT3G15650	-	alpha/beta-Hydrolases superfamily protein	protein-coding	36.8	199	88	37	2.38	8.25e-13
1-69443	1	618109	618343	+	36.8	234	exon (AT1G02810.1, exon 1 of 2)	exon (AT1G02810.1, exon 1 of 2)	165	AT1G02810.1	838078	At.42579	NM_100160		AT1G02810	F22D16.20|F22D16_20	Plant invertase/pectin methylesterase inhibitor superfamily	protein-coding	36.8	193	78.5	31.2	2.52	1.4e-12
2-22032	2	3377632	3377787	+	36.8	155	exon (AT2G07638.1, exon 3 of 4)	exon (AT2G07638.1, exon 3 of 4)	546	AT2G07638.1	28717822		NM_001335328		AT2G07638	-	hypothetical protein	protein-coding	36.8	155	73.5	24.9	2.96	3.93e-15
1-42057	1	26684464	26684663	+	36.8	199	Intergenic	Intergenic	-1208	AT1G70750.1	843412	At.10957	NM_105743		AT1G70750	MyoB2|myosin binding protein 2	myosin-binding protein (Protein of unknown function, DUF593)	protein-coding	36.8	211	80	36.1	2.22	1.99e-10
1-46851	1	29280842	29281035	+	36.8	193	Intergenic	Intergenic	-1048	AT1G09763.1	28717162		NR_139687		AT1G09763	-	ncRNA	ncRNA	36.8	223	79.5	24.9	3.2	4.46e-18
5-41786	5	405315	405518	+	36.8	203	promoter-TSS (AT5G02065.1)	promoter-TSS (AT5G02065.1)	-453	AT5G02065.1	28720437		NM_001342637		AT5G02065	-	transmembrane protein	protein-coding	36.8	205	77.5	35.6	2.18	1.22e-09
3-50197	3	11625247	11625470	+	36.8	223	Intergenic	Intergenic	-12672	AT3G29785.1	822671	At.65187	NM_148768		AT3G29785	-	Pol-like polyprotein/retrotransposon	protein-coding	36.8	195	83	32.6	2.54	1.22e-13
4-25277	4	17305515	17305710	+	36.8	195	promoter-TSS (AT4G36710.1)	promoter-TSS (AT4G36710.1)	-146	AT4G36710.1	829824	At.31304	NM_119835		HAM4	AP22.56|AP22_56|Arabidopsis thaliana HAIRY MERISTEM 4|AtHAM4	GRAS family transcription factor	protein-coding	36.8	236	85.5	30.7	2.79	6.52e-16
1-67521	1	10704262	10704479	+	36.8	217	Intergenic	Intergenic	7297	AT1G30350.1	839915	At.51837	NM_102772		AT1G30350	T4K22.5|T4K22_5	Pectin lyase-like superfamily protein	protein-coding	36.8	203	81	40	2.03	7.92e-09
4-35636	4	7102824	7103029	+	36.8	205	promoter-TSS (ENSRNA049758012-T1)	promoter-TSS (ENSRNA049758012-T1)	-294	ENSRNA049758012-T1									36.8	244	89.5	21.9	4.08	5.36e-27
2-30686	2	14113937	14114147	+	36.6	210	TTS (AT2G33310.1)	TTS (AT2G33310.1)	1017	AT2G33300.1	817893	At.10797	NM_128890		AT2G33300	F4P9.7|F4P9_7	Transcription elongation factor (TFIIS) family protein	protein-coding	36.6	208	76.5	36.1	2.12	4.66e-09
2-34790	2	19665016	19665233	+	36.6	217	promoter-TSS (AT2G48075.1)	promoter-TSS (AT2G48075.1)	-357	AT2G48075.1	3768752	At.24235	NM_001036482		AT2G48075	-	hypothetical protein	protein-coding	36.6	208	80	37	2.16	6.48e-10
4-38252	4	9887552	9887749	+	36.6	197	Intergenic	Intergenic	-1332	ENSRNA049758031-T1									36.6	210	79	35.1	2.25	1.33e-10
1-69914	1	10974292	10974500	+	36.6	208	promoter-TSS (AT1G30840.2)	promoter-TSS (AT1G30840.2)	13	AT1G30840.1	839967	At.40478	NM_102821		PUP4	ATPUP4|T17H7.15|T17H7_15|purine permease 4	purine permease 4	protein-coding	36.6	217	85	39.5	2.15	2.26e-10
1-52135	1	19806251	19806459	+	36.6	208	promoter-TSS (AT1G53160.2)	promoter-TSS (AT1G53160.2)	-11	AT1G53160.2	841749	At.496	NM_104194		SPL4	F8L10.12|F8L10_12|FLORAL TRANSITION AT THE MERISTEM6|FTM6|squamosa promoter binding protein-like 4	squamosa promoter binding protein-like 4	protein-coding	36.6	197	79.5	31.7	2.51	1.16e-12
3-34587	3	2331665	2331860	+	36.3	195	TTS (AT3G07320.1)	TTS (AT3G07320.1)	-1836	AT3G07310.1	819919	At.21337	NM_111611		AT3G07310	T1B9.2	phosphoserine aminotransferase, putative (DUF760)	protein-coding	36.3	155	75.5	25.8	2.92	2.97e-15
4-33647	4	11443633	11443830	+	36.3	197	Intergenic	Intergenic	-1164	AT4G07015.1	28719857		NR_142077		AT4G07015	-	ncRNA	ncRNA	36.3	155	74	25.3	2.92	3.42e-15
5-57725	5	183041	183281	+	36.3	240	promoter-TSS (AT5G01445.1)	promoter-TSS (AT5G01445.1)	-580	AT5G01445.1	5008195	At.49293	NM_001085050		AT5G01445	-	hypothetical protein	protein-coding	36.3	195	79.5	39	2.04	1.21e-08
2-29118	2	17194374	17194569	+	36.3	195	promoter-TSS (AT2G41231.2)	promoter-TSS (AT2G41231.2)	-821	AT2G41231.1	10723020	At.68048	NM_001202796		AT2G41231	-	transmembrane protein	protein-coding	36.3	220	77	32.6	2.36	2.88e-11
2-21487	2	3495318	3495473	+	36.3	155	promoter-TSS (AT2G07763.1)	promoter-TSS (AT2G07763.1)	-47	AT2G07763.1	3768377				AT2G07763	45986.TRNA-CYS-1	tRNA	tRNA	36.3	195	79	26.3	3	9.7e-17
2-21232	2	3460312	3460467	+	36.3	155	intron (AT2G07656.1, intron 3 of 4)	intron (AT2G07656.1, intron 3 of 4)	-1689	AT2G07758.1	3768661				AT2G07758	45986.TRNA-MET-1	tRNA	tRNA	36.3	195	75	28.8	2.61	5.27e-13
3-32627	3	17794173	17794368	+	36.3	195	promoter-TSS (AT3G48185.1)	promoter-TSS (AT3G48185.1)	-502	AT3G48185.1	823974	At.47232	NM_114688		AT3G48185	-	transmembrane protein	protein-coding	36.3	197	78	25.8	3.02	1.1e-16
2-39443	2	17297953	17298173	+	36.3	220	exon (AT2G41480.1, exon 3 of 4)	exon (AT2G41480.1, exon 3 of 4)	662	AT2G41480.1	818746	At.42826	NM_129711		AT2G41480	AtPRX25|PRX25|T26J13.7|T26J13_7|peroxidase 25	peroxidase superfamily protein	protein-coding	36.3	240	81.5	37.5	2.17	5.25e-10
1-52057	1	17221736	17221947	+	36	211	Intergenic	Intergenic	-2879	AT1G46264.1	841110	At.49954	NM_103602		HSFB4	AT-HSFB4|F2G19.8|F2G19_8|SCHIZORIZA|SCZ|heat shock transcription factor B4|heat shock transcription factor B4	heat shock transcription factor B4	protein-coding	36	202	76.5	29.7	2.57	9.6e-13
1-56580	1	5608124	5608326	+	36	202	promoter-TSS (AT1G16410.2)	promoter-TSS (AT1G16410.2)	-457	AT1G16410.1	838211	At.11316	NM_101507		CYP79F1	BUS1|BUSHY 1|F3O9.21|F3O9_21|SPS1|SUPERSHOOT 1|cytochrome p450 79f1	cytochrome p450 79f1	protein-coding	36	211	84.5	40.9	2.06	2.5e-09
1-50868	1	25852341	25852534	+	36	193	Intergenic	Intergenic	-2306	AT1G68800.2	843212	At.64893	NM_105554		TCP12	BRANCHED 2|BRC2|F14K14.9|F14K14_9|TCP domain protein 12	TCP domain protein 12	protein-coding	36	193	77.5	32.2	2.41	1.46e-11
3-46060	3	5423717	5423937	+	36	220	Intergenic	Intergenic	-1363	AT3G03205.1	28718639		NR_140980		AT3G03205	-	ncRNA	ncRNA	36	198	80	21.4	3.73	2.92e-22
5-51774	5	8560452	8560645	+	36	193	Intergenic	Intergenic	-1060	AT5G24890.1	832558	At.19706	NM_122398		AT5G24890	F6A4.100|F6A4_100	stress response NST1-like protein	protein-coding	36	220	80.5	36.1	2.23	1.99e-10
4-37655	4	10948857	10949068	+	36	211	promoter-TSS (AT4G20270.1)	promoter-TSS (AT4G20270.1)	-611	AT4G20270.1	827774	At.32731	NM_118146		BAM3	BARELY ANY MERISTEM 3|F1C12.190|F1C12_190	Leucine-rich receptor-like protein kinase family protein	protein-coding	36	203	87.5	25.8	3.39	2.88e-21
3-45179	3	23383599	23383802	+	36	203	TTS (AT3G63290.1)	TTS (AT3G63290.1)	-1288	AT3G63300.2	825505	At.27321	NM_116195		FKD1	FORKED 1|MAA21.9	FORKED 1	protein-coding	36	211	83	24.4	3.41	1.18e-20
4-24879	4	13379509	13379703	+	36	194	promoter-TSS (AT4G26490.1)	promoter-TSS (AT4G26490.1)	-803	AT4G26490.1	828755	At.32176	NM_118782		AT4G26490	M3E9.80|M3E9_80	Late embryogenesis abundant (LEA) hydroxyproline-rich glycoprotein family	protein-coding	36	194	79.5	13.6	5.83	7.32e-34
2-35159	2	14943034	14943232	+	36	198	intron (AT2G35600.2, intron 3 of 6)	intron (AT2G35600.2, intron 3 of 6)	626	AT2G35600.3	818126	At.37646	NM_129113		BRXL1	ARABIDOPSIS THALIANA BREVIS RADIX LIKE 1|ATBRXL1|BREVIS RADIX-like 1|T32F12.2|T32F12_2	BREVIS RADIX-like 1	protein-coding	36	193	79.5	34.6	2.3	7.09e-11
1-57161	1	26902997	26903202	+	35.8	205	Intergenic	Intergenic	-1123	AT1G71380.1	843479	At.1677	NM_105807		CEL3	ARABIDOPSIS THALIANA GLYCOSYL HYDROLASE 9B3|ATCEL3|ATGH9B3|F3I17.16|F3I17_16|cellulase 3	cellulase 3	protein-coding	35.8	218	82.5	31.7	2.6	6.79e-14
5-50084	5	5302965	5303187	+	35.8	222	exon (AT5G16230.1, exon 1 of 3)	exon (AT5G16230.1, exon 1 of 3)	171	AT5G16230.1	831483	At.31698	NM_121628		AT5G16230	T21H19.150|T21H19_150	Plant stearoyl-acyl-carrier-protein desaturase family protein	protein-coding	35.8	205	79.5	29.7	2.67	5.19e-14
3-36844	3	19204817	19205010	+	35.8	193	promoter-TSS (AT3G51770.1)	promoter-TSS (AT3G51770.1)	-449	AT3G51770.2	824340	At.35356	NM_115036		ETO1	ARABIDOPSIS ETHYLENE OVERPRODUCER 1|ATEOL1|ETHYLENE OVERPRODUCER 1|ETHYLENE OVERPRODUCER1	tetratricopeptide repeat (TPR)-containing protein	protein-coding	35.8	205	79.5	33.1	2.4	9.79e-12
1-56260	1	25857967	25858185	+	35.8	218	Intergenic	Intergenic	-3018	AT1G68810.1	843213	At.46879	NM_105555		AT1G68810	ABNORMAL SHOOT 5|ABS5|T5L1|T6L1.1|T6L1_1|TMO5-LIKE1	basic helix-loop-helix (bHLH) DNA-binding superfamily protein	protein-coding	35.8	193	73.5	18	4.08	2.13e-22
4-27948	4	10259677	10259875	+	35.8	198	TTS (AT4G18630.1)	TTS (AT4G18630.1)	176	AT4G18640.1	827598	At.32880	NM_117980		MRH1	F28A21.50|F28A21_50|morphogenesis of root hair 1	Leucine-rich repeat protein kinase family protein	protein-coding	35.8	203	85	27.8	3.06	2.33e-18
4-30641	4	7252322	7252525	+	35.8	203	Intergenic	Intergenic	-1606	AT4G12110.1	826819	At.22169	NM_117281		SMO1-1	ATSMO1|ATSMO1-1|F16J13.180|F16J13_180|STEROL 4-ALPHA-METHYL-OXIDASE 1|sterol-4alpha-methyl oxidase 1-1	sterol-4alpha-methyl oxidase 1-1	protein-coding	35.8	198	74.5	36.5	2.04	3.5e-08
4-29906	4	12355252	12355471	+	35.8	219	promoter-TSS (AT4G07170.1)	promoter-TSS (AT4G07170.1)	-576	AT4G07170.1	28719885		NR_142105		AT4G07170	-	ncRNA	ncRNA	35.8	219	92.5	33.6	2.75	8.85e-17
2-36149	2	10688438	10688643	+	35.8	205	TTS (AT2G08110.1)	TTS (AT2G08110.1)	634	AT2G08110.1	28717895		NR_140282		AT2G08110	-	ncRNA	ncRNA	35.8	222	83.5	35.6	2.35	8.59e-12
4-29153	4	13710990	13711197	+	35.5	207	TTS (AT4G27415.2)	TTS (AT4G27415.2)	545	AT4G27415.2	2745727	At.47291	NM_202896		AT4G27415	-	hypothetical protein	protein-coding	35.5	207	75.5	32.2	2.35	8.39e-11
1-64157	1	7986926	7987133	+	35.5	207	TTS (AT1G22600.1)	TTS (AT1G22600.1)	2188	AT1G22600.1	838866	At.51726	NM_102107		AT1G22600	F12K8.5|F12K8_5	Late embryogenesis abundant protein (LEA) family protein	protein-coding	35.5	209	75	18.5	4.05	5.65e-23
2-21778	2	3357498	3357653	+	35.5	155	promoter-TSS (AT2G07798.1)	promoter-TSS (AT2G07798.1)	-44	AT2G07798.1	7922541	At.74605	NM_001161031		AT2G07798	-	hypothetical protein	protein-coding	35.5	197	78	26.8	2.91	7.6e-16
5-59620	5	24731527	24731752	+	35.5	225	promoter-TSS (AT5G09010.1)	promoter-TSS (AT5G09010.1)	-810	AT5G09010.1	28721042		NR_143151		U2.7	-	ncRNA	ncRNA	35.5	155	73	22.9	3.19	6.83e-17
1-69241	1	26520983	26521192	+	35.5	209	Intergenic	Intergenic	-5832	AT1G70370.1	843373	At.10202	NM_105705		PG2	polygalacturonase 2	polygalacturonase 2	protein-coding	35.5	207	85	35.1	2.42	7.48e-13
1-56347	1	28567503	28567700	+	35.5	197	TTS (AT1G09607.1)	TTS (AT1G09607.1)	1076	AT1G09607.1	28717122		NR_139659		AT1G09607	-	ncRNA	ncRNA	35.5	225	79	32.6	2.42	4.9e-12
1-58574	1	13965420	13965622	+	35.3	202	Intergenic	Intergenic	-17474	AT1G36920.1	840600	At.49945	NM_103348		AT1G36920	F1O3.6|F1O3_6	hypothetical protein	protein-coding	35.3	202	78	37	2.11	3.05e-09
1-43644	1	22515012	22515205	+	35.3	193	promoter-TSS (AT1G61105.1)	promoter-TSS (AT1G61105.1)	-616	AT1G61105.1	2745840	At.51287	NM_202331		AT1G61105	-	Toll-Interleukin-Resistance (TIR) domain family protein	protein-coding	35.3	193	78.5	33.1	2.37	2.35e-11
3-36708	3	9366061	9366259	+	35.3	198	Intergenic	Intergenic	-3339	AT3G25710.1	822159	At.22148	NM_113470		BHLH32	ATAIG1|TARGET OF MONOPTEROS 5|TMO5|basic helix-loop-helix 32	basic helix-loop-helix 32	protein-coding	35.3	198	80	31.7	2.53	4.56e-13
5-36643	5	392847	393040	+	35.3	193	Intergenic	Intergenic	-2624	AT5G02030.1	831745	At.4802	NM_120281		RPL	BEL1-LIKE HOMEODOMAIN 9|BELLRINGER|BLH9|BLR|HB-6|LARSON|LSN|PENNYWISE|PNY|REPLUMLESS|T7H20.80|T7H20_80|VAAMANA|VAN	POX (plant homeobox) family protein	protein-coding	35.3	193	76.5	33.1	2.31	1.31e-10
2-23070	2	3438579	3438734	+	35	155	promoter-TSS (AT2G07722.1)	promoter-TSS (AT2G07722.1)	-86	AT2G07722.1	815395	At.72318	NM_126759		AT2G07722	T18C6.30|T18C6_30	transmembrane protein	protein-coding	35	193	72.5	32.2	2.25	1.05e-09
4-35364	4	14917970	14918164	+	35	194	Intergenic	Intergenic	-2309	AT4G30530.1	829176	At.22320	NM_119199		GGP1	F17I23.130|F17I23_130|gamma-glutamyl peptidase 1	Class I glutamine amidotransferase-like superfamily protein	protein-coding	35	196	83.5	41.4	2.02	8.6e-09
5-46363	5	2449929	2450124	+	35	195	promoter-TSS (AT5G07700.1)	promoter-TSS (AT5G07700.1)	-1	AT5G07700.1	830663	At.9095	NM_120852		MYB76	AtMYB76|MBK20.16|MBK20_16|myb domain protein 76	myb domain protein 76	protein-coding	35	155	72	28.8	2.5	9.21e-12
3-43145	3	185558	185754	+	35	196	Intergenic	Intergenic	-1253	AT3G01470.1	821138	At.41275	NM_111013		HB-1	ARABIDOPSIS THALIANA HOMEOBOX 1|ATHB-1|ATHB1|F4P13.2|F4P13_2|HAT5|HD-ZIP-1|HOMEODOMAIN PROTEIN FROM ARABIDOIPSIS THALIANA 5|homeobox 1	homeobox 1	protein-coding	35	155	69.5	26.8	2.59	7.53e-12
5-37608	5	2947618	2947812	+	35	194	promoter-TSS (AT5G09460.1)	promoter-TSS (AT5G09460.1)	-876	AT5G09460.1	830805	At.20593	NM_120983		AT5G09460	T5E8.260|T5E8_260	transcription factor bHLH143	protein-coding	35	222	79.5	32.6	2.44	4.9e-12
2-30200	2	10322953	10323148	+	35	195	promoter-TSS (AT2G24260.1)	promoter-TSS (AT2G24260.1)	-627	AT2G24260.1	816961	At.20792	NM_127988		LRL1	F27D4.17|F27D4_17|LJRHL1-like 1	LJRHL1-like 1	protein-coding	35	195	76	37.5	2.03	2.29e-08
2-23961	2	3483883	3484038	+	35	155	promoter-TSS (AT2G07806.2)	promoter-TSS (AT2G07806.2)	625	AT2G07661.1	28717835		NM_001335340		AT2G07661	-	hypothetical protein	protein-coding	35	201	86	38	2.26	1.68e-11
2-31584	2	12936347	12936548	+	35	201	promoter-TSS (AT2G30350.1)	promoter-TSS (AT2G30350.1)	-565	AT2G30362.1	5007913		NR_140677		AT2G30362	-	ncRNA	ncRNA	35	205	82	31.7	2.59	6.79e-14
1-57972	1	26521573	26521766	+	35	193	Intergenic	Intergenic	5676	AT1G70380.1	843374	At.66127	NM_105706		AT1G70380	F17O7.8|F17O7_8	F-box and associated interaction domains-containing protein	protein-coding	35	196	74.5	33.6	2.22	1.27e-09
1-46183	1	28569287	28569483	+	35	196	promoter-TSS (AT1G09607.1)	promoter-TSS (AT1G09607.1)	577	ENSRNA049757800-T1									35	194	77.5	38	2.04	1.85e-08
5-49943	5	914720	914919	+	35	199	promoter-TSS (AT5G03610.1)	promoter-TSS (AT5G03610.1)	-566	AT5G03610.1	831778	At.22526	NM_120442		AT5G03610	F17C15.30|F17C15_30	GDSL-like Lipase/Acylhydrolase superfamily protein	protein-coding	35	199	76.5	35.6	2.15	2.66e-09
2-37202	2	9482587	9482809	+	35	222	promoter-TSS (AT2G07555.1)	promoter-TSS (AT2G07555.1)	-598	AT2G07555.1	28717801		NR_140226		AT2G07555	-	ncRNA	ncRNA	35	195	78.5	25.3	3.1	4.02e-17
2-31720	2	17196062	17196267	+	35	205	promoter-TSS (AT2G41230.1)	promoter-TSS (AT2G41230.1)	-467	AT2G41230.1	818722	At.27982	NM_180017		ORS1	F13H10.22|F13H10_22|ORGAN SIZE RELATED 1|OSR1	ORGAN SIZE-like protein	protein-coding	35	194	73.5	23.9	3.08	5.51e-16
4-30966	4	17533403	17533596	+	34.8	193	Intergenic	Intergenic	-1521	AT4G09485.1	28720074		NR_142284		AT4G09485	-	ncRNA	ncRNA	34.8	195	75.5	18	4.19	1.23e-23
1-55603	1	15920	16115	+	34.8	195	Intergenic	Intergenic	-2303	AT1G01030.1	839321	At.49492	NM_099985		NGA3	NGATHA3|T25K16.3|T25K16_3	AP2/B3-like transcriptional factor family protein	protein-coding	34.8	193	70.5	34.6	2.04	8.21e-08
2-37302	2	11906468	11906668	+	34.8	200	Intergenic	Intergenic	-2506	AT2G27950.3	817339	At.38695	NM_128354		AT2G27950	T1E2.13|T1E2_13	Ring/U-Box superfamily protein	protein-coding	34.8	195	74.5	31.2	2.39	5.26e-11
1-57478	1	6981367	6981560	+	34.8	193	exon (AT1G20132.1, exon 1 of 5)	exon (AT1G20132.1, exon 1 of 5)	199	AT1G20132.1	6241214	At.74280	NM_001123845		AT1G20132	-	GDSL-like Lipase/Acylhydrolase superfamily protein	protein-coding	34.8	200	77	27.8	2.77	1.34e-14
5-36754	5	5441483	5441676	+	34.8	193	Intergenic	Intergenic	3414	AT5G16600.1	831522	At.8851	NM_121666		MYB43	AtMYB43|MTG13.12|MTG13_12|myb domain protein 43	myb domain protein 43	protein-coding	34.8	193	76	31.2	2.44	8.81e-12
2-31515	2	10942906	10943101	+	34.8	195	promoter-TSS (AT2G25690.3)	promoter-TSS (AT2G25690.3)	-549	AT2G25690.1	817110	At.38987	NM_128128		AT2G25690	F3N11.14|F3N11_14	DUF581 family protein, putative (DUF581)	protein-coding	34.8	193	75	24.4	3.08	1.58e-16
5-47931	5	8293988	8294186	+	34.5	198	Intergenic	Intergenic	3072	AT5G24330.1	832503	At.30965	NM_122341		ATXR6	ARABIDOPSIS TRITHORAX-RELATED PROTEIN 6|MOP9.7|MOP9_7|SDG34|SET DOMAIN PROTEIN 34	TRITHORAX-RELATED PROTEIN 6	protein-coding	34.5	211	78	33.1	2.35	2.35e-11
5-39332	5	17413113	17413306	+	34.5	193	Intergenic	Intergenic	-2489	AT5G43370.1	834355	At.25234	NM_123703		PHT1;2	APT1|ARABIDOPSIS PHOSPHATE TRANSPORTER 1|MWF20.6|MWF20_6|PHOSPHATE TRANSPORTER 2|PHT2|phosphate transporter 2	phosphate transporter 2	protein-coding	34.5	194	73.5	29.7	2.47	1.58e-11
5-45791	5	6616971	6617171	+	34.5	200	promoter-TSS (AT5G19600.1)	promoter-TSS (AT5G19600.1)	-24	AT5G19600.1	832080	At.10546	NM_121965		SULTR3;5	T29J13.20|T29J13_20|sulfate transporter 3;5	sulfate transporter 3;5	protein-coding	34.5	200	76.5	38	2.01	3.8e-08
1-57781	1	20232237	20232448	+	34.5	211	Intergenic	Intergenic	-3123	AT1G54200.1	841860	At.37261	NM_104298		AT1G54200	F20D21.2|F20D21_2	DNA mismatch repair Msh6-like protein	protein-coding	34.5	198	75.5	34.6	2.18	1.86e-09
4-32240	4	13648973	13649167	+	34.5	194	Intergenic	Intergenic	-4509	AT4G27260.1	828834	At.2338	NM_118860		WES1	GH3.5|M4I22.70|M4I22_70	Auxin-responsive GH3 family protein	protein-coding	34.5	193	73.5	36.1	2.04	4.34e-08
1-51631	1	28287679	28287873	+	34.3	194	Intergenic	Intergenic	1341	AT1G09547.1	28717105		NR_139647		AT1G09547	-	ncRNA	ncRNA	34.3	200	75	25.8	2.9	2.97e-15
4-30418	4	15123647	15123840	+	34.3	193	promoter-TSS (AT4G31100.1)	promoter-TSS (AT4G31100.1)	-20	AT4G31100.1	829237	At.31774	NM_119260		AT4G31100	F6E21.20|F6E21_20	wall-associated kinase	protein-coding	34.3	194	71	31.2	2.28	6.94e-10
5-47669	5	489908	490103	+	34.3	195	promoter-TSS (AT5G02330.1)	promoter-TSS (AT5G02330.1)	-763	AT5G02330.1	831755		NM_120311		AT5G02330	T1E22.90|T1E22_90	Cysteine/Histidine-rich C1 domain family protein	protein-coding	34.3	205	77	29.7	2.59	3.68e-13
4-39074	4	14914138	14914335	+	34.3	197	Intergenic	Intergenic	-2790	AT4G30520.1	829175	At.28424	NM_119198		SARK	F17I23.140|F17I23_140|SENESCENCE-ASSOCIATED RECEPTOR-LIKE KINASE	Leucine-rich repeat protein kinase family protein	protein-coding	34.3	194	83	31.7	2.62	2.57e-14
1-62622	1	25801828	25802028	+	34.3	200	Intergenic	Intergenic	-2464	AT1G68720.1	843202	At.11544	NM_105544		TADA	ARABIDOPSIS THALIANA TRNA ADENOSINE DEAMINASE A|ATTADA|F24J5.5|F24J5_5|tRNA arginine adenosine deaminase	tRNA arginine adenosine deaminase	protein-coding	34.3	197	76.5	31.2	2.45	8.81e-12
4-25322	4	614732	614926	+	34.3	194	Intergenic	Intergenic	-5862	AT4G01460.1	828089	At.34425	NM_116376		AT4G01460	F11O4.13|F11O4_13	basic helix-loop-helix (bHLH) DNA-binding superfamily protein	protein-coding	34.3	193	70.5	35.1	2.01	1.36e-07
5-47992	5	12585900	12586097	+	34.3	197	Intergenic	Intergenic	-2743	AT5G33320.1	833308	At.14730	NM_122856		CUE1	ARABIDOPSIS THALIANA PHOSPHATE/PHOSPHOENOLPYRUVATE TRANSLOCATOR|ARAPPT|CAB UNDEREXPRESSED 1|F19N2.40|F19N2_40|PHOSPHOENOLPYRUVATE/PHOSPHATE TRANSLOCATOR|PPT	Glucose-6-phosphate/phosphate translocator-like protein	protein-coding	34.3	195	77.5	35.6	2.18	1.22e-09
2-36826	2	14414905	14415110	+	34.3	205	promoter-TSS (AT2G34140.1)	promoter-TSS (AT2G34140.1)	-219	AT2G34140.1	817975	At.43132	NM_128965		AT2G34140	T14G11.26|T14G11_26	Dof-type zinc finger DNA-binding family protein	protein-coding	34.3	197	78.5	23.4	3.36	5.29e-19
5-42874	5	22264124	22264318	+	34.3	194	TTS (AT5G54800.1)	TTS (AT5G54800.1)	2681	AT5G54810.1	835571	At.23506	NM_124862		TSB1	ATTSB1|MBG8.7|MBG8_7|TRP2|TRPB|TRYPTOPHAN BIOSYNTHESIS 2|TRYPTOPHAN BIOSYNTHESIS B|tryptophan synthase beta-subunit 1	tryptophan synthase beta-subunit 1	protein-coding	34.3	198	73.5	35.1	2.09	1.52e-08
5-44138	5	22207049	22207248	+	34.3	199	Intergenic	Intergenic	-2255	AT5G54670.1	835556	At.20653	NM_124848		ATK3	KATC|KINESIN-LIKE PROTEIN IN ARABIDOPSIS THALIANA C|MRB17.18|kinesin 3	kinesin 3	protein-coding	34.3	199	80	21.4	3.73	2.92e-22
5-57405	5	19906573	19906771	+	34.3	198	TTS (AT5G49110.4)	TTS (AT5G49110.4)	2780	AT5G49120.1	834971	At.55444	NM_124289		AT5G49120	K20J1.9|K20J1_9	DUF581 family protein, putative (DUF581)	protein-coding	34.3	194	75	27.3	2.75	4.41e-14
2-36924	2	17215917	17216118	+	34	201	exon (AT2G41300.1, exon 2 of 4)	exon (AT2G41300.1, exon 2 of 4)	275	AT2G41300.1	818729	At.42851	NM_129694		SSL1	F13H10.15|F13H10_15|strictosidine synthase-like 1	strictosidine synthase-like 1	protein-coding	34	194	75	21.9	3.42	6.37e-19
5-43837	5	7322683	7322876	+	34	193	promoter-TSS (AT5G03385.1)	promoter-TSS (AT5G03385.1)	-596	AT5G03385.1	28720555		NR_142682		AT5G03385	-	ncRNA	ncRNA	34	193	73.5	28.3	2.6	1.66e-12
4-30940	4	16746482	16746681	+	34	199	promoter-TSS (AT4G35190.2)	promoter-TSS (AT4G35190.2)	56	AT4G35190.2	829672	At.31435	NM_119685		LOG5	LONELY GUY 5|T12J5.60|T12J5_60	Putative lysine decarboxylase family protein	protein-coding	34	201	74	31.2	2.37	5.26e-11
2-34560	2	13228908	13229101	+	34	193	Intergenic	Intergenic	-6362	AT2G31070.1	817659	At.25238	NM_128662		TCP10	T16B12.12|T16B12_12|TCP domain protein 10	TCP domain protein 10	protein-coding	34	193	72	21	3.44	2.45e-18
2-41883	2	10215594	10215788	+	34	194	intron (AT2G24010.3, intron 2 of 7)	intron (AT2G24010.3, intron 2 of 7)	1017	AT2G24010.3	816935		NM_127963		scpl23	T29E15.21|T29E15_21|serine carboxypeptidase-like 23	serine carboxypeptidase-like 23	protein-coding	34	197	77.5	31.2	2.49	3.54e-12
3-36115	3	6265011	6265208	+	34	197	TTS (AT3G18270.1)	TTS (AT3G18270.1)	-1837	AT3G18280.2	821356	At.6715	NM_112712		AT3G18280	-	Bifunctional inhibitor/lipid-transfer protein/seed storage 2S albumin superfamily protein	protein-coding	34	199	77.5	26.8	2.89	2.23e-15
3-35053	3	1928611	1928804	+	34	193	promoter-TSS (AT3G06360.1)	promoter-TSS (AT3G06360.1)	-161	AT3G06360.1	819810	At.40535	NM_111511		AGP27	ARABINOGALACTAN PROTEIN 27|ATAGP27|F24P17.17|F24P17_17|arabinogalactan protein 27	arabinogalactan protein 27	protein-coding	34	193	73.5	22.4	3.28	2.29e-17
4-28060	4	15809869	15810062	+	33.8	193	intron (AT4G32780.2, intron 3 of 7)	intron (AT4G32780.2, intron 3 of 7)	1113	AT4G32780.1	829414	At.31638	NM_119431		AT4G32780	F4D11.20|F4D11_20	phosphoinositide binding protein	protein-coding	33.8	193	76	20.5	3.71	4.06e-21
4-40415	4	14632347	14632543	+	33.8	196	TTS (AT4G29920.1)	TTS (AT4G29920.1)	-1641	AT4G29910.2	829114	At.31879	NM_119137		ORC5	ATORC5|EMB2798|EMBRYO DEFECTIVE 2798|F27B13.150|F27B13_150|ORIGIN RECOGNITION COMPLEX SUBUNIT 5|origin recognition complex protein 5	origin recognition complex protein 5	protein-coding	33.8	193	72	17.5	4.1	1.94e-22
3-35724	3	10311676	10311878	+	33.8	202	Intergenic	Intergenic	-3233	AT3G27820.1	822402	At.5731	NM_113698		MDAR4	ATMDAR4|MONODEHYDROASCORBATE REDUCTASE 4|monodehydroascorbate reductase 4	monodehydroascorbate reductase 4	protein-coding	33.8	202	83	38	2.18	1.93e-10
5-55661	5	24492786	24492982	+	33.8	196	Intergenic	Intergenic	-1407	AT5G60890.1	836210	At.8463	NM_125482		MYB34	ALTERED TRYPTOPHAN REGULATION 1|ATMYB34|ATR1|MSL3.10|MSL3_10|myb domain protein 34	myb domain protein 34	protein-coding	33.8	196	74	21.4	3.45	6.7e-19
2-29449	2	14340290	14340483	+	33.8	193	TTS (AT2G33880.1)	TTS (AT2G33880.1)	-2001	AT2G33870.1	817957	At.66305	NM_128947		ArRABA1h	RAB GTPase homolog A1H|T1B8.16|T1B8_16	RAB GTPase homolog A1H	protein-coding	33.8	193	80	36.5	2.19	3.62e-10
5-40668	5	2189473	2189668	+	33.8	195	promoter-TSS (AT5G07040.1)	promoter-TSS (AT5G07040.1)	-677	AT5G07040.1	830595		NM_120786		AT5G07040	MOJ9.21|MOJ9_21	RING/U-box superfamily protein	protein-coding	33.8	195	74.5	26.8	2.78	5.18e-14
3-38549	3	1934785	1934978	+	33.8	193	promoter-TSS (AT3G06370.3)	promoter-TSS (AT3G06370.3)	-808	AT3G06370.1	819811	At.40533	NM_111512		NHX4	ATNHX4|F24P17.16|F24P17_16|sodium hydrogen exchanger 4	sodium hydrogen exchanger 4	protein-coding	33.8	196	72	21.4	3.36	7.96e-18
3-39166	3	5851122	5851315	+	33.5	193	promoter-TSS (AT3G17160.1)	promoter-TSS (AT3G17160.1)	474	AT3G17155.1	3768820	At.49627	NM_001035638		AT3G17155	-	Cysteine-rich protein	protein-coding	33.5	195	73.5	31.2	2.36	1.26e-10
5-51344	5	22807649	22807851	+	33.5	202	promoter-TSS (AT5G56320.3)	promoter-TSS (AT5G56320.3)	-891	AT5G56320.3	835731	At.29394	NM_125015		EXPA14	ATEXP14|ATEXPA14|ATHEXP ALPHA 1.5|EXP14|EXPANSIN 14|MCD7.4|MCD7_4|expansin A14	expansin A14	protein-coding	33.5	206	75	34.1	2.2	1.03e-09
1-72983	1	27082579	27082785	+	33.5	206	exon (AT1G71960.1, exon 4 of 4)	exon (AT1G71960.1, exon 4 of 4)	-1041	AT1G71950.1	843526	At.35145	NM_105853		AT1G71950	F17M19.10|F17M19_10	Proteinase inhibitor, propeptide	protein-coding	33.5	210	80	21	3.82	7.5e-23
5-57099	5	8875284	8875520	+	33.5	236	promoter-TSS (AT5G25490.1)	promoter-TSS (AT5G25490.1)	-919	AT5G25490.2	832624	At.30905	NM_122460		AT5G25490	T14C9.30|T14C9_30	Ran BP2/NZF zinc finger-like superfamily protein	protein-coding	33.5	193	72.5	32.6	2.22	1.93e-09
5-44975	5	1078631	1078872	+	33.5	241	promoter-TSS (AT5G03995.1)	promoter-TSS (AT5G03995.1)	-447	AT5G03995.1	6240402	At.26461	NM_001125693		AT5G03995	-	hypothetical protein	protein-coding	33.5	193	73	32.2	2.27	4.59e-10
2-35261	2	17671603	17671796	+	33.5	193	TTS (AT2G42450.1)	TTS (AT2G42450.1)	-1863	AT2G42440.1	818844	At.37013	NM_180039		ASL15	ASYMMETRIC LEAVES 2-like 15|LBD17|LOB domain-containing protein 17|MHK10.16|MHK10_16	Lateral organ boundaries (LOB) domain family protein	protein-coding	33.5	205	74.5	34.6	2.15	4.07e-09
5-42299	5	24392800	24392994	+	33.5	194	Intergenic	Intergenic	-4084	AT5G60690.1	836190	At.7238	NM_125462		REV	HOMEODOMAIN-LEUCINE ZIPPER PROTEIN|HOMEODOMAIN-LEUCINE ZIPPER PROTEIN IFL1|IFL|IFL1|INTERFASCICULAR FIBERLESS|INTERFASCICULAR FIBERLESS 1|MUP24.16|MUP24_16|REVOLUTA	Homeobox-leucine zipper family protein / lipid-binding START domain-containing protein	protein-coding	33.5	241	85.5	33.1	2.58	3.93e-14
3-49530	3	19455669	19455874	+	33.5	205	promoter-TSS (AT3G08250.1)	promoter-TSS (AT3G08250.1)	-951	AT3G08250.1	28719090		NR_141416		AT3G08250	-	ncRNA	ncRNA	33.5	236	82	27.8	2.95	6.55e-17
1-56990	1	22250935	22251130	+	33.5	195	Intergenic	Intergenic	-1311	AT1G60390.1	842334	At.36663	NM_104726		PG1	T13D8.26|T13D8_26|polygalacturonase 1	polygalacturonase 1	protein-coding	33.5	202	77.5	29.2	2.65	1.66e-13
2-38540	2	11371844	11372054	+	33.5	210	TTS (AT2G26700.1)	TTS (AT2G26700.1)	3475	AT2G26700.1	817211	At.38857	NM_128227		PID2	F18A8.7|F18A8_7|PINOID2	AGC (cAMP-dependent, cGMP-dependent and protein kinase C) kinase family protein	protein-coding	33.5	194	76	37	2.05	1.36e-08
1-59794	1	25629092	25629288	+	33.3	196	Intergenic	Intergenic	5590	AT1G68370.1	843166	At.11013	NM_105508		ARG1	ALTERED RESPONSE TO GRAVITY 1|T22E19.25|T22E19_25	Chaperone DnaJ-domain superfamily protein	protein-coding	33.3	194	73.5	36.1	2.04	4.34e-08
4-36077	4	600939	601135	+	33.3	196	Intergenic	Intergenic	3850	AT4G01440.5	826697	At.34428	NM_116374		UMAMIT31	F3D13.3|F3D13_3|Usually multiple acids move in and out Transporters 31	nodulin MtN21 /EamA-like transporter family protein	protein-coding	33.3	196	80.5	31.2	2.58	2.13e-13
5-48028	5	15800197	15800390	+	33.3	193	Intergenic	Intergenic	3048	AT5G39480.1	833944	At.65606	NM_123310		AT5G39480	MUL8.17|MUL8_17	F-box family protein	protein-coding	33.3	194	81	24.4	3.32	1.36e-19
1-70920	1	6886351	6886545	+	33.3	194	promoter-TSS (AT1G19850.1)	promoter-TSS (AT1G19850.1)	-221	AT1G19850.1	838573	At.10494	NM_101840		MP	ARF5|AUXIN RESPONSE FACTOR 5|F6F9.10|F6F9_10|IAA24|MONOPTEROS|TRANSCRIPTION FACTOR IAA24|indole-3-acetic acid inducible 24	Transcriptional factor B3 family protein / auxin-responsive factor AUX/IAA-like protein	protein-coding	33.3	200	75	37	2.03	2.83e-08
3-42648	3	5539089	5539302	+	33.3	213	promoter-TSS (AT3G16340.1)	promoter-TSS (AT3G16340.1)	-190	AT3G16340.1	820881	At.48129	NM_112505		ABCG29	ATP-binding cassette G29|ATPDR1|AtABCG29|PDR1|PLEIOTROPIC DRUG RESISTANCE 1|pleiotropic drug resistance 1	pleiotropic drug resistance 1	protein-coding	33.3	213	79	36.1	2.19	4.46e-10
4-30874	4	14356283	14356479	+	33.3	196	Intergenic	Intergenic	-1180	AT4G29130.1	829034	At.24726	NM_119057		HXK1	ARABIDOPSIS THALIANA HEXOKINASE 1|ATHXK1|F19B15.160|F19B15_160|GIN2|GLUCOSE INSENSITIVE 2|HEXOKINASE|hexokinase 1	hexokinase 1	protein-coding	33.3	196	73.5	30.2	2.43	3.22e-11
2-36800	2	13708682	13708882	+	33.3	200	promoter-TSS (ENSRNA049757868-T1)	promoter-TSS (ENSRNA049757868-T1)	82	ENSRNA049757868-T1									33.3	196	77.5	33.1	2.34	5.59e-11
2-36187	2	11945862	11946056	+	33.3	194	Intergenic	Intergenic	-2944	ENSRNA049757864-T1									33.3	198	69	29.7	2.32	5.49e-10
5-48606	5	7721052	7721250	+	33.3	198	intron (AT5G23020.1, intron 8 of 9)	intron (AT5G23020.1, intron 8 of 9)	3033	AT5G23020.1	832366	At.20469	NM_122208		IMS2	2-isopropylmalate synthase 2|MAM-L|MAM3|METHYLTHIOALKYMALATE SYNTHASE-LIKE|MYJ24.1|MYJ24_1	2-isopropylmalate synthase 2	protein-coding	33.3	193	70.5	34.6	2.04	8.21e-08
5-58745	5	1739462	1739658	+	33	196	TTS (AT5G05780.2)	TTS (AT5G05780.2)	2601	AT5G05790.2	830464	At.32952	NM_120661		AT5G05790	MJJ3.20|MJJ3_20	Duplicated homeodomain-like superfamily protein	protein-coding	33	199	74	26.3	2.81	2.15e-14
5-48891	5	20161358	20161551	+	33	193	exon (AT5G49660.1, exon 2 of 2)	exon (AT5G49660.1, exon 2 of 2)	3275	AT5G49660.1	835028	At.21895	NM_124344		XIP1	C-terminally encoded peptide receptor 1|CEPR1|MNI5.4|MNI5_4|XYLEM INTERMIXED WITH PHLOEM 1	Leucine-rich repeat transmembrane protein kinase family protein	protein-coding	33	193	80	27.8	2.88	5.71e-16
4-36076	4	599817	600018	+	33	201	Intergenic	Intergenic	2730	AT4G01440.5	826697	At.34428	NM_116374		UMAMIT31	F3D13.3|F3D13_3|Usually multiple acids move in and out Transporters 31	nodulin MtN21 /EamA-like transporter family protein	protein-coding	33	195	79.5	35.1	2.27	1.33e-10
2-38662	2	14286312	14286507	+	33	195	promoter-TSS (AT2G08610.1)	promoter-TSS (AT2G08610.1)	-769	AT2G08610.1	28717990		NR_140375		AT2G08610	-	ncRNA	ncRNA	33	155	69.5	34.1	2.04	1.02e-07
5-48810	5	17777901	17778097	+	33	196	Intergenic	Intergenic	-2207	AT5G44170.1	834440	At.30088	NM_123784		AT5G44170	MLN1.9|MLN1_9	S-adenosyl-L-methionine-dependent methyltransferases superfamily protein	protein-coding	33	201	73.5	24.4	3.02	1.49e-15
3-31408	3	15655194	15655349	+	33	155	promoter-TSS (AT3G43790.2)	promoter-TSS (AT3G43790.2)	-48	AT3G43790.1	823490	At.36230	NM_114247		ZIFL2	zinc induced facilitator-like 2	zinc induced facilitator-like 2	protein-coding	33	194	80	34.6	2.31	3.04e-11
4-24919	4	14945534	14945689	+	33	155	intron (AT4G30610.1, intron 1 of 8)	intron (AT4G30610.1, intron 1 of 8)	1482	AT4G30610.1	829184	At.4582	NM_119207		BRS1	BRI1 SUPPRESSOR 1|F17I23.50|F17I23_50|SCPL24|SERINE CARBOXYPEPTIDASE 24 PRECURSOR	alpha/beta-Hydrolases superfamily protein	protein-coding	33	155	76	36.1	2.11	4.66e-09
5-52865	5	17312344	17312540	+	33	196	promoter-TSS (AT5G43120.1)	promoter-TSS (AT5G43120.1)	-101	AT5G43120.2	834329	At.55332	NM_123678		AT5G43120	MMG4.15|MMG4_15	ARM-repeat/Tetratricopeptide repeat (TPR)-like protein	protein-coding	33	196	75	29.2	2.57	1.15e-12
4-29567	4	14725164	14725358	+	33	194	promoter-TSS (AT4G30110.1)	promoter-TSS (AT4G30110.1)	50	AT4G30110.1	829134	At.31858	NM_119157		HMA2	ARABIDOPSIS HEAVY METAL ATPASE 2|ATHMA2|F6G3.140|F6G3_140|heavy metal atpase 2	heavy metal atpase 2	protein-coding	33	196	73	34.6	2.11	8.79e-09
2-35487	2	9232214	9232407	+	33	193	promoter-TSS (AT2G21560.1)	promoter-TSS (AT2G21560.1)	-730	AT2G21560.1	816695	At.43803	NM_127728		AT2G21560	F2G1.17|F2G1_17	nucleolar-like protein	protein-coding	33	196	76	20.5	3.71	4.06e-21
1-59793	1	25626511	25626710	+	33	199	Intergenic	Intergenic	-4017	AT1G68360.1	843165	At.66118	NM_105507		AT1G68360	T22E19.1|T22E19_1	C2H2 and C2HC zinc fingers superfamily protein	protein-coding	33	193	73	31.2	2.34	1.26e-10
4-37269	4	17630138	17630332	+	32.7	194	Intergenic	Intergenic	-1165	AT4G37510.1	829906	At.22038	NM_119915		AT4G37510	F6G17.160|F6G17_160	Ribonuclease III family protein	protein-coding	32.7	206	77	28.8	2.68	7.33e-14
3-33062	3	17878973	17879128	+	32.7	155	promoter-TSS (AT3G48280.1)	promoter-TSS (AT3G48280.1)	-492	AT3G48280.1	823986	At.20709	NM_148854		CYP71A25	''cytochrome P450|T29H11.200|cytochrome P450|family 71|polypeptide 25|polypeptide 25''|subfamily A	cytochrome P450, family 71, subfamily A, polypeptide 25	protein-coding	32.7	155	66.5	32.2	2.07	1.15e-07
1-52328	1	26958093	26958299	+	32.7	206	Intergenic	Intergenic	-3069	AT1G71692.1	843497	At.19719	NM_105825		AGL12	AGAMOUS-like 12|F14O23.5|F14O23_5|XAANTAL1|XAL1	AGAMOUS-like 12	protein-coding	32.7	155	68.5	29.7	2.3	1.29e-09
2-25918	2	3364671	3364826	+	32.7	155	TTS (AT2G07698.1)	TTS (AT2G07698.1)	209	AT2G07667.1	7922538	At.47777	NM_001161032		AT2G07667	-	hypothetical protein	protein-coding	32.7	194	75.5	31.2	2.42	2.17e-11
5-53262	5	345738	345935	+	32.7	197	promoter-TSS (AT5G01890.1)	promoter-TSS (AT5G01890.1)	-379	AT5G01890.1	831677	At.4740	NM_120267		AT5G01890	PXC2|PXY/TDR-correlated 2|T20L15.160|T20L15_160	Leucine-rich receptor-like protein kinase family protein	protein-coding	32.7	194	69.5	34.6	2.01	1.68e-07
3-43057	3	21232994	21233188	+	32.7	194	promoter-TSS (AT3G57390.3)	promoter-TSS (AT3G57390.3)	-381	AT3G57390.1	824906	At.24026	NM_115599		AGL18	AGAMOUS-like 18	AGAMOUS-like 18	protein-coding	32.7	197	80.5	36.1	2.23	1.99e-10
3-48635	3	16742385	16742581	+	32.5	196	Intergenic	Intergenic	-1937	AT3G45610.1	823703	At.478	NM_114430		DOF6	DOF transcription factor 6	Dof-type zinc finger DNA-binding family protein	protein-coding	32.5	201	80	38	2.1	2e-09
5-59074	5	9371559	9371753	+	32.5	194	Intergenic	Intergenic	-3433	AT5G26610.1	832729	At.43411	NM_180553		AT5G26610	-	D111/G-patch domain-containing protein	protein-coding	32.5	155	67	22.4	2.99	2.3e-14
1-58964	1	26903569	26903770	+	32.5	201	promoter-TSS (AT1G09243.1)	promoter-TSS (AT1G09243.1)	-593	AT1G09243.1	28717035		NR_139588		AT1G09243	-	ncRNA	ncRNA	32.5	193	71	35.1	2.02	6.64e-08
5-52845	5	16861267	16861468	+	32.5	201	TTS (AT5G42200.1)	TTS (AT5G42200.1)	1081	AT5G42200.1	834225	At.43326	NM_123585		AT5G42200	MJC20.31|MJC20_31	RING/U-box superfamily protein	protein-coding	32.5	207	72	23.9	3.02	1.69e-15
3-44666	3	5489811	5490014	+	32.5	203	exon (AT3G16190.1, exon 5 of 5)	exon (AT3G16190.1, exon 5 of 5)	1420	AT3G16190.1	820865	At.21500	NM_112490		AT3G16190	-	Isochorismatase family protein	protein-coding	32.5	193	76.5	24.9	3.08	1.4e-16
2-30439	2	19224323	19224516	+	32.5	193	Intergenic	Intergenic	-1503	AT2G46770.1	819290	At.36457	NM_130243		NST1	ANAC043|Arabidopsis NAC domain containing protein 43|EMBRYO DEFECTIVE 2301|F19D11.5|NAC SECONDARY WALL THICKENING PROMOTING FACTOR1|NAC SECONDARY WALL THICKENING PROMOTING FACTOR1	NAC (No Apical Meristem) domain transcriptional regulator superfamily protein	protein-coding	32.5	199	70.5	31.7	2.23	2.94e-09
5-50495	5	21808789	21808990	+	32.5	201	exon (AT5G53730.1, exon 1 of 1)	exon (AT5G53730.1, exon 1 of 1)	115	AT5G53730.1	835454	At.29536	NM_124752		AT5G53730	MGN6.8|MGN6_8|NDR1/HIN1-like 26|NHL26	Late embryogenesis abundant (LEA) hydroxyproline-rich glycoprotein family	protein-coding	32.5	203	71.5	26.8	2.67	1.07e-12
3-40595	3	21029181	21029374	+	32.5	193	TTS (AT3G56770.2)	TTS (AT3G56770.2)	1341	AT3G56770.2	824844		NM_115536		AT3G56770	-	basic helix-loop-helix (bHLH) DNA-binding superfamily protein	protein-coding	32.5	209	73.5	31.2	2.36	1.26e-10
2-38488	2	10195116	10195323	+	32.5	207	promoter-TSS (AT2G23960.2)	promoter-TSS (AT2G23960.2)	-691	AT2G23960.2	816929		NM_127958		AT2G23960	T29E15.16|T29E15_16	Class I glutamine amidotransferase-like superfamily protein	protein-coding	32.5	196	68	31.2	2.18	8.1e-09
3-45357	3	5033857	5034056	+	32.5	199	promoter-TSS (AT3G14950.1)	promoter-TSS (AT3G14950.1)	-854	AT3G14950.1	820724		NM_001338142		TTL2	tetratricopetide-repeat thioredoxin-like 2	tetratricopetide-repeat thioredoxin-like 2	protein-coding	32.5	196	69	33.6	2.05	6.05e-08
2-25919	2	3393980	3394135	+	32.5	155	Intergenic	Intergenic	-3331	AT2G07641.1	28717823		NM_001335329		AT2G07641	-	hypothetical protein	protein-coding	32.5	193	69	24.4	2.83	1.14e-13
3-46390	3	17566371	17566567	+	32.5	196	promoter-TSS (AT3G47630.1)	promoter-TSS (AT3G47630.1)	-657	AT3G47640.2	823918	At.43911	NM_114632		PYE	POPEYE	basic helix-loop-helix (bHLH) DNA-binding superfamily protein	protein-coding	32.5	194	69.5	19.5	3.57	2.77e-18
3-50897	3	7941994	7942203	+	32.5	209	TTS (AT3G22415.1)	TTS (AT3G22415.1)	1184	AT3G22415.1	2745889	At.49641	NM_202624		AT3G22415	-	hypothetical protein	protein-coding	32.5	201	79.5	21.9	3.63	4.01e-21
2-37233	2	10192144	10192337	+	32.5	193	Intergenic	Intergenic	-1748	AT2G23950.1	816928	At.39223	NM_127957		AT2G23950	T29E15.15|T29E15_15	Leucine-rich repeat protein kinase family protein	protein-coding	32.5	201	75.5	33.6	2.25	5.64e-10
2-40256	2	816352	816556	+	32.2	204	Intergenic	Intergenic	-2474	AT2G04355.1	28717565		NR_140004		AT2G04355	-	ncRNA	ncRNA	32.2	205	71	25.3	2.8	8.35e-14
5-49121	5	26643963	26644157	+	32.2	194	exon (AT5G66730.1, exon 1 of 4)	exon (AT5G66730.1, exon 1 of 4)	678	AT5G66730.1	836806	At.27643	NM_126071		IDD1	ENHYDROUS|ENY|INDETERMINATE DOMAIN 1|MSN2.12|MSN2_12	C2H2-like zinc finger protein	protein-coding	32.2	194	70	34.1	2.05	4.89e-08
1-67025	1	29380687	29380881	+	32.2	194	Intergenic	Intergenic	-6888	AT1G78100.1	844146	At.22971	NM_106460		AUF1	T11I11.4|T11I11_4|auxin up-regulated f-box protein 1	F-box family protein	protein-coding	32.2	204	75	35.6	2.11	5.75e-09
3-50433	3	21030645	21030839	+	32.2	194	promoter-TSS (AT3G56770.2)	promoter-TSS (AT3G56770.2)	12	AT3G56770.1	824844		NM_115536		AT3G56770	-	basic helix-loop-helix (bHLH) DNA-binding superfamily protein	protein-coding	32.2	193	76.5	28.3	2.71	8.7e-14
2-38538	2	11346522	11346715	+	32.2	193	TTS (AT2G26690.2)	TTS (AT2G26690.2)	-1078	AT2G26680.1	817209	At.38860	NM_128225		AT2G26680	F18A8.5|F18A8_5	FkbM family methyltransferase	protein-coding	32.2	193	66.5	28.8	2.31	1.94e-09
1-68321	1	2375908	2376113	+	32.2	205	promoter-TSS (AT1G07680.1)	promoter-TSS (AT1G07680.1)	-2	AT1G07680.1	837281	At.51518	NM_100641		AT1G07680	F24B9.23|F24B9_23	transmembrane protein	protein-coding	32.2	194	72.5	34.6	2.1	1.88e-08
5-53978	5	24730539	24730742	+	32.2	203	TTS (AT5G09010.1)	TTS (AT5G09010.1)	189	AT5G09010.1	28721042		NR_143151		U2.7	-	ncRNA	ncRNA	32.2	203	79.5	31.7	2.51	1.16e-12
3-40943	3	8304484	8304677	+	32.2	193	Intergenic	Intergenic	-3747	AT3G23245.1	821903	At.65134	NM_148743		AT3G23245	-	hypothetical protein	protein-coding	32.2	194	71	31.2	2.28	6.94e-10
3-46628	3	23378136	23378334	+	32	198	promoter-TSS (AT3G63280.4)	promoter-TSS (AT3G63280.4)	-76	AT3G63280.4	825503	At.33963	NM_116193		NEK4	ATNEK4|MAA21.6|NIMA-RELATED KINASE4|NIMA-related kinase 4	NIMA-related kinase 4	protein-coding	32	155	72.5	23.9	3.04	1.69e-15
5-46210	5	24969220	24969414	+	32	194	TTS (AT5G62165.14)	TTS (AT5G62165.14)	4326	AT5G62165.17	836337	At.26394	NM_125610		AGL42	AGAMOUS-like 42|FOREVER YOUNG FLOWER|FYF	AGAMOUS-like 42	protein-coding	32	196	71.5	31.2	2.29	6.94e-10
2-34569	2	13432488	13432684	+	32	196	promoter-TSS (AT2G31540.1)	promoter-TSS (AT2G31540.1)	-521	AT2G31540.1	817712	At.48537	NM_128711		AT2G31540	T9H9.6|T9H9_6	GDSL-like Lipase/Acylhydrolase superfamily protein	protein-coding	32	198	70	24.4	2.87	3.93e-14
1-47169	1	11205856	11206011	+	32	155	Intergenic	Intergenic	-5792	AT1G31310.1	840019	At.40372	NM_102869		AT1G31310	T19E23.10|T19E23_10	hydroxyproline-rich glycoprotein family protein	protein-coding	32	193	68.5	29.7	2.3	1.29e-09
4-33239	4	14190799	14190992	+	32	193	Intergenic	Intergenic	-1674	AT4G28720.1	828993	At.50376	NM_119016		YUC8	F16A16.170|F16A16_170|YUCCA 8	Flavin-binding monooxygenase family protein	protein-coding	32	194	70	19	3.68	2.1e-19
1-70234	1	21974249	21974443	+	31.7	194	Intergenic	Intergenic	-4943	AT1G59750.4	842268	At.74832	NM_104668		ARF1	F23H11.7|F23H11_7|auxin response factor 1	auxin response factor 1	protein-coding	31.7	194	68	25.8	2.63	4.09e-12
2-33452	2	9524615	9524809	+	31.7	194	Intergenic	Intergenic	3133	AT2G22430.1	816775	At.25257	NM_127808		HB6	ATHB6|F14M13.17|F14M13_17|homeobox protein 6	homeobox protein 6	protein-coding	31.7	155	63.5	25.8	2.46	4.66e-10
2-27325	2	3490233	3490388	+	31.7	155	promoter-TSS (AT2G05365.1)	promoter-TSS (AT2G05365.1)	-3	AT2G05365.1	28717643		NR_140073		AT2G05365	-	ncRNA	ncRNA	31.7	155	65	24.4	2.67	6.91e-12
2-35860	2	18539839	18540033	+	31.7	194	Intergenic	Intergenic	2759	AT2G44940.1	819103	At.14592	NM_130059		AT2G44940	T13E15.25	Integrase-type DNA-binding superfamily protein	protein-coding	31.7	194	72.5	22.9	3.17	2.19e-16
3-48397	3	6937125	6937318	+	31.7	193	promoter-TSS (AT3G19940.1)	promoter-TSS (AT3G19940.1)	-990	AT3G19940.1	821532	At.53395	NM_112884		AT3G19940	-	Major facilitator superfamily protein	protein-coding	31.7	194	70	31.7	2.21	2.94e-09
5-54998	5	2318919	2319123	+	31.7	204	TTS (AT5G07350.2)	TTS (AT5G07350.2)	1808	AT5G07340.2	830625	At.43202	NM_120816		AT5G07340	T2I1.50|T2I1_50	Calreticulin family protein	protein-coding	31.7	193	65	32.2	2.02	2.39e-07
3-43682	3	19454831	19455024	+	31.7	193	promoter-TSS (AT3G08250.1)	promoter-TSS (AT3G08250.1)	-107	AT3G08250.1	28719090		NR_141416		AT3G08250	-	ncRNA	ncRNA	31.7	193	73	22.9	3.19	6.83e-17
2-28078	2	3275762	3275917	+	31.7	155	promoter-TSS (AT2G07623.1)	promoter-TSS (AT2G07623.1)	-601	AT2G07746.1	3768454				AT2G07746	51141.TRNA-GLN-1|51223.TRNA-GLN-1	tRNA	tRNA	31.7	204	69	33.1	2.08	3.55e-08
2-40315	2	5010810	5011005	+	31.5	195	intron (AT2G12405.1, intron 1 of 1)	intron (AT2G12405.1, intron 1 of 1)	683	AT2G12405.1	815713	At.52718	NM_147300		AT2G12405	-	transmembrane protein	protein-coding	31.5	194	70.5	25.3	2.78	2.36e-13
5-44522	5	8587889	8588083	+	31.5	194	Intergenic	Intergenic	-1471	AT5G24930.1	832563	At.3220	NM_122402		COL4	ATCOL4|B-box domain protein 5|BBX5|CONSTANS-like 4|F6A4.140|F6A4_140	zinc finger CONSTANS-like protein	protein-coding	31.5	193	65.5	29.7	2.2	1.52e-08
1-71828	1	28918421	28918614	+	31.5	193	promoter-TSS (AT1G76954.1)	promoter-TSS (AT1G76954.1)	20	AT1G76954.1	3767712	At.66141	NM_001036211		AT1G76954	-	Defensin-like (DEFL) family protein	protein-coding	31.5	195	71.5	20.5	3.49	2.57e-18
5-39050	5	326917	327072	+	31.5	155	Intergenic	Intergenic	-1211	AT5G00805.1	28720315		NR_142436		AT5G00805	-	ncRNA	ncRNA	31.5	197	72.5	25.3	2.86	2.92e-14
3-36486	3	22897639	22897832	+	31.5	193	TTS (AT3G61850.2)	TTS (AT3G61850.2)	2006	AT3G61850.3	825358	At.989	NM_116050		DAG1	BBFA|dof affecting germination 1	Dof-type zinc finger DNA-binding family protein	protein-coding	31.5	155	66.5	21.4	3.1	9.56e-15
5-51494	5	83232	83432	+	31.5	200	Intergenic	Intergenic	-1142	AT5G01210.1	831901	At.25363	NM_120199		AT5G01210	F7J8.190|F7J8_190	HXXXD-type acyl-transferase family protein	protein-coding	31.5	207	73	19.5	3.75	1.5e-20
5-40091	5	395581	395736	+	31.5	155	promoter-TSS (AT5G02030.1)	promoter-TSS (AT5G02030.1)	91	AT5G02030.1	831745	At.4802	NM_120281		RPL	BEL1-LIKE HOMEODOMAIN 9|BELLRINGER|BLH9|BLR|HB-6|LARSON|LSN|PENNYWISE|PNY|REPLUMLESS|T7H20.80|T7H20_80|VAAMANA|VAN	POX (plant homeobox) family protein	protein-coding	31.5	193	70	24.4	2.87	3.93e-14
5-54233	5	5093930	5094124	+	31.5	194	exon (AT5G15650.1, exon 4 of 4)	exon (AT5G15650.1, exon 4 of 4)	-1625	AT5G15660.1	831420	At.54856	NM_121570		AT5G15660	F14F8.40|F14F8_40	F-box and associated interaction domains-containing protein	protein-coding	31.5	200	69.5	20.5	3.4	3.08e-17
5-46807	5	21456650	21456844	+	31.5	194	TTS (AT5G52910.1)	TTS (AT5G52910.1)	-2767	AT5G52900.1	835367	At.29588	NM_124668		MAKR6	MEMBRANE-ASSOCIATED KINASE REGULATOR 6|MXC20.13|MXC20_13	membrane-associated kinase regulator	protein-coding	31.5	155	74.5	30.7	2.43	2.64e-11
1-63301	1	12565098	12565292	+	31.5	194	TTS (AT1G34400.1)	TTS (AT1G34400.1)	1420	AT1G34400.1	840342	At.64019	NM_103163		AT1G34400	F7P12.11|F7P12_11	hypothetical protein	protein-coding	31.5	155	66	25.8	2.56	2.84e-11
3-35541	3	3157402	3157557	+	31.5	155	promoter-TSS (AT3G10195.1)	promoter-TSS (AT3G10195.1)	7	AT3G10200.1	820182	At.39965	NM_111855		AT3G10200	-	S-adenosyl-L-methionine-dependent methyltransferases superfamily protein	protein-coding	31.5	194	75	37	2.03	2.83e-08
2-34139	2	15222310	15222507	+	31.5	197	Intergenic	Intergenic	-2993	AT2G36307.1	5007938		NR_143764		ZPR4	LITTLE ZIPPER 4	ncRNA	ncRNA	31.5	198	70.5	30.7	2.3	8.53e-10
5-55984	5	6190335	6190533	+	31.5	198	Intergenic	Intergenic	-1893	AT5G18610.2	831979	At.54903	NM_121866		AT5G18610	PBL27|T28N17.90|T28N17_90	Protein kinase superfamily protein	protein-coding	31.5	194	72	32.2	2.24	1.05e-09
3-48832	3	21365483	21365690	+	31.5	207	Intergenic	Intergenic	-5171	AT3G57670.1	824936	At.28310	NM_115627		NTT	NO TRANSMITTING TRACT|WIP domain protein 2|WIP2	C2H2-type zinc finger family protein	protein-coding	31.5	194	68.5	33.1	2.07	7.49e-08
1-71991	1	2353205	2353403	+	31.2	198	exon (AT1G07640.2, exon 2 of 2)	exon (AT1G07640.2, exon 2 of 2)	2683	AT1G07640.2	837277	At.14846	NM_100637		OBP2	F24B9.30|F24B9_30|UAS-TAGGED ROOT PATTERNING3|URP3|ZINC FINGER PROTEIN OBP2	Dof-type zinc finger DNA-binding family protein	protein-coding	31.2	198	73	16.6	4.41	1.86e-24
2-28687	2	15514321	15514476	+	31.2	155	promoter-TSS (AT2G36950.1)	promoter-TSS (AT2G36950.1)	-525	AT2G36950.1	818269	At.24096	NM_129251		AT2G36950	T1J8.13|T1J8_13	Heavy metal transport/detoxification superfamily protein	protein-coding	31.2	195	75	36.5	2.05	1.69e-08
3-49685	3	22991956	22992151	+	31.2	195	Intergenic	Intergenic	-1344	AT3G62090.3	825382	At.1005	NM_116074		PIL2	PHYTOCHROME-INTERACTING FACTOR 6|PIF6|phytochrome interacting factor 3-like 2	phytochrome interacting factor 3-like 2	protein-coding	31.2	155	67.5	22.9	2.95	6.04e-14
2-34047	2	12518916	12519111	+	31.2	195	Intergenic	Intergenic	2722	AT2G08320.1	28717934		NR_140319		AT2G08320	-	ncRNA	ncRNA	31.2	195	72.5	32.6	2.22	1.93e-09
4-31792	4	14103532	14103725	+	31.2	193	Intergenic	Intergenic	-3107	AT4G28540.1	828972	At.22819	NM_118996		CKL6	F20O9.240|F20O9_240|PAPK1|casein kinase I-like 6	casein kinase I-like 6	protein-coding	31.2	193	70.5	21	3.36	2.89e-17
2-41473	2	17063668	17063878	+	31	210	intron (AT2G40900.1, intron 6 of 6)	intron (AT2G40900.1, intron 6 of 6)	2040	AT2G40900.1	818687	At.42898	NM_129653		UMAMIT11	T20B5.10|T20B5_10|Usually multiple acids move in and out Transporters 11	nodulin MtN21 /EamA-like transporter family protein	protein-coding	31	201	68.5	28.3	2.42	1.74e-10
5-49756	5	22135378	22135576	+	31	198	Intergenic	Intergenic	-1789	AT5G54510.1	835539	At.9013	NM_124831		DFL1	DWARF IN LIGHT 1|F24B18.13|F24B18_13|GH3.6|Gretchen Hagen3.6	Auxin-responsive GH3 family protein	protein-coding	31	155	69	30.2	2.28	1.05e-09
5-58867	5	4230582	4230777	+	31	195	Intergenic	Intergenic	-2962	AT5G13240.1	831164	At.43080	NM_121327		AT5G13240	T31B5.60|T31B5_60	transcription regulator	protein-coding	31	210	70.5	33.1	2.13	1.66e-08
5-41162	5	26739469	26739624	+	31	155	promoter-TSS (AT5G09815.1)	promoter-TSS (AT5G09815.1)	14	AT5G66960.1	836830	At.55719	NM_126095		AT5G66960	K8A10.3|K8A10_3	Prolyl oligopeptidase family protein	protein-coding	31	155	68.5	27.3	2.51	4.14e-11
5-48117	5	18623821	18624014	+	31	193	intron (AT5G45920.1, intron 2 of 4)	intron (AT5G45920.1, intron 2 of 4)	1161	AT5G45920.3	834632	At.29986	NM_123960		AT5G45920	K15I22.12|K15I22_12	SGNH hydrolase-type esterase superfamily protein	protein-coding	31	195	66.5	18.5	3.59	1.05e-17
4-28098	4	17117091	17117246	+	31	155	intron (AT4G36170.1, intron 2 of 3)	intron (AT4G36170.1, intron 2 of 3)	-3027	AT4G36160.1	829773	At.50400	NM_119783		NAC076	ANAC076|F23E13.50|F23E13_50|NAC domain containing protein 76|VASCULAR-RELATED NAC-DOMAIN 2|VND2	NAC domain containing protein 76	protein-coding	31	193	67	22.9	2.93	6.04e-14
1-68230	1	42070	42271	+	31	201	TTS (AT1G04003.1)	TTS (AT1G04003.1)	1125	AT1G04003.1	28716032		NR_138630		AT1G04003	-	ncRNA	ncRNA	31	198	66.5	28.8	2.31	1.94e-09
2-27408	2	9911219	9911374	+	31	155	Intergenic	Intergenic	-2950	AT2G23300.1	816862	At.52877	NM_127894		AT2G23300	T20D16.7|T20D16_7	Leucine-rich repeat protein kinase family protein	protein-coding	31	155	68	30.7	2.22	4.46e-09
4-28454	4	17238659	17238814	+	30.7	155	Intergenic	Intergenic	-3156	AT4G36520.1	829804	At.31322	NM_119815		AT4G36520	AP22.19|AP22_19	Chaperone DnaJ-domain superfamily protein	protein-coding	30.7	196	66.5	24.4	2.73	2.53e-12
1-64700	1	25973361	25973557	+	30.7	196	promoter-TSS (AT1G69080.2)	promoter-TSS (AT1G69080.2)	46	AT1G69080.2	843240	At.43260	NM_105578		AT1G69080	F4N2.5|F4N2_5	Adenine nucleotide alpha hydrolases-like superfamily protein	protein-coding	30.7	155	65.5	26.3	2.49	1.53e-10
3-42001	3	5138149	5138342	+	30.5	193	promoter-TSS (AT3G15260.1)	promoter-TSS (AT3G15260.1)	-439	AT3G15260.1	820757	At.28162	NM_112389		AT3G15260	-	Protein phosphatase 2C family protein	protein-coding	30.5	194	71	34.6	2.05	3.95e-08
2-36712	2	11353144	11353338	+	30.5	194	Intergenic	Intergenic	-2248	AT2G26690.1	817210	At.383	NM_179753		AT2G26690	AtNPF6.2|F18A8.6|F18A8_6|NPF6.2|NRT1/ PTR family 6.2	Major facilitator superfamily protein	protein-coding	30.5	194	72.5	33.6	2.16	6.2e-09
2-42066	2	13701908	13702102	+	30.5	194	Intergenic	Intergenic	1768	AT2G08505.1	28717970		NR_140356		AT2G08505	-	ncRNA	ncRNA	30.5	193	69.5	33.6	2.07	6.05e-08
4-39833	4	17371912	17372109	+	30.5	197	intron (AT4G36870.1, intron 2 of 3)	intron (AT4G36870.1, intron 2 of 3)	2690	AT4G36870.4	829840	At.48946	NM_119851		BLH2	AP22.90|AP22_90|BEL1-like homeodomain 2|SAW1|SAWTOOTH 1	BEL1-like homeodomain 2	protein-coding	30.5	197	67	31.7	2.12	3.14e-08
5-50940	5	7642942	7643135	+	30.5	193	promoter-TSS (AT5G22860.4)	promoter-TSS (AT5G22860.4)	60	AT5G22860.4	832349	At.27190	NM_122191		AT5G22860	MRN17.9|MRN17_9	Serine carboxypeptidase S28 family protein	protein-coding	30.5	193	69.5	30.7	2.26	1.96e-09
2-30085	2	3434288	3434443	+	30.2	155	promoter-TSS (AT2G07719.1)	promoter-TSS (AT2G07719.1)	-709	AT2G07719.1	815393	At.75177	NM_126757		AT2G07719	T18C6.24|T18C6_24	Putative membrane lipoprotein	protein-coding	30.2	198	79	39	2.03	1.21e-08
3-44482	3	22992913	22993106	+	30.2	193	Intergenic	Intergenic	-2300	AT3G62090.3	825382	At.1005	NM_116074		PIL2	PHYTOCHROME-INTERACTING FACTOR 6|PIF6|phytochrome interacting factor 3-like 2	phytochrome interacting factor 3-like 2	protein-coding	30.2	155	60.5	21.4	2.82	6.74e-12
5-53091	5	22891603	22891797	+	30.2	194	exon (AT5G56530.1, exon 7 of 7)	exon (AT5G56530.1, exon 7 of 7)	-1451	AT5G56540.1	835755	At.24267	NM_125037		AGP14	ARABINOGALACTAN PROTEIN 14|ATAGP14|MKN22.5|MKN22_5|arabinogalactan protein 14	arabinogalactan protein 14	protein-coding	30.2	193	67	24.4	2.75	9.13e-13
5-52398	5	951856	952049	+	30.2	193	Intergenic	Intergenic	-2985	AT5G03668.1	5008198		NR_142702		AT5G03668	-	ncRNA	ncRNA	30.2	196	66	28.3	2.34	1.01e-09
1-69785	1	8304253	8304451	+	30.2	198	promoter-TSS (AT1G05803.1)	promoter-TSS (AT1G05803.1)	-308	AT1G05807.1	28716379		NR_138966		AT1G05807	-	ncRNA	ncRNA	30.2	193	75.5	34.1	2.21	1.03e-09
4-32278	4	14813201	14813397	+	30.2	196	promoter-TSS (AT4G30250.1)	promoter-TSS (AT4G30250.1)	-192	AT4G30250.2	829148	At.65015	NM_119171		AT4G30250	F9N11.100|F9N11_100	P-loop containing nucleoside triphosphate hydrolases superfamily protein	protein-coding	30.2	199	74.5	32.2	2.32	1.98e-10
5-58728	5	1203610	1203809	+	30.2	199	TTS (AT5G04290.2)	TTS (AT5G04290.2)	3970	AT5G04310.2	830310	At.26658	NM_120513		AT5G04310	T19N18.40|T19N18_40	Pectin lyase-like superfamily protein	protein-coding	30.2	194	69.5	29.2	2.38	2.82e-10
2-36818	2	14257055	14257248	+	30	193	TTS (AT2G33705.1)	TTS (AT2G33705.1)	1000	AT2G33705.1	2745577	At.66303	NM_201862		AT2G33705	-	F-box family protein	protein-coding	30	193	68	23.4	2.91	5.24e-14
5-43838	5	7323994	7324149	+	30	155	Intergenic	Intergenic	-1888	AT5G03385.1	28720555		NR_142682		AT5G03385	-	ncRNA	ncRNA	30	155	64	28.8	2.23	1.03e-08
5-45708	5	3843891	3844046	+	29.7	155	TTS (AT5G11930.1)	TTS (AT5G11930.1)	1743	AT5G11930.1	831066	At.49741	NM_121231		AT5G11930	F14F18.100|F14F18_100	Thioredoxin superfamily protein	protein-coding	29.7	155	66	28.3	2.34	1.01e-09
5-44880	5	25175204	25175359	+	29.7	155	Intergenic	Intergenic	-6015	AT5G62690.1	836390	At.24202	NM_125664		TUB2	MRG21.11|MRG21_11|tubulin beta chain 2	tubulin beta chain 2	protein-coding	29.7	155	66.5	31.7	2.1	6.73e-08
5-46187	5	24237726	24237881	+	29.7	155	Intergenic	Intergenic	-3007	AT5G60200.1	836142	At.29177	NM_125413		TMO6	F15L12.10|F15L12_10|TARGET OF MONOPTEROS 6	TARGET OF MONOPTEROS 6	protein-coding	29.7	155	61	21.4	2.85	2.35e-12
5-45681	5	3123391	3123546	+	29.7	155	intron (AT5G09980.1, intron 1 of 1)	intron (AT5G09980.1, intron 1 of 1)	737	AT5G09980.1	830859	At.26421	NM_121035		PROPEP4	MYH9.20|MYH9_20|elicitor peptide 4 precursor	elicitor peptide 4 precursor	protein-coding	29.7	155	64.5	16.6	3.89	7.27e-19
5-45976	5	17239073	17239228	+	29.7	155	intron (AT5G42970.1, intron 5 of 12)	intron (AT5G42970.1, intron 5 of 12)	1666	AT5G42970.1	834312	At.23570	NM_123663		COP8	ATS4|CONSTITUTIVE PHOTOMORPHOGENIC 14|CONSTITUTIVE PHOTOMORPHOGENIC 8|COP14|COP9 SIGNALOSOME SUBUNIT 4|CSN4|EMB134|EMBRYO DEFECTIVE 134|FUS4|FUS8|FUSCA 4|FUSCA 8|MBD2.17|MBD2_17	Proteasome component (PCI) domain protein	protein-coding	29.7	155	63	24.9	2.54	1.07e-10
3-36568	3	3189773	3189928	+	29.4	155	promoter-TSS (AT3G10310.1)	promoter-TSS (AT3G10310.1)	-68	AT3G10310.2	820193		NM_001337869		AT3G10310	-	P-loop nucleoside triphosphate hydrolases superfamily protein with CH (Calponin Homology) domain-containing protein	protein-coding	29.4	155	58.5	14.6	4	9.28e-18
5-45575	5	26319503	26319658	+	29.4	155	TTS (AT5G65780.1)	TTS (AT5G65780.1)	-3237	AT5G65790.1	836708	At.10916	NM_125976		MYB68	ATMYB68|MPA24.14|MPA24_14|MYB DOMAIN PROTEIN 68|myb domain protein 68	myb domain protein 68	protein-coding	29.4	155	61.5	19	3.24	1.62e-14
2-30084	2	3342735	3342890	+	29.4	155	promoter-TSS (AT2G07637.1)	promoter-TSS (AT2G07637.1)	-520	AT2G07637.1	28717821		NM_001335327		AT2G07637	-	hypothetical protein	protein-coding	29.4	155	65.5	30.2	2.17	2.73e-08
2-30496	2	3337118	3337273	+	29.4	155	TTS (AT2G07689.1)	TTS (AT2G07689.1)	1086	AT2G07689.1	815366	At.52687	NM_147274		AT2G07689	T18C6.13	NADH-Ubiquinone/plastoquinone (complex I) protein	protein-coding	29.4	196	71.5	30.7	2.33	3.65e-10
5-55810	5	1276820	1277016	+	29.4	196	intron (AT5G04480.1, intron 1 of 13)	intron (AT5G04480.1, intron 1 of 13)	1028	AT5G04480.2	830327	At.26496	NM_120530		AT5G04480	T32M21.80|T32M21_80	UDP-Glycosyltransferase superfamily protein	protein-coding	29.4	155	63	29.7	2.12	7.35e-08
5-43758	5	4520575	4520730	+	29.4	155	promoter-TSS (AT5G02135.1)	promoter-TSS (AT5G02135.1)	-224	AT5G02135.1	28720444		NR_142575		AT5G02135	-	ncRNA	ncRNA	29.4	155	66	28.3	2.34	1.01e-09
5-46237	5	25999294	25999449	+	29.2	155	intron (AT5G65080.2, intron 1 of 5)	intron (AT5G65080.2, intron 1 of 5)	-1495	AT5G65080.1	836632	At.28687	NM_001085330		MAF5	AGAMOUS-like 68|AGL68|F15O5.4|F15O5_4|MADS AFFECTING FLOWERING 5	K-box region/MADS-box transcription factor family protein	protein-coding	29.2	155	65.5	31.2	2.1	8.33e-08
4-30474	4	16784418	16784573	+	29.2	155	Intergenic	Intergenic	-2441	AT4G35270.1	829680	At.21937	NM_119693		AT4G35270	F23E12.170|F23E12_170|NIN-like protein 2|NLP2	Plant regulator RWP-RK family protein	protein-coding	29.2	155	63	24.9	2.54	1.07e-10
4-31585	4	7246107	7246262	+	28.9	155	TTS (AT4G12100.1)	TTS (AT4G12100.1)	1943	AT4G12100.1	826818	At.33506	NM_117280		AT4G12100	F16J13.170|F16J13_170	Cullin family protein	protein-coding	28.9	195	71.5	30.2	2.37	1.89e-10
3-50741	3	4618511	4618706	+	28.9	195	TTS (AT3G13980.1)	TTS (AT3G13980.1)	1271	AT3G02815.1	28718605		NR_140947		AT3G02815	-	ncRNA	ncRNA	28.9	155	64	29.2	2.19	1.88e-08
5-46357	5	2235933	2236088	+	28.9	155	Intergenic	Intergenic	-1464	AT5G07190.1	830610	At.5049	NM_120801		ATS3	T28J14.130|T28J14_130|seed gene 3	embryo-specific protein 3	protein-coding	28.9	155	61	27.3	2.24	1.93e-08
5-48812	5	17866810	17866965	+	28.7	155	TTS (ENSRNA049493350-T1)	TTS (ENSRNA049493350-T1)	1109	ENSRNA049493350-T1									28.7	155	64	26.8	2.39	7.7e-10
4-31822	4	15070401	15070556	+	28.7	155	intron (AT4G30970.1, intron 3 of 3)	intron (AT4G30970.1, intron 3 of 3)	3450	AT4G30960.1	829221	At.2154	NM_119244		SIP3	ATCIPK6|CBL-INTERACTING PROTEIN KINASE 6|CIPK6|F6I18.130|F6I18_130|SNF1-RELATED PROTEIN KINASE 3.14|SNRK3.14|SOS3-interacting protein 3	SOS3-interacting protein 3	protein-coding	28.7	155	65	27.8	2.34	1.24e-09
1-56382	1	29552422	29552577	+	28.7	155	TTS (AT1G78580.4)	TTS (AT1G78580.4)	-2314	AT1G09823.1	28717178		NR_139699		AT1G09823	-	ncRNA	ncRNA	28.7	155	60.5	27.8	2.18	7.87e-08
3-41056	3	15896993	15897148	+	28.4	155	Intergenic	Intergenic	2280	AT3G44170.1	823538	At.50997	NM_114285		AT3G44170	-	plant self-incompatibility protein S1 family protein	protein-coding	28.4	155	64	31.7	2.02	2.95e-07
1-54388	1	18240707	18240862	+	28.4	155	Intergenic	Intergenic	-2287	AT1G49310.1	841354	At.38249	NM_103821		AT1G49310	F13F21.30|F13F21_30	transmembrane protein	protein-coding	28.4	155	66	26.8	2.46	1.26e-10
2-33706	2	17570747	17570902	+	28.4	155	Intergenic	Intergenic	-1155	AT2G42140.1	818814	At.64973	NM_129777		AT2G42140	T24P15.5|T24P15_5	VQ motif-containing protein	protein-coding	28.4	155	62	29.7	2.09	1.58e-07
5-45548	5	25225592	25225747	+	28.4	155	promoter-TSS (AT5G62820.1)	promoter-TSS (AT5G62820.1)	-617	AT5G62820.1	836403	At.5422	NM_125677		AT5G62820	CASP-like protein 4A2|CASPL4A2|MQB2.14|MQB2_14	Uncharacterized protein family (UPF0497)	protein-coding	28.4	155	61	22.4	2.72	1.37e-11
4-32243	4	13770667	13770822	+	28.4	155	promoter-TSS (AT4G27590.1)	promoter-TSS (AT4G27590.1)	-345	AT4G27590.1	828869	At.32089	NM_118895		AT4G27590	T29A15.80|T29A15_80	Heavy metal transport/detoxification superfamily protein	protein-coding	28.4	155	68	23.9	2.85	1.32e-13
2-33171	2	16546491	16546646	+	28.4	155	promoter-TSS (AT2G39700.1)	promoter-TSS (AT2G39700.1)	-184	AT2G09060.1	28718076		NR_140461		AT2G09060	-	ncRNA	ncRNA	28.4	155	59.5	21.9	2.71	4.46e-11
4-32905	4	868497	868652	+	28.4	155	promoter-TSS (AT4G01985.3)	promoter-TSS (AT4G01985.3)	-321	AT4G01985.3	2745601	At.44094	NM_202770		AT4G01985	-	hypothetical protein	protein-coding	28.4	155	68	20	3.4	3.28e-17
5-48263	5	23367050	23367205	+	28.4	155	promoter-TSS (AT5G57685.1)	promoter-TSS (AT5G57685.1)	-64	AT5G57685.1	835875	At.22616	NM_148146		GDU3	ARABIDOPSIS THALIANA GLUTAMINE DUMPER 3|ATGDU3|LESS SUSCEPTIBLE TO BSCTV 1|LSB1|glutamine dumper 3	glutamine dumper 3	protein-coding	28.4	155	63.5	29.2	2.17	4.17e-08
2-34271	2	19306051	19306206	+	28.4	155	Intergenic	Intergenic	-1586	AT2G46990.2	819313	At.10480	NM_130267		IAA20	F14M4.18|indole-3-acetic acid inducible 20	indole-3-acetic acid inducible 20	protein-coding	28.4	155	60	22.9	2.62	8.48e-11
2-35243	2	17195606	17195761	+	28.2	155	promoter-TSS (AT2G41230.1)	promoter-TSS (AT2G41230.1)	14	AT2G41230.1	818722	At.27982	NM_180017		ORS1	F13H10.22|F13H10_22|ORGAN SIZE RELATED 1|OSR1	ORGAN SIZE-like protein	protein-coding	28.2	155	64	21.4	2.98	9.05e-14
5-48312	5	24327734	24327889	+	28.2	155	promoter-TSS (AT5G60500.1)	promoter-TSS (AT5G60500.1)	-946	AT5G60500.1	836171	At.29157	NM_125443		cPT8	AtcPT8|MUF9.18|MUF9_18|cis-prenyltransferase 8	Undecaprenyl pyrophosphate synthetase family protein	protein-coding	28.2	155	69	27.3	2.53	1.62e-11
1-53878	1	27658441	27658596	+	28.2	155	Intergenic	Intergenic	-1155	AT1G73590.1	843693	At.10969	NM_106017		PIN1	ARABIDOPSIS THALIANA PIN-FORMED 1|ATPIN1|F6D5.2|F6D5_2|PIN-FORMED 1	Auxin efflux carrier family protein	protein-coding	28.2	155	57	16.6	3.44	6.92e-15
1-59138	1	1616290	1616445	+	28.2	155	Intergenic	Intergenic	-4527	AT1G05470.1	837048	At.42397	NM_100426		CVP2	COTYLEDON VASCULAR PATTERN 2|T25N20.12|T25N20_12	DNAse I-like superfamily protein	protein-coding	28.2	155	63	30.2	2.09	1.28e-07
2-33837	2	3356768	3356923	+	28.2	155	promoter-TSS (AT2G07798.1)	promoter-TSS (AT2G07798.1)	-774	AT2G07798.1	7922541	At.74605	NM_001161031		AT2G07798	-	hypothetical protein	protein-coding	28.2	155	61.5	30.7	2	9.28e-07
4-32912	4	1185677	1185832	+	28.2	155	promoter-TSS (AT4G02690.2)	promoter-TSS (AT4G02690.2)	3	AT4G02690.2	828203	At.51013	NM_116503		AT4G02690	AtLFG3|LFG3|LIFEGUARD 3|T10P11.23|T10P11_23	Bax inhibitor-1 family protein	protein-coding	28.2	155	59.5	29.2	2.04	8.61e-07
2-34562	2	13232474	13232629	+	28.2	155	Intergenic	Intergenic	-5470	AT2G31081.1	817661	At.45710	NM_179826		CLE4	CLAVATA3/ESR-RELATED 4	CLAVATA3/ESR-RELATED 4	protein-coding	28.2	155	60	21.9	2.74	1.61e-11
3-42186	3	10387139	10387294	+	27.9	155	Intergenic	Intergenic	-2266	AT3G27970.1	822421	At.50233	NM_113714		AT3G27970	-	Exonuclease family protein	protein-coding	27.9	155	63.5	17.5	3.62	3.98e-17
2-35149	2	14653111	14653266	+	27.9	155	promoter-TSS (AT2G34730.1)	promoter-TSS (AT2G34730.1)	-969	AT2G34730.1	818038	At.37768	NM_129027		AT2G34730	T29F13.6|T29F13_6	myosin heavy chain-like protein	protein-coding	27.9	155	61.5	23.9	2.58	1.55e-10
3-43168	3	1042483	1042638	+	27.9	155	TTS (AT3G04020.2)	TTS (AT3G04020.2)	1758	AT3G04030.4	819558	At.40915	NM_111274		MYR2	T11I18.14|T11I18_14	Homeodomain-like superfamily protein	protein-coding	27.9	155	67	28.3	2.37	4.22e-10
1-60874	1	30223451	30223606	+	27.9	155	promoter-TSS (AT1G80390.1)	promoter-TSS (AT1G80390.1)	-759	AT1G80390.1	844379		NM_001334986		IAA15	F5I6.14|F5I6_14|indole-3-acetic acid inducible 15	indole-3-acetic acid inducible 15	protein-coding	27.9	155	64.5	27.3	2.36	1.52e-09
3-42837	3	10672076	10672231	+	27.9	155	promoter-TSS (AT3G28455.1)	promoter-TSS (AT3G28455.1)	-508	AT3G28455.1	822475	At.44896	NM_148758		CLE25	CLAVATA3/ESR-RELATED 25	CLAVATA3/ESR-RELATED 25	protein-coding	27.9	155	63	21.4	2.94	2.72e-13
1-53178	1	970148	970303	+	27.9	155	promoter-TSS (AT1G03840.2)	promoter-TSS (AT1G03840.2)	109	AT1G03840.1	839396	At.42516	NM_100263		MGP	F21M11.25|F21M11_25|IDD3|INDETERMINATE DOMAIN 3|Magpie	C2H2 and C2HC zinc fingers superfamily protein	protein-coding	27.9	155	63	29.7	2.12	7.35e-08
1-59291	1	6778448	6778603	+	27.9	155	promoter-TSS (AT1G19600.1)	promoter-TSS (AT1G19600.1)	-362	AT1G19600.1	838547	At.26831	NM_101816		AT1G19600	F14P1.7|F14P1_7	pfkB-like carbohydrate kinase family protein	protein-coding	27.9	155	61	29.7	2.05	3.34e-07
5-57724	5	151978	152173	+	27.9	195	promoter-TSS (AT5G01370.1)	promoter-TSS (AT5G01370.1)	-371	AT5G01370.1	831905	At.50414	NM_120215		ACI1	ALC-interacting protein 1|T10O8.80|T10O8_80|TON1 Recruiting Motif 29|TRM29	ALC-interacting protein 1	protein-coding	27.9	155	64.5	30.7	2.1	1.03e-07
1-60789	1	28039264	28039419	+	27.9	155	Intergenic	Intergenic	-1805	AT1G74650.1	843804	At.23	NM_106123		MYB31	ARABIDOPSIS THALIANA MYB DOMAIN PROTEIN 31|ATMYB31|ATY13|F1M20.33|F1M20_33|myb domain protein 31	myb domain protein 31	protein-coding	27.9	195	73.5	19.5	3.77	1.5e-20
5-51539	5	1415267	1415422	+	27.7	155	promoter-TSS (AT5G04860.1)	promoter-TSS (AT5G04860.1)	-622	AT5G04860.1	830365	At.43958	NM_120568		AT5G04860	MUK11.18|MUK11_18	splicing factor 3A subunit	protein-coding	27.7	155	64.5	28.8	2.24	1.03e-08
2-34975	2	9734353	9734508	+	27.7	155	promoter-TSS (AT2G22850.2)	promoter-TSS (AT2G22850.2)	-818	AT2G22850.1	816816	At.39378	NM_127850		bZIP6	AtbZIP6|T20K9.6|T20K9_6|basic leucine-zipper 6	basic leucine-zipper 6	protein-coding	27.7	155	64	19.5	3.28	1.37e-15
3-43422	3	8715865	8716020	+	27.7	155	exon (AT3G24140.2, exon 5 of 5)	exon (AT3G24140.2, exon 5 of 5)	2269	AT3G24140.1	822000	At.37586	NM_113319		FMA	FAMA	basic helix-loop-helix (bHLH) DNA-binding superfamily protein	protein-coding	27.7	155	61.5	21	2.94	9.3e-13
1-55139	1	12130783	12130938	+	27.7	155	promoter-TSS (AT1G33440.1)	promoter-TSS (AT1G33440.1)	-416	AT1G33440.1	840237	At.49935	NM_103069		AT1G33440	AtNPF4.4|F10C21.11|F10C21_11|NPF4.4|NRT1/ PTR family 4.4	Major facilitator superfamily protein	protein-coding	27.7	155	58.5	13.2	4.45	8.6e-20
2-35452	2	8028147	8028302	+	27.7	155	TTS (AT2G18500.1)	TTS (AT2G18500.1)	1267	AT2G18500.1	816365	At.39985	NM_127406		OFP7	ARABIDOPSIS THALIANA OVATE FAMILY PROTEIN 7|ATOFP7|F24H14.15|F24H14_15|ovate family protein 7	ovate family protein 7	protein-coding	27.7	155	65	24.9	2.62	1.56e-11
1-59945	1	29881770	29881925	+	27.7	155	TTS (AT1G79440.1)	TTS (AT1G79440.1)	-2568	AT1G79430.2	844281	At.23550	NM_106591		APL	ALTERED PHLOEM DEVELOPMENT|T8K14.15|T8K14_15|WDY|WOODY	Homeodomain-like superfamily protein	protein-coding	27.7	155	65.5	22.9	2.86	5.17e-13
1-55736	1	4272089	4272244	+	27.7	155	promoter-TSS (AT1G12540.1)	promoter-TSS (AT1G12540.1)	-722	AT1G12540.1	837810	At.42071	NM_101125		AT1G12540	F5O11.28|F5O11_28	basic helix-loop-helix (bHLH) DNA-binding superfamily protein	protein-coding	27.7	155	67	29.7	2.25	2.98e-09
4-34122	4	10020989	10021144	+	27.7	155	promoter-TSS (AT4G18050.2)	promoter-TSS (AT4G18050.2)	-720	AT4G18050.2	827530	At.54385	NM_117915		ABCB9	ATP-binding cassette B9|F15J5.20|F15J5_20|P-glycoprotein 9|P-glycoprotein 9|PGP9	P-glycoprotein 9	protein-coding	27.7	155	61	12.2	5.01	2.13e-23
4-32238	4	13642525	13642680	+	27.7	155	TTS (AT4G27250.1)	TTS (AT4G27250.1)	1877	AT4G27250.2	828833	At.32112	NM_118859		AT4G27250	M4I22.60|M4I22_60	NAD(P)-binding Rossmann-fold superfamily protein	protein-coding	27.7	155	62	23.4	2.65	2.65e-11
4-34856	4	14641068	14641223	+	27.7	155	Intergenic	Intergenic	-2849	AT4G29930.3	829116	At.44068	NM_119139		AT4G29930	F27B13.170|F27B13_170	basic helix-loop-helix (bHLH) DNA-binding superfamily protein	protein-coding	27.7	155	64	31.2	2.05	1.76e-07
5-50470	5	21059970	21060125	+	27.7	155	Intergenic	Intergenic	-2156	AT5G07845.1	28720924		NR_143034		AT5G07845	-	ncRNA	ncRNA	27.7	155	60.5	28.3	2.14	1.39e-07
2-33342	2	3486179	3486334	+	27.7	155	TTS (AT2G07806.3)	TTS (AT2G07806.3)	1426	AT2G07806.1	7922444	At.70972	NM_001161036		AT2G07806	-	hypothetical protein	protein-coding	27.7	155	59.5	23.4	2.54	4.84e-10
3-42545	3	1928873	1929028	+	27.7	155	promoter-TSS (AT3G06360.1)	promoter-TSS (AT3G06360.1)	82	AT3G06360.1	819810	At.40535	NM_111511		AGP27	ARABINOGALACTAN PROTEIN 27|ATAGP27|F24P17.17|F24P17_17|arabinogalactan protein 27	arabinogalactan protein 27	protein-coding	27.7	155	55.5	15.1	3.67	2.11e-15
5-51898	5	16276306	16276461	+	27.7	155	promoter-TSS (AT5G40640.1)	promoter-TSS (AT5G40640.1)	-659	AT5G40640.1	834063	At.30275	NM_123428		AT5G40640	MNF13.19|MNF13_19	transmembrane protein	protein-coding	27.7	155	63.5	29.2	2.17	4.17e-08
1-60479	1	18634284	18634439	+	27.4	155	promoter-TSS (AT1G07617.1)	promoter-TSS (AT1G07617.1)	-472	AT1G07617.1	28716688		NR_139279		AT1G07617	-	ncRNA	ncRNA	27.4	155	60	29.7	2.02	6.95e-07
5-51681	5	5442239	5442394	+	27.4	155	Intergenic	Intergenic	4151	AT5G16600.1	831522	At.8851	NM_121666		MYB43	AtMYB43|MTG13.12|MTG13_12|myb domain protein 43	myb domain protein 43	protein-coding	27.4	155	58	27.8	2.09	3.71e-07
1-61844	1	599621	599776	+	27.4	155	exon (AT1G02740.1, exon 10 of 10)	exon (AT1G02740.1, exon 10 of 10)	-1041	AT1G02730.1	839467	At.42583	NM_100153		CSLD5	ATCSLD5|CELLULOSE SYNTHASE LIKE D5|SALT OVERLY SENSITIVE 6|SOS6|T14P4.29|cellulose synthase-like D5	cellulose synthase-like D5	protein-coding	27.4	155	59.5	25.8	2.3	1.56e-08
3-43909	3	3299175	3299330	+	27.4	155	promoter-TSS (AT3G10550.1)	promoter-TSS (AT3G10550.1)	-631	AT3G10550.1	820220	At.46683	NM_111891		MTM1	Arabidopsis thaliana myotubularin 1|AtMTM1|myotubularin 1	Myotubularin-like phosphatases II superfamily	protein-coding	27.4	155	62.5	26.8	2.33	4.42e-09
2-35859	2	18539580	18539735	+	27.4	155	Intergenic	Intergenic	2480	AT2G44940.1	819103	At.14592	NM_130059		AT2G44940	T13E15.25	Integrase-type DNA-binding superfamily protein	protein-coding	27.4	155	67.5	29.7	2.27	2.98e-09
2-33530	2	12155981	12156136	+	27.4	155	promoter-TSS (AT2G28410.1)	promoter-TSS (AT2G28410.1)	36	AT2G28410.1	817389	At.38623	NM_128401		AT2G28410	T1B3.7|T1B3_7	transmembrane protein	protein-coding	27.4	155	62	25.8	2.4	1.15e-09
3-43828	3	651714	651869	+	27.4	155	promoter-TSS (AT3G01205.1)	promoter-TSS (AT3G01205.1)	-299	AT3G01215.1	28718468		NR_140816		AT3G01215	-	ncRNA	ncRNA	27.4	155	58.5	28.8	2.03	1.07e-06
2-35042	2	11642279	11642434	+	27.4	155	Intergenic	Intergenic	-2547	AT2G27220.1	817264	At.52933	NM_128280		BLH5	BEL1-like homeodomain 5|T22O13.1|T22O13_1	BEL1-like homeodomain 5	protein-coding	27.4	155	62	28.3	2.19	2.87e-08
2-35353	2	923636	923791	+	27.4	155	Intergenic	Intergenic	-5042	AT2G03090.1	814838	At.41431	NM_126361		EXPA15	ATEXP15|ATEXPA15|ATHEXP ALPHA 1.3|EXP15|EXPANSIN 15|T17M13.26|T17M13_26|expansin A15	expansin A15	protein-coding	27.4	155	62.5	16.6	3.77	1.08e-17
3-45049	3	19716507	19716662	+	27.2	155	exon (AT3G53190.1, exon 5 of 7)	exon (AT3G53190.1, exon 5 of 7)	2785	AT3G53190.1	824485	At.28000	NM_115179		AT3G53190	-	Pectin lyase-like superfamily protein	protein-coding	27.2	155	60	17.1	3.52	5.32e-16
4-37117	4	13982656	13982854	+	27.2	198	promoter-TSS (AT4G08005.1)	promoter-TSS (AT4G08005.1)	-235	AT4G08015.1	28719959		NR_142174		AT4G08015	-	ncRNA	ncRNA	27.2	155	61.5	25.3	2.43	1.4e-09
1-59314	1	7404090	7404245	+	27.2	155	promoter-TSS (AT1G21140.1)	promoter-TSS (AT1G21140.1)	-161	AT1G21140.1	838710	At.41673	NM_101968		AT1G21140	AtVTL1|T22I11.3|T22I11_3|VTL1|Vacuolar Iron Transporter-Like 1	Vacuolar iron transporter (VIT) family protein	protein-coding	27.2	155	57.5	21.9	2.62	3.23e-10
5-49920	5	152380	152535	+	27.2	155	promoter-TSS (AT5G01370.1)	promoter-TSS (AT5G01370.1)	11	AT5G01370.1	831905	At.50414	NM_120215		ACI1	ALC-interacting protein 1|T10O8.80|T10O8_80|TON1 Recruiting Motif 29|TRM29	ALC-interacting protein 1	protein-coding	27.2	155	60	27.3	2.2	4.37e-08
4-34626	4	8626295	8626450	+	27.2	155	exon (AT4G15100.1, exon 2 of 10)	exon (AT4G15100.1, exon 2 of 10)	542	AT4G15100.1	827176		NM_117599		scpl30	DL3595W|FCAALL.186|serine carboxypeptidase-like 30	serine carboxypeptidase-like 30	protein-coding	27.2	155	63.5	29.2	2.17	4.17e-08
1-63333	1	16443885	16444040	+	27.2	155	exon (AT1G43650.1, exon 7 of 7)	exon (AT1G43650.1, exon 7 of 7)	-2021	AT1G43640.1	840948	At.11339	NM_103489		TLP5	AtTLP5|T10P12.9|T10P12_9|tubby like protein 5	tubby like protein 5	protein-coding	27.2	155	62	25.8	2.4	1.15e-09
3-44125	3	9044769	9044924	+	27.2	155	Intergenic	Intergenic	-1447	AT3G24770.1	822075	At.37466	NM_113389		CLE41	CLAVATA3/ESR-RELATED 41	CLAVATA3/ESR-RELATED 41	protein-coding	27.2	155	65	25.8	2.52	7.32e-11
1-62052	1	6922737	6922892	+	27.2	155	promoter-TSS (AT1G19940.2)	promoter-TSS (AT1G19940.2)	-835	AT1G19940.2	838583	At.16213	NM_101849		GH9B5	AtGH9B5|F6F9.1|F6F9_1|glycosyl hydrolase 9B5	glycosyl hydrolase 9B5	protein-coding	27.2	155	58.5	20	2.93	3.66e-12
5-53676	5	16869019	16869174	+	27.2	155	intron (AT5G42210.2, intron 8 of 11)	intron (AT5G42210.2, intron 8 of 11)	-2948	AT5G42220.1	834227	At.20011	NM_123587		AT5G42220	K5J14.2|K5J14_2	Ubiquitin-like superfamily protein	protein-coding	27.2	155	65.5	21.4	3.05	2.96e-14
5-52539	5	4641875	4642030	+	27.2	155	Intergenic	Intergenic	-1558	AT5G14400.3	831291		NM_121444		CYP724A1	''cytochrome P450|F18O22.190|F18O22_190|cytochrome P450|family 724|polypeptide 1|polypeptide 1''|subfamily A	cytochrome P450, family 724, subfamily A, polypeptide 1	protein-coding	27.2	155	63	29.7	2.12	7.35e-08
2-36592	2	8054902	8055057	+	27.2	155	Intergenic	Intergenic	-3663	AT2G18550.1	816370	At.52810	NM_127411		HB21	ATHB21|F24H14.10|F24H14_10|HB-2|homeobox protein 21|homeobox-2	homeobox protein 21	protein-coding	27.2	155	61	26.3	2.32	5.42e-09
2-33300	2	422673	422828	+	27.2	155	promoter-TSS (AT2G01913.1)	promoter-TSS (AT2G01913.1)	-107	AT2G01913.1	3768477	At.63224	NM_001035869		AT2G01913	-	hypothetical protein	protein-coding	27.2	155	58	14.6	3.97	9.28e-18
1-61497	1	21657652	21657807	+	27.2	155	Intergenic	Intergenic	4741	AT1G58340.1	842203	At.447	NM_104614		ZF14	BCD1|BUSH-AND-CHLOROTIC-DWARF 1|F19C14.5|F19C14_5|ZRIZI|ZRZ	MATE efflux family protein	protein-coding	27.2	155	59	25.3	2.33	8.16e-09
1-64696	1	25852803	25852958	+	27.2	155	Intergenic	Intergenic	-2749	AT1G68800.2	843212	At.64893	NM_105554		TCP12	BRANCHED 2|BRC2|F14K14.9|F14K14_9|TCP domain protein 12	TCP domain protein 12	protein-coding	27.2	198	68.5	30.7	2.23	4.46e-09
1-64316	1	12143223	12143378	+	27.2	155	Intergenic	Intergenic	-1140	AT1G33470.3	840240	At.17522	NM_103072		AT1G33470	F10C21.14|F10C21_14	RNA-binding (RRM/RBD/RNP motifs) family protein	protein-coding	27.2	155	60	14.6	4.1	5.55e-19
4-35514	4	596108	596263	+	27.2	155	promoter-TSS (AT4G01440.4)	promoter-TSS (AT4G01440.4)	-212	AT4G01440.3	826697	At.34428	NM_116374		UMAMIT31	F3D13.3|F3D13_3|Usually multiple acids move in and out Transporters 31	nodulin MtN21 /EamA-like transporter family protein	protein-coding	27.2	155	58	26.3	2.2	6.66e-08
2-34347	2	3431486	3431641	+	27.2	155	TTS (AT2G07719.1)	TTS (AT2G07719.1)	281	AT2G07648.1	28717828		NM_001335333		AT2G07648	-	hypothetical protein	protein-coding	27.2	155	61.5	29.7	2.07	3.34e-07
3-44560	3	2057452	2057607	+	26.9	155	TTS (AT3G06600.2)	TTS (AT3G06600.2)	-1863	AT3G06590.3	819838	At.25233	NM_111535		AT3G06590	AIF2|ATBS1 Interacting Factor 2|F5E6.8|F5E6_8|RITF1|RSA1 interacting transcription factor 1	basic helix-loop-helix (bHLH) DNA-binding superfamily protein	protein-coding	26.9	155	60.5	29.2	2.07	4.14e-07
1-60121	1	5074772	5074927	+	26.9	155	TTS (AT1G14740.1)	TTS (AT1G14740.1)	1818	AT1G14730.1	838038	At.41956	NM_101342		AT1G14730	F10B6.13|F10B6_13	Cytochrome b561/ferric reductase transmembrane protein family	protein-coding	26.9	155	63	23.4	2.69	9.75e-12
5-52098	5	21078448	21078603	+	26.9	155	promoter-TSS (AT5G51850.1)	promoter-TSS (AT5G51850.1)	-581	AT5G51850.1	835260	At.29657	NM_124564		TRM24	MIO24.1|MIO24_1|TON1 Recruiting Motif 24	hypothetical protein	protein-coding	26.9	155	59.5	17.5	3.39	6.16e-15
5-50975	5	8568953	8569108	+	26.9	155	exon (AT5G24910.1, exon 2 of 4)	exon (AT5G24910.1, exon 2 of 4)	1328	AT5G24910.1	832560	At.26660	NM_122400		CYP714A1	ELA1|EUI-like p450 A1|F6A4.120|F6A4_120|cytochrome P450|family 714|polypeptide 1|subfamily A	cytochrome P450, family 714, subfamily A, polypeptide 1	protein-coding	26.9	155	60.5	29.2	2.07	4.14e-07
5-48926	5	21078228	21078383	+	26.9	155	promoter-TSS (AT5G51850.1)	promoter-TSS (AT5G51850.1)	-801	AT5G51850.1	835260	At.29657	NM_124564		TRM24	MIO24.1|MIO24_1|TON1 Recruiting Motif 24	hypothetical protein	protein-coding	26.9	155	63	27.3	2.31	3.6e-09
1-61682	1	26650223	26650378	+	26.9	155	Intergenic	Intergenic	-1540	AT1G70690.1	843406	At.42976	NM_105737		HWI1	F5A18.13|F5A18_13|HOPW1-1-INDUCED GENE1|PDLP5|PLASMODESMATA-LOCATED PROTEIN 5	Receptor-like protein kinase-related family protein	protein-coding	26.9	155	60.5	28.3	2.14	1.39e-07
1-65875	1	27571339	27571494	+	26.9	155	Intergenic	Intergenic	-1593	AT1G73330.1	843668	At.25315	NM_105993		DR4	ATDR4|T9L24.45|T9L24_45|drought-repressed 4	drought-repressed 4	protein-coding	26.9	155	61	27.8	2.2	3.54e-08
1-63000	1	5069901	5070056	+	26.9	155	Intergenic	Intergenic	-1301	AT1G14720.1	838037	At.279	NM_101341		XTH28	ATXTH28|ENDOXYLOGLUCAN TRANSFERASE A2|EXGT-A2|F10B6.12|F10B6_12|XTR2|XYLOGLUCAN ENDOTRANSGLYCOSYLASE-RELATED PROTEIN|xyloglucan endotransglucosylase/hydrolase 28|xyloglucan endotransglycosylase related 2	xyloglucan endotransglucosylase/hydrolase 28	protein-coding	26.9	155	59	14.1	4.18	4.99e-19
5-54750	5	23253198	23253353	+	26.9	155	exon (AT5G57390.2, exon 8 of 8)	exon (AT5G57390.2, exon 8 of 8)	2630	AT5G57390.2	835845	At.29336	NM_125122		AIL5	AINTEGUMENTA-like 5|CHO1|CHOTTO 1|EMBRYOMAKER|EMK|MSF19.5|MSF19_5|PLETHORA 5|PLT5	AINTEGUMENTA-like 5	protein-coding	26.9	155	66	32.6	2.02	1.93e-07
3-44587	3	2746992	2747147	+	26.9	155	exon (AT3G09000.1, exon 4 of 5)	exon (AT3G09000.1, exon 4 of 5)	1535	AT3G09000.1	820052	At.18395	NM_111734		AT3G09000	BASIC PROLINE-RICH PROTEIN2|BPP2|T16O11.4	proline-rich family protein	protein-coding	26.9	155	61	23.4	2.61	7.09e-11
4-34864	4	14980216	14980371	+	26.9	155	promoter-TSS (AT4G30740.1)	promoter-TSS (AT4G30740.1)	-429	AT4G30740.1	829197		NM_119220		AT4G30740	T10C21.90|T10C21_90	QWRF motif protein	protein-coding	26.9	155	59.5	28.8	2.07	5.12e-07
2-36441	2	292473	292628	+	26.9	155	promoter-TSS (AT2G01660.2)	promoter-TSS (AT2G01660.2)	74	AT2G01660.2	814695	At.27223	NM_126227		PDLP6	T8O11.17|T8O11_17|plasmodesmata-located protein 6	plasmodesmata-located protein 6	protein-coding	26.9	155	63	26.8	2.35	1.86e-09
2-37495	2	17310260	17310415	+	26.9	155	Intergenic	Intergenic	-2911	AT2G41500.2	818748	At.12395	NM_129713		LIS	EMB2776|LACHESIS|T26J13.9|T26J13_9	WD-40 repeat family protein / small nuclear ribonucleoprotein Prp4p-like protein	protein-coding	26.9	155	59.5	24.4	2.44	2.08e-09
5-52287	5	25265551	25265706	+	26.9	155	promoter-TSS (AT5G09095.1)	promoter-TSS (AT5G09095.1)	-555	AT5G09095.1	28721058		NR_143167		AT5G09095	-	ncRNA	ncRNA	26.9	155	55.5	10.2	5.42	1.23e-22
2-38144	2	17380010	17380165	+	26.9	155	Intergenic	Intergenic	-1028	AT2G41680.1	818766	At.12409	NM_129731		NTRC	NADPH-dependent thioredoxin reductase C|T32G6.20|T32G6_20	NADPH-dependent thioredoxin reductase C	protein-coding	26.9	155	57	20	2.85	1.07e-11
2-38757	2	16787922	16788077	+	26.7	155	TTS (AT2G40190.1)	TTS (AT2G40190.1)	2826	AT2G40190.1	818610	At.21597	NM_129577		LEW3	LEAF WILTING 3|T7M7.7|T7M7_7	UDP-Glycosyltransferase superfamily protein	protein-coding	26.7	155	55.5	27.3	2.03	2.03e-06
5-50018	5	3122083	3122238	+	26.7	155	promoter-TSS (AT5G09980.1)	promoter-TSS (AT5G09980.1)	-571	AT5G09980.1	830859	At.26421	NM_121035		PROPEP4	MYH9.20|MYH9_20|elicitor peptide 4 precursor	elicitor peptide 4 precursor	protein-coding	26.7	155	57.5	18.5	3.11	5.85e-13
2-36868	2	15729116	15729271	+	26.7	155	promoter-TSS (AT2G37460.1)	promoter-TSS (AT2G37460.1)	-23	AT2G37460.1	818323	At.19949	NM_129301		UMAMIT12	F3G5.25|F3G5_25|Usually multiple acids move in and out Transporters 12	nodulin MtN21 /EamA-like transporter family protein	protein-coding	26.7	155	59.5	25.8	2.3	1.56e-08
4-37055	4	12503121	12503276	+	26.7	155	promoter-TSS (AT4G24060.1)	promoter-TSS (AT4G24060.1)	-474	AT4G24060.1	828506	At.3662	NM_118538		AT4G24060	T19F6.50|T19F6_50	Dof-type zinc finger DNA-binding family protein	protein-coding	26.7	155	58.5	22.9	2.55	5.84e-10
2-35414	2	6731891	6732046	+	26.7	155	Intergenic	Intergenic	-1566	AT2G15430.2	816035	At.27427	NM_127103		NRPB3	F26H6.5|F26H6_5|NRPD3|NRPE3A|RBP36A|RPB35.5A	DNA-directed RNA polymerase family protein	protein-coding	26.7	155	58	19	3.05	5.2e-13
5-55493	5	20665752	20665907	+	26.7	155	intron (AT5G50800.1, intron 5 of 5)	intron (AT5G50800.1, intron 5 of 5)	1483	AT5G50800.1	835152	At.29712	NM_124458		SWEET13	AtSWEET13|K7B16.1|K7B16_1	Nodulin MtN3 family protein	protein-coding	26.7	155	61.5	29.7	2.07	3.34e-07
5-54799	5	24393952	24394107	+	26.7	155	Intergenic	Intergenic	-2952	AT5G60690.1	836190	At.7238	NM_125462		REV	HOMEODOMAIN-LEUCINE ZIPPER PROTEIN|HOMEODOMAIN-LEUCINE ZIPPER PROTEIN IFL1|IFL|IFL1|INTERFASCICULAR FIBERLESS|INTERFASCICULAR FIBERLESS 1|MUP24.16|MUP24_16|REVOLUTA	Homeobox-leucine zipper family protein / lipid-binding START domain-containing protein	protein-coding	26.7	155	63.5	17.1	3.72	1.09e-17
2-35392	2	3338000	3338155	+	26.7	155	TTS (AT2G07634.1)	TTS (AT2G07634.1)	970	AT2G07634.1	28717819		NM_001335325		AT2G07634	-	hypothetical protein	protein-coding	26.7	155	56.5	21	2.7	1.72e-10
3-43527	3	11367347	11367502	+	26.7	155	promoter-TSS (AT3G05735.1)	promoter-TSS (AT3G05735.1)	-999	AT3G05735.1	28718862		NR_141196		AT3G05735	-	ncRNA	ncRNA	26.7	155	62	12.2	5.09	4.16e-24
2-35616	2	12292226	12292381	+	26.7	155	Intergenic	Intergenic	-1211	AT2G28650.1	817414	At.38589	NM_128426		EXO70H8	ATEXO70H8|T8O18.6|T8O18_6|exocyst subunit exo70 family protein H8	exocyst subunit exo70 family protein H8	protein-coding	26.7	155	60	23.9	2.51	4e-10
5-53821	5	20679118	20679273	+	26.7	155	promoter-TSS (AT5G50820.2)	promoter-TSS (AT5G50820.2)	-27	AT5G50820.1	835154	At.50523	NM_124460		NAC097	K7B16.4|K7B16_4|NAC domain containing protein 97|anac097	NAC domain containing protein 97	protein-coding	26.7	155	57	23.4	2.44	3.09e-09
1-66055	1	1572769	1572924	+	26.7	155	promoter-TSS (AT1G05370.1)	promoter-TSS (AT1G05370.1)	-377	AT1G05370.1	837038	At.42403	NM_100416		AT1G05370	YUP8H12.1	Sec14p-like phosphatidylinositol transfer family protein	protein-coding	26.7	155	57	22.9	2.49	1.49e-09
1-63395	1	18481343	18481498	+	26.7	155	TTS (AT1G49920.2)	TTS (AT1G49920.2)	2469	AT1G49910.1	841414	At.38135	NM_103878		BUB3.2	BUB (BUDDING UNINHIBITED BY BENZYMIDAZOL) 3.2|T18C15.2|T18C15_2	Transducin/WD40 repeat-like superfamily protein	protein-coding	26.7	155	61	26.3	2.32	5.42e-09
1-64981	1	3186596	3186751	+	26.7	155	promoter-TSS (AT1G09812.1)	promoter-TSS (AT1G09812.1)	-769	AT1G09812.1	837512	At.51167	NM_148452		AT1G09812	-	multidrug resistance protein	protein-coding	26.7	155	61.5	22.4	2.74	1.37e-11
3-47074	3	16277926	16278081	+	26.7	155	Intergenic	Intergenic	-5830	AT3G44730.2	823602	At.36116	NM_114341		KP1	ARABIDOPSIS KINESIN-LIKE PROTEIN 1|ATKP1|AtKIN14h|kinesin-like protein 1	kinesin-like protein 1	protein-coding	26.7	155	61	29.2	2.09	1.95e-07
2-37576	2	19515387	19515542	+	26.7	155	TTS (AT2G47570.1)	TTS (AT2G47570.1)	1458	AT2G47570.1	819370		NM_001337267		AT2G47570	T30B22.13	60S ribosomal protein L18	protein-coding	26.7	155	63	17.1	3.69	1.09e-17
4-36635	4	17694310	17694465	+	26.7	155	TTS (AT4G37650.1)	TTS (AT4G37650.1)	-1109	AT4G37660.1	829920	At.31233	NM_119929		AT4G37660	F19F18.150|F19F18_150	Ribosomal protein L12/ ATP-dependent Clp protease adaptor protein ClpS family protein	protein-coding	26.7	155	59	23.9	2.47	1.02e-09
4-36116	4	1251877	1252032	+	26.4	155	TTS (AT4G02800.1)	TTS (AT4G02800.1)	1983	AT4G02800.1	828171	At.3903	NM_116514		AT4G02800	T5J8.12|T5J8_12	GRIP/coiled-coil protein	protein-coding	26.4	155	59.5	27.8	2.14	1.72e-07
5-48156	5	20135493	20135648	+	26.4	155	TTS (AT5G49615.1)	TTS (AT5G49615.1)	1370	AT5G49615.1	6240816		NR_144290		TAS3b	trans-acting siRNA3B	ncRNA	ncRNA	26.4	155	61	25.8	2.36	2.79e-09
2-36465	2	815149	815304	+	26.4	155	Intergenic	Intergenic	-3702	AT2G04355.1	28717565		NR_140004		AT2G04355	-	ncRNA	ncRNA	26.4	155	59	28.8	2.05	5.12e-07
5-55794	5	1034577	1034732	+	26.4	155	promoter-TSS (AT5G03860.1)	promoter-TSS (AT5G03860.1)	32	AT5G03860.1	831690	At.4884	NM_120467		MLS	MED24.5|malate synthase	malate synthase	protein-coding	26.4	155	58.5	19.5	3	1.4e-12
4-35962	4	16580523	16580678	+	26.4	155	Intergenic	Intergenic	2475	AT4G34760.1	829628	At.20686	NM_119642		AT4G34760	F11I11.11|SAUR50|SMALL AUXIN UPREGULATED RNA 50	SAUR-like auxin-responsive protein family	protein-coding	26.4	155	61	28.8	2.12	1.13e-07
5-53677	5	17034262	17034417	+	26.4	155	promoter-TSS (AT5G42590.1)	promoter-TSS (AT5G42590.1)	-539	AT5G42590.1	834266	At.30163	NM_123623		CYP71A16	K16E1.6|K16E1_6|MRO|cytochrome P450|family 71|marneral oxidase|polypeptide 16|subfamily A	cytochrome P450, family 71, subfamily A, polypeptide 16	protein-coding	26.4	155	63.5	22.9	2.77	4.16e-12
2-38959	2	4082990	4083145	+	26.4	155	TTS (AT2G10537.1)	TTS (AT2G10537.1)	216	AT2G10535.1	3768681	At.63235	NM_001036268		LCR29	low-molecular-weight cysteine-rich 29	low-molecular-weight cysteine-rich 29	protein-coding	26.4	155	56.5	27.8	2.03	1.64e-06
5-48938	5	21405545	21405700	+	26.4	155	Intergenic	Intergenic	4310	AT5G52820.1	835359	At.29592	NM_124660		AT5G52820	AtNLE|MXC20.4|MXC20_4|NLE|NOTCHLESS	WD-40 repeat family protein / notchless protein	protein-coding	26.4	155	63	27.8	2.27	6.83e-09
2-37592	2	276556	276711	+	26.4	155	Intergenic	Intergenic	-1491	AT2G01620.1	814691	At.42475	NM_126223		MEE11	T8O11.21|T8O11_21|maternal effect embryo arrest 11	RNI-like superfamily protein	protein-coding	26.4	155	60	29.7	2.02	6.95e-07
1-67389	1	7784636	7784791	+	26.4	155	promoter-TSS (AT1G22065.1)	promoter-TSS (AT1G22065.1)	-995	AT1G22065.1	6240889	At.69429	NM_001123856		AT1G22065	-	hypothetical protein	protein-coding	26.4	155	58.5	27.8	2.11	3.71e-07
3-44580	3	2571006	2571161	+	26.4	155	Intergenic	Intergenic	-1383	AT3G08040.1	819995	At.17333	NM_111683		FRD3	ATFRD3|FERRIC REDUCTASE DEFECTIVE 3|MAN1|MANGANESE ACCUMULATOR 1	MATE efflux family protein	protein-coding	26.4	155	59	22.9	2.58	2.24e-10
1-63698	1	26351176	26351331	+	26.4	155	promoter-TSS (AT1G69960.1)	promoter-TSS (AT1G69960.1)	-556	AT1G69960.1	843333	At.20106	NM_105665		PP2A	F20P5.30|F20P5_30|TYPE 2A SERINE/THREONINE PROTEIN PHOSPHATASE|serine/threonine protein phosphatase 2A	serine/threonine protein phosphatase 2A	protein-coding	26.4	155	56.5	26.3	2.15	3.27e-07
1-67355	1	6885496	6885651	+	26.4	155	Intergenic	Intergenic	-1096	AT1G19850.1	838573	At.10494	NM_101840		MP	ARF5|AUXIN RESPONSE FACTOR 5|F6F9.10|F6F9_10|IAA24|MONOPTEROS|TRANSCRIPTION FACTOR IAA24|indole-3-acetic acid inducible 24	Transcriptional factor B3 family protein / auxin-responsive factor AUX/IAA-like protein	protein-coding	26.4	155	57.5	22.9	2.51	1.49e-09
1-62568	1	24627260	24627415	+	26.4	155	Intergenic	Intergenic	1498	AT1G66145.1	842929	At.66111	NM_148631		CLE18	CLAVATA3/ESR-RELATED 18	CLAVATA3/ESR-RELATED 18	protein-coding	26.4	155	63	30.2	2.09	1.28e-07
3-46160	3	7938729	7938884	+	26.4	155	Intergenic	Intergenic	-2108	AT3G22415.1	2745889	At.49641	NM_202624		AT3G22415	-	hypothetical protein	protein-coding	26.4	155	65.5	18.5	3.54	3.77e-17
3-48833	3	21365817	21365972	+	26.1	155	Intergenic	Intergenic	-4863	AT3G57670.1	824936	At.28310	NM_115627		NTT	NO TRANSMITTING TRACT|WIP domain protein 2|WIP2	C2H2-type zinc finger family protein	protein-coding	26.1	155	56	21	2.67	1.72e-10
1-65810	1	26353300	26353455	+	26.1	155	exon (AT1G69970.1, exon 1 of 1)	exon (AT1G69970.1, exon 1 of 1)	879	AT1G69970.1	843334	At.66123	NM_105666		CLE26	CLAVATA3/ESR-RELATED 26|F20P5.29|F20P5_29	CLAVATA3/ESR-RELATED 26	protein-coding	26.1	155	54.5	24.9	2.19	2.81e-07
3-47200	3	19481823	19481978	+	26.1	155	Intergenic	Intergenic	-2438	AT3G52526.1	28719400		NM_001339577		AT3G52526	-	phosphoglucan phosphatase	protein-coding	26.1	155	59.5	19	3.13	1.66e-13
4-35067	4	5238333	5238488	+	26.1	155	promoter-TSS (AT4G08290.1)	promoter-TSS (AT4G08290.1)	-363	AT4G08290.1	826383	At.33763	NM_116898		UMAMIT20	T12G13.130|T12G13_130|Usually multiple acids move in and out Transporters 20	nodulin MtN21 /EamA-like transporter family protein	protein-coding	26.1	155	54	15.1	3.57	7.74e-15
2-40173	2	18478586	18478741	+	26.1	155	promoter-TSS (AT2G44810.1)	promoter-TSS (AT2G44810.1)	289	AT2G44810.2	819090	At.37029	NM_130045		DAD1	DEFECTIVE ANTHER DEHISCENCE 1|F16B22.45	alpha/beta-Hydrolases superfamily protein	protein-coding	26.1	155	53	11.7	4.53	9.99e-19
1-67043	1	29875121	29875276	+	26.1	155	TTS (AT1G79420.1)	TTS (AT1G79420.1)	3872	AT1G79420.1	844280	At.26480	NM_106590		AT1G79420	T8K14.16|T8K14_16	C-type mannose receptor (DUF620)	protein-coding	26.1	155	51.5	15.6	3.3	1.07e-12
1-67592	1	12134351	12134506	+	26.1	155	Intergenic	Intergenic	-3984	AT1G33440.1	840237	At.49935	NM_103069		AT1G33440	AtNPF4.4|F10C21.11|F10C21_11|NPF4.4|NRT1/ PTR family 4.4	Major facilitator superfamily protein	protein-coding	26.1	155	65.5	30.7	2.13	4.81e-08
4-37785	4	14132463	14132618	+	26.1	155	TTS (AT4G28610.1)	TTS (AT4G28610.1)	2752	AT4G28610.1	828979	At.4525	NM_119003		PHR1	AtPHR1|T5F17.60|T5F17_60|phosphate starvation response 1|phosphate starvation response 1	phosphate starvation response 1	protein-coding	26.1	155	60	24.9	2.41	1.71e-09
3-48824	3	21145367	21145522	+	26.1	155	Intergenic	Intergenic	-2114	AT3G57130.2	824880	At.53964	NM_115572		BOP1	BLADE ON PETIOLE 1	Ankyrin repeat family protein / BTB/POZ domain-containing protein	protein-coding	26.1	155	58	19.5	2.98	1.4e-12
3-48308	3	4635344	4635499	+	26.1	155	promoter-TSS (AT3G14010.1)	promoter-TSS (AT3G14010.1)	-642	AT3G14010.1	820615	At.5643	NM_112255		CID4	CTC-interacting domain 4	CTC-interacting domain 4	protein-coding	26.1	155	58	24.9	2.33	1e-08
2-37748	2	8057237	8057392	+	26.1	155	Intergenic	Intergenic	-1792	AT2G18560.1	816371	At.39977	NM_127412		AT2G18560	F24H14.9|F24H14_9	UDP-Glycosyltransferase superfamily protein	protein-coding	26.1	155	57	18.5	3.08	5.85e-13
4-37511	4	7635324	7635479	+	26.1	155	TTS (AT4G13100.6)	TTS (AT4G13100.6)	471	AT4G13095.1	3770153		NM_001036546		LCR37	low-molecular-weight cysteine-rich 37	low-molecular-weight cysteine-rich 37	protein-coding	26.1	155	59.5	28.3	2.11	3e-07
5-57644	5	25258587	25258742	+	26.1	155	promoter-TSS (AT5G62940.1)	promoter-TSS (AT5G62940.1)	40	AT5G62940.1	836414	At.29026	NM_125688		HCA2	DNA BINDING WITH ONE FINGER 5.6|DOF5.6|HIGH CAMBIAL ACTIVITY2|MQB2.26|MQB2_26	Dof-type zinc finger DNA-binding family protein	protein-coding	26.1	155	56	21.4	2.61	3.88e-10
5-57676	5	26026138	26026293	+	26.1	155	Intergenic	Intergenic	-3835	AT5G65140.1	836638	At.28918	NM_125913		TPPJ	MQN23.7|MQN23_7|trehalose-6-phosphate phosphatase J	Haloacid dehalogenase-like hydrolase (HAD) superfamily protein	protein-coding	26.1	155	59	20	2.95	1.23e-12
5-53862	5	21505759	21505914	+	26.1	155	exon (AT5G53030.1, exon 1 of 2)	exon (AT5G53030.1, exon 1 of 2)	762	AT5G53030.1	835382	At.29578	NM_124682		AT5G53030	MNB8.9|MNB8_9	hypothetical protein	protein-coding	26.1	155	59.5	27.8	2.14	1.72e-07
2-38317	2	3327227	3327382	+	26.1	155	Intergenic	Intergenic	1438	AT2G07755.1	3767972				AT2G07755	51141.TRNA-MET-1	tRNA	tRNA	26.1	155	61.5	14.6	4.21	1.32e-19
2-36912	2	17007394	17007549	+	26.1	155	promoter-TSS (AT2G09180.1)	promoter-TSS (AT2G09180.1)	-553	AT2G09180.1	28718099		NR_140484		AT2G09180	-	ncRNA	ncRNA	26.1	155	59.5	26.8	2.22	5.4e-08
1-69077	1	23213347	23213502	+	26.1	155	Intergenic	Intergenic	-2029	AT1G62690.1	842566	At.36233	NM_104946		AT1G62690	F23N19.23|F23N19_23	hypothetical protein	protein-coding	26.1	155	56	21	2.67	1.72e-10
5-55837	5	1740477	1740632	+	26.1	155	TTS (AT5G05790.1)	TTS (AT5G05790.1)	1607	AT5G05790.2	830464	At.32952	NM_120661		AT5G05790	MJJ3.20|MJJ3_20	Duplicated homeodomain-like superfamily protein	protein-coding	26.1	155	57.5	24.4	2.36	1.23e-08
2-39626	2	3464407	3464562	+	26.1	155	Intergenic	Intergenic	2406	AT2G07758.1	3768661				AT2G07758	45986.TRNA-MET-1	tRNA	tRNA	26.1	155	55	21	2.62	4.64e-10
4-35832	4	12805184	12805339	+	26.1	155	intron (AT4G24860.3, intron 11 of 26)	intron (AT4G24860.3, intron 11 of 26)	2929	AT4G24860.2	828589		NM_118619		AT4G24860	F6I7.70|F6I7_70	P-loop containing nucleoside triphosphate hydrolases superfamily protein	protein-coding	26.1	155	57	21.4	2.66	1.44e-10
2-37634	2	1326325	1326480	+	25.9	155	Intergenic	Intergenic	-5517	AT2G04038.1	814936	At.52627	NM_126441		bZIP48	AtbZIP48|F3L12.14|F3L12_14|basic leucine-zipper 48	basic leucine-zipper 48	protein-coding	25.9	155	59.5	28.3	2.11	3e-07
2-39566	2	683949	684104	+	25.9	155	intron (AT2G02540.1, intron 1 of 1)	intron (AT2G02540.1, intron 1 of 1)	391	AT2G02540.2	814784	At.41484	NM_126310		HB21	ATHB21|T8K22.16|T8K22_16|ZFHD4|ZHD3|ZINC FINGER HOMEODOMAIN 3|ZINC FINGER HOMEODOMAIN 4|homeobox protein 21	homeobox protein 21	protein-coding	25.9	155	58.5	22.9	2.55	5.84e-10
5-57396	5	19656350	19656505	+	25.9	155	Intergenic	Intergenic	-1653	AT5G48510.1	834907		NM_124227		AT5G48510	MJE7.15|MJE7_15	BTB/POZ domain-containing protein	protein-coding	25.9	155	58.5	19.5	3	1.4e-12
5-58558	5	24077936	24078091	+	25.9	155	Intergenic	Intergenic	-1463	AT5G59760.1	836097	At.70697	NM_125368		AT5G59760	MTH12.3|MTH12_3	hypothetical protein (DUF1635)	protein-coding	25.9	155	59.5	29.2	2.04	8.61e-07
2-39096	2	9632460	9632615	+	25.9	155	Intergenic	Intergenic	2576	ENSRNA049757843-T1									25.9	155	54.5	20	2.73	2.42e-10
1-67522	1	10705683	10705838	+	25.9	155	Intergenic	Intergenic	5907	AT1G30350.1	839915	At.51837	NM_102772		AT1G30350	T4K22.5|T4K22_5	Pectin lyase-like superfamily protein	protein-coding	25.9	155	57	19.5	2.92	4.21e-12
2-38951	2	3381847	3382002	+	25.9	155	TTS (AT2G07705.1)	TTS (AT2G07705.1)	1180	AT2G07705.1	815380	At.67667	NM_126749		AT2G07705	T18C6.31|T18C6_31	hypothetical protein	protein-coding	25.9	155	54	26.8	2.01	2.52e-06
1-70254	1	22347215	22347370	+	25.9	155	promoter-TSS (AT1G08333.1)	promoter-TSS (AT1G08333.1)	-246	AT1G08333.1	28716819		NR_139412		AT1G08333	-	ncRNA	ncRNA	25.9	155	64	30.2	2.12	5.94e-08
[truncated: 166 more rows]

## Sheet: OCRs only in GFP+ (smxl5)
PeakID	Chr	Start	End	Strand	Peak Score	Focus Ratio/Region Size	Annotation	Detailed Annotation	Distance to TSS	Nearest PromoterID	Entrez ID	Nearest Unigene	Nearest Refseq	Nearest Ensembl	Gene Name	Gene Alias	Gene Description	Gene Type	score	focus ratio/other	Total Tags	Background Tags	Fold Change vs. Background	p-value
[truncated: 1,511 more rows]

[truncated: 6 more sheets: OCRs only in GFP+ (smxl4;smxl5), OCRs only in GFP+ (smxl5;obe3), OCRs only in GFP- (wt), OCRs only in GFP- (smxl5), OCRs only in GFP- (smxl4;smxl5), OCRs only in GFP- (smxl5;obe3)]
