# Supplementary material for: OBERON3 and SUPPRESSOR OF MAX2 1-LIKE proteins form a regulatory module driving phloem development
Source: Nat Commun. 2023 Apr 14;14:2128. doi: 10.1038/s41467-023-37790-5 (PMC10104830; doi:10.1038/s41467-023-37790-5)
Supplement: Supplementary file 6 — Supplementary Data 3 [file 41467_2023_37790_MOESM6_ESM.xlsx]

## Sheet: genes assoc with OCRs in GFP+
wt	smxl5	smxl4;5	smxl5;obe3
AT1G01030	AT1G02450	AT5G35790	AT1G03850
AT1G01040	AT1G02460	AT1G51805	AT1G04000
AT1G01070	AT1G02860	AT1G48260	AT1G04330
AT1G01200	AT1G03840	AT5G21900	AT1G06607
AT1G01780	AT1G04003	AT2G07745	AT1G07650
AT1G01920	AT1G04173	AT1G09103	AT1G08393
AT1G02250	AT1G04330		AT1G14350
AT1G02450	AT1G04367		AT1G14720
AT1G02630	AT1G04425		AT1G18700
AT1G02720	AT1G04550		AT1G19835
AT1G02730	AT1G04673		AT1G29195
AT1G02810	AT1G04677		AT1G32690
AT1G02813	AT1G04680		AT1G49490
AT1G03830	AT1G04770		AT1G52880
AT1G03840	AT1G04793		AT1G53887
AT1G04003	AT1G04817		AT1G54120
AT1G04330	AT1G04857		AT1G55340
AT1G04425	AT1G05027		AT1G57990
AT1G04677	AT1G05067		AT1G58602
AT1G04778	AT1G05153		AT1G64180
AT1G04793	AT1G05370		AT1G64390
AT1G04817	AT1G05460		AT1G67140
AT1G05027	AT1G05470		AT1G68720
AT1G05067	AT1G05477		AT1G69750
AT1G05370	AT1G05533		AT1G70760
AT1G05460	AT1G05803		AT2G01910
AT1G05470	AT1G05833		AT2G07641
AT1G05477	AT1G05957		AT2G09715
AT1G05807	AT1G06013		AT2G09730
AT1G05833	AT1G06113		AT2G18500
AT1G06013	AT1G06303		AT2G18560
AT1G06303	AT1G06317		AT2G23360
AT1G06317	AT1G06373		AT2G23760
AT1G06593	at1g06903		AT2G26650
AT1G07260	AT1G06917		AT2G27310
AT1G07290	AT1G07260		AT2G44490
AT1G07323	AT1G07300		AT2G45390
AT1G07367	AT1G07367		AT3G01310
AT1G07553	AT1G07373		AT3G04365
AT1G07617	AT1G07553		AT3G04375
AT1G07640	AT1G07640		AT3G04570
AT1G07647	AT1G07647		AT3G04720
AT1G07680	AT1G07723		AT3G05220
AT1G07880	AT1G07880		at3g05985
AT1G08230	AT1G08290		AT3G11540
AT1G08293	AT1G08393		AT3G14600
AT1G08320	AT1G08465		AT3G15530
AT1G08333	AT1G08553		AT3G16500
AT1G08393	AT1G08567		AT3G17100
AT1G08465	AT1G08587		AT3G21270
AT1G08567	AT1G08600		AT3G22970
AT1G08587	AT1G08623		AT3G26200
AT1G08600	AT1G08697		AT3G26450
AT1G08697	AT1G08717		AT3G26539
AT1G08717	AT1G08760		AT3G46310
AT1G08927	AT1G08927		AT3G47295
AT1G08933	AT1G08933		AT3G49796
AT1G08983	AT1G08983		AT3G51660
AT1G09123	AT1G08993		AT3G53710
AT1G09153	AT1G09050		AT3G56408
AT1G09243	AT1G09123		AT3G57790
AT1G09273	AT1G09153		AT4G01250
AT1G09460	AT1G09163		AT4G04220
AT1G09540	AT1G09273		AT4G07250
AT1G09547	AT1G09460		AT4G09060
AT1G09563	at1g09473		AT4G12430
AT1G09567	AT1G09563		AT4G14990
AT1G09607	AT1G09567		AT4G17975
AT1G09747	AT1G09697		AT4G18020
AT1G09763	AT1G09747		AT4G20810
AT1G09767	AT1G09763		AT4G22770
AT1G09777	AT1G09810		AT4G24180
AT1G09810	AT1G09812		AT4G27960
AT1G09812	AT1G09840		AT4G27990
AT1G09823	AT1G10120		AT4G28915
AT1G10120	AT1G10690		AT4G39180
AT1G10610	AT1G10710		AT5G01205
AT1G10682	AT1G10750		AT5G04660
AT1G10747	AT1G10820		AT5G05160
AT1G10750	AT1G11185		AT5G05940
AT1G10820	AT1G11220		AT5G08195
AT1G11070	AT1G11380		AT5G08995
AT1G11080	AT1G11570		AT5G14720
AT1G11125	AT1G11572		AT5G14880
AT1G11185	AT1G11580		AT5G18680
AT1G11220	AT1G11730		AT5G23860
AT1G11570	AT1G11915		AT5G39660
AT1G11580	AT1G12020		AT5G39730
AT1G11600	AT1G12200		AT5G40890
AT1G11915	AT1G12370		AT5G45350
AT1G12200	AT1G12380		AT5G46660
AT1G12330	AT1G12430		AT5G47510
AT1G12370	AT1G12630		AT5G51720
AT1G12380	AT1G13600		AT5G58950
AT1G12430	AT1G13670		AT5G61412
AT1G12540	AT1G14350		AT5G63800
AT1G12630	AT1G14480		AT5G64340
AT1G13670	AT1G14630		AT5G65440
AT1G13680	AT1G14730
AT1G14130	AT1G14740
AT1G14480	AT1G15220
AT1G14518	AT1G16310
AT1G14630	AT1G16490
AT1G14720	AT1G17500
AT1G14730	AT1G18100
AT1G16310	AT1G18460
AT1G16410	AT1G18520
AT1G16490	AT1G18570
AT1G17500	AT1G18580
AT1G18100	AT1G18871
AT1G18250	AT1G18880
AT1G18335	AT1G19010
AT1G18570	AT1G19160
AT1G18580	AT1G19260
AT1G18690	AT1G19430
AT1G18871	AT1G19800
AT1G18880	AT1G19850
AT1G19160	AT1G19940
AT1G19270	AT1G20530
AT1G19600	AT1G20540
AT1G19800	AT1G20820
AT1G19830	AT1G21010
AT1G19840	AT1G21050
AT1G19850	AT1G21090
AT1G19940	AT1G21140
AT1G20132	AT1G21740
AT1G20530	AT1G22030
AT1G20540	AT1G22040
AT1G20640	AT1G22065
AT1G20700	AT1G22490
AT1G20980	AT1G22700
AT1G21010	AT1G23010
AT1G21090	AT1G23090
AT1G21140	AT1G23350
AT1G21740	AT1G25280
AT1G22030	AT1G25530
AT1G22065	AT1G26450
AT1G22230	AT1G26610
AT1G22480	AT1G27620
AT1G22600	AT1G27660
AT1G23090	AT1G27670
AT1G23350	AT1G28080
AT1G24070	AT1G28310
AT1G24520	AT1G28320
AT1G25280	AT1G28390
AT1G25320	AT1G28400
AT1G25530	AT1G28520
AT1G26450	AT1G29160
AT1G27620	AT1G29300
AT1G27660	AT1G29560
AT1G28070	AT1G30070
AT1G28080	AT1G30090
AT1G28110	AT1G30230
AT1G28310	AT1G30350
AT1G28320	AT1G31040
AT1G28390	AT1G31250
AT1G28400	AT1G31320
AT1G28520	AT1G31770
AT1G29160	AT1G31772
AT1G30020	AT1G31780
AT1G30090	AT1G31850
AT1G30230	AT1G32240
AT1G30320	AT1G32640
AT1G30350	AT1G34400
AT1G30620	AT1G35910
AT1G30840	AT1G41880
AT1G30845	AT1G43650
AT1G31040	AT1G45130
AT1G31050	AT1G45976
AT1G31070	AT1G46264
AT1G31250	AT1G46480
AT1G31310	AT1G47395
AT1G31320	AT1G47410
AT1G31630	AT1G49230
AT1G31660	AT1G49310
AT1G31772	AT1G49435
AT1G31780	AT1G49470
AT1G31850	AT1G49750
AT1G32240	AT1G49770
AT1G32440	AT1G49880
AT1G33440	AT1G49890
AT1G33470	AT1G50040
AT1G34300	AT1G51340
AT1G34400	AT1G51355
AT1G35895	AT1G52140
AT1G35910	AT1G52990
AT1G36920	AT1G53160
AT1G41880	AT1G53430
AT1G43640	AT1G54160
AT1G45976	AT1G54200
AT1G46264	AT1G55740
AT1G46480	AT1G56020
AT1G47410	AT1G58330
AT1G47670	AT1G58360
AT1G47870	AT1G59740
AT1G47900	AT1G59750
AT1G49310	AT1G60390
AT1G49470	AT1G61105
AT1G49750	AT1G61130
AT1G49880	AT1G61600
AT1G49910	AT1G61640
AT1G50040	AT1G61660
AT1G50460	AT1G62421
AT1G50640	AT1G62450
AT1G51355	AT1G62770
AT1G51760	AT1G62870
AT1G52130	AT1G63010
AT1G52140	AT1G63180
AT1G52880	AT1G63430
AT1G53160	AT1G63850
AT1G53163	AT1G64625
AT1G53410	AT1G64700
AT1G53430	AT1G65330
AT1G54200	AT1G66173
AT1G55220	AT1G66520
AT1G56020	AT1G66890
AT1G56250	AT1G67710
AT1G58007	AT1G67720
AT1G58340	AT1G67750
AT1G59540	AT1G67775
AT1G59740	AT1G68060
AT1G59750	AT1G68130
AT1G60390	AT1G68740
AT1G60670	AT1G68800
AT1G61105	AT1G68810
AT1G61600	AT1G69130
AT1G61640	AT1G69570
AT1G61660	AT1G69580
AT1G61680	AT1G69588
AT1G62560	AT1G69850
AT1G62690	AT1G69960
AT1G62770	AT1G70370
AT1G62870	AT1G70380
AT1G63010	AT1G70470
AT1G63850	AT1G70550
AT1G63910	AT1G70660
AT1G64385	AT1G70670
AT1G64620	AT1G70680
AT1G64625	AT1G70970
AT1G64700	AT1G71140
AT1G66145	AT1G71380
AT1G66173	AT1G71692
AT1G66190	AT1G71830
AT1G66480	AT1G71866
AT1G67110	AT1G71950
AT1G67710	AT1G72210
AT1G67720	AT1G72230
AT1G67750	AT1G72240
AT1G68130	AT1G73010
AT1G68220	AT1G73390
AT1G68330	AT1G73590
AT1G68360	AT1G73850
AT1G68370	AT1G74160
AT1G68430	AT1G74330
AT1G68720	AT1G74458
AT1G68740	AT1G74650
AT1G68800	AT1G74840
AT1G68810	AT1G75540
AT1G68910	AT1G75710
AT1G68980	AT1G75750
AT1G69070	AT1G76410
AT1G69080	AT1G76600
AT1G69120	AT1G76690
AT1G69560	AT1G76750
AT1G69570	AT1G76790
AT1G69580	AT1G76870
AT1G69588	AT1G77660
AT1G69780	AT1G77740
AT1G69850	AT1G77855
AT1G69960	AT1G77885
AT1G69970	AT1G78100
AT1G70300	AT1G78110
AT1G70370	AT1G78250
AT1G70380	AT1G78360
AT1G70470	AT1G78370
AT1G70660	AT1G78580
AT1G70670	AT1G78590
AT1G70680	AT1G79120
AT1G70690	AT1G79420
AT1G70750	AT1G79430
AT1G70760	AT1G79620
AT1G70970	AT1G80730
AT1G71380	AT2G01210
AT1G71692	AT2G01660
AT1G71870	AT2G01818
AT1G71880	AT2G01913
AT1G71890	AT2G01950
AT1G71950	AT2G01960
AT1G72210	AT2G01970
AT1G72520	AT2G01990
AT1G72630	AT2G02000
AT1G72700	AT2G02020
AT1G73330	AT2G02120
AT1G73390	AT2G02540
AT1G73590	AT2G02810
AT1G73850	AT2G02820
AT1G74160	AT2G03090
AT1G74430	AT2G03810
AT1G74458	AT2G03830
AT1G74650	AT2G04038
AT1G74840	AT2G04075
AT1G75390	AT2G04195
AT1G75530	AT2G04335
AT1G75540	AT2G04355
AT1G75710	AT2G05545
AT1G76405	AT2G05600
AT1G76410	AT2G05910
AT1G76500	AT2G05914
AT1G76600	AT2G07115
AT1G76750	AT2G07255
AT1G76790	AT2G07535
AT1G76800	AT2G07680
AT1G76870	AT2G07925
AT1G76954	AT2G08025
AT1G77000	AT2G08110
AT1G77020	AT2G08165
AT1G77280	AT2G08505
AT1G77740	AT2G08610
AT1G77855	AT2G08645
AT1G78090	AT2G08675
AT1G78100	AT2G08880
AT1G78110	AT2G08890
AT1G78240	AT2G08920
AT1G78250	AT2G08930
AT1G78360	AT2G08985
AT1G78370	AT2G09010
AT1G78580	AT2G09060
AT1G78590	AT2G09065
AT1G79420	AT2G09075
AT1G79430	at2g09080
AT1G79780	AT2G09085
AT1G80050	AT2G09255
AT1G80100	AT2G09315
AT1G80390	AT2G09380
AT1G80490	AT2G09925
AT1G80730	AT2G10535
AT1G80740	AT2G12400
AT2G01210	AT2G13820
AT2G01620	AT2G13900
AT2G01660	AT2G15325
AT2G01913	AT2G16385
AT2G01950	AT2G16676
AT2G01970	AT2G16740
AT2G01990	AT2G16980
AT2G02000	AT2G17000
AT2G02120	AT2G17480
AT2G02540	AT2G17770
AT2G02810	AT2G18160
AT2G03090	AT2G18193
AT2G03490	AT2G18196
AT2G03500	AT2G18230
AT2G04025	AT2G18500
AT2G04038	AT2G18550
AT2G04075	AT2G18570
AT2G04195	AT2G19160
AT2G04335	AT2G19440
AT2G04355	AT2G19850
AT2G04780	AT2G20550
AT2G05205	AT2G20840
AT2G05215	AT2G21050
AT2G05355	AT2G21237
AT2G05365	AT2G21560
AT2G05440	AT2G22190
AT2G05600	AT2G22426
AT2G05910	AT2G22460
AT2G05914	AT2G22680
AT2G06395	AT2G22850
AT2G07115	AT2G23300
AT2G07255	AT2G23700
AT2G07555	AT2G23950
AT2G07585	AT2G23960
AT2G07629	AT2G24010
AT2G07631	AT2G24260
AT2G07632	AT2G24700
AT2G07634	AT2G24762
AT2G07637	AT2G25680
AT2G07638	AT2G25780
AT2G07641	AT2G25790
AT2G07642	AT2G25910
AT2G07648	AT2G26030
AT2G07658	AT2G26380
AT2G07661	AT2G26650
AT2G07665	AT2G26695
AT2G07667	AT2G26700
AT2G07669	AT2G27220
AT2G07676	AT2G27230
AT2G07680	AT2G27240
AT2G07689	AT2G27280
AT2G07705	AT2G27950
AT2G07715	AT2G28355
AT2G07719	AT2G28510
AT2G07722	AT2G28580
AT2G07732	AT2G28660
AT2G07738	AT2G28671
AT2G07746	AT2G28780
AT2G07755	AT2G28810
AT2G07758	AT2G28815
AT2G07763	AT2G29125
AT2G07765	AT2G29640
AT2G07792	AT2G29990
AT2G07795	AT2G30395
AT2G07798	AT2G30400
AT2G07806	AT2G30490
AT2G07925	AT2G30890
AT2G07970	AT2G30933
AT2G08110	AT2G30940
AT2G08165	AT2G31081
AT2G08270	AT2G31083
AT2G08320	AT2G31280
AT2G08505	AT2G31910
AT2G08610	AT2G32280
AT2G08645	AT2G32487
AT2G08675	AT2G32990
AT2G08880	AT2G33175
AT2G08920	AT2G33310
AT2G08930	AT2G33370
AT2G08985	AT2G33530
AT2G09010	AT2G33550
AT2G09060	AT2G33760
AT2G09065	AT2G33775
AT2G09075	AT2G33870
AT2G09180	AT2G33990
AT2G09255	AT2G34140
AT2G09315	AT2G34290
AT2G09380	AT2G34670
AT2G09420	AT2G34700
AT2G09915	AT2G35150
AT2G10535	AT2G36120
AT2G12400	AT2G36307
AT2G12405	AT2G36420
AT2G13800	AT2G36570
AT2G13820	AT2G36950
AT2G13900	AT2G37060
AT2G15325	AT2G37210
AT2G15430	AT2G37440
AT2G16385	AT2G37460
AT2G16676	AT2G37590
AT2G16980	AT2G37930
AT2G16990	AT2G38090
AT2G17480	AT2G38100
AT2G17770	at2g38325
AT2G17960	AT2G38510
AT2G17970	AT2G38950
AT2G18160	at2g39175
AT2G18170	AT2G39180
AT2G18196	AT2G39220
AT2G18380	AT2G39290
AT2G18500	AT2G39420
AT2G18550	AT2G39430
AT2G18560	AT2G39560
AT2G18570	AT2G39700
AT2G19160	AT2G39830
AT2G19810	AT2G40120
AT2G19850	AT2G40130
AT2G19990	AT2G40230
AT2G20100	AT2G40530
AT2G21050	AT2G40540
AT2G21340	AT2G40900
AT2G21410	AT2G41070
AT2G21560	AT2G41130
AT2G22190	AT2G41140
AT2G22430	AT2G41230
AT2G22460	AT2G41330
AT2G22670	AT2G41380
AT2G22850	AT2G41680
AT2G22860	AT2G41760
AT2G23300	AT2G41800
AT2G23700	AT2G41820
AT2G23950	AT2G42190
AT2G23960	AT2G42440
AT2G24010	AT2G42570
AT2G24140	AT2G42620
AT2G24255	AT2G42970
AT2G24260	AT2G43140
AT2G24700	AT2G43480
AT2G24762	AT2G43795
AT2G25680	AT2G43840
AT2G25690	AT2G44070
AT2G25780	AT2G44460
AT2G25790	AT2G44810
AT2G26030	AT2G44940
AT2G26680	AT2G45340
AT2G26690	AT2G45850
AT2G26695	AT2G46590
AT2G26700	AT2G46600
AT2G27220	AT2G46640
AT2G27230	AT2G46690
AT2G27240	AT2G46770
AT2G27950	AT2G46980
AT2G27960	AT2G47250
AT2G28410	AT2G47560
AT2G28510	AT2G47570
AT2G28520	AT2G47810
AT2G28580	AT2G47860
AT2G28650	AT2G47950
AT2G28660	AT3G00995
AT2G28780	AT3G01050
AT2G28810	AT3G01085
AT2G28815	AT3G01130
AT2G29990	AT3G01315
AT2G30362	AT3G01350
AT2G30400	AT3G01460
AT2G30933	AT3G01710
AT2G30940	AT3G01750
AT2G31070	AT3G01940
AT2G31081	AT3G02150
AT2G31160	AT3G02220
AT2G31280	AT3G02290
AT2G31540	AT3G02370
AT2G31910	AT3G02500
AT2G32020	AT3G03300
AT2G32280	AT3G03765
AT2G32480	AT3G03825
AT2G32487	AT3G03910
AT2G32990	AT3G04365
AT2G33051	AT3G04535
AT2G33300	AT3G04595
AT2G33310	AT3G04625
AT2G33520	AT3G04630
AT2G33530	AT3G04815
AT2G33705	AT3G05160
AT2G33770	AT3G05210
AT2G33870	AT3G05327
AT2G34140	AT3G05690
AT2G34555	AT3G05695
AT2G34670	AT3G06010
AT2G34730	AT3G06019
AT2G34825	AT3G06020
AT2G35080	AT3G06360
AT2G35090	AT3G06370
AT2G35120	AT3G06380
AT2G35600	AT3G06435
AT2G35940	AT3G06483
AT2G36110	AT3G06565
AT2G36120	AT3G06590
AT2G36307	AT3G06770
AT2G36400	AT3G07420
AT2G36420	AT3G07425
AT2G36570	AT3G08040
AT2G36650	AT3G08250
AT2G36910	AT3G08255
AT2G36950	AT3G08260
AT2G36970	AT3G08420
AT2G37460	AT3G08570
AT2G37590	AT3G08615
AT2G37870	AT3G08650
AT2G37930	AT3G08725
at2g38325	AT3G08965
AT2G38510	AT3G09070
AT2G38810	AT3G09365
AT2G38920	at3g09515
at2g39175	AT3G09935
AT2G39220	AT3G10480
AT2G39320	AT3G10560
AT2G39370	AT3G10880
AT2G39420	AT3G10985
AT2G39700	AT3G11150
AT2G40120	AT3G11250
AT2G40190	AT3G11570
AT2G40200	AT3G11930
AT2G40230	AT3G12020
AT2G40530	AT3G12750
AT2G40540	AT3G12833
AT2G40900	AT3G12920
AT2G41130	AT3G13110
AT2G41140	AT3G13510
AT2G41230	AT3G13730
AT2G41231	AT3G13980
AT2G41300	AT3G14310
AT2G41480	AT3G14450
AT2G41500	AT3G14570
AT2G41680	AT3G14600
AT2G41760	AT3G15250
AT2G41800	AT3G15518
AT2G42140	AT3G15650
AT2G42440	AT3G15670
AT2G42570	AT3G15680
AT2G42970	AT3G15690
AT2G43795	AT3G15990
AT2G43800	AT3G16180
AT2G43850	AT3G16190
AT2G44070	AT3G16330
AT2G44460	AT3G16340
AT2G44790	AT3G16350
AT2G44810	AT3G16500
AT2G44830	AT3G17120
AT2G44940	AT3G17190
AT2G45340	AT3G17380
AT2G46590	AT3G17840
AT2G46600	at3g18895
AT2G46690	AT3G18960
AT2G46770	AT3G19274
AT2G46780	AT3G19310
AT2G46940	AT3G19500
AT2G46980	AT3G19710
AT2G46990	AT3G19960
AT2G47170	AT3G20460
AT2G47250	AT3G20640
AT2G47270	AT3G20650
AT2G47560	AT3G20830
AT2G47570	AT3G20840
AT2G47860	AT3G20898
AT2G48075	AT3G21190
AT3G00995	AT3G21770
AT3G01050	AT3G22530
AT3G01215	AT3G22970
AT3G01315	AT3G23805
AT3G01350	AT3G24110
AT3G01385	AT3G24140
AT3G01410	AT3G24535
AT3G01470	AT3G24650
AT3G01480	AT3G24760
AT3G01710	AT3G25190
AT3G01815	AT3G25550
AT3G01940	AT3G25560
AT3G02220	AT3G25570
AT3G02345	AT3G25620
AT3G02370	AT3G25710
AT3G02815	AT3G26490
AT3G03205	AT3G26610
AT3G03240	AT3G26760
AT3G03270	AT3G27027
AT3G03765	AT3G27030
AT3G03825	AT3G27150
AT3G03900	AT3G27970
AT3G04030	AT3G28007
AT3G04535	AT3G28020
AT3G04595	AT3G28420
AT3G04625	AT3G28450
AT3G04660	AT3G28455
AT3G04815	AT3G28600
AT3G04970	AT3G28860
AT3G05160	AT3G29680
AT3G05210	AT3G29770
AT3G05327	AT3G30260
AT3G05545	AT3G44170
AT3G05690	AT3G44230
AT3G05695	AT3G44730
AT3G05735	AT3G44935
AT3G06010	AT3G45000
AT3G06019	AT3G47150
AT3G06020	AT3G47610
AT3G06130	AT3G47965
AT3G06185	AT3G47980
AT3G06220	AT3G48180
AT3G06340	AT3G48185
AT3G06360	AT3G48510
AT3G06370	AT3G48550
AT3G06380	AT3G48560
AT3G06435	AT3G48970
AT3G06590	AT3G49360
AT3G06805	AT3G49760
AT3G07310	AT3G50070
AT3G07420	AT3G50440
AT3G08040	AT3G50620
AT3G08250	AT3G51470
AT3G08255	AT3G51530
AT3G08260	AT3G51740
AT3G08490	AT3G51770
AT3G08715	AT3G51850
AT3G08725	AT3G51940
AT3G08965	AT3G52260
AT3G09000	AT3G52490
AT3G09070	AT3G53200
at3g09285	AT3G53540
AT3G09315	AT3G54140
AT3G09365	AT3G54260
AT3G09685	AT3G54290
AT3G09770	AT3G54810
AT3G09820	AT3G54820
AT3G09935	AT3G54950
AT3G09945	AT3G55050
AT3G10200	AT3G55360
AT3G10310	AT3G55370
AT3G10480	AT3G55380
AT3G10550	AT3G56500
AT3G11250	AT3G56630
AT3G11880	AT3G56770
AT3G11930	AT3G56810
AT3G12020	AT3G57230
AT3G12520	AT3G57390
AT3G12833	AT3G57670
AT3G13080	AT3G57680
AT3G13500	AT3G59010
AT3G13740	AT3G59140
AT3G13960	AT3G59680
AT3G13980	AT3G59695
AT3G14010	AT3G60000
AT3G14260	AT3G60140
AT3G14440	AT3G60490
AT3G14570	AT3G60680
AT3G14720	AT3G61590
AT3G14780	AT3G61826
AT3G14950	AT3G61850
AT3G15030	at3g61897
AT3G15260	AT3G62070
AT3G15530	AT3G62100
AT3G15650	AT3G62560
AT3G15670	AT3G62690
AT3G15680	AT3G62930
AT3G15690	AT3G63290
AT3G16190	AT3G63300
AT3G16330	AT3G63440
AT3G16340	AT3G63470
AT3G16350	AT4G00480
AT3G17155	AT4G00940
AT3G17380	AT4G01440
AT3G17840	AT4G01450
AT3G18280	AT4G01460
at3g18895	AT4G01720
AT3G18900	AT4G01985
AT3G18960	AT4G02070
AT3G19274	AT4G02480
AT3G19500	AT4G02660
AT3G19940	AT4G02770
AT3G19960	AT4G03070
AT3G20300	AT4G03280
AT3G20630	AT4G03415
AT3G20640	AT4G04220
AT3G20650	AT4G04355
AT3G20830	AT4G05010
AT3G20840	at4g05105
AT3G20880	AT4G05130
AT3G22400	AT4G05950
AT3G22410	AT4G06760
AT3G22415	AT4G06960
AT3G22530	AT4G07015
AT3G22810	AT4G07125
AT3G22830	AT4G07170
at3g23125	AT4G07200
AT3G23245	AT4G07215
AT3G23830	AT4G08045
AT3G24110	AT4G08415
AT3G24140	AT4G09055
AT3G24480	AT4G09115
AT3G24542	AT4G09525
AT3G24650	AT4G09645
AT3G24770	AT4G09655
AT3G25140	AT4G09665
AT3G25550	AT4G09770
AT3G25560	AT4G11210
AT3G25570	AT4G12380
AT3G25620	AT4G12820
AT3G25710	AT4G13345
AT3G25730	AT4G13600
AT3G25890	AT4G13630
AT3G26760	AT4G13650
AT3G27027	AT4G13690
AT3G27030	AT4G13990
AT3G27150	AT4G14020
AT3G27820	AT4G14103
AT3G27970	AT4G14650
AT3G28020	AT4G14740
AT3G28420	AT4G15460
AT3G28455	AT4G16447
AT3G28770	AT4G16451
AT3G28853	AT4G16490
AT3G29200	AT4G16790
AT3G29770	AT4G16820
AT3G29785	AT4G17580
AT3G29791	AT4G17600
AT3G30260	at4g17788
AT3G30340	AT4G17905
AT3G32040	AT4G18020
AT3G43430	AT4G18050
AT3G43790	AT4G18260
AT3G44170	AT4G18610
AT3G44230	AT4G19220
AT3G44720	AT4G19400
AT3G44730	AT4G19670
AT3G44935	AT4G19850
AT3G45170	AT4G20040
AT3G45610	AT4G20240
AT3G46270	AT4G20270
AT3G46910	AT4G20325
AT3G47610	AT4G21350
AT3G47620	AT4G21650
AT3G47640	AT4G21780
AT3G48185	AT4G21910
AT3G48280	AT4G22090
AT3G48450	AT4G22212
AT3G48550	AT4G22550
AT3G48745	AT4G22690
AT3G48970	AT4G22790
AT3G49380	AT4G23410
AT3G49760	AT4G23740
AT3G50070	AT4G24015
AT3G50610	AT4G24040
AT3G50620	AT4G24060
AT3G50870	AT4G24070
AT3G51770	AT4G24180
AT3G51850	AT4G24980
AT3G51940	AT4G25000
AT3G52260	AT4G25380
AT3G52490	AT4G25750
AT3G52526	AT4G25760
AT3G52880	AT4G26466
AT3G52890	AT4G26485
AT3G53190	AT4G26490
AT3G53200	AT4G26610
AT3G53540	AT4G27250
AT3G53710	AT4G27415
AT3G54140	AT4G27590
AT3G54550	AT4G28485
AT3G54950	AT4G28540
AT3G55050	AT4G28720
AT3G55360	AT4G29080
AT3G55370	AT4G29090
AT3G55520	AT4G29100
AT3G56630	AT4G29310
AT3G56770	AT4G29710
AT3G56800	AT4G29720
AT3G56810	AT4G29910
AT3G57130	AT4G29920
AT3G57160	AT4G29930
AT3G57390	AT4G30110
AT3G57590	AT4G30160
AT3G57670	AT4G30200
AT3G57680	AT4G30250
AT3G58780	AT4G30360
AT3G59680	AT4G30410
AT3G59740	AT4G30520
AT3G60120	AT4G30610
AT3G60140	AT4G30740
AT3G60490	AT4G30960
AT3G60680	AT4G31730
AT3G61380	AT4G31740
AT3G61590	AT4G32000
AT3G61850	AT4G32330
AT3G61860	AT4G32780
AT3G62070	AT4G32860
AT3G62090	AT4G32880
AT3G62100	AT4G32890
AT3G62270	AT4G33550
AT3G62680	AT4G33700
AT3G62690	AT4G34160
AT3G62930	AT4G34380
AT3G63280	AT4G34560
AT3G63290	AT4G34600
AT3G63300	AT4G34680
AT4G00260	AT4G34760
AT4G00480	AT4G35190
AT4G00940	AT4G35230
AT4G01340	AT4G35240
AT4G01435	AT4G35250
AT4G01440	AT4G35485
AT4G01450	AT4G35890
AT4G01460	AT4G35905
AT4G01690	AT4G35987
AT4G01985	AT4G36160
AT4G02100	AT4G36570
AT4G02480	AT4G36610
AT4G02660	AT4G37080
AT4G02690	AT4G37250
AT4G02770	AT4G37260
AT4G02800	AT4G37580
AT4G03070	AT4G37650
AT4G04235	AT4G37730
AT4G04340	AT4G37750
AT4G04610	AT4G37760
AT4G04630	AT4G37880
AT4G04905	AT4G38905
AT4G05130	AT4G39190
AT4G05365	AT4G39675
AT4G05950	AT4G39760
AT4G06960	AT4G39780
AT4G07015	AT5G00805
AT4G07170	AT5G01200
AT4G07200	AT5G01205
AT4G07210	AT5G01210
AT4G08015	AT5G01240
AT4G08045	AT5G01425
AT4G08290	AT5G01740
AT4G09115	AT5G01805
AT4G09485	AT5G01895
AT4G09525	AT5G02030
AT4G09645	AT5G02075
AT4G09655	AT5G02460
AT4G11210	AT5G02480
AT4G12030	AT5G02750
AT4G12100	AT5G02825
AT4G12110	AT5G02960
AT4G12440	AT5G03385
AT4G12820	AT5G03610
AT4G12950	AT5G03625
AT4G13040	AT5G03668
AT4G13095	AT5G03670
AT4G13266	AT5G03680
AT4G13345	AT5G03765
AT4G13600	AT5G03770
AT4G13690	AT5G03785
AT4G13990	AT5G03850
AT4G14650	AT5G03960
AT4G14740	AT5G03995
AT4G14770	AT5G04000
AT4G15100	AT5G04035
AT4G16447	AT5G04230
AT4G16490	AT5G04250
AT4G16520	AT5G04310
AT4G16620	AT5G04470
AT4G16780	AT5G04475
AT4G17230	AT5G04860
AT4G17600	AT5G05130
AT4G17905	AT5G05160
AT4G18020	AT5G05780
AT4G18050	AT5G05790
AT4G18260	AT5G06250
AT4G18640	AT5G06330
AT4G19230	AT5G06470
AT4G19700	AT5G06570
AT4G20040	AT5G07030
AT4G20240	AT5G07220
AT4G20270	AT5G07330
AT4G20280	AT5G07595
AT4G21200	AT5G07605
AT4G21430	AT5G07690
AT4G21895	AT5G07825
AT4G22550	AT5G08070
AT4G22754	AT5G08130
AT4G22790	AT5G08205
AT4G23340	AT5G08705
AT4G24040	AT5G08765
AT4G24060	AT5G08845
AT4G24180	AT5G09010
AT4G24250	AT5G09170
AT4G24790	AT5G09705
AT4G24860	AT5G09755
AT4G25000	AT5G09805
AT4G25750	AT5G09980
AT4G25760	AT5G10020
AT4G26485	AT5G10040
AT4G26488	AT5G10140
AT4G26490	AT5G10190
AT4G27250	AT5G10210
AT4G27260	AT5G10510
AT4G27415	AT5G10760
AT4G27590	AT5G10965
AT4G28540	AT5G11000
AT4G28610	AT5G11130
AT4G28720	AT5G11930
AT4G28840	AT5G12060
AT4G29080	AT5G12235
AT4G29090	AT5G12970
AT4G29100	AT5G13240
AT4G29130	AT5G13290
AT4G29710	AT5G13700
AT4G29910	AT5G14230
AT4G29920	AT5G14940
AT4G29930	AT5G15800
AT4G30110	AT5G15830
AT4G30200	AT5G15845
AT4G30250	AT5G16000
AT4G30360	AT5G16190
AT4G30410	AT5G16230
AT4G30520	AT5G16600
AT4G30530	AT5G16610
AT4G30540	AT5G17760
AT4G30610	AT5G17980
AT4G30740	AT5G18540
AT4G30960	AT5G18690
AT4G30975	AT5G19080
AT4G30980	AT5G19260
AT4G31100	AT5G19540
AT4G31730	AT5G20890
AT4G31920	AT5G21105
AT4G32330	AT5G21900
AT4G32475	AT5G22090
AT4G32780	AT5G22100
AT4G32860	AT5G22875
AT4G32880	AT5G22930
AT4G32890	AT5G23010
AT4G34160	AT5G23020
AT4G34170	AT5G23030
AT4G34560	AT5G23100
AT4G34600	AT5G23110
AT4G34760	AT5G23160
AT4G35190	AT5G23170
AT4G35240	AT5G23360
AT4G35270	AT5G23370
AT4G35390	AT5G23810
AT4G36160	AT5G23820
AT4G36520	AT5G23830
AT4G36610	AT5G24320
AT4G36620	AT5G24330
AT4G36710	AT5G24580
AT4G36740	AT5G24800
AT4G36750	AT5G24890
AT4G36870	AT5G25160
AT4G36910	AT5G25190
AT4G36930	AT5G25270
AT4G37080	AT5G25370
AT4G37510	AT5G25500
AT4G37650	AT5G25620
AT4G37660	AT5G25800
AT4G37720	AT5G25890
AT4G37730	AT5G26330
AT4G37750	AT5G26620
AT4G37890	AT5G26730
AT4G37970	at5g27807
AT4G39100	AT5G28450
AT4G39190	AT5G28650
AT4G39195	AT5G35410
AT4G39760	AT5G35580
AT4G39780	AT5G35890
AT5G00805	AT5G37474
AT5G00810	AT5G37660
AT5G01105	AT5G39380
AT5G01170	AT5G39420
AT5G01200	AT5G40040
AT5G01210	AT5G40140
AT5G01360	AT5G40300
AT5G01370	AT5G40310
AT5G01425	AT5G40620
AT5G01445	AT5G40630
AT5G01660	AT5G40640
at5g01755	AT5G40800
AT5G01805	AT5G40810
AT5G01865	AT5G41370
AT5G01890	AT5G42146
AT5G01900	AT5G42200
AT5G02030	AT5G42210
AT5G02065	AT5G42430
AT5G02135	AT5G42610
AT5G02330	AT5G42680
AT5G02460	AT5G42965
AT5G02480	AT5G43360
AT5G02750	AT5G43790
AT5G02785	AT5G44040
AT5G02825	AT5G44170
AT5G03055	AT5G44790
AT5G03385	AT5G45095
AT5G03575	AT5G45340
AT5G03610	AT5G45540
AT5G03625	AT5G45800
AT5G03668	AT5G46180
AT5G03830	AT5G46530
AT5G03840	AT5G46570
AT5G03860	AT5G46580
AT5G03960	AT5G46720
AT5G03995	AT5G47175
AT5G04025	AT5G47720
AT5G04035	AT5G47730
AT5G04230	AT5G48000
AT5G04310	AT5G48465
AT5G04480	AT5G48510
AT5G04860	AT5G48560
AT5G05130	AT5G48570
AT5G05150	AT5G48970
AT5G05160	AT5G49120
AT5G05600	AT5G49130
AT5G05780	AT5G49620
AT5G05790	AT5G49660
AT5G05940	AT5G49800
AT5G06330	AT5G50010
AT5G06470	AT5G50060
AT5G06545	AT5G50090
AT5G06610	AT5G50120
AT5G06800	AT5G50130
AT5G06875	AT5G50150
AT5G07030	AT5G50160
AT5G07040	at5g50717
AT5G07190	AT5G50720
AT5G07220	AT5G50790
AT5G07330	AT5G50800
AT5G07340	AT5G50805
AT5G07595	AT5G50810
AT5G07690	AT5G51080
AT5G07700	AT5G51360
AT5G07845	AT5G51920
AT5G07995	AT5G51940
AT5G08100	AT5G52430
AT5G08260	AT5G52820
AT5G08350	AT5G52870
AT5G08705	AT5G52882
AT5G09010	AT5G53030
AT5G09095	AT5G53410
AT5G09170	AT5G53486
AT5G09460	AT5G53730
AT5G09535	AT5G53740
AT5G09615	AT5G53830
AT5G09705	AT5G53902
AT5G09980	AT5G54280
AT5G10130	AT5G54460
AT5G10140	AT5G54500
AT5G10190	AT5G54520
AT5G10210	AT5G54650
AT5G10510	AT5G54660
AT5G10650	AT5G54800
AT5G10770	AT5G54830
AT5G11060	AT5G55080
AT5G11930	AT5G55900
AT5G11990	AT5G56050
AT5G12060	AT5G56300
AT5G12235	AT5G56320
AT5G12970	AT5G56440
AT5G13240	AT5G56460
AT5G13670	AT5G56540
AT5G13880	AT5G57070
AT5G14230	AT5G57130
AT5G14400	AT5G57390
AT5G14710	AT5G57610
AT5G14940	AT5G57690
AT5G15660	AT5G57770
AT5G15800	AT5G58300
AT5G15845	AT5G58370
AT5G16190	AT5G59020
AT5G16230	AT5G59990
AT5G16570	AT5G60200
AT5G16600	AT5G60440
AT5G16610	AT5G60460
AT5G17450	AT5G60690
AT5G17480	AT5G60770
AT5G17980	AT5G60790
AT5G18540	AT5G60890
AT5G18550	AT5G60990
AT5G18610	AT5G61130
AT5G19080	AT5G61420
AT5G19540	AT5G61480
AT5G19600	AT5G62320
AT5G20420	AT5G62430
AT5G20550	AT5G62800
AT5G21105	AT5G62820
AT5G21482	AT5G62890
AT5G21900	AT5G62900
AT5G22090	AT5G63135
AT5G22100	AT5G63590
AT5G22860	AT5G63710
AT5G22930	AT5G63850
AT5G23010	AT5G63940
AT5G23020	AT5G64690
AT5G23030	AT5G64700
AT5G23110	AT5G64900
AT5G23170	AT5G65305
AT5G23260	AT5G65410
AT5G23360	AT5G65685
AT5G23370	AT5G65790
AT5G23810	AT5G66110
AT5G23830	AT5G67265
AT5G24320	AT5G67600
AT5G24330
AT5G24580
AT5G24800
AT5G24890
AT5G24910
AT5G24930
AT5G25160
AT5G25190
AT5G25490
AT5G25500
AT5G25620
AT5G25800
AT5G25810
AT5G25890
AT5G26330
AT5G26610
AT5G26660
AT5G27930
AT5G28450
AT5G33320
AT5G35580
AT5G35670
AT5G35890
AT5G35960
AT5G37250
AT5G37474
AT5G37660
AT5G39380
AT5G39420
AT5G39480
AT5G40040
AT5G40300
AT5G40620
AT5G40630
AT5G40640
AT5G40700
AT5G40790
AT5G40800
AT5G40810
AT5G40980
AT5G42146
AT5G42150
AT5G42200
AT5G42210
AT5G42220
AT5G42504
AT5G42590
AT5G42610
AT5G42680
AT5G42720
AT5G42965
AT5G42970
AT5G43060
AT5G43120
AT5G43370
AT5G43790
AT5G43822
AT5G43880
AT5G44160
AT5G44170
AT5G44400
AT5G44790
AT5G45095
AT5G45920
AT5G46420
AT5G46700
AT5G48000
AT5G48465
AT5G48510
AT5G48560
AT5G48570
AT5G49120
AT5G49615
AT5G49620
AT5G49660
AT5G49890
AT5G50010
AT5G50050
AT5G50060
AT5G50120
AT5G50130
AT5G50150
AT5G50460
AT5G50720
AT5G50790
AT5G50800
AT5G50805
AT5G50810
AT5G50820
AT5G51350
AT5G51360
AT5G51850
AT5G51920
AT5G52820
AT5G52870
AT5G52900
AT5G53030
AT5G53570
AT5G53730
AT5G54460
AT5G54510
AT5G54520
AT5G54570
AT5G54660
AT5G54670
AT5G54800
AT5G54810
AT5G54840
AT5G55250
AT5G55430
AT5G55830
AT5G56050
AT5G56300
AT5G56320
AT5G56460
AT5G56540
AT5G56890
AT5G57070
AT5G57110
AT5G57130
AT5G57390
AT5G57685
AT5G57690
AT5G57710
AT5G57770
AT5G58300
AT5G59010
AT5G59020
AT5G59360
AT5G59760
AT5G59980
AT5G59990
AT5G60200
AT5G60440
AT5G60450
AT5G60490
AT5G60500
AT5G60580
AT5G60690
AT5G60760
AT5G60890
AT5G61130
AT5G61412
AT5G61470
AT5G61480
AT5G61900
AT5G61970
AT5G62165
AT5G62623
AT5G62690
AT5G62800
AT5G62820
AT5G62890
AT5G62940
AT5G63087
AT5G63540
AT5G63590
AT5G63710
AT5G64340
AT5G64700
AT5G65080
AT5G65140
AT5G65158
AT5G65430
AT5G65790
AT5G66450
AT5G66640
AT5G66730
AT5G66940
AT5G66960
AT5G67600
AT5G67610

## Sheet: genes assoc with OCRs in GFP-
wt	smxl5	smxl4;smxl5	smxl5;obe3
AT1G01120	AT1G02130	AT1G03040	AT1G02010
AT1G05010	AT1G03850	AT1G07503	AT1G02160
AT1G05097	AT1G04623	AT1G08125	AT1G02280
AT1G05103	AT1G05103	AT1G08827	AT1G02390
AT1G06053	AT1G05310	AT1G08890	AT1G04067
AT1G06413	AT1G06135	AT1G08987	AT1G04343
AT1G06447	AT1G06343	AT1G09597	AT1G04400
AT1G06617	AT1G06360	AT1G13190	AT1G04945
AT1G06873	AT1G06837	AT1G14040	AT1G05033
AT1G07383	AT1G06873	AT1G14590	AT1G05257
AT1G08127	AT1G06983	AT1G15240	AT1G05303
AT1G08183	AT1G07013	AT1G15840	AT1G05510
AT1G08307	AT1G07143	AT1G17235	AT1G05530
AT1G08315	AT1G07620	AT1G20480	AT1G05873
AT1G08357	AT1G07720	AT1G20990	AT1G06073
AT1G08673	AT1G08127	AT1G21370	AT1G06100
AT1G08773	AT1G08183	AT1G21950	AT1G06197
AT1G08777	AT1G08315	AT1G22840	AT1G06213
AT1G08857	AT1G08773	AT1G23410	AT1G06283
AT1G09273	AT1G08777	AT1G24159	AT1G06377
AT1G09307	AT1G08857	AT1G26210	AT1G06487
AT1G09343	AT1G09160	AT1G27540	AT1G06637
AT1G09587	AT1G09240	AT1G28375	AT1G06673
AT1G10060	AT1G09273	AT1G29357	AT1G06740
AT1G12080	AT1G09307	AT1G30845	AT1G07157
AT1G12090	AT1G09483	AT1G33060	AT1G07350
AT1G13110	AT1G09587	AT1G43690	AT1G07383
AT1G14580	AT1G12090	AT1G48470	AT1G07517
AT1G15180	AT1G12672	AT1G48790	AT1G07653
AT1G17200	AT1G14580	AT1G49480	AT1G07807
AT1G18800	AT1G15270	AT1G49610	AT1G07940
AT1G22430	AT1G15385	AT1G50780	AT1G07943
AT1G22500	AT1G16130	AT1G50960	AT1G08327
AT1G22640	AT1G17345	AT1G51740	AT1G08507
AT1G23201	AT1G18860	AT1G53120	AT1G08513
AT1G24145	AT1G22380	AT1G53640	AT1G08723
AT1G24147	AT1G22500	AT1G55080	AT1G09310
AT1G24580	AT1G22650	AT1G56140	AT1G09320
AT1G25425	AT1G23201	AT1G57860	AT1G09750
AT1G26761	AT1G24147	AT1G58265	AT1G10040
AT1G26945	AT1G24148	AT1G60260	AT1G10155
AT1G28660	AT1G24580	AT1G60690	AT1G10810
AT1G29290	AT1G26945	AT1G62390	AT1G10890
AT1G29420	AT1G29290	AT1G65410	AT1G10920
AT1G29435	AT1G29435	AT1G66700	AT1G11145
AT1G29440	AT1G29440	AT1G66780	AT1G11910
AT1G29450	AT1G29450	AT1G67000	AT1G13340
AT1G29500	AT1G30250	AT1G67030	AT1G14400
AT1G29660	AT1G31350	AT1G68540	AT1G14590
AT1G30200	AT1G32190	AT1G69260	AT1G14770
AT1G30250	AT1G33730	AT1G69430	AT1G15370
AT1G30260	AT1G33780	AT1G69900	AT1G15540
at1g31173	AT1G33930	AT1G70700	AT1G16480
AT1G31350	AT1G33950	AT1G71691	AT1G16570
AT1G31820	AT1G34520	AT1G72340	AT1G18700
AT1G33720	AT1G35180	AT1G73650	AT1G19680
AT1G33930	AT1G35330	AT1G77940	AT1G19715
AT1G33950	AT1G35350	AT1G79170	AT1G20540
AT1G33960	AT1G45191	AT1G80080	AT1G20560
AT1G34580	AT1G49430	AT2G01090	AT1G20830
AT1G35140	AT1G51270	AT2G04115	AT1G21270
AT1G35180	AT1G51800	at2g08855	AT1G21320
AT1G35181	AT1G51805	AT2G09305	AT1G21540
AT1G35210	AT1G51823	AT2G13690	AT1G21560
AT1G35230	AT1G51840	AT2G16592	AT1G21780
AT1G35250	AT1G51850	AT2G16910	AT1G22060
AT1G35330	AT1G51860	AT2G17390	AT1G22610
AT1G35340	AT1G51890	AT2G18780	AT1G23180
AT1G35350	AT1G52200	AT2G19280	AT1G23190
AT1G35435	AT1G52290	AT2G19590	AT1G23230
AT1G35440	AT1G52830	AT2G20825	AT1G23300
AT1G36070	AT1G52857	AT2G21430	AT1G23330
AT1G36622	AT1G53620	AT2G24520	AT1G23810
AT1G37140	AT1G54020	AT2G24650	AT1G23860
AT1G42550	AT1G54760	AT2G27490	AT1G23950
AT1G42560	AT1G55020	AT2G28870	AT1G24030
AT1G45201	AT1G55260	AT2G29410	AT1G24170
AT1G45545	AT1G55265	AT2G30340	AT1G24180
AT1G45616	AT1G55390	AT2G30480	AT1G24290
AT1G47890	AT1G55420	AT2G31490	AT1G24330
at1g48742	AT1G55580	AT2G34470	AT1G25290
AT1G49000	AT1G56520	AT2G34690	AT1G25490
AT1G49430	AT1G56530	AT2G35730	AT1G25530
AT1G50650	AT1G56540	AT2G37200	AT1G26170
AT1G51270	AT1G56550	AT2G37650	AT1G26225
AT1G51490	AT1G56630	AT2G37920	AT1G26520
AT1G51790	AT1G56650	AT2G38100	AT1G26630
AT1G51800	AT1G56720	AT2G38530	AT1G27330
AT1G51805	AT1G58265	AT2G38750	AT1G27420
AT1G51823	AT1G58643	AT2G39020	AT1G27460
AT1G51840	AT1G60860	AT2G39220	AT1G27770
AT1G51850	AT1G61110	AT2G42620	AT1G27900
AT1G51860	AT1G61120	AT2G43180	AT1G28130
AT1G52200	AT1G61300	AT2G44420	AT1G28200
AT1G52830	AT1G62510	AT2G45120	AT1G28210
AT1G52857	AT1G62515	AT2G45315	AT1G28250
AT1G54020	AT1G63245	AT2G46150	AT1G28540
AT1G54760	AT1G63360	AT3G01895	AT1G28550
AT1G55020	AT1G65190	AT3G02530	AT1G28560
AT1G55260	AT1G65470	AT3G03930	AT1G28570
AT1G55265	AT1G65480	AT3G04635	AT1G28710
AT1G55390	AT1G65486	AT3G04910	AT1G28765
AT1G55420	AT1G65490	AT3G08030	AT1G29380
AT1G55580	AT1G65620	AT3G12500	AT1G29720
AT1G56520	AT1G65630	AT3G14395	AT1G29730
AT1G56530	AT1G65850	AT3G14430	AT1G29990
AT1G56540	AT1G65860	AT3G15850	AT1G30000
AT1G56550	AT1G65985	AT3G16100	AT1G30330
AT1G56553	AT1G66100	AT3G20015	AT1G30810
AT1G56600	AT1G66390	AT3G20480	AT1G30960
AT1G56630	AT1G66400	AT3G22840	AT1G31175
AT1G56650	AT1G66920	AT3G23460	AT1G31220
AT1G56670	AT1G67265	AT3G24310	AT1G31230
AT1G57550	AT1G68460	AT3G24495	AT1G31240
AT1G57770	AT1G68560	AT3G26580	AT1G31430
AT1G57980	AT1G68862	AT3G29780	AT1G31485
AT1G58270	AT1G68872	AT3G32040	AT1G31710
AT1G59590	AT1G70790	AT3G42860	AT1G31720
AT1G60590	AT1G71880	AT3G43920	AT1G31800
AT1G61190	AT1G72130	AT3G44600	AT1G31920
AT1G61300	AT1G72910	AT3G44880	AT1G32400
AT1G61560	AT1G72930	AT3G45110	AT1G32415
AT1G61800	AT1G72970	AT3G45890	AT1G32440
AT1G62030	AT1G73390	AT3G45910	AT1G32450
AT1G63350	AT1G74650	AT3G47360	AT1G32740
AT1G63360	AT1G75040	AT3G47675	AT1G32810
AT1G64780	AT1G77200	AT3G48090	AT1G32870
AT1G65180	AT1G78170	AT3G48880	AT1G32950
AT1G65190	AT1G78230	AT3G49580	AT1G33060
AT1G65470	AT1G78460	AT3G53040	AT1G33360
AT1G65484	AT1G78970	AT3G53140	AT1G33390
AT1G65486	AT1G79160	AT3G55180	AT1G33420
AT1G65490	AT2G01330	AT3G55690	AT1G33800
AT1G65620	AT2G01430	AT3G56570	AT1G34270
AT1G65790	AT2G02440	AT3G57490	AT1G34350
AT1G65810	AT2G02450	AT3G58100	AT1G34650
AT1G66040	AT2G03550	AT3G58580	AT1G35220
AT1G66100	AT2G03980	AT3G59150	AT1G36180
AT1G66230	AT2G04680	AT4G00060	AT1G36370
AT1G66390	AT2G05185	AT4G00080	AT1G41830
AT1G66400	AT2G05380	AT4G02360	AT1G43610
AT1G66920	AT2G05518	AT4G02450	AT1G44446
AT1G68470	AT2G06255	AT4G02520	AT1G45180
AT1G68530	AT2G06355	AT4G02580	AT1G46554
AT1G68780	AT2G07180	AT4G04210	AT1G47330
AT1G68872	AT2G08320	AT4G04325	AT1G47570
AT1G69790	AT2G10940	AT4G06290	AT1G47710
AT1G70810	AT2G13810	AT4G06330	AT1G47870
AT1G70895	AT2G15020	AT4G06701	AT1G47900
AT1G71720	AT2G15042	AT4G09620	AT1G48410
AT1G72130	AT2G15050	AT4G10440	AT1G48450
AT1G72930	AT2G15080	AT4G12100	AT1G48550
AT1G75000	AT2G15090	AT4G13540	AT1G48560
AT1G76240	AT2G15220	AT4G13550	AT1G48600
AT1G76990	AT2G17060	AT4G13670	AT1G48840
AT1G79160	AT2G18650	AT4G13820	AT1G49250
AT2G01430	AT2G18969	AT4G14020	AT1G50000
AT2G01530	AT2G21820	AT4G14110	AT1G50120
AT2G01670	AT2G22170	AT4G14147	AT1G50250
AT2G02060	AT2G22630	AT4G17830	AT1G50790
AT2G02070	AT2G22760	AT4G18910	AT1G50830
AT2G02440	AT2G22795	AT4G19200	AT1G50890
AT2G03550	AT2G23100	AT4G19210	AT1G50910
AT2G03980	AT2G23670	AT4G19230	AT1G50920
AT2G04115	AT2G24210	AT4G20320	AT1G51270
AT2G04520	AT2G26250	AT4G20330	AT1G51310
AT2G04805	AT2G26560	AT4G20480	AT1G51380
AT2G05045	AT2G26580	AT4G21090	AT1G51560
AT2G05060	AT2G27385	AT4G21860	AT1G51600
AT2G05125	AT2G28110	AT4G23000	AT1G51770
AT2G05380	AT2G28500	AT4G23800	AT1G51850
AT2G05518	AT2G28630	AT4G24160	AT1G52160
AT2G05540	AT2G28710	AT4G26790	AT1G52540
AT2G06185	AT2G29110	AT4G26990	AT1G52570
AT2G06475	AT2G29300	AT4G30340	AT1G52980
AT2G06925	AT2G29320	AT4G30520	AT1G53060
AT2G08790	AT2G29330	AT4G31710	AT1G53280
AT2G09005	AT2G29340	AT4G37553	AT1G54100
AT2G09100	AT2G29350	AT5G01455	AT1G54115
AT2G09730	AT2G29370	AT5G02480	AT1G54355
AT2G10940	AT2G30440	AT5G02890	AT1G55070
AT2G13810	AT2G35070	AT5G03310	AT1G55160
AT2G14560	AT2G36770	AT5G03880	AT1G55460
AT2G14610	AT2G38540	AT5G04060	AT1G55535
AT2G15020	AT2G38860	AT5G06100	AT1G56110
AT2G15050	AT2G38995	AT5G06235	AT1G56130
AT2G15080	AT2G39010	AT5G07590	AT1G56430
AT2G15090	AT2G39200	AT5G08340	AT1G56520
AT2G15128	AT2G39795	AT5G08770	AT1G57590
AT2G17500	AT2G40250	AT5G10550	AT1G57730
AT2G17960	AT2G40435	AT5G17550	AT1G58190
AT2G18120	AT2G44230	AT5G17770	AT1G58215
AT2G18969	AT2G44490	AT5G19060	AT1G58248
AT2G19770	AT2G45190	AT5G20270	AT1G58643
AT2G21820	AT2G45970	AT5G22270	AT1G59720
AT2G22170	AT2G46430	AT5G25620	AT1G59780
AT2G22800	AT2G46440	AT5G27920	AT1G59880
AT2G22980	at2g46685	AT5G38340	AT1G59980
AT2G23180	AT3G02775	AT5G41370	AT1G59990
AT2G23790	AT3G03285	AT5G42000	AT1G60190
AT2G24600	AT3G03840	AT5G42480	AT1G60230
AT2G25090	AT3G03850	AT5G43600	AT1G60505
AT2G26020	AT3G04210	AT5G44240	AT1G60680
AT2G26250	AT3G04300	AT5G44330	AT1G60700
AT2G26440	AT3G05485	AT5G45790	AT1G61360
AT2G27210	AT3G06880	AT5G46490	AT1G61380
AT2G27402	AT3G06975	AT5G48420	AT1G61390
AT2G28560	AT3G07675	AT5G48655	AT1G61490
AT2G28630	AT3G07845	AT5G49220	AT1G61500
AT2G29080	AT3G10527	AT5G49500	AT1G61640
AT2G29120	AT3G12700	AT5G50175	AT1G61930
AT2G29290	AT3G13600	AT5G50920	AT1G62120
AT2G29300	AT3G13690	AT5G51400	AT1G62190
AT2G29310	AT3G13790	AT5G51540	AT1G62390
AT2G29320	AT3G13950	AT5G52020	AT1G62660
AT2G29330	AT3G14220	AT5G52530	AT1G62740
AT2G29340	AT3G14440	AT5G52630	AT1G62850
AT2G29350	AT3G16370	AT5G53400	AT1G62970
AT2G30090	AT3G17040	AT5G56520	AT1G63000
AT2G30120	AT3G17510	AT5G56900	AT1G63080
AT2G30420	AT3G17520	AT5G56975	AT1G63150
AT2G32540	at3g18217	AT5G57035	AT1G63170
AT2G32680	AT3G18940	AT5G57570	AT1G63340
AT2G35070	AT3G22120	AT5G58005	AT1G63350
AT2G35765	AT3G23050	AT5G58750	AT1G63700
AT2G35830	AT3G23450	AT5G60800	AT1G63850
AT2G36030	AT3G23460	AT5G62140	AT1G63900
AT2G36380	AT3G24300	AT5G63540	AT1G64040
AT2G36770	AT3G24420	AT5G65535	AT1G64130
AT2G36790	AT3G26210	AT5G65870	AT1G64440
AT2G36792	AT3G26220		AT1G64600
AT2G36800	AT3G26280		AT1G64960
AT2G37030	AT3G26300		AT1G65060
AT2G37540	AT3G26310		AT1G65080
AT2G37770	AT3G26320		AT1G65090
AT2G38180	AT3G27510		AT1G65180
AT2G39010	AT3G27770		AT1G65190
AT2G39200	AT3G27920		AT1G65370
AT2G39730	AT3G28170		AT1G65580
AT2G40250	AT3G28200		AT1G65660
AT2G40430	AT3G28270		AT1G65850
AT2G40435	AT3G28345		AT1G66260
AT2G41178	AT3G29034		AT1G66520
AT2G41200	AT3G32980		AT1G66650
AT2G42600	AT3G42570		AT1G66670
AT2G43010	AT3G43720		AT1G66730
AT2G43120	AT3G43850		AT1G67110
AT2G43535	AT3G44980		AT1G67670
AT2G43820	AT3G45130		AT1G67920
AT2G44230	AT3G45140		AT1G68160
AT2G44290	AT3G45290		AT1G68725
AT2G45160	AT3G45430		AT1G68825
AT2G45190	AT3G45730		AT1G68905
AT2G45970	AT3G46330		AT1G69020
AT2G46440	AT3G46370		AT1G69070
AT3G03655	AT3G46380		AT1G69350
AT3G03685	AT3G47600		AT1G70110
AT3G03840	AT3G47750		AT1G70300
AT3G03850	AT3G48460		AT1G70400
AT3G04210	AT3G49115		AT1G70720
AT3G05980	AT3G50140		AT1G70730
AT3G06060	AT3G50190		AT1G71400
AT3G07045	AT3G50350		AT1G71490
AT3G07845	AT3G50470		AT1G72280
AT3G08200	AT3G50480		AT1G72300
AT3G08265	AT3G50740		AT1G73240
AT3G09065	AT3G51060		AT1G73380
AT3G09105	AT3G54270		AT1G73450
AT3G10520	AT3G55710		AT1G73920
AT3G10525	AT3G55740		AT1G73970
AT3G13790	AT3G56060		AT1G74120
AT3G13800	AT3G57640		AT1G74460
AT3G15830	AT3G60220		AT1G74480
AT3G16030	AT3G61160		AT1G75100
AT3G17040	AT3G61280		AT1G77140
AT3G17070	AT4G00170		AT1G79730
AT3G17510	AT4G00860		AT1G80010
AT3G17520	AT4G01520		AT2G01180
AT3G18010	AT4G01690		AT2G01200
AT3G18940	AT4G01720		AT2G01320
AT3G18950	AT4G01750		AT2G01390
AT3G21670	AT4G03450		AT2G01818
AT3G21780	AT4G04115		AT2G02148
AT3G21870	AT4G04450		AT2G02150
AT3G22120	AT4G04580		AT2G02170
AT3G22142	AT4G04890		AT2G02470
AT3G22235	AT4G05475		AT2G02810
AT3G23050	AT4G05590		AT2G03140
AT3G23230	AT4G06115		AT2G03380
AT3G23410	AT4G06145		AT2G03390
AT3G23450	AT4G06534		AT2G04040
AT3G23460	AT4G08039		AT2G04255
AT3G24420	AT4G08570		AT2G04285
AT3G25540	AT4G08870		AT2G04485
AT3G25670	AT4G09340		AT2G04621
AT3G25770	AT4G09420		AT2G04755
AT3G26220	AT4G09960		AT2G04805
AT3G26230	AT4G11330		AT2G04852
AT3G26235	AT4G11470		AT2G05180
AT3G26280	AT4G12470		AT2G05220
AT3G26300	AT4G12530		AT2G05230
AT3G26310	AT4G13190		AT2G05320
AT3G26320	AT4G13490		AT2G05330
AT3G26445	AT4G13890		AT2G05720
AT3G26590	AT4G14365		AT2G05920
AT3G26742	AT4G15280		AT2G05990
AT3G27220	AT4G15390		AT2G06200
AT3G27490	AT4G15400		AT2G06475
AT3G27510	AT4G15480		AT2G07175
AT3G27860	AT4G15490		AT2G07950
AT3G28130	AT4G16740		AT2G07965
AT3G28200	AT4G16880		AT2G08020
AT3G28220	AT4G17243		AT2G08130
AT3G28270	AT4G18540		AT2G09225
AT3G28922	AT4G21210		AT2G13290
AT3G29034	AT4G21750		AT2G13360
AT3G29638	AT4G21850		AT2G13440
AT3G30165	AT4G23210		AT2G13600
AT3G32980	AT4G23230		AT2G13610
AT3G42570	AT4G23300		AT2G13650
AT3G43720	AT4G23600		AT2G13690
AT3G43850	AT4G23870		AT2G13800
AT3G44560	AT4G23880		AT2G13965
AT3G44610	AT4G25433		AT2G14210
AT3G44860	AT4G25940		AT2G14800
AT3G45140	AT4G26530		AT2G15555
AT3G45290	AT4G28040		AT2G15560
AT3G45710	AT4G30180		AT2G15620
AT3G46370	AT4G30610		AT2G15680
AT3G46440	AT4G32300		AT2G15820
AT3G47340	AT4G34250		AT2G16250
AT3G47600	AT4G36220		AT2G16390
AT3G48450	AT4G37390		AT2G16400
AT3G49115	AT4G37770		AT2G16440
AT3G50260	AT4G37980		AT2G16780
AT3G50350	AT4G38770		AT2G17080
AT3G50470	AT4G40100		AT2G17110
AT3G50480	AT5G03160		AT2G17150
AT3G50740	AT5G03975		AT2G17470
AT3G50760	AT5G04270		AT2G17670
AT3G50840	AT5G04390		AT2G17760
AT3G51060	AT5G05475		AT2G17800
AT3G51325	AT5G05625		AT2G17840
at3g51375	AT5G05690		AT2G18230
AT3G51750	AT5G06085		AT2G18330
AT3G53280	AT5G07035		AT2G18510
AT3G54820	AT5G08150		AT2G18760
AT3G54830	AT5G13170		AT2G19120
AT3G55140	AT5G13320		AT2G19170
AT3G55240	AT5G13400		AT2G19230
AT3G55740	AT5G14700		AT2G19720
AT3G56060	AT5G15160		AT2G19770
AT3G57020	AT5G15240		AT2G19940
AT4G01460	AT5G15310		AT2G20270
AT4G01720	AT5G18020		AT2G20300
AT4G01750	AT5G18030		AT2G20400
AT4G01950	AT5G18060		AT2G20570
AT4G03450	AT5G18260		AT2G20635
AT4G03935	AT5G19250		AT2G20660
AT4G04330	AT5G20270		AT2G20760
AT4G04570	AT5G22260		AT2G20840
AT4G04580	AT5G22270		AT2G21080
AT4G04745	AT5G24150		AT2G21260
AT4G04890	AT5G24155		AT2G21400
AT4G04900	AT5G24215		AT2G21420
AT4G04995	AT5G24520		AT2G21800
AT4G05095	AT5G25140		AT2G21810
AT4G05100	AT5G26010		AT2G22140
AT4G08039	AT5G26230		AT2G23080
AT4G08470	AT5G27920		AT2G23100
AT4G08570	AT5G28020		AT2G23140
AT4G08870	AT5G35370		AT2G23210
AT4G09265	AT5G35375		AT2G23321
AT4G09420	AT5G35870		AT2G23945
AT4G09765	AT5G36160		AT2G24020
AT4G10310	AT5G36870		AT2G24310
AT4G10770	AT5G37960		AT2G24520
AT4G11230	AT5G38100		AT2G24630
AT4G11930	AT5G38120		AT2G24650
AT4G12470	AT5G39010		AT2G24683
AT4G12485	AT5G39030		AT2G24755
AT4G12530	AT5G39610		AT2G24960
AT4G12543	AT5G41050		AT2G24970
AT4G13260	AT5G41310		AT2G25055
at4g13494	AT5G41890		AT2G25140
AT4G13495	AT5G42250		AT2G25180
AT4G13840	AT5G43401		AT2G25290
AT4G14400	AT5G44020		AT2G25610
AT4G14740	AT5G44260		AT2G25650
AT4G15396	AT5G44568		AT2G26070
AT4G15490	AT5G44820		AT2G26320
AT4G15500	AT5G45630		AT2G26340
AT4G15620	AT5G45960		AT2G26460
AT4G15630	AT5G48160		AT2G26800
AT4G15980	AT5G48430		AT2G27060
AT4G16190	AT5G49510		AT2G27090
AT4G16490	AT5G49690		AT2G27110
AT4G16670	AT5G50915		AT2G27285
AT4G16740	AT5G52830		AT2G27490
AT4G16880	AT5G53200		AT2G27510
AT4G16990	AT5G53500		AT2G27790
AT4G17245	AT5G54230		AT2G27970
AT4G17810	AT5G54585		AT2G28305
AT4G18210	AT5G57550		AT2G28440
AT4G18220	AT5G57780		AT2G28480
AT4G19030	AT5G57785		AT2G28960
AT4G19150	AT5G61610		AT2G29060
AT4G19520	AT5G62470		AT2G29100
AT4G19810	AT5G65510		AT2G29380
AT4G20260			AT2G29390
AT4G20450			AT2G29600
AT4G21750			AT2G29630
AT4G21840			AT2G29710
AT4G22470			AT2G29720
AT4G22570			AT2G30105
AT4G23130			AT2G30500
AT4G23170			AT2G30780
AT4G23180			AT2G31610
AT4G23210			AT2G31730
AT4G23220			AT2G32080
AT4G23230			AT2G32300
AT4G23270			AT2G32390
AT4G23300			AT2G32415
AT4G23310			AT2G32500
AT4G23540			AT2G32810
AT4G23600			AT2G32960
AT4G23870			AT2G33260
AT4G23880			AT2G33330
AT4G23990			AT2G33490
AT4G25830			AT2G34310
AT4G26200			AT2G34510
AT4G26530			AT2G34720
AT4G28790			AT2G34870
AT4G30190			AT2G34930
AT4G30200			AT2G35035
AT4G30270			AT2G35060
AT4G30280			AT2G35100
AT4G30610			AT2G35110
AT4G32340			AT2G35155
AT4G32650			AT2G35230
AT4G33050			AT2G35510
AT4G34250			AT2G35935
AT4G35110			AT2G36792
AT4G36250			AT2G36970
AT4G36370			AT2G37070
AT4G36500			AT2G37220
AT4G37380			AT2G37230
AT4G37590			AT2G37650
AT4G37770			AT2G37920
AT4G37980			AT2G38110
AT4G38770			AT2G38152
AT5G00935			AT2G38230
AT5G01740			AT2G39782
AT5G02180			AT2G40550
AT5G02835			AT2G42300
AT5G03075			AT2G42590
AT5G04270			AT2G42955
at5g04275			AT2G46390
AT5G04390			AT2G46610
AT5G04470			AT3G04000
AT5G04920			AT3G04135
AT5G05300			AT3G04615
AT5G05330			AT3G05445
AT5G05625			AT3G06425
AT5G05690			AT3G07290
AT5G05700			AT3G07805
AT5G06255			AT3G08170
AT5G06270			AT3G08345
AT5G07925			AT3G08640
AT5G08125			AT3G09030
AT5G08225			AT3G09055
AT5G08645			AT3G13800
AT5G08735			AT3G13910
AT5G11600			AT3G14600
AT5G13170			AT3G14730
AT5G14700			AT3G18760
AT5G15175			AT3G19010
AT5G15310			AT3G19510
AT5G17860			AT3G20430
AT5G18020			AT3G20550
AT5G18030			AT3G21060
AT5G18080			AT3G21215
AT5G19730			AT3G21240
AT5G20050			AT3G21390
AT5G22270			AT3G21420
AT5G22500			AT3G22170
AT5G24150			AT3G22380
AT5G24155			AT3G22436
AT5G24160			AT3G22480
AT5G24200			AT3G22540
AT5G24210			AT3G23070
AT5G24530			AT3G23600
AT5G25130			AT3G23660
AT5G25140			AT3G24170
AT5G25190			AT3G24315
AT5G25440			AT3G24530
AT5G25610			AT3G24605
AT5G26010			AT3G24660
AT5G26040			AT3G24730
AT5G26230			AT3G25013
AT5G26290			AT3G25110
AT5G26320			AT3G25500
AT5G27920			AT3G25840
AT5G28020			AT3G26237
AT5G28300			AT3G26240
AT5G28640			AT3G26355
AT5G35338			AT3G26550
AT5G35375			AT3G26650
AT5G35390			AT3G26782
AT5G36910			AT3G26840
AT5G36920			AT3G27220
AT5G37410			AT3G27420
AT5G37720			AT3G27550
AT5G38100			AT3G27680
AT5G38344			AT3G27700
AT5G38780			AT3G27884
AT5G38790			AT3G27900
AT5G38970			AT3G28370
AT5G39030			AT3G28420
AT5G39610			AT3G28540
AT5G40340			AT3G28550
AT5G40770			AT3G28620
AT5G40780			AT3G28630
AT5G41740			AT3G28860
AT5G41761			AT3G28880
AT5G41810			AT3G28960
AT5G41820			AT3G29020
AT5G42250			AT3G29160
AT5G42530			AT3G29180
AT5G43290			AT3G29230
AT5G43580			AT3G29400
AT5G43870			AT3G29770
AT5G44020			AT3G30300
AT5G44140			AT3G30730
AT5G44260			AT3G32930
AT5G44380			AT3G42170
AT5G44420			AT3G42180
AT5G44575			AT3G43700
AT5G44870			AT3G43950
AT5G45350			AT3G44150
AT5G45840			AT3G44200
AT5G45950			AT3G44340
AT5G45960			AT3G44530
AT5G46490			AT3G44680
AT5G46830			AT3G45060
AT5G49330			AT3G45390
AT5G49510			AT3G45430
AT5G49730			AT3G45820
AT5G50915			AT3G46330
AT5G50950			AT3G46380
AT5G51750			AT3G46520
AT5G52770			AT3G46730
AT5G52890			AT3G46790
AT5G53200			AT3G46940
AT5G54585			AT3G47110
AT5G54610			AT3G47400
AT5G56075			AT3G47420
AT5G56230			AT3G47460
AT5G56860			AT3G47660
AT5G56980			AT3G47700
AT5G57700			AT3G47790
AT5G57710			AT3G48150
AT5G57785			AT3G48450
AT5G57790			AT3G48475
AT5G61560			AT3G48730
AT5G62280			AT3G48780
AT5G62470			AT3G48800
AT5G64770			AT3G49250
AT5G65730			AT3G49668
AT5G67280			AT3G49760
AT5G67390			AT3G50610
			AT3G50960
			AT3G51000
			AT3G51310
			AT3G52220
			AT3G52260
			AT3G52660
			AT3G55710
			AT3G56150
			AT3G56650
			AT3G57490
			AT3G57700
			AT3G58060
			AT3G58420
			AT3G58450
			AT3G58570
			AT3G58910
			AT3G58930
			AT3G58980
			AT3G59160
			AT3G59295
			AT3G60370
			AT3G61950
			AT3G61980
			AT3G62720
			AT3G63220
			AT4G00110
			AT4G01280
			AT4G01540
			AT4G02405
			AT4G03000
			AT4G03120
			AT4G03130
			AT4G03380
			AT4G03505
			AT4G03595
			AT4G04055
			AT4G04435
			AT4G04455
			AT4G04614
			AT4G04700
			AT4G04930
			AT4G05030
			AT4G05040
			AT4G05390
			AT4G05430
			AT4G05755
			AT4G05810
			AT4G06175
			AT4G06265
			AT4G06990
			AT4G07130
			AT4G07285
			AT4G07410
			AT4G07975
			AT4G08210
			AT4G08470
			AT4G08790
			AT4G08867
			AT4G08920
			AT4G09030
			AT4G09685
			AT4G09980
			AT4G10120
			AT4G10540
			AT4G10550
	AT1G61110		AT4G10560
	AT1G09587		AT4G10590
	AT5G13320		AT4G10710
	AT1G53620		AT4G10770
	AT2G05518		AT4G10895
	AT1G44090		AT4G10930
	AT1G68560		AT4G11570
	AT1G12672		AT4G12240
	AT1G76990		AT4G12650
	AT1G65860		AT4G12700
	AT5G43401		AT4G13050
	AT5G36870		AT4G13420
	AT1G56510		AT4G13460
	AT4G06200		AT4G13640
	AT1G35330		AT4G13650
	AT1G48820		AT4G13750
	AT1G15270		AT4G13760
	AT5G24520		AT4G13940
	AT3G55130		AT4G13968
	AT3G27770		AT4G14301
	AT5G01955		AT4G14570
	AT5G54230		AT4G14660
	AT4G06145		AT4G14870
	AT2G27210		AT4G15030
	AT4G14465		AT4G15093
	AT5G65730		AT4G15233
	AT1G63245		AT4G15490
	AT3G23460		AT4G16110
	AT3G55734		AT4G16280
	AT1G63360		AT4G16480
			AT4G16700
			AT4G16957
			AT4G17718
			AT4G17740
			AT4G17890
			AT4G18130
			AT4G18580
			AT4G18823
			AT4G18840
			AT4G19191
			AT4G19450
			AT4G19865
			AT4G20350
			AT4G20440
			AT4G21705
			AT4G21950
			AT4G22475
			AT4G22530
			AT4G22970
			AT4G23130
			AT4G23450
			AT4G23710
			AT4G24380
			AT4G24630
			AT4G25110
			AT4G25440
			AT4G25660
			AT4G25680
			AT4G26120
			AT4G27565
			AT4G28010
			AT4G28910
			AT4G29250
			AT4G29390
			AT4G29560
			AT4G30000
			AT4G30570
			AT4G31000
			AT4G32765
			AT4G32870
			AT4G34730
			AT4G36370
			AT4G40085
			AT5G00750
			AT5G01215
			AT5G01390
			AT5G02515
			AT5G03255
			AT5G03635
			AT5G03695
			AT5G04005
			AT5G04060
			AT5G04175
			AT5G04290
			AT5G04540
			AT5G04600
			AT5G04980
			AT5G05235
			AT5G06270
			AT5G06715
			AT5G06775
			AT5G07130
			AT5G07340
			AT5G07515
			AT5G07525
			AT5G07565
			AT5G07590
			AT5G07960
			AT5G07985
			AT5G08270
			AT5G09320
			AT5G09350
			AT5G10460
			AT5G10840
			AT5G13050
			AT5G14160
			AT5G14530
			AT5G15010
			AT5G15860
			AT5G16970
			AT5G17690
			AT5G18570
			AT5G19020
			AT5G19570
			AT5G19580
			AT5G19730
			AT5G20270
			AT5G20640
			AT5G20680
			AT5G22480
			AT5G22840
			AT5G23050
			AT5G23160
			AT5G23440
			AT5G23610
			AT5G23670
			AT5G23710
			AT5G23950
			AT5G24020
			AT5G24800
			AT5G25150
			AT5G25475
			AT5G25480
			AT5G25530
			AT5G26160
			AT5G26190
			AT5G26594
			AT5G26865
			AT5G27100
			AT5G27120
			AT5G27310
			AT5G27560
			AT5G27630
			AT5G27640
			AT5G27893
			AT5G27920
			AT5G28010
			AT5G28060
			AT5G28150
			AT5G28288
			AT5G28630
			AT5G29000
			AT5G34850
			AT5G34930
			AT5G35080
			AT5G35160
			AT5G35460
			AT5G35530
			AT5G35560
			AT5G35680
			AT5G35700
			AT5G35753
			AT5G35870
			AT5G35927
			AT5G36200
			AT5G36890
			AT5G36910
			AT5G36950
			AT5G37450
			AT5G37460
			AT5G37510
			AT5G37890
			AT5G38240
			AT5G38865
			AT5G38990
			AT5G39030
			AT5G39350
			AT5G39500
			AT5G40070
			AT5G40090
			AT5G40200
			AT5G40280
			AT5G40490
			AT5G40855
			AT5G40910
			AT5G41170
			AT5G41390
			AT5G41520
			AT5G41680
			AT5G41750
			AT5G42130
			AT5G42270
			AT5G42370
			AT5G42480
			AT5G42567
			AT5G42750
			AT5G42870
			AT5G43030
			AT5G43080
			AT5G43100
			AT5G43211
			AT5G43300
			AT5G43660
			AT5G43740
			AT5G44080
			AT5G44230
			AT5G44260
			AT5G44440
			AT5G44790
			AT5G45180
			AT5G45250
			AT5G45260
			AT5G45300
			AT5G45460
			AT5G45472
			AT5G45490
			AT5G45560
			AT5G46070
			AT5G46270
			AT5G46640
			AT5G46795
			AT5G47210
			AT5G47430
			AT5G47500
			AT5G47750
			AT5G48150
			AT5G48420
			AT5G48530
			AT5G48770
			AT5G48775
			AT5G49170
			AT5G49190
			AT5G49220
			AT5G49305
			AT5G49350
			AT5G49550
			AT5G49650
			AT5G49720
			AT5G49770
			AT5G49850
			AT5G49890
			AT5G49920
			AT5G49945
			AT5G49970
			AT5G49980
			AT5G50175
			AT5G50220
			AT5G50240
			AT5G50280
			AT5G50320
			AT5G50460
			AT5G50915
			AT5G50920
			AT5G51020
			AT5G51770
			AT5G51970
			AT5G52280
			AT5G52290
			AT5G52530
			AT5G52780
			AT5G52790
			AT5G53070
			AT5G53320
			AT5G53470
			AT5G53560
			AT5G53810
			AT5G53895
			AT5G54080
			AT5G56350
			AT5G56620
			AT5G56880
			AT5G57950
			AT5G58100
			AT5G58150
			AT5G58220
			AT5G58800
			AT5G59420
			AT5G59650
			AT5G59670
			AT5G59690
			AT5G59980
			AT5G60180
			AT5G61790
			AT5G62020
			AT5G63850
			AT5G65550
			AT5G66010
			AT5G66020
			AT5G66100
