# Supplementary material for: OBERON3 and SUPPRESSOR OF MAX2 1-LIKE proteins form a regulatory module driving phloem development
Source: Nat Commun. 2023 Apr 14;14:2128. doi: 10.1038/s41467-023-37790-5 (PMC10104830; doi:10.1038/s41467-023-37790-5)
Supplement: Supplementary file 7 — Supplementary Data 4 [file 41467_2023_37790_MOESM7_ESM.xlsx]

## Sheet: smxl5;obe3 vs smxl5_up
PeakID	Chr	Start	End	Strand	Peak Score	Focus Ratio/Region Size	Annotation	Detailed Annotation	Distance to TSS	Nearest PromoterID	Entrez ID	Nearest Unigene	Nearest Refseq	Nearest Ensembl	Gene Name	Gene Alias	Gene Description	Gene Type
5-57380	5	23147980	23149947	+	1008.8	1967	promoter-TSS (AT5G57140.1)	promoter-TSS (AT5G57140.1)	-917	AT5G57140.1	835820	At.49181	NM_125096		PAP28	ATPAP28|MUL3.9|MUL3_9|PURPLE ACID PHOSPHATASE 28|purple acid phosphatase 28	purple acid phosphatase 28	protein-coding
1-48915	1	12985912	12987541	+	572.8	1629	promoter-TSS (AT1G06873.1)	promoter-TSS (AT1G06873.1)	-97	AT1G06873.1	28716572		NR_139159		U1.14p	-	ncRNA	ncRNA
2-30583	2	1966295	1967546	+	462.2	1251	exon (AT2G05380.1, exon 1 of 2)	exon (AT2G05380.1, exon 1 of 2)	104	AT2G05380.2	815086	At.22887	NM_126561		GRP3S	F16J10.7|F16J10_7|glycine-rich protein 3 short isoform	glycine-rich protein 3 short	protein-coding
2-37760	2	6533213	6534748	+	456.8	1535	exon (AT2G15080.1, exon 1 of 2)	exon (AT2G15080.1, exon 1 of 2)	293	AT2G15080.2	815997	At.40465	NM_127070		RLP19	AtRLP19|T15J14.12|T15J14_12|receptor like protein 19	receptor like protein 19	protein-coding
1-76250	1	19225481	19226658	+	438.6	1177	promoter-TSS (AT1G51805.1)	promoter-TSS (AT1G51805.1)	-272	AT1G51805.1	841607	At.22048	NM_104060		AT1G51805	F19C24.2|F19C24_2	Leucine-rich repeat protein kinase family protein	protein-coding
5-37663	5	15859702	15861110	+	399	1408	promoter-TSS (AT5G39610.1)	promoter-TSS (AT5G39610.1)	-495	AT5G39610.1	833957	At.24490	NM_123323		NAC6	ANAC092|ATNAC2|ATNAC6|Arabidopsis NAC domain containing protein 92|MIJ24.11|MIJ24_11|NAC domain containing protein 2|NAC domain containing protein 6|NAC domain containing protein 2|NAC domain containing protein 6|NAC2|ORE1|ORESARA 1	NAC domain containing protein 6	protein-coding
3-42923	3	9595142	9596415	+	397.2	1273	promoter-TSS (AT3G26210.1)	promoter-TSS (AT3G26210.1)	-495	AT3G26210.1	822222	At.37251	NM_113528		CYP71B23	''cytochrome P450|cytochrome P450|family 71|polypeptide 23|polypeptide 23''|subfamily B	cytochrome P450, family 71, subfamily B, polypeptide 23	protein-coding
4-38074	4	918696	919938	+	355.3	1242	Intergenic	Intergenic	-2130	AT4G02080.1	827368	At.24077	NM_116440		SAR2	ASAR1|ATSAR2|ATSARA1C|T10M13.9|T10M13_9|secretion-associated RAS super family 2	secretion-associated RAS super family 2	protein-coding
2-55336	2	6520536	6521706	+	325.6	1170	exon (AT2G15050.2, exon 2 of 2)	exon (AT2G15050.2, exon 2 of 2)	2372	AT2G15050.2	815994	At.13389	NM_201737		LTP	LTP7|T15J14.9|T15J14_9|lipid transfer protein|lipid transfer protein 7	lipid transfer protein	protein-coding
1-51188	1	20205999	20207097	+	323.3	1098	promoter-TSS (AT1G54120.1)	promoter-TSS (AT1G54120.1)	-382	AT1G54120.1	841852	At.11115	NM_104290		AT1G54120	F15I1.22|F15I1_22	hypothetical protein	protein-coding
2-41861	2	10672542	10673631	+	312.4	1089	promoter-TSS (AT2G25090.1)	promoter-TSS (AT2G25090.1)	-194	AT2G25090.1	817047	At.14651	NM_128066		CIPK16	AtCIPK16|CBL-interacting protein kinase 16|F13D4.161|F13D4_161|SNF1-RELATED PROTEIN KINASE 3.18|SnRK3.18	CBL-interacting protein kinase 16	protein-coding
5-57894	5	10295041	10296049	+	309.4	1008	promoter-TSS (AT5G28300.1)	promoter-TSS (AT5G28300.1)	-262	AT5G28300.1	832914	At.19292	NM_122713		AT5G28300	AtGT2L|GT-2Like protein|GT2L|T8M17.70|T8M17_70	Duplicated homeodomain-like superfamily protein	protein-coding
2-52172	2	6523545	6524379	+	289.8	834	Intergenic	Intergenic	5213	AT2G15050.2	815994	At.13389	NM_201737		LTP	LTP7|T15J14.9|T15J14_9|lipid transfer protein|lipid transfer protein 7	lipid transfer protein	protein-coding
5-60811	5	8216625	8217651	+	287.5	1026	promoter-TSS (AT5G24210.3)	promoter-TSS (AT5G24210.3)	-53	AT5G24210.1	832488	At.28489	NM_122327		AT5G24210	MOP9.2|MOP9_2	alpha/beta-Hydrolases superfamily protein	protein-coding
5-45654	5	9646455	9647477	+	276.1	1022	Intergenic	Intergenic	-1542	AT5G27350.1	832794	At.21762	NM_122617		SFP1	F21A20.60|F21A20_60	Major facilitator superfamily protein	protein-coding
3-51855	3	5996402	5997354	+	261.7	952	Intergenic	Intergenic	3569	AT3G17520.1	821017	At.52	NM_112632		AT3G17520	-	Late embryogenesis abundant protein (LEA) family protein	protein-coding
1-94601	1	8541652	8542526	+	247.4	874	promoter-TSS (AT1G24147.1)	promoter-TSS (AT1G24147.1)	-123	AT1G24147.1	5007719	At.68376	NM_001084124		AT1G24147	-	transmembrane protein	protein-coding
2-47146	2	12593309	12594408	+	244.1	1099	promoter-TSS (AT2G29330.1)	promoter-TSS (AT2G29330.1)	-678	AT2G29330.1	817482	At.38489	NM_128487		TRI	F16P2.29|F16P2_29|tropinone reductase	tropinone reductase	protein-coding
3-51147	3	8864841	8865910	+	236.5	1069	promoter-TSS (AT3G24420.1)	promoter-TSS (AT3G24420.1)	-136	AT3G24420.1	822032	At.37532	NM_113349		AT3G24420	-	alpha/beta-Hydrolases superfamily protein	protein-coding
4-43442	4	727395	728190	+	235	795	Intergenic	Intergenic	-2071	AT4G01690.1	827991	At.19758	NM_116399		PPOX	HEMG1|PPO1|PROTOPORPHYRINOGEN OXIDASE	Flavin containing amine oxidoreductase family	protein-coding
5-66514	5	16894322	16895311	+	234.3	989	intron (AT5G42250.1, intron 2 of 8)	intron (AT5G42250.1, intron 2 of 8)	967	AT5G42250.1	834230	At.43887	NM_123590		AT5G42250	K5J14.6|K5J14_6	Zinc-binding alcohol dehydrogenase family protein	protein-coding
5-64086	5	13559690	13560467	+	232	777	Intergenic	Intergenic	-9954	AT5G35338.2	833492		NM_203122		MBD12	methyl-CPG-binding domain 12	methyl-CPG-binding domain 12	protein-coding
1-84832	1	19443013	19443801	+	229.9	788	exon (AT1G52200.2, exon 1 of 3)	exon (AT1G52200.2, exon 1 of 3)	217	AT1G52200.1	841650	At.37647	NM_104100		AT1G52200	F9I5.19|F9I5_19	PLAC8 family protein	protein-coding
2-52087	2	1393096	1393848	+	229.2	752	Intergenic	Intergenic	8034	AT2G04115.1	10723062		NM_001202580		AT2G04115	-	Plant self-incompatibility protein S1 family	protein-coding
1-77302	1	10305192	10305934	+	226.9	742	promoter-TSS (AT1G29440.1)	promoter-TSS (AT1G29440.1)	-455	AT1G29440.1	839820	At.65043	NM_102684		SAUR63	F15D2.3|F15D2_3|SMALL AUXIN UP RNA 63	SAUR-like auxin-responsive protein family	protein-coding
5-70229	5	17711110	17712140	+	226.4	1030	promoter-TSS (AT5G44020.1)	promoter-TSS (AT5G44020.1)	-578	AT5G44020.1	834425	At.25449	NM_123769		AT5G44020	MRH10.13|MRH10_13	HAD superfamily, subfamily IIIB acid phosphatase	protein-coding
1-71033	1	10897333	10898131	+	216.2	798	promoter-TSS (AT1G30720.1)	promoter-TSS (AT1G30720.1)	-193	AT1G30720.1	839952	At.17080	NM_102808		AT1G30720	T5I8.17|T5I8_17	FAD-binding Berberine family protein	protein-coding
5-36198	5	17466657	17467222	+	215.5	565	TTS (AT5G43480.1)	TTS (AT5G43480.1)	180	AT5G43470.1	834367	At.47555	NM_123713		RPP8	DISEASE RESISTANCE PROTEIN RPP8|HRT|HYPERSENSITIVE RESPONSE TO TCV|MWF20.19|MWF20_19|RCY1|RECOGNITION OF PERONOSPORA PARASITICA 8|RESISTANT TO CMV(Y) 1	Disease resistance protein (CC-NBS-LRR class) family	protein-coding
3-56870	3	18898536	18899427	+	214.5	891	promoter-TSS (AT3G50840.1)	promoter-TSS (AT3G50840.1)	-301	AT3G50840.1	824248	At.35448	NM_114944		AT3G50840	-	Phototropic-responsive NPH3 family protein	protein-coding
4-34428	4	12181109	12181973	+	214.2	864	promoter-TSS (AT4G23300.1)	promoter-TSS (AT4G23300.1)	-84	AT4G23300.1	828429	At.32446	NM_118459		CRK22	F21P8.190|F21P8_190|cysteine-rich RLK (RECEPTOR-like protein kinase) 22	cysteine-rich RLK (RECEPTOR-like protein kinase) 22	protein-coding
1-79019	1	19211729	19212540	+	211.4	811	promoter-TSS (AT1G51790.1)	promoter-TSS (AT1G51790.1)	-163	AT1G51790.1	841605	At.37749	NM_001333501		AT1G51790	F19C24.24|F19C24_24	Leucine-rich repeat protein kinase family protein	protein-coding
5-67951	5	21733528	21734195	+	207.6	667	Intergenic	Intergenic	-4448	AT5G53500.1	835432	At.29552	NM_124730		AT5G53500	MNC6.4|MNC6_4	Transducin/WD40 repeat-like superfamily protein	protein-coding
3-42297	3	9631924	9632649	+	207.1	725	promoter-TSS (AT3G26280.1)	promoter-TSS (AT3G26280.1)	-141	AT3G26280.2	822231	At.336	NM_113535		CYP71B4	''cytochrome P450|CYTOCHROME P450 MONOOXYGENASE|cytochrome P450|family 71|polypeptide 4|polypeptide 4''|subfamily B	cytochrome P450, family 71, subfamily B, polypeptide 4	protein-coding
3-48102	3	18205730	18206346	+	197.7	616	TTS (AT3G49115.1)	TTS (AT3G49115.1)	263	AT3G49115.1	6240439	At.73586	NM_001125325		AT3G49115	-	hypothetical protein	protein-coding
3-56858	3	18731210	18732033	+	196.2	823	Intergenic	Intergenic	-1400	AT3G50480.2	824212	At.66512	NM_114908		HR4	homolog of RPW8 4	homolog of RPW8 4	protein-coding
1-84667	1	12474279	12474888	+	191.4	609	TTS (AT1G34245.1)	TTS (AT1G34245.1)	1715	AT1G34245.1	840324	At.39780	NM_103147		EPF2	EPIDERMAL PATTERNING FACTOR 2	Putative membrane lipoprotein	protein-coding
2-40611	2	14782178	14782851	+	190.6	673	promoter-TSS (AT2G35070.2)	promoter-TSS (AT2G35070.2)	-740	AT2G35070.1	818072	At.26145	NM_129059		AT2G35070	T4C15.27	transmembrane protein	protein-coding
1-76009	1	11226074	11226728	+	188.8	654	Intergenic	Intergenic	-3574	AT1G31350.2	840024	At.40363	NM_102874		KUF1	KAR-UP F-box 1|T19E23.14|T19E23_14	KAR-UP F-box 1	protein-coding
1-95631	1	25137772	25138483	+	188.1	711	promoter-TSS (AT1G08907.1)	promoter-TSS (AT1G08907.1)	-564	ENSRNA049757761-T1
3-40426	3	8196716	8197417	+	187	701	TTS (AT3G23050.1)	TTS (AT3G23050.1)	2355	AT3G23050.2	821879	At.22260	NM_113205		IAA7	AUXIN RESISTANT 2|AXR2|indole-3-acetic acid 7	indole-3-acetic acid 7	protein-coding
2-53048	2	504460	505061	+	185.5	601	promoter-TSS (AT2G02070.2)	promoter-TSS (AT2G02070.2)	-615	AT2G02070.1	814738	At.13356	NM_126268		IDD5	AtIDD5|F5O4.16|F5O4_16|indeterminate(ID)-domain 5	indeterminate(ID)-domain 5	protein-coding
4-49711	4	14824414	14825211	+	184.5	797	TTS (AT4G30280.1)	TTS (AT4G30280.1)	2399	AT4G30280.1	829151	At.27397	NM_119174		XTH18	ATXTH18|F17I23.380|F17I23_380|XYLOGLUCAN ENDOTRANSGLUCOSYLASE/HYDROLASE 18|xyloglucan endotransglucosylase/hydrolase 18	xyloglucan endotransglucosylase/hydrolase 18	protein-coding
1-66990	1	27136617	27137305	+	177.7	688	promoter-TSS (AT1G72130.3)	promoter-TSS (AT1G72130.3)	-141	AT1G72130.3	843544	At.35135	NM_105871		AT1G72130	F28P5.1|F28P5_1	Major facilitator superfamily protein	protein-coding
1-71488	1	24354473	24355108	+	177.1	635	promoter-TSS (AT1G65490.1)	promoter-TSS (AT1G65490.1)	19	AT1G65490.1	842861	At.35879	NM_105223		AT1G65490	F5I14.26	transmembrane protein	protein-coding
3-44132	3	7796945	7797453	+	176.4	508	promoter-TSS (AT3G22120.2)	promoter-TSS (AT3G22120.2)	-739	AT3G22120.2	821775	At.10710	NM_113109		CWLP	cell wall-plasma membrane linker protein	cell wall-plasma membrane linker protein	protein-coding
2-43079	2	6541599	6542344	+	173.3	745	promoter-TSS (AT2G15090.1)	promoter-TSS (AT2G15090.1)	-195	AT2G15090.1	815998	At.13393	NM_127071		KCS8	3-ketoacyl-CoA synthase 8|T15J14.13|T15J14_13	3-ketoacyl-CoA synthase 8	protein-coding
2-55495	2	9340163	9340870	+	172.6	707	promoter-TSS (AT2G21910.1)	promoter-TSS (AT2G21910.1)	-915	AT2G21910.1	816727		NM_127760		CYP96A5	''cytochrome P450|F7D8.23|F7D8_23|cytochrome P450|family 96|polypeptide 5|polypeptide 5''|subfamily A	cytochrome P450, family 96, subfamily A, polypeptide 5	protein-coding
2-49401	2	6506954	6507510	+	171.6	556	Intergenic	Intergenic	1583	AT2G06355.1	28717707		NR_140136		AT2G06355	-	ncRNA	ncRNA
2-48840	2	12596726	12597244	+	171.1	518	promoter-TSS (AT2G29340.3)	promoter-TSS (AT2G29340.3)	-33	AT2G29340.2	817483	At.12679	NM_128488		AT2G29340	F16P2.28|F16P2_28	NAD-dependent epimerase/dehydratase family protein	protein-coding
5-66740	5	21177420	21178129	+	168	709	intron (AT5G52120.1, intron 2 of 2)	intron (AT5G52120.1, intron 2 of 2)	2700	AT5G52120.1	835288	At.29636	NM_124591		PP2-A14	AtPP2-A14|MSG15.5|MSG15_5|phloem protein 2-A14	phloem protein 2-A14	protein-coding
1-81903	1	19261506	19262219	+	162.4	713	promoter-TSS (AT1G51860.2)	promoter-TSS (AT1G51860.2)	-68	AT1G51860.1	841613	At.52143	NM_104066		AT1G51860	T14L22.7|T14L22_7	Leucine-rich repeat protein kinase family protein	protein-coding
5-57736	5	5967832	5968448	+	160.4	616	promoter-TSS (AT5G18030.1)	promoter-TSS (AT5G18030.1)	-153	AT5G02865.1	28720505		NR_142634		AT5G02865	-	ncRNA	ncRNA
5-78529	5	15619457	15620087	+	159.1	630	promoter-TSS (AT5G39030.2)	promoter-TSS (AT5G39030.2)	-39	AT5G39030.1	833895	At.55240	NM_123265		AT5G39030	MXF12.40|MXF12_40	Protein kinase superfamily protein	protein-coding
2-53195	2	6512452	6513090	+	157.4	638	TTS (AT2G15042.1)	TTS (AT2G15042.1)	1930	AT2G15042.1	7922469	At.27735	NM_001335446		AT2G15042	-	Leucine-rich repeat (LRR) family protein	protein-coding
1-86525	1	21186908	21187423	+	155.8	515	intron (AT1G56550.2, intron 1 of 3)	intron (AT1G56550.2, intron 1 of 3)	1204	AT1G56550.1	842108	At.42755	NM_104532		RGXT3	F25P12.100|F25P12_100|RhamnoGalacturonan specific Xylosyltransferase 1|RhamnoGalacturonan specific Xylosyltransferase 3	RhamnoGalacturonan specific Xylosyltransferase 1	protein-coding
5-69226	5	22991856	22992402	+	155.3	546	promoter-TSS (AT5G56860.1)	promoter-TSS (AT5G56860.1)	-599	AT5G56860.1	835788	At.28597	NM_125069		GNC	GATA|GATA TRANSCRIPTION FACTOR 21|GATA21|MPI10.2|MPI10_2|carbon metabolism-involved|nitrate-inducible	GATA type zinc finger transcription factor family protein	protein-coding
2-52169	2	6493243	6493792	+	152.3	549	promoter-TSS (AT2G15020.1)	promoter-TSS (AT2G15020.1)	-5	AT2G15020.1	815991	At.40472	NM_127064		AT2G15020	T15J14.6|T15J14_6	hypothetical protein	protein-coding
3-42296	3	9597759	9598293	+	151.3	534	promoter-TSS (AT3G26220.1)	promoter-TSS (AT3G26220.1)	-99	AT3G26220.1	822223	At.19810	NM_113529		CYP71B3	''cytochrome P450|CYTOCHROME P450 MONOOXYGENASE|cytochrome P450|family 71|polypeptide 3|polypeptide 3''|subfamily B	cytochrome P450, family 71, subfamily B, polypeptide 3	protein-coding
1-77836	1	24217186	24217683	+	149.2	497	promoter-TSS (AT1G65190.1)	promoter-TSS (AT1G65190.1)	2	AT1G65190.1	842826	At.11162	NM_105192		AT1G65190	T23K8.10|T23K8_10	Protein kinase superfamily protein	protein-coding
3-39939	3	11270112	11270588	+	148.7	476	promoter-TSS (AT3G29360.1)	promoter-TSS (AT3G29360.1)	-994	AT3G29360.1	822594	At.22975	NM_113861		UGD2	UDP-glucose dehydrogenase 2	UDP-glucose 6-dehydrogenase family protein	protein-coding
3-55798	3	17203927	17204409	+	148.7	482	Intergenic	Intergenic	-2094	AT3G46700.1	823823	At.42959	NM_114537		AT3G46700	-	UDP-Glycosyltransferase superfamily protein	protein-coding
2-39662	2	7605092	7605730	+	147.7	638	TTS (AT2G06955.1)	TTS (AT2G06955.1)	959	AT2G06955.1	28717755		NR_140180		AT2G06955	-	ncRNA	ncRNA
3-50369	3	10898687	10899219	+	146.4	532	promoter-TSS (AT3G28890.2)	promoter-TSS (AT3G28890.2)	-53	AT3G28890.2	822523	At.42708	NM_113810		RLP43	AtRLP43|receptor like protein 43	receptor like protein 43	protein-coding
3-32649	3	11585300	11585917	+	145.7	617	TTS (AT3G05955.1)	TTS (AT3G05955.1)	940	AT3G05955.1	28718878		NR_141216		AT3G05955	-	ncRNA	ncRNA
3-66200	3	980471	981172	+	142.9	701	promoter-TSS (AT3G03830.1)	promoter-TSS (AT3G03830.1)	-251	AT3G03840.1	821121	At.40926	NM_111255		SAUR27	F20H23.14|F20H23_14|SMALL AUXIN UP RNA 27	SAUR-like auxin-responsive protein family	protein-coding
3-57885	3	18206441	18206901	+	141.4	460	promoter-TSS (AT3G49120.1)	promoter-TSS (AT3G49120.1)	896	AT3G49115.1	6240439	At.73586	NM_001125325		AT3G49115	-	hypothetical protein	protein-coding
5-58387	5	25531591	25532032	+	139.8	441	intron (AT5G63800.1, intron 1 of 15)	intron (AT5G63800.1, intron 1 of 15)	1756	AT5G63800.1	836500	At.21611	NM_125775		MUM2	BGAL6|MBK5.28|MBK5_28|MUCILAGE-MODIFIED 2|beta-galactosidase 6	Glycosyl hydrolase family 35 protein	protein-coding
3-48919	3	18732781	18733303	+	138.6	522	promoter-TSS (AT3G50480.1)	promoter-TSS (AT3G50480.1)	0	AT3G50480.1	824212	At.66512	NM_114908		HR4	homolog of RPW8 4	homolog of RPW8 4	protein-coding
3-52046	3	9599878	9600345	+	138.1	467	promoter-TSS (AT3G26230.1)	promoter-TSS (AT3G26230.1)	-123	AT3G26230.1	822224	At.37248	NM_113530		CYP71B24	''cytochrome P450|cytochrome P450|family 71|polypeptide 24|polypeptide 24''|subfamily B	cytochrome P450, family 71, subfamily B, polypeptide 24	protein-coding
4-45831	4	5650602	5651137	+	134	535	promoter-TSS (AT4G05615.1)	promoter-TSS (AT4G05615.1)	72	AT4G05615.1	28719647		NR_141882		AT4G05615	-	ncRNA	ncRNA
2-54154	2	1960168	1960823	+	133.5	655	TTS (AT2G05370.1)	TTS (AT2G05370.1)	930	AT2G05370.1	815085	At.41191	NM_126560		AT2G05370	F16J10.8|F16J10_8	RNA-dependent RNA polymerase-like protein	protein-coding
1-80527	1	21059473	21059943	+	133.5	470	promoter-TSS (AT1G08127.1)	promoter-TSS (AT1G08127.1)	-784	AT1G08127.1	28716782		NR_139377		AT1G08127	-	ncRNA	ncRNA
2-55401	2	7606382	7606897	+	132.2	515	promoter-TSS (AT2G17500.1)	promoter-TSS (AT2G17500.1)	-89	AT2G17500.2	816256	At.14584	NM_127304		AT2G17500	MJB20.6|MJB20_6|PILS5|PIN-LIKES 5	Auxin efflux carrier family protein	protein-coding
4-40720	4	4881330	4881854	+	131.5	524	Intergenic	Intergenic	4443	AT4G08039.1	3770167	At.63284	NM_001036515		AT4G08039	-	Defensin-like (DEFL) family protein	protein-coding
2-53609	2	12494976	12495563	+	127.4	587	intron (AT2G29090.3, intron 6 of 6)	intron (AT2G29090.3, intron 6 of 6)	-1940	AT2G29080.1	817456	At.24335	NM_179798		ftsh3	FTSH protease 3|T9I4.16|T9I4_16	FTSH protease 3	protein-coding
2-50242	2	1259457	1259891	+	126.1	434	promoter-TSS (AT2G03980.4)	promoter-TSS (AT2G03980.4)	347	AT2G03980.3	814924	At.42977	NM_126435		AT2G03980	F3C11.9|F3C11_9	GDSL-like Lipase/Acylhydrolase superfamily protein	protein-coding
1-54916	1	7701818	7702322	+	124.4	504	Intergenic	Intergenic	4128	AT1G21920.2	838794	At.21215	NM_102040		AT1G21920	T26F17.15|T26F17_15	Histone H3 K4-specific methyltransferase SET7/9 family protein	protein-coding
1-91606	1	21313726	21314220	+	123.3	494	Intergenic	Intergenic	-1054	AT1G57550.1	842130	At.52239	NM_104551		AT1G57550	F25P12.2|F25P12_2	Low temperature and salt responsive protein family	protein-coding
2-51615	2	12591809	12592243	+	122.6	434	promoter-TSS (AT2G29320.3)	promoter-TSS (AT2G29320.3)	-103	AT2G29320.2	817481	At.26424	NM_128486		AT2G29320	F16P2.30|F16P2_30	NAD(P)-binding Rossmann-fold superfamily protein	protein-coding
2-55180	2	496281	496829	+	122.3	548	intron (AT2G02060.3, intron 3 of 5)	intron (AT2G02060.3, intron 3 of 5)	510	AT2G02060.3	814737	At.41520	NM_126267		AT2G02060	F14H20.13	Homeodomain-like superfamily protein	protein-coding
5-65099	5	8175368	8175860	+	121.6	492	promoter-TSS (AT5G24150.2)	promoter-TSS (AT5G24150.2)	-89	AT5G24150.1	832480	At.411	NM_122320		SQP1	K12G2.2|K12G2_2|SQE5|SQUALENE MONOOXYGENASE 5	FAD/NAD(P)-binding oxidoreductase family protein	protein-coding
3-59063	3	20436838	20437392	+	119.5	554	promoter-TSS (AT3G55130.1)	promoter-TSS (AT3G55130.1)	-662	AT3G55130.1	824679	At.1136	NM_115371		ABCG19	ATP-binding cassette G19|ATWBC19|WBC19|white-brown complex homolog 19	white-brown complex homolog 19	protein-coding
2-37397	2	12515931	12516403	+	117.8	472	promoter-TSS (AT2G29120.1)	promoter-TSS (AT2G29120.1)	-124	AT2G08320.1	28717934		NR_140319		AT2G08320	-	ncRNA	ncRNA
5-55348	5	18372731	18373228	+	117.3	497	Intergenic	Intergenic	-1958	AT5G45340.1	834570	At.9625	NM_123902		CYP707A3	''cytochrome P450|K9E15.12|K9E15_12|cytochrome P450|family 707|polypeptide 3|polypeptide 3''|subfamily A	cytochrome P450, family 707, subfamily A, polypeptide 3	protein-coding
2-43973	2	12280619	12281090	+	117.3	471	Intergenic	Intergenic	-3437	AT2G28630.2	817412	At.26366	NM_128424		KCS12	3-ketoacyl-CoA synthase 12|T8O18.8|T8O18_8	3-ketoacyl-CoA synthase 12	protein-coding
2-45762	2	16290342	16290890	+	115.7	548	promoter-TSS (AT2G39010.1)	promoter-TSS (AT2G39010.1)	-664	AT2G39010.2	818487	At.13247	NM_129458		PIP2E	PIP2;6|PLASMA MEMBRANE INTRINSIC PROTEIN 2;6|T7F6.18|T7F6_18|plasma membrane intrinsic protein 2E	plasma membrane intrinsic protein 2E	protein-coding
2-53289	2	8088208	8088610	+	115.5	402	promoter-TSS (AT2G18650.1)	promoter-TSS (AT2G18650.1)	-107	AT2G18650.1	816380	At.66220	NM_127421		MEE16	MSF3.3|MSF3_3|maternal effect embryo arrest 16	RING/U-box superfamily protein	protein-coding
3-47973	3	11033345	11033786	+	115	441	promoter-TSS (AT3G29035.1)	promoter-TSS (AT3G29035.1)	-100	AT3G29035.1	822547	At.27282	NM_113825		NAC3	ANAC059|ATNAC3|Arabidopsis NAC domain containing protein 59|NAC domain containing protein 3|ORE1 SISTER1|ORS1	NAC domain containing protein 3	protein-coding
2-53170	2	5766620	5767141	+	113.4	521	Intergenic	Intergenic	-1537	AT2G13810.1	815864	At.26317	NM_126957		ALD1	AGD2-like defense response protein 1|AtALD1|EDTS5|F17L24.14|eds two suppressor 5	AGD2-like defense response protein 1	protein-coding
5-51702	5	13591191	13591545	+	113.2	354	promoter-TSS (AT5G35370.1)	promoter-TSS (AT5G35370.1)	-97	AT5G35370.1	833498	At.22848	NM_122928		AT5G35370	T26D22.12|T26D22_12	S-locus lectin protein kinase family protein	protein-coding
5-47922	5	16389547	16390030	+	112.9	483	TTS (AT5G06085.1)	TTS (AT5G06085.1)	1153	AT5G06085.1	28720780		NR_142890		AT5G06085	-	ncRNA	ncRNA
2-47097	2	11981418	11981797	+	112.7	379	Intergenic	Intergenic	-1604	AT2G28110.1	817357	At.38661	NM_179782		FRA8	F24D13.10|F24D13_10|FRAGILE FIBER 8|IRREGULAR XYLEM 7|IRX7	Exostosin family protein	protein-coding
5-63080	5	15200960	15201489	+	112.2	529	promoter-TSS (AT5G38100.3)	promoter-TSS (AT5G38100.3)	-27	AT5G38100.2	833790	At.30437	NM_123170		AT5G38100	F16F17.100|F16F17_100	S-adenosyl-L-methionine-dependent methyltransferases superfamily protein	protein-coding
2-37722	2	2032935	2033296	+	111.4	361	promoter-TSS (AT2G05540.1)	promoter-TSS (AT2G05540.1)	-39	AT2G05540.1	815103	At.203	NM_126577		AT2G05540	T20G20.11|T20G20_11	Glycine-rich protein family	protein-coding
4-32257	4	741417	741926	+	109.9	509	Intergenic	Intergenic	-3133	AT4G01720.1	828001	At.27833	NM_116402		WRKY47	AtWRKY47|T15B16.12|T15B16_12	WRKY family transcription factor	protein-coding
1-83665	1	24766808	24767312	+	109.1	504	Intergenic	Intergenic	3119	AT1G66390.1	842957	At.10924	NM_105310		MYB90	ATMYB90|PAP2|PRODUCTION OF ANTHOCYANIN PIGMENT 2|T27F4.14|T27F4_14|myb domain protein 90	myb domain protein 90	protein-coding
1-86523	1	21181090	21181600	+	107.4	510	promoter-TSS (AT1G56540.2)	promoter-TSS (AT1G56540.2)	-240	AT1G56540.2	842107	At.52233	NM_104531		AT1G56540	F25P12.101|F25P12_101	Disease resistance protein (TIR-NBS-LRR class) family	protein-coding
1-77638	1	20522293	20522759	+	107.4	466	Intergenic	Intergenic	-3128	AT1G55020.1	841944	At.19984	NM_104376		LOX1	ARABIDOPSIS LIPOXYGENASE 1|ATLOX1|LIPOXYGENASE|lipoxygenase 1	lipoxygenase 1	protein-coding
1-74406	1	5525175	5525530	+	106.8	355	promoter-TSS (AT1G16130.1)	promoter-TSS (AT1G16130.1)	59	AT1G16130.1	838182	At.41899	NM_101480		WAKL2	T24D18.21|T24D18_21|wall associated kinase-like 2	wall associated kinase-like 2	protein-coding
5-51197	5	22175282	22175653	+	105.6	371	promoter-TSS (AT5G54585.1)	promoter-TSS (AT5G54585.1)	6	AT5G54585.1	835547	At.27185	NM_148130		AT5G54585	-	hypothetical protein	protein-coding
5-58951	5	16578765	16579243	+	105.1	478	promoter-TSS (AT5G41410.1)	promoter-TSS (AT5G41410.1)	-932	AT5G41410.1	834143	At.24568	NM_123506		BEL1	BELL 1|MYC6.12|MYC6_12	POX (plant homeobox) family protein	protein-coding
5-58274	5	23187536	23187915	+	103.5	379	promoter-TSS (AT5G57220.1)	promoter-TSS (AT5G57220.1)	-115	AT5G57220.1	835828	At.28563	NM_125104		CYP81F2	''cytochrome P450|MJB24.3|MJB24_3|cytochrome P450|family 81|polypeptide 2|polypeptide 2''|subfamily F	cytochrome P450, family 81, subfamily F, polypeptide 2	protein-coding
5-50307	5	19280126	19280426	+	102	300	promoter-TSS (AT5G47520.1)	promoter-TSS (AT5G47520.1)	-529	AT5G47520.1	834802	At.29886	NM_124125		RABA5a	AtRABA5a|MNJ7.11|MNJ7_11|RAB GTPase homolog A5A	RAB GTPase homolog A5A	protein-coding
1-60967	1	2622508	2622967	+	101	459	intron (AT1G08320.2, intron 10 of 11)	intron (AT1G08320.2, intron 10 of 11)	-1192	AT1G08315.1	837352	At.42266	NM_179282		AT1G08315	-	ARM repeat superfamily protein	protein-coding
2-37673	2	505143	505574	+	100.8	431	promoter-TSS (AT2G02070.2)	promoter-TSS (AT2G02070.2)	-17	AT2G02070.1	814738	At.13356	NM_126268		IDD5	AtIDD5|F5O4.16|F5O4_16|indeterminate(ID)-domain 5	indeterminate(ID)-domain 5	protein-coding
5-73210	5	22175954	22176441	+	100	487	intron (AT5G54585.1, intron 1 of 1)	intron (AT5G54585.1, intron 1 of 1)	736	AT5G54585.1	835547	At.27185	NM_148130		AT5G54585	-	hypothetical protein	protein-coding
1-73882	1	24569659	24570125	+	99.5	466	promoter-TSS (AT1G65985.2)	promoter-TSS (AT1G65985.2)	-926	AT1G65985.2	842911	At.28047	NM_148629		AT1G65985	-	transmembrane protein, putative (DUF247)	protein-coding
1-46673	1	7920387	7920768	+	99	381	intron (AT1G22430.2, intron 5 of 8)	intron (AT1G22430.2, intron 5 of 8)	1405	AT1G22430.2	838849	At.41602	NM_102092		AT1G22430	F12K8.22|F12K8_22	GroES-like zinc-binding dehydrogenase family protein	protein-coding
5-45215	5	23003881	23004223	+	99	342	exon (AT5G56870.1, exon 1 of 17)	exon (AT5G56870.1, exon 1 of 17)	143	AT5G56870.1	835789	At.21539	NM_125070		BGAL4	MPI10.3|MPI10_3|beta-galactosidase 4	beta-galactosidase 4	protein-coding
3-52263	3	18611161	18611572	+	97.2	411	promoter-TSS (AT3G50190.2)	promoter-TSS (AT3G50190.2)	-103	AT3G50190.4	824181	At.53870	NM_114879		AT3G50190	-	transmembrane protein, putative (DUF247)	protein-coding
3-39402	3	15618012	15618408	+	96.2	396	promoter-TSS (AT3G43720.1)	promoter-TSS (AT3G43720.1)	-901	AT3G43720.1	823481	At.4842	NM_114240		LTPG2	glycosylphosphatidylinositol-anchored lipid protein transfer 2	Bifunctional inhibitor/lipid-transfer protein/seed storage 2S albumin superfamily protein	protein-coding
5-77228	5	17906713	17907131	+	95.9	418	TTS (AT5G44420.1)	TTS (AT5G44420.1)	716	AT5G44420.1	834469	At.27168	NM_123809		PDF1.2	LCR77|LOW-MOLECULAR-WEIGHT CYSTEINE-RICH 77|MFC16.8|MFC16_8|PDF1.2A|PLANT DEFENSIN 1.2A|plant defensin 1.2	plant defensin 1.2	protein-coding
1-65676	1	21178899	21179266	+	95.4	367	promoter-TSS (AT1G56520.3)	promoter-TSS (AT1G56520.3)	-5	AT1G56520.4	842105	At.42765	NM_104528		AT1G56520	F25P12.102|F25P12_102	Disease resistance protein (TIR-NBS-LRR class) family	protein-coding
3-37100	3	15704217	15704557	+	95.2	340	promoter-TSS (AT3G43850.1)	promoter-TSS (AT3G43850.1)	4	AT3G43850.2	823498	At.53706	NM_114253		AT3G43850	-	hypothetical protein	protein-coding
3-65867	3	18960378	18960827	+	95.2	449	Intergenic	Intergenic	-3527	AT3G51060.1	824270	At.35427	NM_114966		STY1	AtSTY1|SHI RELATED SEQUENCE 1|SRS1|STYLISH 1	Lateral root primordium (LRP) protein-like protein	protein-coding
1-80473	1	20165406	20165758	+	94.9	352	Intergenic	Intergenic	-1832	AT1G54020.2	841840	At.20006	NM_104279		AT1G54020	F15I1.10|F15I1_10	GDSL-like Lipase/Acylhydrolase superfamily protein	protein-coding
1-85064	1	23137658	23138092	+	93.4	434	promoter-TSS (AT1G62510.1)	promoter-TSS (AT1G62510.1)	-621	AT1G62510.1	842548	At.21816	NM_104930		AT1G62510	T3P18.7|T3P18_7	Bifunctional inhibitor/lipid-transfer protein/seed storage 2S albumin superfamily protein	protein-coding
4-46572	4	756102	756484	+	91.6	382	promoter-TSS (AT4G01750.1)	promoter-TSS (AT4G01750.1)	-55	AT4G01750.1	827905	At.3842	NM_116405		RGXT2	T7B11.1|rhamnogalacturonan xylosyltransferase 2	rhamnogalacturonan xylosyltransferase 2	protein-coding
4-42070	4	2217686	2218124	+	91.1	438	promoter-TSS (AT4G04450.1)	promoter-TSS (AT4G04450.1)	-137	AT4G04450.1	825775	At.26287	NM_116683		WRKY42	AtWRKY42|T26N6.6|T26N6_6	WRKY family transcription factor	protein-coding
4-44886	4	17747928	17748369	+	91.1	441	Intergenic	Intergenic	-3931	AT4G37770.1	829933	At.2875	NM_119939		ACS8	1-amino-cyclopropane-1-carboxylate synthase 8|T28I19.50|T28I19_50	1-amino-cyclopropane-1-carboxylate synthase 8	protein-coding
5-61405	5	25081020	25081411	+	90.9	391	promoter-TSS (AT5G62470.1)	promoter-TSS (AT5G62470.1)	-74	AT5G62470.2	836367	At.9303	NM_125641		MYB96	ATMYB96|K19B1.8|K19B1_8|MYB DOMAIN PROTEIN 96|MYBCOV1|myb domain protein 96	myb domain protein 96	protein-coding
1-84825	1	19220756	19221242	+	89.6	486	TTS (AT1G51805.2)	TTS (AT1G51805.2)	4691	AT1G51805.2	841607	At.22048	NM_104060		AT1G51805	F19C24.2|F19C24_2	Leucine-rich repeat protein kinase family protein	protein-coding
3-45432	3	4533485	4533944	+	89.6	459	intron (AT3G13790.2, intron 4 of 5)	intron (AT3G13790.2, intron 4 of 5)	1557	AT3G02775.1	28718601		NR_140943		AT3G02775	-	ncRNA	ncRNA
5-57076	5	16524430	16524772	+	89.6	342	Intergenic	Intergenic	-2209	AT5G41310.1	834132		NM_123496		AT5G41310	K1O13.11|K1O13_11	P-loop nucleoside triphosphate hydrolases superfamily protein with CH (Calponin Homology) domain-containing protein	protein-coding
1-88098	1	20762042	20762462	+	89.6	420	Intergenic	Intergenic	-1592	AT1G55580.1	842007	At.45199	NM_104434		LAS	F20N2.1|Lateral Suppressor|SCARECROW-LIKE 18|SCL18	GRAS family transcription factor	protein-coding
2-42793	2	16291260	16291607	+	88.8	347	exon (AT2G39010.1, exon 1 of 4)	exon (AT2G39010.1, exon 1 of 4)	153	AT2G39010.1	818487	At.13247	NM_129458		PIP2E	PIP2;6|PLASMA MEMBRANE INTRINSIC PROTEIN 2;6|T7F6.18|T7F6_18|plasma membrane intrinsic protein 2E	plasma membrane intrinsic protein 2E	protein-coding
3-54001	3	18594706	18595166	+	88.8	460	promoter-TSS (AT3G50140.1)	promoter-TSS (AT3G50140.1)	-221	AT3G50140.2	824176	At.35529	NM_114874		AT3G50140	-	transmembrane protein, putative (DUF247)	protein-coding
4-44840	4	17138130	17138557	+	88.8	427	intron (AT4G36220.1, intron 2 of 2)	intron (AT4G36220.1, intron 2 of 2)	1434	AT4G36220.1	829779	At.20230	NM_119790		FAH1	CYP84A1|CYTOCHROME P450 84A1|F23E13.110|F23E13_110|FERULATE-5-HYDROXYLASE|ferulic acid 5-hydroxylase 1	ferulic acid 5-hydroxylase 1	protein-coding
2-38991	2	6536729	6537173	+	88.8	444	TTS (AT2G15080.1)	TTS (AT2G15080.1)	3264	AT2G15080.2	815997	At.40465	NM_127070		RLP19	AtRLP19|T15J14.12|T15J14_12|receptor like protein 19	receptor like protein 19	protein-coding
1-79587	1	29780642	29781079	+	88.8	437	promoter-TSS (AT1G79160.1)	promoter-TSS (AT1G79160.1)	16	AT1G79160.1	844257	At.34163	NM_106567		AT1G79160	YUP8H12R.23|YUP8H12R_23	filamentous hemagglutinin transporter	protein-coding
3-58881	3	17199173	17199567	+	88.1	394	promoter-TSS (AT3G46690.1)	promoter-TSS (AT3G46690.1)	-7	AT3G46690.1	823822	At.35896	NM_114536		AT3G46690	-	UDP-Glycosyltransferase superfamily protein	protein-coding
5-77704	5	25081641	25082031	+	87.8	390	promoter-TSS (AT5G62470.1)	promoter-TSS (AT5G62470.1)	-695	AT5G62470.2	836367	At.9303	NM_125641		MYB96	ATMYB96|K19B1.8|K19B1_8|MYB DOMAIN PROTEIN 96|MYBCOV1|myb domain protein 96	myb domain protein 96	protein-coding
2-50412	2	8096973	8097379	+	87.6	406	promoter-TSS (AT2G18690.1)	promoter-TSS (AT2G18690.1)	-244	AT2G18690.2	816384	At.13212	NM_127425		AT2G18690	MSF3.7|MSF3_7	transmembrane protein	protein-coding
2-30064	2	19061532	19061911	+	87.1	379	promoter-TSS (AT2G46440.1)	promoter-TSS (AT2G46440.1)	33	AT2G46440.1	819252	At.19641	NM_130208		CNGC11	ATCNGC11|CYCLIC NUCLEOTIDE-GATED CHANNEL 11|F11C10.13|cyclic nucleotide-gated channel 11|cyclic nucleotide-gated channels	cyclic nucleotide-gated channels	protein-coding
4-36900	4	616593	616993	+	86	400	Intergenic	Intergenic	-3898	AT4G01460.1	828089	At.34425	NM_116376		AT4G01460	F11O4.13|F11O4_13	basic helix-loop-helix (bHLH) DNA-binding superfamily protein	protein-coding
2-45135	2	227473	227855	+	86	382	TTS (AT2G01505.1)	TTS (AT2G01505.1)	-1430	AT2G01500.1	814678	At.42485	NM_126211		PFS2	F2I9.12|F2I9_12|HIGH EXPRESSION OF OSMOTICALLY RESPONSIVE GENE 9|HOS9|PRETTY FEW SEEDS 2|WOX6|WUSCHEL RELATED HOMEOBOX 6	Homeodomain-like superfamily protein	protein-coding
3-56700	3	13528121	13528574	+	85.8	453	intron (AT3G32980.1, intron 1 of 3)	intron (AT3G32980.1, intron 1 of 3)	1751	AT3G32980.1	823067	At.47588	NM_180321		AT3G32980	T15D2.9	Peroxidase superfamily protein	protein-coding
1-83222	1	13837790	13838246	+	85.8	456	TTS (AT1G06983.1)	TTS (AT1G06983.1)	-1064	AT1G36622.1	5007772	At.68331	NM_001084200		AT1G36622	-	transmembrane protein	protein-coding
2-47477	2	18914426	18914814	+	85.3	388	exon (AT2G45970.1, exon 1 of 1)	exon (AT2G45970.1, exon 1 of 1)	119	AT2G45970.1	819205	At.28599	NM_130160		CYP86A8	''cytochrome P450|F4I18.5|LACERATA|LCR|cytochrome P450|family 86|polypeptide 8|polypeptide 8''|subfamily A	cytochrome P450, family 86, subfamily A, polypeptide 8	protein-coding
2-46763	2	643252	643630	+	83.8	378	Intergenic	Intergenic	-4097	AT2G02450.1	814775	At.12993	NM_126301		LOV1	ANAC034|ANAC035|Arabidopsis NAC domain containing protein 34|AtLOV1|LONG VEGETATIVE PHASE 1|NAC domain containing protein 35|NAC035|anac034	NAC domain containing protein 35	protein-coding
1-89134	1	7947879	7948258	+	83.8	379	Intergenic	Intergenic	-1408	AT1G22500.1	838856	At.19245	NM_102099		ATL15	Arabidopsis thaliana Arabidopsis toxicos en levadura 15|Arabidopsis toxicos en levadura 15|AtATL15|F12K8.15|F12K8_15	RING/U-box superfamily protein	protein-coding
2-33877	2	6211466	6211817	+	83.8	351	promoter-TSS (AT2G06185.1)	promoter-TSS (AT2G06185.1)	-807	AT2G06185.1	28717698		NR_140129		AT2G06185	-	ncRNA	ncRNA
2-31002	2	1258972	1259289	+	83.8	317	promoter-TSS (AT2G03980.3)	promoter-TSS (AT2G03980.3)	72	AT2G03980.2	814924	At.42977	NM_126435		AT2G03980	F3C11.9|F3C11_9	GDSL-like Lipase/Acylhydrolase superfamily protein	protein-coding
2-54238	2	6520054	6520473	+	83	419	exon (AT2G15050.2, exon 2 of 2)	exon (AT2G15050.2, exon 2 of 2)	1514	AT2G15050.2	815994	At.13389	NM_201737		LTP	LTP7|T15J14.9|T15J14_9|lipid transfer protein|lipid transfer protein 7	lipid transfer protein	protein-coding
3-66463	3	5686387	5686808	+	82.5	421	promoter-TSS (AT3G16690.1)	promoter-TSS (AT3G16690.1)	-53	AT3G16690.3	820921	At.27835	NM_112542		SWEET16	AtSWEET16	Nodulin MtN3 family protein	protein-coding
2-40019	2	16361831	16362180	+	82.2	349	Intergenic	Intergenic	-2062	AT2G39200.1	818505	At.12809	NM_129478		MLO12	ATMLO12|MILDEW RESISTANCE LOCUS O 12|T16B24.16|T16B24_16	Seven transmembrane MLO family protein	protein-coding
5-59793	5	8186569	8186916	+	81.7	347	promoter-TSS (AT5G24160.2)	promoter-TSS (AT5G24160.2)	-38	AT5G24160.1	832482	At.409	NM_122321		SQE6	K12G2.4|K12G2_4|squalene monoxygenase 6	squalene monooxygenase 6	protein-coding
1-61533	1	21611454	21611820	+	81.5	366	TTS (AT1G58265.1)	TTS (AT1G58265.1)	728	AT1G58265.1	842195	At.66053	NM_179494		AT1G58265	-	Cytochrome P450 superfamily protein	protein-coding
4-51034	4	5386984	5387324	+	81.2	340	promoter-TSS (AT4G05545.1)	promoter-TSS (AT4G05545.1)	-96	AT4G08470.2	826406	At.28670	NM_116916		MEKK3	MAPK/ERK kinase kinase 3|MAPKKK10|T15F16.2|T15F16_2	MAPK/ERK kinase kinase 3	protein-coding
5-57794	5	7371914	7372268	+	81.2	354	TTS (AT5G22270.1)	TTS (AT5G22270.1)	1168	AT5G22270.1	832287	At.7355	NM_122132		AT5G22270	SIED1|Salt-Induced and EIN3/EIL1-Dependent 1|T6G21.5	hypothetical protein	protein-coding
3-52119	3	11032963	11033290	+	80.5	327	promoter-TSS (AT3G29035.1)	promoter-TSS (AT3G29035.1)	-539	AT3G29035.1	822547	At.27282	NM_113825		NAC3	ANAC059|ATNAC3|Arabidopsis NAC domain containing protein 59|NAC domain containing protein 3|ORE1 SISTER1|ORS1	NAC domain containing protein 3	protein-coding
3-31778	3	18856850	18857236	+	80.2	386	promoter-TSS (AT3G50740.1)	promoter-TSS (AT3G50740.1)	-3	AT3G50740.1	824238	At.20099	NM_114934		UGT72E1	F18B3.20|UDP-glucosyl transferase 72E1	UDP-glucosyl transferase 72E1	protein-coding
3-46482	3	13529286	13529659	+	79.9	373	intron (AT3G32980.1, intron 1 of 3)	intron (AT3G32980.1, intron 1 of 3)	626	AT3G32980.1	823067	At.47588	NM_180321		AT3G32980	T15D2.9	Peroxidase superfamily protein	protein-coding
1-93992	1	28932518	28932922	+	79.7	404	promoter-TSS (AT1G76990.2)	promoter-TSS (AT1G76990.2)	-148	AT1G76990.3	844035	At.22030	NM_106350		ACR3	ACT domain repeat 3|F22K20.9|F22K20_9	ACT domain repeat 3	protein-coding
1-89687	1	19257055	19257424	+	79.4	369	promoter-TSS (AT1G51850.1)	promoter-TSS (AT1G51850.1)	-312	AT1G51850.2	841612	At.37727	NM_104065		AT1G51850	T14L22.6|T14L22_6	Leucine-rich repeat protein kinase family protein	protein-coding
3-59846	3	11029842	11030173	+	79.2	331	TTS (AT3G29034.1)	TTS (AT3G29034.1)	899	AT3G29034.1	822546	At.47046	NM_180315		AT3G29034	-	transmembrane protein	protein-coding
5-72631	5	9172879	9173237	+	77.9	358	exon (AT5G26230.1, exon 1 of 1)	exon (AT5G26230.1, exon 1 of 1)	1540	AT5G26230.1	832692	At.45616	NM_122524		MAKR1	F9D12.20|membrane-associated kinase regulator 1	membrane-associated kinase regulator	protein-coding
2-32365	2	646687	646998	+	77.4	311	promoter-TSS (AT2G02450.1)	promoter-TSS (AT2G02450.1)	-696	AT2G02450.1	814775	At.12993	NM_126301		LOV1	ANAC034|ANAC035|Arabidopsis NAC domain containing protein 34|AtLOV1|LONG VEGETATIVE PHASE 1|NAC domain containing protein 35|NAC035|anac034	NAC domain containing protein 35	protein-coding
2-47934	2	11173077	11173427	+	77.2	350	promoter-TSS (AT2G26250.1)	promoter-TSS (AT2G26250.1)	26	AT2G26250.1	817165	At.47566	NM_128182		KCS10	3-ketoacyl-CoA synthase 10|FDH|FIDDLEHEAD|T1D16.11|T1D16_11	3-ketoacyl-CoA synthase 10	protein-coding
1-83655	1	24494598	24494942	+	77.2	344	promoter-TSS (AT1G65850.2)	promoter-TSS (AT1G65850.2)	36	AT1G65850.1	842896	At.52389	NM_105257		AT1G65850	F12P19.1|F12P19_1	Disease resistance protein (TIR-NBS-LRR class) family	protein-coding
1-66820	1	23577013	23577361	+	76.6	348	promoter-TSS (AT1G63580.1)	promoter-TSS (AT1G63580.1)	-142	AT1G63580.1	842663	At.52347	NM_105036		AT1G63580	F2K11.6|F2K11_6	Receptor-like protein kinase-related family protein	protein-coding
3-32301	3	20313622	20313905	+	76.1	283	intron (AT3G54830.2, intron 5 of 12)	intron (AT3G54830.2, intron 5 of 12)	1401	AT3G54830.1	824648	At.35076	NM_115340		AT3G54830	T5N23.1	Transmembrane amino acid transporter family protein	protein-coding
4-49335	4	8273734	8274064	+	75.6	330	promoter-TSS (AT4G14365.1)	promoter-TSS (AT4G14365.1)	4	AT4G14365.1	827080	At.23786	NM_117514		XBAT34	XB3 ortholog 4 in Arabidopsis thaliana	hypothetical protein	protein-coding
5-67532	5	13592950	13593310	+	75.4	360	TTS (AT5G35380.1)	TTS (AT5G35380.1)	933	AT5G35375.1	5008240	At.51419	NM_001085168		AT5G35375	-	transmembrane protein	protein-coding
4-46209	4	12413984	12414289	+	75.4	305	promoter-TSS (AT4G23870.1)	promoter-TSS (AT4G23870.1)	78	AT4G23870.1	828486	At.47440	NM_118518		AT4G23870	T32A16.40|T32A16_40	hypothetical protein	protein-coding
2-48174	2	15849774	15850165	+	75.1	391	Intergenic	Intergenic	-1757	AT2G37840.1	818361	At.27724	NM_179954		AT2G37840	AT2G37850|T8P21.25|T8P21_25	Protein kinase superfamily protein	protein-coding
1-74998	1	21188134	21188531	+	73.9	397	promoter-TSS (AT1G56550.1)	promoter-TSS (AT1G56550.1)	37	AT1G56550.1	842108	At.42755	NM_104532		RGXT3	F25P12.100|F25P12_100|RhamnoGalacturonan specific Xylosyltransferase 1|RhamnoGalacturonan specific Xylosyltransferase 3	RhamnoGalacturonan specific Xylosyltransferase 1	protein-coding
1-93108	1	13464191	13464558	+	72.1	367	Intergenic	Intergenic	5188	AT1G36070.3	840511	At.16973	NM_103303		AT1G36070	F5J5.6|F5J5_6	Transducin/WD40 repeat-like superfamily protein	protein-coding
1-66536	1	12917806	12918105	+	71.6	299	TTS (AT1G35230.1)	TTS (AT1G35230.1)	885	AT1G35230.1	840412	At.25010	NM_103221		AGP5	ARABINOGALACTAN-PROTEIN 5|T9I1.2|T9I1_2|arabinogalactan protein 5	arabinogalactan protein 5	protein-coding
5-72898	5	17178694	17179055	+	71.3	361	promoter-TSS (AT5G42840.1)	promoter-TSS (AT5G42840.1)	-199	AT5G42840.1	834295		NM_123649		AT5G42840	MBD2.3|MBD2_3	Cysteine/Histidine-rich C1 domain family protein	protein-coding
1-81654	1	11138014	11138350	+	71.1	336	TTS (ENSRNA049757594-T1)	TTS (ENSRNA049757594-T1)	643	at1g31173
1-79586	1	29779367	29779727	+	70.8	360	TTS (AT1G79160.1)	TTS (AT1G79160.1)	1329	AT1G79160.1	844257	At.34163	NM_106567		AT1G79160	YUP8H12R.23|YUP8H12R_23	filamentous hemagglutinin transporter	protein-coding
4-34822	4	8283477	8283814	+	70.3	337	promoter-TSS (AT4G14370.1)	promoter-TSS (AT4G14370.1)	-110	AT4G14370.2	827081	At.46853	NM_117515		AT4G14370	DL3225C|FCAALL.185	Disease resistance protein (TIR-NBS-LRR class) family	protein-coding
5-46560	5	20085014	20085364	+	70.3	350	Intergenic	Intergenic	4575	AT5G49510.2	835011	At.9655	NM_124328		PFD3	K6M13.5|K6M13_5|prefoldin 3	prefoldin 3	protein-coding
2-44469	2	6522618	6522865	+	70	247	Intergenic	Intergenic	3992	AT2G15050.2	815994	At.13389	NM_201737		LTP	LTP7|T15J14.9|T15J14_9|lipid transfer protein|lipid transfer protein 7	lipid transfer protein	protein-coding
5-53455	5	16710381	16710720	+	70	339	promoter-TSS (AT5G41761.1)	promoter-TSS (AT5G41761.1)	-492	AT5G41761.1	6241304	At.69128	NM_001125881		AT5G41761	-	hypothetical protein	protein-coding
1-73623	1	19241885	19242216	+	68.5	331	promoter-TSS (AT1G51820.1)	promoter-TSS (AT1G51820.1)	-85	AT1G51820.1	841609	At.52141	NM_104062		AT1G51820	T14L22.3|T14L22_3	Leucine-rich repeat protein kinase family protein	protein-coding
4-34435	4	12415082	12415369	+	68	287	TTS (AT4G23870.1)	TTS (AT4G23870.1)	1167	AT4G23870.1	828486	At.47440	NM_118518		AT4G23870	T32A16.40|T32A16_40	hypothetical protein	protein-coding
3-61233	3	20436377	20436789	+	67.5	412	promoter-TSS (AT3G55130.1)	promoter-TSS (AT3G55130.1)	-130	AT3G55130.1	824679	At.1136	NM_115371		ABCG19	ATP-binding cassette G19|ATWBC19|WBC19|white-brown complex homolog 19	white-brown complex homolog 19	protein-coding
1-91267	1	12878732	12879054	+	66.5	322	promoter-TSS (AT1G35180.1)	promoter-TSS (AT1G35180.1)	-58	AT1G35180.1	840405	At.39626	NM_103215		AT1G35180	T32G9.28|T32G9_28	TRAM, LAG1 and CLN8 (TLC) lipid-sensing domain containing protein	protein-coding
4-29200	4	2481488	2481758	+	66.5	270	promoter-TSS (AT4G04890.2)	promoter-TSS (AT4G04890.2)	-33	AT4G04890.2	825828	At.4047	NM_116727		PDF2	T1J1.3|T1J1_3|protodermal factor 2	protodermal factor 2	protein-coding
5-51078	5	18911892	18912174	+	66.5	282	TTS (AT5G46610.2)	TTS (AT5G46610.2)	-1195	AT5G46600.1	834703	At.51082	NM_124030		AT5G46600	F10E10.8|F10E10_8	aluminum activated malate transporter family protein	protein-coding
1-63539	1	19674476	19674783	+	65.5	307	promoter-TSS (AT1G52830.1)	promoter-TSS (AT1G52830.1)	-977	AT1G52830.1	841717	At.10795	NM_104161		IAA6	F14G24.10|F14G24_10|SHORT HYPOCOTYL 1|SHY1|indole-3-acetic acid 6	indole-3-acetic acid 6	protein-coding
2-39532	2	640502	640802	+	65.2	300	Intergenic	Intergenic	2640	AT2G02440.1	814774	At.52601	NM_126300		AT2G02440	T16F16.23|T16F16_23	transmembrane protein	protein-coding
5-48085	5	21734247	21734488	+	63.4	241	Intergenic	Intergenic	-4482	AT5G53510.1	835433	At.55524	NM_124731		OPT9	ATOPT9|MNC6.5|MNC6_5|oligopeptide transporter 9	oligopeptide transporter 9	protein-coding
1-58434	1	10622061	10622289	+	63.2	228	Intergenic	Intergenic	-2825	AT1G30200.2	839900	At.20393	NM_102759		AT1G30200	F12P21.1|F12P21_1	F-box family protein	protein-coding
1-93311	1	19213817	19214125	+	63.2	308	promoter-TSS (AT1G51800.1)	promoter-TSS (AT1G51800.1)	-101	AT1G51800.1	841606	At.37745	NM_104059		IOS1	F19C24.3|F19C24_3|IMPAIRED OOMYCETE SUSCEPTIBILITY 1	Leucine-rich repeat protein kinase family protein	protein-coding
2-52568	2	12510942	12511259	+	61.7	317	promoter-TSS (AT2G29110.2)	promoter-TSS (AT2G29110.2)	-476	AT2G29110.2	817459	At.13039	NM_128468		GLR2.8	ATGLR2.8|T9I4.19|T9I4_19|glutamate receptor 2.8	glutamate receptor 2.8	protein-coding
1-88331	1	24568867	24569163	+	61.4	296	promoter-TSS (AT1G65985.2)	promoter-TSS (AT1G65985.2)	-49	AT1G65985.2	842911	At.28047	NM_148629		AT1G65985	-	transmembrane protein, putative (DUF247)	protein-coding
4-52413	4	10765893	10766221	+	60.7	328	promoter-TSS (AT4G19810.1)	promoter-TSS (AT4G19810.1)	-262	AT4G19810.2	827725	At.70158	NM_118101		ChiC	T16H5.170|T16H5_170|class V chitinase	Glycosyl hydrolase family protein with chitinase insertion domain-containing protein	protein-coding
5-66447	5	15532227	15532504	+	60.4	277	TTS (AT5G38780.1)	TTS (AT5G38780.1)	-1348	AT5G38790.1	833870		NM_123240		AT5G38790	MKD10.11|MKD10_11	hypothetical protein	protein-coding
3-53183	3	20442620	20442898	+	59.9	278	promoter-TSS (AT3G55150.1)	promoter-TSS (AT3G55150.1)	-109	AT3G55150.1	824681	At.35048	NM_115373		EXO70H1	ATEXO70H1|exocyst subunit exo70 family protein H1	exocyst subunit exo70 family protein H1	protein-coding
5-62663	5	1710653	1710941	+	59.6	288	Intergenic	Intergenic	-3849	AT5G05690.1	830453	At.20458	NM_120651		CPD	CABBAGE 3|CBB3|CONSTITUTIVE PHOTOMORPHOGENIC DWARF|CYP90|CYP90A|CYP90A1|CYTOCHROME P450|CYTOCHROME P450 90A1|CYTOCHROME P450 MONOOXYGENASE|DWARF 3|DWF3|MJJ3.9|MJJ3_9	Cytochrome P450 superfamily protein	protein-coding
5-62696	5	2622974	2623257	+	58.1	283	promoter-TSS (AT5G08150.1)	promoter-TSS (AT5G08150.1)	-215	AT5G08150.1	830711	At.49736	NM_120898		SOB5	SUPPRESSOR OF PHYTOCHROME B 5|T22D6.90|T22D6_90	suppressor of phytochrome b 5	protein-coding
3-45948	3	20694983	20695239	+	57.9	256	promoter-TSS (AT3G55740.3)	promoter-TSS (AT3G55740.3)	-322	AT3G55740.1	824740	At.25205	NM_115432		PROT2	ATPROT2|PROLINE TRANSPORTER 2|proline transporter 2	proline transporter 2	protein-coding
3-53278	3	22633200	22633535	+	57.1	335	intron (AT3G61150.1, intron 7 of 8)	intron (AT3G61150.1, intron 7 of 8)	-2436	AT3G61160.3	825288	At.172	NM_115980		AT3G61160	-	Protein kinase superfamily protein	protein-coding
3-67136	3	18633640	18633920	+	56.8	280	promoter-TSS (AT3G50260.1)	promoter-TSS (AT3G50260.1)	-766	AT3G50260.1	824188	At.1423	NM_114886		CEJ1	ATERF#011|DEAR1|DREB AND EAR MOTIF PROTEIN 1|cooperatively regulated by ethylene and jasmonate 1	cooperatively regulated by ethylene and jasmonate 1	protein-coding
5-71636	5	18603421	18603754	+	56.6	333	TTS (AT5G45860.1)	TTS (AT5G45860.1)	1090	AT5G45860.1	834626		NM_123954		PYL11	K15I22.6|K15I22_6|PYR1-like 11|RCAR5|regulatory components of ABA receptor 5	PYR1-like 11	protein-coding
4-38742	4	2482240	2482493	+	56.6	253	promoter-TSS (AT4G04890.1)	promoter-TSS (AT4G04890.1)	81	AT4G04890.1	825828	At.4047	NM_116727		PDF2	T1J1.3|T1J1_3|protodermal factor 2	protodermal factor 2	protein-coding
4-47471	4	2906930	2907179	+	56.1	249	promoter-TSS (AT4G05590.3)	promoter-TSS (AT4G05590.3)	41	AT4G05590.3	825927	At.23638	NM_116797		AT4G05590	F6H8.10|F6H8_10|NRGA1|Negative Regulator of Guard Cell ABA Signaling 1	pyruvate carrier-like protein	protein-coding
5-55803	5	1925274	1925511	+	56.1	237	promoter-TSS (AT5G06300.1)	promoter-TSS (AT5G06300.1)	15	AT5G06300.1	830518	At.43182	NM_120713		LOG7	LONELY GUY 7|MHF15.18|MHF15_18	Putative lysine decarboxylase family protein	protein-coding
2-55150	2	234371	234631	+	55.8	260	Intergenic	Intergenic	-1424	AT2G01520.1	814681	At.13152	NM_126213		MLP328	(Zusammen-CA)-enhanced 1|F2I9.14|F2I9_14|MLP-like protein 328|ZCE1	MLP-like protein 328	protein-coding
5-61759	5	5975729	5975975	+	55.3	246	promoter-TSS (AT5G18050.1)	promoter-TSS (AT5G18050.1)	72	AT5G18060.1	831310	At.31476	NM_121811		SAUR23	MCM23.16|MCM23_16|SMALL AUXIN UP RNA 23	SAUR-like auxin-responsive protein family	protein-coding
4-45375	4	11636511	11636749	+	55.3	238	promoter-TSS (AT4G21920.1)	promoter-TSS (AT4G21920.1)	90	AT4G21920.1	828281	At.49406	NM_118313		AT4G21920	F1N20.1	hypothetical protein	protein-coding
1-41759	1	11493992	11494195	+	54.8	203	Intergenic	Intergenic	2014	AT1G06493.1	28716505		NR_139094		AT1G06493	-	ncRNA	ncRNA
4-53775	4	15597291	15597552	+	54.6	261	Intergenic	Intergenic	-2054	AT4G32300.1	829365	At.27667	NM_119383		SD2-5	F10M6.60|F10M6_60|S-domain-2 5	S-domain-2 5	protein-coding
5-77125	5	16389030	16389291	+	54.6	261	TTS (AT5G06085.1)	TTS (AT5G06085.1)	525	AT5G06085.1	28720780		NR_142890		AT5G06085	-	ncRNA	ncRNA
2-31811	2	18364581	18364827	+	54.6	246	promoter-TSS (AT2G44490.1)	promoter-TSS (AT2G44490.1)	52	AT2G44490.1	819056	At.36752	NM_130012		PEN2	BETA GLUCOSIDASE 26|BGLU26|F4I1.30|PENETRATION 2	Glycosyl hydrolase superfamily protein	protein-coding
4-38278	4	8856049	8856279	+	53.3	230	TTS (AT4G15500.1)	TTS (AT4G15500.1)	-1458	AT4G15490.1	827221	At.21544	NM_117639		UGT84A3	DL3785C|FCAALL.17	UDP-Glycosyltransferase superfamily protein	protein-coding
3-64552	3	16787372	16787635	+	53.3	263	TTS (AT3G45720.1)	TTS (AT3G45720.1)	-2277	AT3G45730.1	823715	At.20289	NM_114442		AT3G45730	-	hypothetical protein	protein-coding
5-78286	5	8219543	8219857	+	53	314	TTS (AT5G24210.3)	TTS (AT5G24210.3)	-1671	AT5G24215.1	28721192		NM_001343853		AT5G24215	-	hypothetical protein	protein-coding
2-46869	2	6608433	6608698	+	53	265	promoter-TSS (AT2G15220.1)	promoter-TSS (AT2G15220.1)	4	AT2G15220.1	816011	At.13396	NM_127083		AT2G15220	F15A23.4|F15A23_4	Plant basic secretory protein (BSP) family protein	protein-coding
1-77868	1	24771329	24771572	+	52.8	243	promoter-TSS (AT1G66400.1)	promoter-TSS (AT1G66400.1)	-57	AT1G66400.1	842958	At.27176	NM_105311		CML23	T27F4.15|T27F4_15|calmodulin like 23	calmodulin like 23	protein-coding
3-53890	3	16438587	16438813	+	52.5	226	Intergenic	Intergenic	-2323	AT3G44980.1	823633	At.53745	NM_114367		AT3G44980	-	hypothetical protein	protein-coding
3-30852	3	16618867	16619078	+	51.8	211	intron (AT3G45290.1, intron 3 of 14)	intron (AT3G45290.1, intron 3 of 14)	1565	AT3G07105.1	28718971		NR_141300		AT3G07105	-	ncRNA	ncRNA
1-60161	1	7949212	7949457	+	51.8	245	promoter-TSS (AT1G22500.1)	promoter-TSS (AT1G22500.1)	-142	AT1G22500.1	838856	At.19245	NM_102099		ATL15	Arabidopsis thaliana Arabidopsis toxicos en levadura 15|Arabidopsis toxicos en levadura 15|AtATL15|F12K8.15|F12K8_15	RING/U-box superfamily protein	protein-coding
1-90987	1	9128496	9128767	+	50.8	271	promoter-TSS (AT1G26380.1)	promoter-TSS (AT1G26380.1)	-63	AT1G26380.1	839180	At.15972	NM_102402		AT1G26380	T1K7.24|T1K7_24	FAD-binding Berberine family protein	protein-coding
3-48762	3	11030950	11031200	+	50.5	250	promoter-TSS (AT3G29034.1)	promoter-TSS (AT3G29034.1)	-169	AT3G29034.1	822546	At.47046	NM_180315		AT3G29034	-	transmembrane protein	protein-coding
3-34084	3	16430361	16430581	+	50.3	220	Intergenic	Intergenic	-1815	AT3G44970.2	823632	At.53744	NM_114366		AT3G44970	-	Cytochrome P450 superfamily protein	protein-coding
4-48474	4	8354445	8354705	+	49.7	260	Intergenic	Intergenic	2244	AT4G06200.1	28719750		NR_141978		AT4G06200	-	ncRNA	ncRNA
4-45924	4	7327285	7327559	+	49.5	274	TTS (AT4G12360.1)	TTS (AT4G12360.1)	1770	AT4G12360.1	826845	At.33481	NM_117306		AT4G12360	T4C9.200|T4C9_200	Bifunctional inhibitor/lipid-transfer protein/seed storage 2S albumin superfamily protein	protein-coding
3-66451	3	5577962	5578249	+	49.5	287	Intergenic	Intergenic	-1185	AT3G16420.1	820890	At.22943	NM_112513		PBP1	JACALIN-RELATED LECTIN 30|JAL30|PBPI|PYK10-binding protein 1|T2O4.12	PYK10-binding protein 1	protein-coding
3-61053	3	17047563	17047829	+	49.2	266	Intergenic	Intergenic	-3824	AT3G46370.2	823783		NM_114504		AT3G46370	-	Leucine-rich repeat protein kinase family protein	protein-coding
3-48605	3	7811722	7811946	+	49	224	Intergenic	Intergenic	-1027	AT3G22150.2	821779	At.37924	NM_113112		AT3G22150	-	Tetratricopeptide repeat (TPR)-like superfamily protein	protein-coding
5-56151	5	15615687	15615932	+	48.7	245	promoter-TSS (AT5G39010.1)	promoter-TSS (AT5G39010.1)	-107	AT5G39010.1	833893		NM_123263		AT5G39010	MXF12.3|MXF12_3	hypothetical protein	protein-coding
5-59206	5	22187351	22187564	+	48.5	213	promoter-TSS (AT5G54610.1)	promoter-TSS (AT5G54610.1)	619	AT5G08225.1	28720959		NR_143068		AT5G08225	-	ncRNA	ncRNA
3-48689	3	9486782	9487051	+	48.2	269	promoter-TSS (AT3G25905.1)	promoter-TSS (AT3G25905.1)	8	AT3G25905.1	822187	At.37304	NM_113494		CLE27	CLAVATA3/ESR-RELATED 27	CLAVATA3/ESR-RELATED 27	protein-coding
4-36169	4	14781009	14781248	+	48.2	239	Intergenic	Intergenic	-4881	AT4G30190.1	829142	At.23014	NM_119165		HA2	AHA2|F9N11.40|F9N11_40|H(+)-ATPase 2|P-TYPE H(+)-ATPASE ISOFORM 2|PLASMA MEMBRANE PROTON ATPASE 2|PMA2	H[+]-ATPase 2	protein-coding
1-83380	1	19443872	19444101	+	48.2	229	promoter-TSS (AT1G52200.2)	promoter-TSS (AT1G52200.2)	-355	AT1G52200.2	841650	At.37647	NM_104100		AT1G52200	F9I5.19|F9I5_19	PLAC8 family protein	protein-coding
5-74157	5	15529761	15530005	+	48.2	244	exon (AT5G38780.1, exon 1 of 3)	exon (AT5G38780.1, exon 1 of 3)	105	AT5G38780.2	833869	At.27186	NM_123239		AT5G38780	MKD10.80|MKD10_80	S-adenosyl-L-methionine-dependent methyltransferases superfamily protein	protein-coding
3-50800	3	982659	982911	+	48	252	promoter-TSS (AT3G03847.1)	promoter-TSS (AT3G03847.1)	-198	AT3G03847.1	821118	At.50153	NM_148685		AT3G03847	SAUR73|SMALL AUXIN UPREGULATED RNA 73	SAUR-like auxin-responsive protein family	protein-coding
1-65814	1	24494273	24494503	+	47.7	230	promoter-TSS (AT1G65850.2)	promoter-TSS (AT1G65850.2)	-290	AT1G65850.2	842896	At.52389	NM_105257		AT1G65850	F12P19.1|F12P19_1	Disease resistance protein (TIR-NBS-LRR class) family	protein-coding
1-93446	1	21208546	21208764	+	47.5	218	exon (AT1G56600.1, exon 3 of 4)	exon (AT1G56600.1, exon 3 of 4)	1118	AT1G56600.1	842114	At.19795	NM_104537		GolS2	AtGolS2|F25P12.95|F25P12_95|galactinol synthase 2	galactinol synthase 2	protein-coding
1-59879	1	29781237	29781465	+	47.5	228	promoter-TSS (AT1G79160.1)	promoter-TSS (AT1G79160.1)	-475	AT1G79160.1	844257	At.34163	NM_106567		AT1G79160	YUP8H12R.23|YUP8H12R_23	filamentous hemagglutinin transporter	protein-coding
2-54081	2	649055	649310	+	47.2	255	promoter-TSS (AT2G02455.1)	promoter-TSS (AT2G02455.1)	-495	AT2G02455.1	28717515		NM_001335118		AT2G02455	-	transmembrane protein	protein-coding
1-73174	1	6458951	6459197	+	47.2	246	intron (AT1G18720.2, intron 2 of 4)	intron (AT1G18720.2, intron 2 of 4)	1136	AT1G18720.1	838454	At.11916	NM_101730		AT1G18720	F6A14.17|F6A14_17	ER membrane protein, putative (DUF962)	protein-coding
5-53704	5	23145509	23145749	+	47.2	240	exon (AT5G57130.1, exon 2 of 4)	exon (AT5G57130.1, exon 2 of 4)	682	AT5G57130.1	835819	At.21466	NM_125095		AT5G57130	MUL3.8|MUL3_8|SMAX1-like 5|SMXL5	Clp amino terminal domain-containing protein	protein-coding
5-64327	5	18641295	18641541	+	46.7	246	Intergenic	Intergenic	-1017	AT5G45960.1	834636	At.29984	NM_123964		AT5G45960	K15I22.16|K15I22_16	GDSL-like Lipase/Acylhydrolase superfamily protein	protein-coding
1-91130	1	10874375	10874625	+	46.7	250	Intergenic	Intergenic	-2224	AT1G30660.2	839946	At.51843	NM_102803		AT1G30660	T5I8.11|T5I8_11	nucleic acid binding protein	protein-coding
1-75648	1	4340753	4340987	+	46.2	234	Intergenic	Intergenic	-1339	AT1G12740.1	837830	At.42061	NM_101144		CYP87A2	''cytochrome P450|T12C24.27|T12C24_27|cytochrome P450|family 87|polypeptide 2|polypeptide 2''|subfamily A	cytochrome P450, family 87, subfamily A, polypeptide 2	protein-coding
3-40892	3	4376196	4376414	+	46.2	218	promoter-TSS (AT3G13437.2)	promoter-TSS (AT3G13437.2)	-40	AT3G13437.2	5007997	At.75182	NM_001084676		AT3G13437	AtEWR1|EWR1|Enhancer of vascular Wilt Resistance 1	transmembrane protein	protein-coding
4-40793	4	7427056	7427289	+	45.9	233	TTS (AT4G12530.1)	TTS (AT4G12530.1)	1391	AT4G12530.1	826865	At.33469	NM_117323		AT4G12530	T1P17.120|T1P17_120	Bifunctional inhibitor/lipid-transfer protein/seed storage 2S albumin superfamily protein	protein-coding
3-55856	3	18728845	18729062	+	45.7	217	promoter-TSS (AT3G50470.1)	promoter-TSS (AT3G50470.1)	18	AT3G50470.1	824211	At.51002	NM_114907		HR3	INTRACELLULAR MILDEW A 10|MLA10|homolog of RPW8 3	homolog of RPW8 3	protein-coding
1-79149	1	21612470	21612718	+	44.4	248	intron (AT1G58270.1, intron 4 of 4)	intron (AT1G58270.1, intron 4 of 4)	1575	AT1G58270.1	842196	At.445	NM_104607		ZW9	F19C14.11|F19C14_11	TRAF-like family protein	protein-coding
1-64630	1	21060036	21060234	+	44.4	198	promoter-TSS (AT1G08127.1)	promoter-TSS (AT1G08127.1)	-357	AT1G08127.1	28716782		NR_139377		AT1G08127	-	ncRNA	ncRNA
3-62881	3	6244752	6244984	+	44.4	232	promoter-TSS (ENSRNA049757918-T1)	promoter-TSS (ENSRNA049757918-T1)	-152	at3g18217
3-46522	3	17020362	17020527	+	43.7	165	promoter-TSS (AT3G46320.1)	promoter-TSS (AT3G46320.1)	-16	AT3G46320.1	823777	At.25388	NM_180329		AT3G46320	F18L15.40	Histone superfamily protein	protein-coding
1-86453	1	19835159	19835395	+	43.4	236	Intergenic	Intergenic	-1833	AT1G53190.1	841753	At.43317	NM_104198		AT1G53190	F12M16.10|F12M16_10	RING/U-box superfamily protein	protein-coding
1-59556	1	20694274	20694478	+	43.4	204	promoter-TSS (AT1G55420.1)	promoter-TSS (AT1G55420.1)	-337	AT1G55420.1	841989	At.51117	NM_104418		EDA11	T5A14.16|T5A14_16|embryo sac development arrest 11	Cysteine/Histidine-rich C1 domain family protein	protein-coding
4-47564	4	7399072	7399298	+	43.4	226	Intergenic	Intergenic	2766	AT4G12470.1	826859	At.3227	NM_117317		AZI1	T1P17.60|T1P17_60|azelaic acid induced 1	azelaic acid induced 1	protein-coding
1-87146	1	977717	977941	+	43.1	224	promoter-TSS (AT1G03850.1)	promoter-TSS (AT1G03850.1)	24	AT1G03850.2	839392	At.10989	NM_100265		GRXS13	ATGRXS13|F21M11.22|F21M11_22|glutaredoxin 13	Glutaredoxin family protein	protein-coding
2-47799	2	9327107	9327322	+	43.1	215	promoter-TSS (AT2G21880.2)	promoter-TSS (AT2G21880.2)	-788	AT2G21880.1	816724	At.14268	NM_127757		RAB7A	ARABIDOPSIS RAB GTPASE HOMOLOG G2|ATRAB7A|ATRABG2|F7D8.20|F7D8_20|RAB GTPase homolog 7A	RAB GTPase homolog 7A	protein-coding
1-86749	1	24770466	24770695	+	42.9	229	exon (AT1G66400.1, exon 1 of 1)	exon (AT1G66400.1, exon 1 of 1)	813	AT1G66400.1	842958	At.27176	NM_105311		CML23	T27F4.15|T27F4_15|calmodulin like 23	calmodulin like 23	protein-coding
1-81236	1	3481534	3481756	+	42.9	222	promoter-TSS (AT1G10550.1)	promoter-TSS (AT1G10550.1)	-604	AT1G10550.1	837596	At.42175	NM_100930		XTH33	T10O24.17|T10O24_17|XET|XYLOGLUCAN ENDOTRANSGLYCOSYLASE|XYLOGLUCAN:XYLOGLUCOSYL TRANSFERASE 33|xyloglucan:xyloglucosyl transferase 33	xyloglucan:xyloglucosyl transferase 33	protein-coding
2-41874	2	11173722	11173924	+	42.6	202	promoter-TSS (AT2G26250.1)	promoter-TSS (AT2G26250.1)	-545	AT2G26250.1	817165	At.47566	NM_128182		KCS10	3-ketoacyl-CoA synthase 10|FDH|FIDDLEHEAD|T1D16.11|T1D16_11	3-ketoacyl-CoA synthase 10	protein-coding
1-93478	1	21706277	21706481	+	42.6	204	promoter-TSS (AT1G58420.1)	promoter-TSS (AT1G58420.1)	-796	AT1G58420.1	842211	At.42952	NM_104622		AT1G58420	F9K23.5|F9K23_5	Uncharacterized conserved protein UCP031279	protein-coding
4-47024	4	12415457	12415657	+	42.4	200	TTS (AT4G23870.1)	TTS (AT4G23870.1)	1134	AT4G23880.1	828487	At.49713	NM_118519		AT4G23880	T32A16.50|T32A16_50	hypothetical protein	protein-coding
2-55748	2	12504948	12505172	+	42.4	224	promoter-TSS (AT2G29100.2)	promoter-TSS (AT2G29100.2)	-116	AT2G29100.2	817458	At.52963	NM_128467		GLR2.9	ATGLR2.9|GLUTAMATE RECEPTOR 2.9|GLUTAMATE RECEPTOR 2.9|T9I4.18|T9I4_18|glutamate receptor 2.9	glutamate receptor 2.9	protein-coding
2-46199	2	9426881	9427079	+	42.4	198	exon (AT2G22170.1, exon 2 of 2)	exon (AT2G22170.1, exon 2 of 2)	1190	AT2G22170.1	816751	At.14443	NM_127785		PLAT2	PLAT domain protein 2|T26C19.17|T26C19_17	Lipase/lipooxygenase, PLAT/LH2 family protein	protein-coding
5-45054	5	17712235	17712433	+	41.9	198	exon (AT5G44020.1, exon 1 of 3)	exon (AT5G44020.1, exon 1 of 3)	131	AT5G44020.1	834425	At.25449	NM_123769		AT5G44020	MRH10.13|MRH10_13	HAD superfamily, subfamily IIIB acid phosphatase	protein-coding
5-68979	5	18372409	18372671	+	41.9	262	Intergenic	Intergenic	-1519	AT5G45340.1	834570	At.9625	NM_123902		CYP707A3	''cytochrome P450|K9E15.12|K9E15_12|cytochrome P450|family 707|polypeptide 3|polypeptide 3''|subfamily A	cytochrome P450, family 707, subfamily A, polypeptide 3	protein-coding
1-84910	1	20615994	20616215	+	41.4	221	exon (AT1G55260.2, exon 3 of 3)	exon (AT1G55260.2, exon 3 of 3)	-1209	AT1G55265.1	841971	At.20050	NM_104401		AT1G55265	-	DUF538 family protein, putative (Protein of unknown function, DUF538)	protein-coding
1-93683	1	24607051	24607263	+	41.4	212	promoter-TSS (AT1G66100.1)	promoter-TSS (AT1G66100.1)	-435	AT1G66100.1	842924	At.17573	NM_105281		AT1G66100	F15E12.20|F15E12_20	Plant thionin	protein-coding
5-35154	5	13919456	13919637	+	41.1	181	Intergenic	Intergenic	-2741	AT5G35750.1	833552	At.23233	NM_122966		HK2	AHK2|MXH1.16|MXH1_16|histidine kinase 2	histidine kinase 2	protein-coding
4-40683	4	1531859	1532067	+	40.9	208	promoter-TSS (AT4G03450.1)	promoter-TSS (AT4G03450.1)	-144	AT4G03450.1	827913	At.34175	NM_116583		AT4G03450	F9H3.7|F9H3_7	Ankyrin repeat family protein	protein-coding
1-91865	1	24969056	24969251	+	40.9	195	promoter-TSS (AT1G66930.2)	promoter-TSS (AT1G66930.2)	-784	AT1G66930.2	843011	At.35714	NM_105364		AT1G66930	T4O24.2	Protein kinase superfamily protein	protein-coding
1-81724	1	12921072	12921301	+	40.4	229	Intergenic	Intergenic	-1819	AT1G06837.1	28716567		NR_139154		AT1G06837	-	ncRNA	ncRNA
1-53650	1	24395337	24395520	+	39.8	183	promoter-TSS (AT1G65610.1)	promoter-TSS (AT1G65610.1)	75	AT1G65610.1	842872	At.35864	NM_105234		KOR2	ARABIDOPSIS THALIANA GLYCOSYL HYDROLASE 9A2|ATGH9A2|AtKOR2|F5I14.14|F5I14_14|KORRIGAN 2	Six-hairpin glycosidases superfamily protein	protein-coding
1-94318	1	4316271	4316504	+	39.6	233	Intergenic	Intergenic	-1922	AT1G12672.2	5007692	At.65302	NM_001198044		AT1G12672	-	thionin-like protein	protein-coding
1-76095	1	13839044	13839250	+	39.6	206	promoter-TSS (AT1G06983.1)	promoter-TSS (AT1G06983.1)	-60	AT1G06983.1	28716591		NR_139178		AT1G06983	-	ncRNA	ncRNA
2-55526	2	9781654	9781882	+	39.3	228	intron (AT2G22980.5, intron 9 of 11)	intron (AT2G22980.5, intron 9 of 11)	2891	AT2G22980.4	816829	At.19690	NM_127863		SCPL13	T20K9.20|serine carboxypeptidase-like 13	serine carboxypeptidase-like 13	protein-coding
2-34089	2	12599615	12599796	+	39.3	181	TTS (AT2G29340.3)	TTS (AT2G29340.3)	-1209	AT2G29350.1	817484	At.28588	NM_128489		SAG13	CI0011|F16P2.27|F16P2_27|senescence-associated gene 13	senescence-associated gene 13	protein-coding
2-47641	2	6208899	6209092	+	39.1	193	Intergenic	Intergenic	-3453	AT2G06185.1	28717698		NR_140129		AT2G06185	-	ncRNA	ncRNA
5-76237	5	25531046	25531253	+	39.1	207	intron (AT5G63800.1, intron 1 of 15)	intron (AT5G63800.1, intron 1 of 15)	1094	AT5G63800.1	836500	At.21611	NM_125775		MUM2	BGAL6|MBK5.28|MBK5_28|MUCILAGE-MODIFIED 2|beta-galactosidase 6	Glycosyl hydrolase family 35 protein	protein-coding
3-58012	3	20361914	20362129	+	38.8	215	promoter-TSS (AT3G54950.1)	promoter-TSS (AT3G54950.1)	-461	AT3G54950.1	824660	At.35065	NM_115352		pPLAIIIbeta	PATATIN-LIKE PROTEIN 7|PLA IIIA|PLP7|T15C9.3|patatin-like protein 6|patatin-related phospholipase IIIbeta	patatin-like protein 6	protein-coding
5-73287	5	23186459	23186642	+	37.8	183	Intergenic	Intergenic	-1290	AT5G57220.1	835828	At.28563	NM_125104		CYP81F2	''cytochrome P450|MJB24.3|MJB24_3|cytochrome P450|family 81|polypeptide 2|polypeptide 2''|subfamily F	cytochrome P450, family 81, subfamily F, polypeptide 2	protein-coding
1-93555	1	22928364	22928571	+	37.6	207	Intergenic	Intergenic	1737	ENSRNA049757732-T1
2-52056	2	642985	643158	+	37.1	173	Intergenic	Intergenic	-4467	AT2G02450.1	814775	At.12993	NM_126301		LOV1	ANAC034|ANAC035|Arabidopsis NAC domain containing protein 34|AtLOV1|LONG VEGETATIVE PHASE 1|NAC domain containing protein 35|NAC035|anac034	NAC domain containing protein 35	protein-coding
1-72931	1	479710	479886	+	37.1	176	promoter-TSS (AT1G02390.1)	promoter-TSS (AT1G02390.1)	-852	AT1G02390.1	839558	At.27394	NM_100120		GPAT2	ARABIDOPSIS THALIANA GLYCEROL-3-PHOSPHATE ACYLTRANSFERASE 2|ATGPAT2|GLYCEROL-3-PHOSPHATE sn-2-ACYLTRANSFERASE 2|T6A9.8|T6A9_8|glycerol-3-phosphate acyltransferase 2	glycerol-3-phosphate acyltransferase 2	protein-coding
2-26018	2	15135108	15135251	+	36.8	143	TTS (AT2G36050.1)	TTS (AT2G36050.1)	1833	AT2G36050.1	818178	At.14241	NM_129164		OFP15	ARABIDOPSIS THALIANA OVATE FAMILY PROTEIN 15|ATOFP15|F11F19.32|F11F19_32|ovate family protein 15	ovate family protein 15	protein-coding
1-79097	1	20683048	20683212	+	36.5	164	promoter-TSS (AT1G55390.1)	promoter-TSS (AT1G55390.1)	13	AT1G55390.1	841986	At.37064	NM_104415		AT1G55390	T18I3.3|T18I3_3	Cysteine/Histidine-rich C1 domain family protein	protein-coding
1-72741	1	26725670	26725861	+	36.5	191	exon (AT1G70890.1, exon 2 of 2)	exon (AT1G70890.1, exon 2 of 2)	887	AT1G70890.1	843427	At.28582	NM_105756		MLP43	F15H11.12|F15H11_12|MLP-like protein 43	MLP-like protein 43	protein-coding
3-35110	3	20853752	20853911	+	36.3	159	exon (AT3G56210.2, exon 6 of 7)	exon (AT3G56210.2, exon 6 of 7)	1711	AT3G56210.1	824787	At.34958	NM_115479		AT3G56210	-	ARM repeat superfamily protein	protein-coding
1-80169	1	10899370	10899558	+	35.8	188	exon (AT1G30720.1, exon 1 of 1)	exon (AT1G30720.1, exon 1 of 1)	-1217	AT1G30730.1	839953	At.40495	NM_102809		AT1G30730	T5I8.18|T5I8_18	FAD-binding Berberine family protein	protein-coding
3-55662	3	10190338	10190525	+	35.8	187	promoter-TSS (AT3G27510.2)	promoter-TSS (AT3G27510.2)	-83	AT3G27510.2	822373	At.50230	NM_113667		AT3G27510	-	Cysteine/Histidine-rich C1 domain family protein	protein-coding
1-56913	1	20017824	20017990	+	35.8	166	promoter-TSS (AT1G53633.1)	promoter-TSS (AT1G53633.1)	25	AT1G53633.1	7922339	At.68968	NM_001160949		AT1G53633	-	hypothetical protein	protein-coding
2-55063	2	18442051	18442240	+	35.5	189	TTS (AT2G44735.1)	TTS (AT2G44735.1)	1260	AT2G44740.1	819082	At.23538	NM_130038		CYCP4;1	F16B22.23|cyclin p4;1	cyclin p4;1	protein-coding
5-71080	5	4948590	4948780	+	35.5	190	exon (AT5G15240.3, exon 1 of 2)	exon (AT5G15240.3, exon 1 of 2)	110	AT5G15240.3	831376	At.31829	NM_121528		AT5G15240	F8M21.130|F8M21_130	Transmembrane amino acid transporter family protein	protein-coding
2-47339	2	16253584	16253773	+	35.3	189	Intergenic	Intergenic	-2661	AT2G38920.1	818477	At.37231	NM_129450		AT2G38920	T7F6.9|T7F6_9	SPX (SYG1/Pho81/XPR1) domain-containing protein / zinc finger (C3HC4-type RING finger) protein-like protein	protein-coding
5-53244	5	6774217	6774382	+	35.3	165	exon (AT5G20050.1, exon 1 of 1)	exon (AT5G20050.1, exon 1 of 1)	197	AT5G20050.1	832127	At.21169	NM_122012		AT5G20050	F28I16.200|F28I16_200	Protein kinase superfamily protein	protein-coding
3-65685	3	16517830	16518030	+	35	200	promoter-TSS (AT3G45130.4)	promoter-TSS (AT3G45130.4)	-137	AT3G06975.1	28718965		NR_141294		AT3G06975	-	ncRNA	ncRNA
5-56541	5	24769918	24770090	+	35	172	promoter-TSS (AT5G61605.1)	promoter-TSS (AT5G61605.1)	-42	AT5G61610.1	836283	At.55664	NM_125555		AT5G61610	K11J9.14|K11J9_14	Oleosin family protein	protein-coding
1-68835	1	19242279	19242463	+	35	184	promoter-TSS (AT1G51820.1)	promoter-TSS (AT1G51820.1)	77	AT1G51823.1	6241418	At.73830	NM_001123995		AT1G51823	-	hypothetical protein	protein-coding
1-74056	1	28041121	28041297	+	34.8	176	promoter-TSS (AT1G74650.1)	promoter-TSS (AT1G74650.1)	42	AT1G74650.3	843804	At.23	NM_106123		MYB31	ARABIDOPSIS THALIANA MYB DOMAIN PROTEIN 31|ATMYB31|ATY13|F1M20.33|F1M20_33|myb domain protein 31	myb domain protein 31	protein-coding
1-59275	1	9351273	9351432	+	34.5	159	exon (AT1G26945.1, exon 1 of 2)	exon (AT1G26945.1, exon 1 of 2)	192	AT1G26945.1	839585	At.44742	NM_179381		KDR	KIDARI|PACLOBUTRAZOL RESISTANCE 6|PRE6	basic helix-loop-helix (bHLH) DNA-binding superfamily protein	protein-coding
3-63976	3	4444382	4444548	+	33.8	166	promoter-TSS (AT3G13600.2)	promoter-TSS (AT3G13600.2)	-89	AT3G13600.1	820562	At.53294	NM_112206		AT3G13600	-	calmodulin-binding family protein	protein-coding
1-78732	1	10364299	10364471	+	33.8	172	Intergenic	Intergenic	-7290	AT1G29660.1	839843	At.17861	NM_102706		AT1G29660	F15D2.21|F15D2_21	GDSL-like Lipase/Acylhydrolase superfamily protein	protein-coding
1-84963	1	21421127	21421317	+	33.5	190	TTS (AT1G57830.1)	TTS (AT1G57830.1)	790	AT1G08183.1	28716792		NR_139387		AT1G08183	-	ncRNA	ncRNA
3-65599	3	11029571	11029761	+	33.2	190	TTS (AT3G29034.1)	TTS (AT3G29034.1)	1240	AT3G29034.1	822546	At.47046	NM_180315		AT3G29034	-	transmembrane protein	protein-coding
1-90013	1	24558216	24558402	+	33	186	promoter-TSS (AT1G65970.1)	promoter-TSS (AT1G65970.1)	13	AT1G65970.1	842909	At.24993	NM_105269		TPX2	F12P19.13|F12P19_13|PEROXIREDOXIN TPX2|thioredoxin-dependent peroxidase 2	thioredoxin-dependent peroxidase 2	protein-coding
3-59872	3	11751640	11751820	+	33	180	Intergenic	Intergenic	-3899	ENSRNA049757943-T1
2-34754	2	17206398	17206543	+	33	145	promoter-TSS (AT2G41260.2)	promoter-TSS (AT2G41260.2)	-9	AT2G41260.1	818725	At.42858	NM_129691		M17	ATM17|F13H10.19|F13H10_19	glycine-rich protein / late embryogenesis abundant protein (M17)	protein-coding
3-59455	3	4603657	4603834	+	32.7	177	promoter-TSS (AT3G13950.1)	promoter-TSS (AT3G13950.1)	-140	AT3G13950.1	820608	At.39316	NM_112249		AT3G13950	-	ankyrin	protein-coding
3-65292	3	6531764	6531946	+	32.5	182	Intergenic	Intergenic	-2682	AT3G18940.1	821426	At.20663	NM_112780		AT3G18940	-	clast3-like protein	protein-coding
2-36031	2	2764015	2764177	+	32.2	162	intron (AT2G06850.2, intron 1 of 3)	intron (AT2G06850.2, intron 1 of 3)	583	AT2G06850.2	815247	At.24328	NM_126666		XTH4	ENDOXYLOGLUCAN TRANSFERASE|EXGT-A1|EXT|T9F8.4|T9F8_4|endoxyloglucan transferase A1|xyloglucan endotransglucosylase/hydrolase 4	xyloglucan endotransglucosylase/hydrolase 4	protein-coding
2-40757	2	18286313	18286472	+	32	159	promoter-TSS (AT2G44230.1)	promoter-TSS (AT2G44230.1)	71	AT2G44230.1	819031	At.12646	NM_129987		AT2G44230	F4I1.4	hypothetical protein (DUF946)	protein-coding
1-78722	1	10233589	10233765	+	32	176	Intergenic	Intergenic	-2660	AT1G29280.1	839802	At.28324	NM_102668		WRKY65	ATWRKY65|F28N24.4|F28N24_4|WRKY DNA-BINDING PROTEIN 65|WRKY DNA-binding protein 65	WRKY DNA-binding protein 65	protein-coding
5-48777	5	20685739	20685880	+	31.5	141	promoter-TSS (AT5G50840.2)	promoter-TSS (AT5G50840.2)	-9	AT5G50840.2	835156	At.19716	NM_124462		AT5G50840	K7B16.6|K7B16_6	alpha-taxilin-like protein	protein-coding
3-53833	3	11030672	11030835	+	31.5	163	exon (AT3G29034.1, exon 1 of 1)	exon (AT3G29034.1, exon 1 of 1)	153	AT3G29034.1	822546	At.47046	NM_180315		AT3G29034	-	transmembrane protein	protein-coding
2-54263	2	7154692	7154870	+	31.5	178	Intergenic	Intergenic	-1351	AT2G16500.1	816149	At.10173	NM_127204		ADC1	ARGDC|ARGDC1|ARGININE DECARBOXYLASE|F1P15.12|F1P15_12|SPE1|arginine decarboxylase 1	arginine decarboxylase 1	protein-coding
5-62516	5	25559895	25560062	+	31.5	167	promoter-TSS (AT5G63860.1)	promoter-TSS (AT5G63860.1)	-479	AT5G63860.1	836506	At.49214	NM_125781		UVR8	MGI19.7|MGI19_7|UVB-RESISTANCE 8	Regulator of chromosome condensation (RCC1) family protein	protein-coding
4-38425	4	12310268	12310430	+	31.2	162	promoter-TSS (AT4G23600.2)	promoter-TSS (AT4G23600.2)	-30	AT4G23600.1	828460	At.2559	NM_118491		CORI3	CORONATINE INDUCED 1|F9D16.70|F9D16_70|JASMONIC ACID RESPONSIVE 2|JR2	Tyrosine transaminase family protein	protein-coding
1-82192	1	24350564	24350722	+	31	158	TTS (AT1G65486.2)	TTS (AT1G65486.2)	1011	AT1G65486.2	6240283	At.47651	NM_001124079		AT1G65486	-	transmembrane protein	protein-coding
2-49945	2	15597230	15597405	+	31	175	promoter-TSS (AT2G37125.1)	promoter-TSS (AT2G37125.1)	-409	AT2G37125.1	28718332		NM_001336626		AT2G37125	-	GRF zinc finger protein	protein-coding
1-80716	1	24448945	24449084	+	30.7	139	TTS (AT1G08773.1)	TTS (AT1G08773.1)	1187	AT1G08773.1	28716902		NR_139495		AT1G08773	-	ncRNA	ncRNA
5-52430	5	6468985	6469138	+	30.7	153	TTS (AT5G19230.1)	TTS (AT5G19230.1)	-1011	AT5G19240.1	832044	At.19768	NM_121929		AT5G19240	T24G5.140|T24G5_140	Glycoprotein membrane precursor GPI-anchored	protein-coding
3-66772	3	9591065	9591230	+	30.7	165	TTS (AT3G26200.1)	TTS (AT3G26200.1)	1898	AT3G26200.1	822221	At.5693	NM_113527		CYP71B22	''cytochrome P450|cytochrome P450|family 71|polypeptide 22|polypeptide 22''|subfamily B	cytochrome P450, family 71, subfamily B, polypeptide 22	protein-coding
1-90779	1	6508322	6508492	+	30.7	170	promoter-TSS (AT1G18860.1)	promoter-TSS (AT1G18860.1)	-390	AT1G18860.1	838467	At.28322	NM_001332376		WRKY61	ATWRKY61|F6A14.5|F6A14_5|WRKY DNA-BINDING PROTEIN 61|WRKY DNA-binding protein 61	WRKY DNA-binding protein 61	protein-coding
4-45932	4	7399688	7399861	+	30.5	173	Intergenic	Intergenic	2177	AT4G12470.1	826859	At.3227	NM_117317		AZI1	T1P17.60|T1P17_60|azelaic acid induced 1	azelaic acid induced 1	protein-coding
3-54846	3	17541155	17541292	+	30.2	137	promoter-TSS (AT3G47600.1)	promoter-TSS (AT3G47600.1)	60	AT3G47600.2	823914	At.21591	NM_114628		MYB94	ATMYB94|ATMYBCP70|myb domain protein 94	myb domain protein 94	protein-coding
1-67870	1	22520497	22520660	+	30.2	163	Intergenic	Intergenic	2147	AT1G08357.1	28716824		NR_139417		AT1G08357	-	ncRNA	ncRNA
4-48270	4	2293173	2293336	+	29.9	163	TTS (AT4G04580.1)	TTS (AT4G04580.1)	1652	AT4G04580.1	825790		NM_116696		AT4G04580	F4H6.10|F4H6_10	Homeodomain-like superfamily protein	protein-coding
5-69697	5	4947484	4947652	+	29.7	168	promoter-TSS (AT5G15240.1)	promoter-TSS (AT5G15240.1)	-9	AT5G15240.1	831376	At.31829	NM_121528		AT5G15240	F8M21.130|F8M21_130	Transmembrane amino acid transporter family protein	protein-coding
3-49820	3	20804963	20805100	+	29.7	137	intron (AT3G56060.1, intron 2 of 4)	intron (AT3G56060.1, intron 2 of 4)	1302	AT3G56060.1	824772	At.26322	NM_115464		AT3G56060	-	Glucose-methanol-choline (GMC) oxidoreductase family protein	protein-coding
1-65495	1	12935755	12935919	+	29.7	164	exon (AT1G35255.1, exon 1 of 1)	exon (AT1G35255.1, exon 1 of 1)	749	AT1G35255.1	5007768	At.68619	NM_001084196		AT1G35255	-	transmembrane protein	protein-coding
4-41908	4	17139656	17139818	+	29.7	162	promoter-TSS (AT4G36220.1)	promoter-TSS (AT4G36220.1)	40	AT4G36220.1	829779	At.20230	NM_119790		FAH1	CYP84A1|CYTOCHROME P450 84A1|F23E13.110|F23E13_110|FERULATE-5-HYDROXYLASE|ferulic acid 5-hydroxylase 1	ferulic acid 5-hydroxylase 1	protein-coding
5-76854	5	8375552	8375710	+	28.9	158	Intergenic	Intergenic	-2784	AT5G24520.1	832523	At.28124	NM_122360		TTG1	ATTTG1|K18P6.4|K18P6_4|TRANSPARENT TESTA GLABRA 1|TTG|UNARMED 23|URM23	Transducin/WD40 repeat-like superfamily protein	protein-coding
1-92480	1	4105115	4105276	+	28.7	161	promoter-TSS (AT1G12110.1)	promoter-TSS (AT1G12110.1)	-28	AT1G12110.1	837763	At.19624	NM_101083		NRT1.1	ARABIDOPSIS THALIANA NITRATE TRANSPORTER 1|ATNRT1|ATNRT1.1|AtNPF6.3|B-1|CHL1|CHL1-1|CHLORATE/NITRATE TRANSPORTER|CHLORINA 1|F12F1.1|F12F1_1|NITRATE TRANSPORTER 1|NITRATE/CHLORATE TRANSPORTER|NPF6.3|NRT1|NRT1/ PTR family 6.3|nitrate transporter 1.1	nitrate transporter 1.1	protein-coding
5-54152	5	7992001	7992147	+	28.7	146	promoter-TSS (AT5G23700.2)	promoter-TSS (AT5G23700.2)	-702	AT5G23700.2	832435	At.54960	NM_122275		AT5G23700	MQM1.3|MQM1_3	coiled-coil protein	protein-coding
4-47447	4	2413289	2413439	+	28.7	150	promoter-TSS (AT4G04745.1)	promoter-TSS (AT4G04745.1)	83	AT4G04745.1	825810	At.49676	NM_148231		AT4G04745	-	hypothetical protein	protein-coding
2-44263	2	18283210	18283350	+	28.7	140	promoter-TSS (AT2G44220.1)	promoter-TSS (AT2G44220.1)	-509	AT2G44220.1	819030	At.36785	NM_129986		AT2G44220	F4I1.3	NEP-interacting protein (DUF239)	protein-coding
2-50489	2	9302929	9303107	+	28.7	178	promoter-TSS (AT2G21830.1)	promoter-TSS (AT2G21830.1)	390	AT2G21820.1	816718	At.14263	NM_127751		AT2G21820	-	seed maturation protein	protein-coding
5-72633	5	9174662	9174818	+	28.4	156	promoter-TSS (AT5G26230.1)	promoter-TSS (AT5G26230.1)	-142	AT5G26230.1	832692	At.45616	NM_122524		MAKR1	F9D12.20|membrane-associated kinase regulator 1	membrane-associated kinase regulator	protein-coding
2-47370	2	16885350	16885498	+	28.4	148	Intergenic	Intergenic	-1343	AT2G40435.2	818637	At.37051	NM_129604		AT2G40435	T2P4.23	transcription factor SCREAM-like protein	protein-coding
3-67266	3	20756775	20756927	+	28.2	152	promoter-TSS (AT3G55950.1)	promoter-TSS (AT3G55950.1)	-161	AT3G55950.1	824761	At.34973	NM_115453		CCR3	ATCRR3|CRINKLY4 related 3	CRINKLY4 related 3	protein-coding
5-69902	5	8671715	8671860	+	28.2	145	promoter-TSS (AT5G25140.1)	promoter-TSS (AT5G25140.1)	-529	AT5G25140.1	832585	At.30926	NM_122423		CYP71B13	''cytochrome P450|F21J6.4|cytochrome P450|family 71|polypeptide 13|polypeptide 13''|subfamily B	cytochrome P450, family 71, subfamily B, polypeptide 13	protein-coding
3-63343	3	17051517	17051679	+	28.2	162	promoter-TSS (AT3G46370.2)	promoter-TSS (AT3G46370.2)	78	AT3G46370.1	823783		NM_114504		AT3G46370	-	Leucine-rich repeat protein kinase family protein	protein-coding
5-78608	5	16771698	16771867	+	27.9	169	exon (AT5G41900.1, exon 4 of 4)	exon (AT5G41900.1, exon 4 of 4)	-1975	AT5G06255.1	28720792		NR_142903		AT5G06255	-	ncRNA	ncRNA
3-44891	3	8410290	8410426	+	27.7	136	promoter-TSS (AT3G23450.4)	promoter-TSS (AT3G23450.4)	36	AT3G23450.3	3768908	At.47237	NM_113248		AT3G23450	-	transmembrane protein	protein-coding
1-88311	1	24214022	24214166	+	27.7	144	promoter-TSS (AT1G65180.1)	promoter-TSS (AT1G65180.1)	-148	AT1G65180.1	842825	At.27078	NM_105191		AT1G65180	T23K8.9|T23K8_9	Cysteine/Histidine-rich C1 domain family protein	protein-coding
1-82312	1	25890012	25890151	+	27.7	139	promoter-TSS (AT1G68862.3)	promoter-TSS (AT1G68862.3)	-954	AT1G68862.3	5007841	At.47658	NM_001084327		AT1G68862	-	transmembrane protein	protein-coding
3-48932	3	18961038	18961176	+	27.7	138	Intergenic	Intergenic	-3022	AT3G51060.1	824270	At.35427	NM_114966		STY1	AtSTY1|SHI RELATED SEQUENCE 1|SRS1|STYLISH 1	Lateral root primordium (LRP) protein-like protein	protein-coding
1-84551	1	10321974	10322123	+	27.4	149	promoter-TSS (AT1G29510.1)	promoter-TSS (AT1G29510.1)	-375	AT1G29510.1	839828	At.40731	NM_102691		SAUR68	F15D2.9|F15D2_9|SAUR67|SMALL AUXIN UPREGULATED 68|SMALL AUXIN UPREGULATED RNA 67	SAUR-like auxin-responsive protein family	protein-coding
1-77639	1	20562664	20562821	+	27.2	157	exon (AT1G55110.2, exon 1 of 3)	exon (AT1G55110.2, exon 1 of 3)	527	AT1G55110.1	841954	At.37112	NM_104384		IDD7	AtIDD7|T7N22.5|T7N22_5|indeterminate(ID)-domain 7	indeterminate(ID)-domain 7	protein-coding
4-50093	4	5642231	5642402	+	27.2	171	Intergenic	Intergenic	-1364	AT4G08850.1	826456	At.19749	NM_116955		AT4G08850	T32A17.160|T32A17_160	Leucine-rich repeat receptor-like protein kinase family protein	protein-coding
5-72743	5	14565046	14565203	+	26.9	157	promoter-TSS (AT5G36920.1)	promoter-TSS (AT5G36920.1)	-114	AT5G36920.1	833660		NM_123050		AT5G36920	MLF18.6|MLF18_6	transmembrane protein	protein-coding
4-50937	4	738996	739158	+	26.9	162	Intergenic	Intergenic	3424	AT4G01710.1	828087	At.26442	NM_116401		CRK	ARPC5|CROOKED|T15B16.22|T15B16_22	ARP2/3 complex 16 kDa subunit (p16-Arc)	protein-coding
1-75604	1	3351787	3351924	+	26.9	137	promoter-TSS (AT1G10220.1)	promoter-TSS (AT1G10220.1)	-68	AT1G10220.1	28717228	At.51548	NM_001331893		AT1G10220	F14N23.10|F14N23_10	ZCF37	protein-coding
1-90697	1	5130494	5130646	+	26.9	152	promoter-TSS (AT1G14870.1)	promoter-TSS (AT1G14870.1)	-839	AT1G14870.1	838052	At.43506	NM_101356		PCR2	AtPCR2|F10B6.27|F10B6_27|PLANT CADMIUM RESISTANCE 2	PLANT CADMIUM RESISTANCE 2	protein-coding
4-42598	4	16394585	16394727	+	26.6	142	promoter-TSS (AT4G34250.1)	promoter-TSS (AT4G34250.1)	56	AT4G34250.1	829574	At.43164	NM_119589		KCS16	3-ketoacyl-CoA synthase 16|F10M10.20|F10M10_20	3-ketoacyl-CoA synthase 16	protein-coding
1-78013	1	27140907	27141051	+	26.4	144	promoter-TSS (AT1G72140.1)	promoter-TSS (AT1G72140.1)	-786	AT1G72140.1	843545	At.22837	NM_105872		AT1G72140	T9N14.16|T9N14_16	Major facilitator superfamily protein	protein-coding
5-66712	5	20644458	20644594	+	26.4	136	promoter-TSS (AT5G50760.1)	promoter-TSS (AT5G50760.1)	1	AT5G50760.1	835148	At.29715	NM_124454		AT5G50760	MFB16.16|MFB16_16|SAUR55|SMALL AUXIN UPREGULATED RNA 55	SAUR-like auxin-responsive protein family	protein-coding
2-48757	2	11089691	11089829	+	25.9	138	TTS (AT2G26020.1)	TTS (AT2G26020.1)	637	AT2G26020.1	817143		NM_128161		PDF1.2b	T19L18.17|T19L18_17|plant defensin 1.2b	plant defensin 1.2b	protein-coding
3-59923	3	16617351	16617499	+	25.6	148	promoter-TSS (AT3G45290.1)	promoter-TSS (AT3G45290.1)	27	AT3G45290.1	823667	At.1105	NM_114398		MLO3	ATMLO3|MILDEW RESISTANCE LOCUS O 3	Seven transmembrane MLO family protein	protein-coding
5-74451	5	19629296	19629452	+	25.4	156	promoter-TSS (AT5G48430.1)	promoter-TSS (AT5G48430.1)	-207	AT5G48430.1	834898	At.51428	NM_124218		AT5G48430	MJE7.6|MJE7_6	Eukaryotic aspartyl protease family protein	protein-coding
1-67533	1	10874145	10874254	+	24.4	109	Intergenic	Intergenic	-2525	AT1G30660.2	839946	At.51843	NM_102803		AT1G30660	T5I8.11|T5I8_11	nucleic acid binding protein	protein-coding
1-65839	1	25117826	25117935	+	24.4	109	promoter-TSS (AT1G67140.3)	promoter-TSS (AT1G67140.3)	-349	AT1G67140.1	843034	At.19701	NM_105384		SWEETIE	F5A8.12|F5A8_12	HEAT repeat-containing protein	protein-coding
5-76091	5	23145798	23145945	+	24.4	147	exon (AT5G57130.1, exon 2 of 4)	exon (AT5G57130.1, exon 2 of 4)	924	AT5G57130.1	835819	At.21466	NM_125095		AT5G57130	MUL3.8|MUL3_8|SMAX1-like 5|SMXL5	Clp amino terminal domain-containing protein	protein-coding
3-48293	3	22808874	22808983	+	24.4	109	promoter-TSS (AT3G09675.1)	promoter-TSS (AT3G09675.1)	-276	AT3G09675.1	28719235		NR_141554		AT3G09675	-	ncRNA	ncRNA
1-94628	1	8940338	8940480	+	24.1	142	promoter-TSS (AT1G05967.1)	promoter-TSS (AT1G05967.1)	204	AT1G25450.1	839131	At.48237	NM_102356		KCS5	3-ketoacyl-CoA synthase 5|CER60|ECERIFERUM 60|F2J7.9|F2J7_9	3-ketoacyl-CoA synthase 5	protein-coding
5-64342	5	18806373	18806519	+	23.3	146	TTS (AT5G46360.2)	TTS (AT5G46360.2)	1766	AT5G46360.2	834679	At.405	NM_124006		KCO3	ATKCO3|CA2+ ACTIVATED OUTWARD RECTIFYING K+ CHANNEL 3|Ca2+ activated outward rectifying K+ channel 3|MPL12.16|MPL12_16	Ca2+ activated outward rectifying K+ channel 3	protein-coding
3-52435	3	22655108	22655217	+	23.3	109	TTS (AT3G61198.1)	TTS (AT3G61198.1)	1437	AT3G61198.1	5008103		NR_143962		AT3G61198	-	ncRNA	ncRNA
2-55747	2	12496403	12496541	+	23.1	138	TTS (AT2G29090.4)	TTS (AT2G29090.4)	2111	AT2G29090.3	817457	At.50108	NM_128466		CYP707A2	''cytochrome P450|T9I4.17|T9I4_17|cytochrome P450|family 707|polypeptide 2|polypeptide 2''|subfamily A	cytochrome P450, family 707, subfamily A, polypeptide 2	protein-coding
4-42162	4	6889747	6889856	+	22.8	109	TTS (AT4G11320.2)	TTS (AT4G11320.2)	-2125	AT4G11330.1	826735	At.264	NM_117204		MPK5	ATMPK5|F8L21.120|F8L21_120|MAP kinase 5	MAP kinase 5	protein-coding
1-91814	1	24405376	24405512	+	22.8	136	Intergenic	Intergenic	3624	AT1G65630.1	842874		NM_105236		DEG3	DegP protease 3|DegP3|F1E22.1|degradation of periplasmic proteins 3	DegP protease 3	protein-coding
1-76251	1	19279124	19279233	+	22.8	109	promoter-TSS (AT1G51890.1)	promoter-TSS (AT1G51890.1)	-380	AT1G51890.2	841616	At.49312	NM_104069		AT1G51890	T14L22.10|T14L22_10	Leucine-rich repeat protein kinase family protein	protein-coding
1-73617	1	19080068	19080177	+	22.6	109	intron (AT1G51460.1, intron 1 of 8)	intron (AT1G51460.1, intron 1 of 8)	1329	AT1G51460.1	841571	At.37812	NM_104024		ABCG13	ATP-binding cassette G13|F5D21.8|F5D21_8	ABC-2 type transporter family protein	protein-coding
1-95414	1	22519217	22519368	+	22.3	151	TTS (AT1G61110.1)	TTS (AT1G61110.1)	2690	AT1G61110.1	842404	At.10430	NM_104792		NAC025	F11P17.16|F11P17_16|NAC domain containing protein 25|anac025	NAC domain containing protein 25	protein-coding
4-44172	4	745739	745848	+	22.3	109	exon (AT4G01720.1, exon 3 of 6)	exon (AT4G01720.1, exon 3 of 6)	989	AT4G01720.1	828001	At.27833	NM_116402		WRKY47	AtWRKY47|T15B16.12|T15B16_12	WRKY family transcription factor	protein-coding
1-74923	1	19444282	19444391	+	22.3	109	promoter-TSS (AT1G52200.2)	promoter-TSS (AT1G52200.2)	-705	AT1G52200.2	841650	At.37647	NM_104100		AT1G52200	F9I5.19|F9I5_19	PLAC8 family protein	protein-coding
2-44520	2	7816522	7816631	+	22.3	109	Intergenic	Intergenic	-3447	AT2G17960.1	816306	At.52793	NM_127350		AT2G17960	T27K22.17|T27K22_17	hypothetical protein	protein-coding
4-42971	4	8918116	8918225	+	22.1	109	TTS (AT4G15640.1)	TTS (AT4G15640.1)	910	AT4G15630.1	827240	At.33161	NM_117654		AT4G15630	CASP-like protein 1E1|CASPL1E1|DL3855W|FCAALL.230	Uncharacterized protein family (UPF0497)	protein-coding
4-45033	4	2427084	2427193	+	22.1	109	TTS (AT4G04770.1)	TTS (AT4G04770.1)	2761	AT4G04770.1	825814	At.4040	NM_116715		ABCI8	ABC1|ARABIDOPSIS THALIANA NUCLEOSOME ASSEMBLY PROTEIN 1|ATABC1|ATNAP1|ATP binding cassette protein 1|ATP-binding cassette I8|LAF6|LONG AFTER FR|T4B21.16|T4B21_16	ATP binding cassette protein 1	protein-coding
4-49271	4	7085600	7085747	+	21.8	147	promoter-TSS (AT4G11780.1)	promoter-TSS (AT4G11780.1)	-206	AT4G11780.1	826784	At.54284	NM_117247		TRM10	T5C23.210|T5C23_210|TON1 Recruiting Motif 10	GAR2-like protein	protein-coding
1-90342	1	29413264	29413403	+	21.8	139	promoter-TSS (AT1G78170.1)	promoter-TSS (AT1G78170.1)	-541	AT1G78170.1	844153	At.34328	NM_106467		AT1G78170	T11I11.11|T11I11_11	E3 ubiquitin-protein ligase	protein-coding
1-80859	1	26339612	26339721	+	21.8	109	promoter-TSS (AT1G69930.1)	promoter-TSS (AT1G69930.1)	-848	AT1G69930.1	843329	At.20559	NM_105661		GSTU11	ATGSTU11|T17F3.4|T17F3_4|glutathione S-transferase TAU 11	glutathione S-transferase TAU 11	protein-coding
3-54727	3	10502921	10503030	+	21.6	109	Intergenic	Intergenic	-2736	AT3G28180.1	822444	At.23682	NM_113737		CSLC04	ATCSLC04|ATCSLC4|CELLULOSE-SYNTHASE LIKE C4|CSLC4|Cellulose-synthase-like C4	Cellulose-synthase-like C4	protein-coding
3-60041	3	18470723	18470832	+	21.3	109	promoter-TSS (AT3G49790.1)	promoter-TSS (AT3G49790.1)	-280	AT3G49796.1	6241028		NM_001125332		AT3G49796	-	hypothetical protein	protein-coding
4-48381	4	6893900	6894009	+	21.1	109	TTS (AT4G11340.1)	TTS (AT4G11340.1)	2028	AT4G11330.1	826735	At.264	NM_117204		MPK5	ATMPK5|F8L21.120|F8L21_120|MAP kinase 5	MAP kinase 5	protein-coding
4-46933	4	11027187	11027296	+	21.1	109	intron (AT4G20450.2, intron 2 of 11)	intron (AT4G20450.2, intron 2 of 11)	1799	AT4G20450.2	827793	At.54432	NM_118164		AT4G20450	F9F13.100|F9F13_100	Leucine-rich repeat protein kinase family protein	protein-coding
1-85677	1	4316577	4316686	+	21.1	109	Intergenic	Intergenic	-1678	AT1G12672.2	5007692	At.65302	NM_001198044		AT1G12672	-	thionin-like protein	protein-coding
2-49674	2	11263669	11263778	+	20.8	109	promoter-TSS (AT2G26480.1)	promoter-TSS (AT2G26480.1)	-166	AT2G26480.1	817189	At.12383	NM_128205		UGT76D1	T9J22.15|T9J22_15|UDP-glucosyl transferase 76D1	UDP-glucosyl transferase 76D1	protein-coding
5-72241	5	1914517	1914626	+	20.8	109	TTS (AT5G06270.1)	TTS (AT5G06270.1)	2558	AT5G06270.2	830515	At.32874	NM_120710		AT5G06270	MHF15.21|MHF15_21	hypothetical protein	protein-coding
2-46834	2	4142125	4142234	+	20.8	109	TTS (at2g10606)	TTS (at2g10606)	294	ENSRNA049757830-T1
4-47381	4	657824	657933	+	20.8	109	intron (AT4G01520.1, intron 2 of 3)	intron (AT4G01520.1, intron 2 of 3)	1300	AT4G01520.1	828204	At.54081	NM_116382		NAC067	F11O4.3|F11O4_3|NAC domain containing protein 67|anac067	NAC domain containing protein 67	protein-coding
1-83264	1	17168260	17168369	+	20.8	109	promoter-TSS (AT1G45249.8)	promoter-TSS (AT1G45249.8)	-390	AT1G45249.2	841095	At.48130	NM_179446		ABF2	ABSCISIC ACID RESPONSIVE ELEMENTS-BINDING PROTEIN 2|AREB1|ATAREB1|AtABF2|abscisic acid responsive elements-binding factor 2	abscisic acid responsive elements-binding factor 2	protein-coding
1-83288	1	17697341	17697450	+	20.8	109	Intergenic	Intergenic	-1203	AT1G47990.1	841217	At.51190	NM_103695		GA2OX4	ATGA2OX4|Arabidopsis thaliana gibberellin 2-oxidase 4|T2J15.10|T2J15_10|gibberellin 2-oxidase 4	gibberellin 2-oxidase 4	protein-coding
2-51039	2	18649464	18649573	+	20.8	109	Intergenic	Intergenic	-2912	AT2G45220.1	819130	At.27946	NM_130085		AT2G45220	AtPME17|F4L23.27|PME17|pectin methylesterase 17	Plant invertase/pectin methylesterase inhibitor superfamily	protein-coding
1-83374	1	19224858	19224967	+	20.8	109	exon (AT1G51805.1, exon 2 of 13)	exon (AT1G51805.1, exon 2 of 13)	778	AT1G51805.2	841607	At.22048	NM_104060		AT1G51805	F19C24.2|F19C24_2	Leucine-rich repeat protein kinase family protein	protein-coding
3-59857	3	11195750	11195859	+	20.8	109	promoter-TSS (AT3G29250.3)	promoter-TSS (AT3G29250.3)	-633	AT3G29250.3	822580	At.27790	NM_113849		SDR4	AtSDR4|short-chain dehydrogenase reductase 4	NAD(P)-binding Rossmann-fold superfamily protein	protein-coding
1-88624	1	28684354	28684463	+	20.8	109	promoter-TSS (AT1G76440.2)	promoter-TSS (AT1G76440.2)	-143	AT1G76450.1	843978	At.43912	NM_106295		AT1G76450	F15M4.5	Photosystem II reaction center PsbP family protein	protein-coding
1-80948	1	27837788	27837897	+	20.6	109	promoter-TSS (AT1G74020.1)	promoter-TSS (AT1G74020.1)	-399	AT1G74020.1	843740	At.24431	NM_106061		SS2	ATSS-2 STRICTOSIDINE SYNTHASE|F2P9.11|F2P9_11|strictosidine synthase 2	strictosidine synthase 2	protein-coding
3-59432	3	4375853	4375962	+	20.6	109	promoter-TSS (AT3G13437.2)	promoter-TSS (AT3G13437.2)	-438	AT3G13437.2	5007997	At.75182	NM_001084676		AT3G13437	AtEWR1|EWR1|Enhancer of vascular Wilt Resistance 1	transmembrane protein	protein-coding
5-71084	5	4974587	4974696	+	20.6	109	promoter-TSS (AT5G15310.2)	promoter-TSS (AT5G15310.2)	-30	AT5G15310.4	831383	At.5394	NM_121535		MYB16	ATMIXTA|ATMYB16|F8M21.200|F8M21_200|myb domain protein 16	myb domain protein 16	protein-coding
5-73280	5	23146365	23146474	+	20.6	109	exon (AT5G57130.1, exon 2 of 4)	exon (AT5G57130.1, exon 2 of 4)	1472	AT5G57130.1	835819	At.21466	NM_125095		AT5G57130	MUL3.8|MUL3_8|SMAX1-like 5|SMXL5	Clp amino terminal domain-containing protein	protein-coding
2-52601	2	12864114	12864223	+	20.6	109	Intergenic	Intergenic	-2197	AT2G30120.3	817564	At.19562	NM_128567		AT2G30120	T27E13.14|T27E13_14	protein FLC EXPRESSOR	protein-coding
2-49286	2	647431	647540	+	20.6	109	promoter-TSS (AT2G02450.1)	promoter-TSS (AT2G02450.1)	-53	AT2G02450.1	814775	At.12993	NM_126301		LOV1	ANAC034|ANAC035|Arabidopsis NAC domain containing protein 34|AtLOV1|LONG VEGETATIVE PHASE 1|NAC domain containing protein 35|NAC035|anac034	NAC domain containing protein 35	protein-coding
2-48964	2	14542405	14542514	+	20.6	109	promoter-TSS (AT2G34500.1)	promoter-TSS (AT2G34500.1)	-842	AT2G34500.1	818013	At.27806	NM_129002		CYP710A1	F13P17.35|cytochrome P450|family 710|polypeptide 1|subfamily A	cytochrome P450, family 710, subfamily A, polypeptide 1	protein-coding
3-62697	3	3280454	3280563	+	20.6	109	TTS (AT3G10525.1)	TTS (AT3G10525.1)	-1168	AT3G10527.1	28719263		NM_001337882		AT3G10527	-	hypothetical protein	protein-coding
4-50972	4	1340033	1340142	+	20.3	109	promoter-TSS (ENSRNA049757983-T1)	promoter-TSS (ENSRNA049757983-T1)	-392	at4g03039
2-52764	2	15553499	15553608	+	20.3	109	promoter-TSS (AT2G37030.1)	promoter-TSS (AT2G37030.1)	-98	AT2G37030.1	818278	At.53055	NM_129259		AT2G37030	SAUR46|SMALL AUXIN UPREGULATED RNA 46|T1J8.21|T1J8_21	SAUR-like auxin-responsive protein family	protein-coding
5-73820	5	6045472	6045581	+	20.3	109	Intergenic	Intergenic	-2512	AT5G18270.1	831945	At.23511	NM_121832		ANAC087	Arabidopsis NAC domain containing protein 87|MRG7.23|MRG7_23	NAC domain containing protein 87	protein-coding
1-86524	1	21185622	21185731	+	20.3	109	TTS (AT1G56540.2)	TTS (AT1G56540.2)	2693	AT1G56550.1	842108	At.42755	NM_104532		RGXT3	F25P12.100|F25P12_100|RhamnoGalacturonan specific Xylosyltransferase 1|RhamnoGalacturonan specific Xylosyltransferase 3	RhamnoGalacturonan specific Xylosyltransferase 1	protein-coding
1-87793	1	12225011	12225120	+	20.3	109	promoter-TSS (AT1G33720.3)	promoter-TSS (AT1G33720.3)	-957	AT1G33720.2	840263	At.49936	NM_103092		CYP76C6	''cytochrome P450|F14M2.15|F14M2_15|cytochrome P450|family 76|polypeptide 6|polypeptide 6''|subfamily C	cytochrome P450, family 76, subfamily C, polypeptide 6	protein-coding
2-53199	2	6536528	6536637	+	20.3	109	exon (AT2G15080.1, exon 1 of 2)	exon (AT2G15080.1, exon 1 of 2)	2895	AT2G15080.2	815997	At.40465	NM_127070		RLP19	AtRLP19|T15J14.12|T15J14_12|receptor like protein 19	receptor like protein 19	protein-coding
3-64494	3	15617123	15617232	+	20.3	109	promoter-TSS (AT3G43720.2)	promoter-TSS (AT3G43720.2)	-28	AT3G43720.2	823481	At.4842	NM_114240		LTPG2	glycosylphosphatidylinositol-anchored lipid protein transfer 2	Bifunctional inhibitor/lipid-transfer protein/seed storage 2S albumin superfamily protein	protein-coding
4-52196	4	7889598	7889707	+	20	109	promoter-TSS (AT4G06115.1)	promoter-TSS (AT4G06115.1)	-580	AT4G06115.1	28719735		NR_141966		AT4G06115	-	ncRNA	ncRNA
5-75528	5	14125160	14125269	+	20	109	Intergenic	Intergenic	-1852	AT5G35970.1	833589	At.45828	NM_122988		AT5G35970	MEE13.8|MEE13_8	P-loop containing nucleoside triphosphate hydrolases superfamily protein	protein-coding
3-59149	3	21836038	21836147	+	20	109	promoter-TSS (AT3G59080.1)	promoter-TSS (AT3G59080.1)	-314	AT3G59080.1	825077	At.26307	NM_115770		AT3G59080	-	Eukaryotic aspartyl protease family protein	protein-coding
5-75069	5	2652417	2652526	+	20	109	promoter-TSS (AT5G08240.1)	promoter-TSS (AT5G08240.1)	64	AT5G08240.1	830720	At.32606	NM_120907		AT5G08240	F8L15.11	transmembrane protein	protein-coding
5-76069	5	22899458	22899567	+	20	109	promoter-TSS (AT5G56560.2)	promoter-TSS (AT5G56560.2)	-212	AT5G56560.2	835757	At.55588	NM_125039		AT5G56560	MKN22.8|MKN22_8	FBD, F-box and Leucine Rich Repeat domains containing protein	protein-coding
3-65714	3	16963816	16963925	+	20	109	Intergenic	Intergenic	-1235	AT3G46190.2	823764		NM_114488		AT3G46190	-	TRAF-like family protein	protein-coding
5-77143	5	16738871	16738980	+	20	109	exon (AT5G41810.1, exon 2 of 2)	exon (AT5G41810.1, exon 2 of 2)	858	AT5G41810.1	834186	At.26146	NM_123546		AT5G41810	K16L22.9|K16L22_9	Avr9/Cf-9 rapidly elicited protein	protein-coding
1-91737	1	23136245	23136354	+	20	109	promoter-TSS (AT1G62515.1)	promoter-TSS (AT1G62515.1)	-421	AT1G62515.1	28717388		NM_001334035		AT1G62515	-	transmembrane protein	protein-coding
4-49424	4	9761091	9761200	+	20	109	TTS (AT4G17500.1)	TTS (AT4G17500.1)	1942	AT4G17500.1	827464	At.23185	NM_117855		ERF-1	ATERF-1|AtERF#100|DL4785W|ERF1A|FCAALL.123|ethylene responsive element binding factor 1	ethylene responsive element binding factor 1	protein-coding
2-54035	2	19542601	19542710	+	19.8	109	Intergenic	Intergenic	-1070	AT2G47650.1	819378	At.27002	NM_130333		UXS4	T30B22.31|T30B22_31|UDP-xylose synthase 4	UDP-xylose synthase 4	protein-coding
1-94909	1	12344895	12345004	+	19.8	109	Intergenic	Intergenic	-1189	AT1G33960.2	840293	At.10803	NM_103118		AIG1	AVRRPT2-INDUCED GENE 1|F12G12.27	P-loop containing nucleoside triphosphate hydrolases superfamily protein	protein-coding
2-53667	2	13260298	13260407	+	19.8	109	promoter-TSS (AT2G31110.1)	promoter-TSS (AT2G31110.1)	-800	AT2G31110.1	817667	At.48534	NM_128667		AT2G31110	T16B12.8|T16B12_8|TBL40|TRICHOME BIREFRINGENCE-LIKE 40	trichome birefringence-like protein (DUF828)	protein-coding
2-53775	2	15254453	15254562	+	19.8	109	promoter-TSS (AT2G08790.1)	promoter-TSS (AT2G08790.1)	-570	AT2G08790.1	28718025		NR_140409		AT2G08790	-	ncRNA	ncRNA
3-60500	3	4145124	4145233	+	19.8	109	intron (AT3G12977.1, intron 2 of 2)	intron (AT3G12977.1, intron 2 of 2)	-1221	AT3G12980.1	820484	At.39511	NM_112135		HAC5	ATHPCAT4|HISTONE ACETYLTRANSFERASE OF THE CBP FAMILY 5|MGH6.20|histone acetyltransferase of the CBP family 5	histone acetyltransferase of the CBP family 5	protein-coding
4-52514	4	12160367	12160476	+	19.8	109	promoter-TSS (AT4G23230.1)	promoter-TSS (AT4G23230.1)	-142	AT4G23230.1	828422	At.27300	NM_118452		CRK15	F21P8.120|F21P8_120|cysteine-rich RLK (RECEPTOR-like protein kinase) 15	cysteine-rich RECEPTOR-like kinase	protein-coding
1-92950	1	10803381	10803490	+	19.8	109	TTS (AT1G06343.1)	TTS (AT1G06343.1)	418	AT1G06343.1	28716477		NR_139066		AT1G06343	-	ncRNA	ncRNA
1-91817	1	24436577	24436686	+	19.8	109	promoter-TSS (AT1G65700.2)	promoter-TSS (AT1G65700.2)	-175	AT1G65700.1	842881	At.28329	NM_105244		LSM8	AtLSM8|F1E22.8|F1E22_8|SM-like 8	Small nuclear ribonucleoprotein family protein	protein-coding
2-53201	2	6559299	6559408	+	19.8	109	Intergenic	Intergenic	-2185	AT2G15110.1	3768032	At.74529	NM_127073		AT2G15110	T15J14.15|T15J14_15	hypothetical protein (Protein of unknown function, DUF601)	protein-coding
1-88806	1	1861996	1862105	+	19.5	109	promoter-TSS (AT1G06135.1)	promoter-TSS (AT1G06135.1)	-134	AT1G06135.1	2745743	At.63145	NM_202039		AT1G06135	-	transmembrane protein	protein-coding
3-65963	3	20443005	20443114	+	19.5	109	promoter-TSS (AT3G55150.1)	promoter-TSS (AT3G55150.1)	-409	AT3G55150.1	824681	At.35048	NM_115373		EXO70H1	ATEXO70H1|exocyst subunit exo70 family protein H1	exocyst subunit exo70 family protein H1	protein-coding
2-49133	2	17639016	17639125	+	19.5	109	promoter-TSS (AT2G42350.1)	promoter-TSS (AT2G42350.1)	69	AT2G42350.1	818836	At.42716	NM_129797		AT2G42350	MHK10.7|MHK10_7	RING/U-box superfamily protein	protein-coding
4-51047	4	5651225	5651334	+	19.5	109	TTS (AT4G05615.1)	TTS (AT4G05615.1)	482	AT4G05615.1	28719647		NR_141882		AT4G05615	-	ncRNA	ncRNA
1-95582	1	24488842	24488951	+	19.5	109	promoter-TSS (AT1G65840.1)	promoter-TSS (AT1G65840.1)	-862	AT1G65840.1	842894	At.16379	NM_105256		PAO4	ATPAO4|F1E22.18|F1E22_18|polyamine oxidase 4	polyamine oxidase 4	protein-coding
5-77972	5	2622788	2622897	+	19.5	109	promoter-TSS (AT5G08150.1)	promoter-TSS (AT5G08150.1)	58	AT5G08150.1	830711	At.49736	NM_120898		SOB5	SUPPRESSOR OF PHYTOCHROME B 5|T22D6.90|T22D6_90	suppressor of phytochrome b 5	protein-coding
2-55539	2	9869939	9870048	+	19.5	109	Intergenic	Intergenic	-3431	AT2G23170.1	816849	At.23258	NM_127881		GH3.3	T20D16.20|T20D16_20	Auxin-responsive GH3 family protein	protein-coding
1-93310	1	19211208	19211317	+	19.5	109	promoter-TSS (AT1G51790.2)	promoter-TSS (AT1G51790.2)	-347	AT1G51790.2	841605	At.37749	NM_001333501		AT1G51790	F19C24.24|F19C24_24	Leucine-rich repeat protein kinase family protein	protein-coding
2-55525	2	9776032	9776141	+	19.5	109	exon (AT2G22970.3, exon 5 of 14)	exon (AT2G22970.3, exon 5 of 14)	1233	AT2G22970.3	816828	At.12556	NM_127862		SCPL11	T20K9.19|serine carboxypeptidase-like 11	serine carboxypeptidase-like 11	protein-coding
3-63718	3	22920515	22920624	+	19.5	109	Intergenic	Intergenic	-1637	ENSRNA049757978-T1
1-91614	1	21444111	21444220	+	19.3	109	Intergenic	Intergenic	-1129	AT1G57990.1	842166	At.20872	NM_104584		PUP18	ATPUP18|F13D13.3|purine permease 18	purine permease 18	protein-coding
1-93550	1	22874866	22874975	+	19.3	109	Intergenic	Intergenic	-3562	AT1G61890.1	842485	At.10738	NM_104870		AT1G61890	F8K4.9|F8K4_9	MATE efflux family protein	protein-coding
3-66926	3	13526395	13526504	+	19.3	109	exon (AT3G32980.1, exon 4 of 4)	exon (AT3G32980.1, exon 4 of 4)	3649	AT3G32980.1	823067	At.47588	NM_180321		AT3G32980	T15D2.9	Peroxidase superfamily protein	protein-coding
3-66614	3	8001340	8001449	+	19.3	109	promoter-TSS (AT3G22570.1)	promoter-TSS (AT3G22570.1)	-131	AT3G22570.2	821829	At.37854	NM_001338592		AT3G22570	-	Bifunctional inhibitor/lipid-transfer protein/seed storage 2S albumin superfamily protein	protein-coding
1-95695	1	25803956	25804065	+	19.3	109	promoter-TSS (AT1G68720.1)	promoter-TSS (AT1G68720.1)	-382	AT1G68720.1	843202	At.11544	NM_105544		TADA	ARABIDOPSIS THALIANA TRNA ADENOSINE DEAMINASE A|ATTADA|F24J5.5|F24J5_5|tRNA arginine adenosine deaminase	tRNA arginine adenosine deaminase	protein-coding
1-93298	1	19097743	19097852	+	19.3	109	TTS (AT1G51490.1)	TTS (AT1G51490.1)	2909	AT1G51490.1	841574		NM_001333491		BGLU36	F5D21.16|F5D21_16|beta glucosidase 36	beta glucosidase 36	protein-coding
4-50488	4	12065389	12065498	+	19.3	109	TTS (AT4G23020.1)	TTS (AT4G23020.1)	-2585	AT4G23010.3	828400	At.23149	NM_118430		UTR2	ATUTR2|F7H19.200|F7H19_200|UDP-galactose transporter 2	UDP-galactose transporter 2	protein-coding
1-88074	1	20428336	20428445	+	19.3	109	TTS (AT1G54730.11)	TTS (AT1G54730.11)	-2379	AT1G54740.1	841915	At.37173	NM_104350		AT1G54740	T22H22.16|T22H22_16	FANTASTIC four-like protein (DUF3049)	protein-coding
1-93161	1	17167530	17167639	+	19.3	109	exon (AT1G45249.6, exon 1 of 4)	exon (AT1G45249.6, exon 1 of 4)	157	AT1G45249.6	841095	At.48130	NM_179446		ABF2	ABSCISIC ACID RESPONSIVE ELEMENTS-BINDING PROTEIN 2|AREB1|ATAREB1|AtABF2|abscisic acid responsive elements-binding factor 2	abscisic acid responsive elements-binding factor 2	protein-coding
5-75963	5	21156658	21156767	+	19.3	109	Intergenic	Intergenic	1858	AT5G07855.1	28720925		NR_143035		AT5G07855	-	ncRNA	ncRNA
5-79058	5	23408289	23408398	+	19	109	TTS (AT5G57785.1)	TTS (AT5G57785.1)	1109	AT5G57785.2	28721276	At.29312	NM_001345272		AT5G57785	-	hypothetical protein	protein-coding
5-78150	5	5975333	5975442	+	19	109	promoter-TSS (AT5G18050.1)	promoter-TSS (AT5G18050.1)	-300	AT5G18050.1	830999	At.31477	NM_121810		SAUR22	MCM23.15|MCM23_15|SMALL AUXIN UP RNA 22	SAUR-like auxin-responsive protein family	protein-coding
1-92893	1	10141879	10141988	+	19	109	Intergenic	Intergenic	-2705	AT1G29050.1	839779	At.15814	NM_102646		TBL38	F28N24.24|F28N24_24|TRICHOME BIREFRINGENCE-LIKE 38	TRICHOME BIREFRINGENCE-LIKE 38	protein-coding
2-55253	2	1780675	1780784	+	19	109	Intergenic	Intergenic	-12873	AT2G04825.1	28717602		NR_140040		AT2G04825	-	ncRNA	ncRNA
1-91746	1	23239607	23239716	+	19	109	Intergenic	Intergenic	-1017	AT1G62760.1	842574	At.64877	NM_104953		AT1G62760	F23N19.27|F23N19_27	Plant invertase/pectin methylesterase inhibitor superfamily protein	protein-coding
3-65865	3	18884883	18884992	+	19	109	Intergenic	Intergenic	-1904	AT3G50800.1	824244	At.35454	NM_114940		AT3G50800	-	hypothetical protein	protein-coding
5-72576	5	8186320	8186429	+	18.8	109	promoter-TSS (AT5G24160.3)	promoter-TSS (AT5G24160.3)	-274	AT5G24160.3	832482	At.409	NM_122321		SQE6	K12G2.4|K12G2_4|squalene monoxygenase 6	squalene monooxygenase 6	protein-coding
2-55652	2	11248361	11248470	+	18.8	109	intron (AT2G26440.1, intron 1 of 1)	intron (AT2G26440.1, intron 1 of 1)	1255	AT2G26440.1	817184	At.38895	NM_128201		AT2G26440	PME12|T9J22.11|T9J22_11|pectin methylesterase 12	Plant invertase/pectin methylesterase inhibitor superfamily	protein-coding
1-90202	1	27172374	27172483	+	18.8	109	Intergenic	Intergenic	-1018	AT1G72200.1	843552	At.35131	NM_105879		AT1G72200	T9N14.11|T9N14_11	RING/U-box superfamily protein	protein-coding
5-76261	5	26123074	26123183	+	18.8	109	TTS (AT5G65370.1)	TTS (AT5G65370.1)	1420	AT5G65370.1	836662	At.55702	NM_125935		AT5G65370	MNA5.10|MNA5_10	ENTH/ANTH/VHS superfamily protein	protein-coding
3-60396	3	1736531	1736640	+	18.8	109	promoter-TSS (AT3G05820.2)	promoter-TSS (AT3G05820.2)	-48	AT3G05830.1	819752	At.11053	NM_111457		AT3G05830	-	spindle pole body component-like protein	protein-coding
1-93293	1	19025570	19025679	+	18.5	109	promoter-TSS (AT1G51320.1)	promoter-TSS (AT1G51320.1)	-18	AT1G51320.1	841555	At.52131	NM_104010		AT1G51320	F11M15.18|F11M15_18	F-box and associated interaction domains-containing protein	protein-coding
3-63362	3	17240764	17240873	+	18.5	109	promoter-TSS (AT3G46810.1)	promoter-TSS (AT3G46810.1)	-195	AT3G46810.1	823834	At.35882	NM_114548		AT3G46810	-	Cysteine/Histidine-rich C1 domain family protein	protein-coding
3-67072	3	17599320	17599429	+	18.3	109	promoter-TSS (AT3G47730.1)	promoter-TSS (AT3G47730.1)	-291	AT3G47730.1	823927	At.23005	NM_114641		ABCA2	A. THALIANA ABC2 HOMOLOG 1|ABC2 homolog 1|ATATH1|ATH1|ATP-binding cassette A2	ATP-binding cassette A2	protein-coding
1-95236	1	20009562	20009671	+	18.3	109	promoter-TSS (AT1G53610.1)	promoter-TSS (AT1G53610.1)	-296	AT1G53610.1	841796	At.66020	NM_104239		AT1G53610	F22G10.6	transmembrane protein	protein-coding
2-55332	2	6494713	6494822	+	18.3	109	Intergenic	Intergenic	-1255	AT2G15020.1	815991	At.40472	NM_127064		AT2G15020	T15J14.6|T15J14_6	hypothetical protein	protein-coding
1-93379	1	20207558	20207667	+	18	109	TTS (AT1G54120.1)	TTS (AT1G54120.1)	682	AT1G54120.1	841852	At.11115	NM_104290		AT1G54120	F15I1.22|F15I1_22	hypothetical protein	protein-coding
2-54014	2	19173108	19173217	+	18	109	Intergenic	Intergenic	-2946	at2g46685
5-76114	5	23407843	23407952	+	17.5	109	TTS (AT5G57785.1)	TTS (AT5G57785.1)	918	AT5G08775.1	28720997		NR_143107		AT5G08775	-	ncRNA	ncRNA
1-91755	1	23460237	23460346	+	16.5	109	TTS (AT1G63245.1)	TTS (AT1G63245.1)	593	AT1G63245.1	28717391		NM_001334074		CLE14	CLAVATA3/ESR-RELATED 14	CLAVATA3/ESR-RELATED 14	protein-coding

## Sheet: smxl5;obe3 vs smxl4;smxl5_up
PeakID	Chr	Start	End	Strand	Peak Score	Focus Ratio/Region Size	Annotation	Detailed Annotation	Distance to TSS	Nearest PromoterID	Entrez ID	Nearest Unigene	Nearest Refseq	Nearest Ensembl	Gene Name	Gene Alias	Gene Description	Gene Type
5-66855	5	23139733	23145224	+	2583.6	5491	Intergenic	Intergenic	-2469	AT5G57130.1	835819	At.21466	NM_125095		AT5G57130	MUL3.8|MUL3_8|SMAX1-like 5|SMXL5	Clp amino terminal domain-containing protein	protein-coding
1-53642	1	24081913	24082973	+	403.8	1060	promoter-TSS (AT1G64790.1)	promoter-TSS (AT1G64790.1)	-136	AT1G64795.1	28717397		NM_001334179		AT1G64795	-	hypothetical protein	protein-coding
3-59869	3	11586218	11586829	+	212.9	611	promoter-TSS (AT3G05955.1)	promoter-TSS (AT3G05955.1)	25	AT3G05955.1	28718878		NR_141216		AT3G05955	-	ncRNA	ncRNA
1-58943	1	28514937	28515512	+	182.7	575	TTS (AT1G75940.1)	TTS (AT1G75940.1)	692	AT1G75945.1	28717429		NM_001334702		AT1G75945	-	hypothetical protein	protein-coding
1-49596	1	13590517	13591196	+	165.2	679	Intergenic	Intergenic	23195	AT1G36230.1	840529	At.51974	NM_103316		AT1G36230	F15C21.12|F15C21_12	hypothetical protein	protein-coding
3-39939	3	11270112	11270588	+	148.7	476	promoter-TSS (AT3G29360.1)	promoter-TSS (AT3G29360.1)	-994	AT3G29360.1	822594	At.22975	NM_113861		UGD2	UDP-glucose dehydrogenase 2	UDP-glucose 6-dehydrogenase family protein	protein-coding
3-32649	3	11585300	11585917	+	145.7	617	TTS (AT3G05955.1)	TTS (AT3G05955.1)	940	AT3G05955.1	28718878		NR_141216		AT3G05955	-	ncRNA	ncRNA
1-49220	1	28515832	28516247	+	135	415	promoter-TSS (AT1G75950.1)	promoter-TSS (AT1G75950.1)	-123	AT1G75945.1	28717429		NM_001334702		AT1G75945	-	hypothetical protein	protein-coding
5-73191	5	21971762	21972501	+	129.4	739	promoter-TSS (AT5G54145.1)	promoter-TSS (AT5G54145.1)	-313	AT5G54145.1	835502	At.26201	NM_148129		AT5G54145	-	hypothetical protein	protein-coding
5-54618	5	23431030	23431495	+	117.8	465	promoter-TSS (AT5G57830.1)	promoter-TSS (AT5G57830.1)	-64	AT5G57830.1	835893	At.55608	NM_125168		AT5G57830	MTI20.7|MTI20_7	zein-binding protein (Protein of unknown function, DUF593)	protein-coding
5-77704	5	25081641	25082031	+	87.8	390	promoter-TSS (AT5G62470.1)	promoter-TSS (AT5G62470.1)	-695	AT5G62470.2	836367	At.9303	NM_125641		MYB96	ATMYB96|K19B1.8|K19B1_8|MYB DOMAIN PROTEIN 96|MYBCOV1|myb domain protein 96	myb domain protein 96	protein-coding
3-56700	3	13528121	13528574	+	85.8	453	intron (AT3G32980.1, intron 1 of 3)	intron (AT3G32980.1, intron 1 of 3)	1751	AT3G32980.1	823067	At.47588	NM_180321		AT3G32980	T15D2.9	Peroxidase superfamily protein	protein-coding
5-57794	5	7371914	7372268	+	81.2	354	TTS (AT5G22270.1)	TTS (AT5G22270.1)	1168	AT5G22270.1	832287	At.7355	NM_122132		AT5G22270	SIED1|Salt-Induced and EIN3/EIL1-Dependent 1|T6G21.5	hypothetical protein	protein-coding
1-58549	1	17416113	17416444	+	75.1	331	Intergenic	Intergenic	-1128	AT1G47470.1	841154	At.71664	NM_103639		AT1G47470	F16N3.31|F16N3_31	ECA1 gametogenesis family protein (DUF784)	protein-coding
1-67210	1	3323890	3324204	+	70.6	314	promoter-TSS (AT1G10140.1)	promoter-TSS (AT1G10140.1)	-312	AT1G10140.1	837551	At.10161	NM_100888		AT1G10140	F14N23.2|F14N23_2	Uncharacterized conserved protein UCP031279	protein-coding
3-57803	3	17199642	17199996	+	68	354	promoter-TSS (AT3G46690.1)	promoter-TSS (AT3G46690.1)	-456	AT3G46690.1	823822	At.35896	NM_114536		AT3G46690	-	UDP-Glycosyltransferase superfamily protein	protein-coding
1-86984	1	28425523	28425821	+	66.2	298	TTS (AT1G75700.2)	TTS (AT1G75700.2)	1776	AT1G75700.1	843904		NM_106221		HVA22G	F10A5.11|F10A5_11|HVA22-like protein G	HVA22-like protein G	protein-coding
3-45226	3	21056313	21056666	+	65	353	promoter-TSS (AT3G08745.1)	promoter-TSS (AT3G08745.1)	-370	AT3G08745.1	28719157		NR_141479		AT3G08745	-	ncRNA	ncRNA
5-60024	5	17638894	17639203	+	62.2	309	TTS (AT5G43880.4)	TTS (AT5G43880.4)	-3103	AT5G43870.2	834409	At.9045	NM_123754		AT5G43870	F6B6.1|F6B6_1	auxin canalization protein (DUF828)	protein-coding
4-34540	4	15598851	15599131	+	59.4	280	promoter-TSS (AT4G32300.1)	promoter-TSS (AT4G32300.1)	-484	AT4G32300.1	829365	At.27667	NM_119383		SD2-5	F10M6.60|F10M6_60|S-domain-2 5	S-domain-2 5	protein-coding
1-62622	1	23510246	23510482	+	55.8	236	TTS (AT1G63400.1)	TTS (AT1G63400.1)	1633	AT1G63410.2	842647		NM_105020		AT1G63410	F2K11.21|F2K11_21	LURP-one-like protein (DUF567)	protein-coding
5-71873	5	22473959	22474234	+	54.8	275	promoter-TSS (AT5G55480.1)	promoter-TSS (AT5G55480.1)	-46	AT5G55480.1	835641	At.6905	NM_124930		SVL1	GDPDL4|GPDL1|Glycerophosphodiester phosphodiesterase (GDPD) like 4|MTE17.19|MTE17_19|SHV3-like 1|glycerophosphodiesterase-like 1	SHV3-like 1	protein-coding
4-52226	4	8320414	8320707	+	52.3	293	promoter-TSS (AT4G14465.1)	promoter-TSS (AT4G14465.1)	22	AT4G14465.1	827093	At.33280	NM_117526		AHL20	AT-hook motif nuclear-localized protein 20	AT-hook motif nuclear-localized protein 20	protein-coding
3-65220	3	5403052	5403318	+	52.3	266	promoter-TSS (AT3G15950.5)	promoter-TSS (AT3G15950.5)	-532	AT3G15950.5	820839	At.25095	NM_112465		NAI2	-	DNA topoisomerase-like protein	protein-coding
3-44548	3	22895044	22895270	+	52.3	226	promoter-TSS (AT3G61850.2)	promoter-TSS (AT3G61850.2)	-111	AT3G61850.1	825358	At.989	NM_116050		DAG1	BBFA|dof affecting germination 1	Dof-type zinc finger DNA-binding family protein	protein-coding
3-34084	3	16430361	16430581	+	50.3	220	Intergenic	Intergenic	-1815	AT3G44970.2	823632	At.53744	NM_114366		AT3G44970	-	Cytochrome P450 superfamily protein	protein-coding
2-41492	2	18248509	18248762	+	49.7	253	promoter-TSS (AT2G44110.1)	promoter-TSS (AT2G44110.1)	-176	AT2G44110.2	819017	At.19505	NM_129974		MLO15	ATMLO15|F6E13.24|MILDEW RESISTANCE LOCUS O 15	Seven transmembrane MLO family protein	protein-coding
1-56261	1	26536632	26536850	+	49	218	exon (AT1G70410.1, exon 1 of 8)	exon (AT1G70410.1, exon 1 of 8)	681	AT1G70410.3	843377	At.10650	NM_105709		BCA4	ATBCA4|BETA CARBONIC ANHYDRASE 4|CA4|F17O7.5|F17O7_5|beta carbonic anhydrase 4	beta carbonic anhydrase 4	protein-coding
1-94356	1	4895706	4895978	+	48.2	272	Intergenic	Intergenic	-1504	AT1G14340.1	837995	At.26546	NM_101300		AT1G14340	F14L17.11|F14L17_11	RNA-binding (RRM/RBD/RNP motifs) family protein	protein-coding
1-53972	1	4538599	4538815	+	47	216	Intergenic	Intergenic	-3461	AT1G13260.1	837886	At.20558	NM_101197		RAV1	AtRAV1|EDF4|ETHYLENE RESPONSE DNA BINDING FACTOR 4|T6J4.2|T6J4_2|related to ABI3/VP1 1	related to ABI3/VP1 1	protein-coding
3-47481	3	21806953	21807180	+	46.2	227	Intergenic	Intergenic	-1731	AT3G59010.1	825070	At.5019	NM_115763		PME61	PME35|pectin methylesterase 35|pectin methylesterase 61	pectin methylesterase 61	protein-coding
1-53001	1	28916164	28916371	+	44.9	207	Intergenic	Intergenic	-1165	AT1G76952.1	5007852	At.69550	NM_001334749		IDL5	inflorescence deficient in abscission (IDA)-like 5	inflorescence deficient in abscission (IDA)-like 5	protein-coding
3-57631	3	10146137	10146355	+	44.4	218	promoter-TSS (AT3G27415.1)	promoter-TSS (AT3G27415.1)	-346	AT3G27410.1	822362	At.49631	NM_113656		AT3G27410	-	transmembrane protein	protein-coding
3-49717	3	18763235	18763448	+	43.7	213	intron (AT3G50560.1, intron 1 of 4)	intron (AT3G50560.1, intron 1 of 4)	715	AT3G50560.1	824220	At.26622	NM_114916		AT3G50560	-	NAD(P)-binding Rossmann-fold superfamily protein	protein-coding
2-45433	2	9947273	9947493	+	43.7	220	Intergenic	Intergenic	-1211	AT2G23360.1	816868	At.43345	NM_127900		AT2G23360	F26B6.1|F26B6_1	filament-like protein (DUF869)	protein-coding
4-51530	4	12985462	12985683	+	43.7	221	promoter-TSS (AT4G07375.1)	promoter-TSS (AT4G07375.1)	-89	AT4G25410.1	828644	At.32259	NM_001341730		AT4G25410	T30C3.80|T30C3_80	basic helix-loop-helix (bHLH) DNA-binding superfamily protein	protein-coding
1-84468	1	9140818	9141047	+	42.6	229	promoter-TSS (AT1G26410.1)	promoter-TSS (AT1G26410.1)	-493	AT1G26410.1	839183	At.41247	NM_102405		AT1G26410	T1K7.21|T1K7_21	FAD-binding Berberine family protein	protein-coding
1-85512	1	591211	591434	+	42.4	223	promoter-TSS (AT1G02720.2)	promoter-TSS (AT1G02720.2)	-360	AT1G02720.1	839475	At.23246	NM_100152		GATL5	AtGATL5|T14P4.1|T14P4_1|galacturonosyltransferase 5|galacturonosyltransferase-like 5	galacturonosyltransferase 5	protein-coding
4-52791	4	17004390	17004596	+	41.6	206	promoter-TSS (AT4G35900.1)	promoter-TSS (AT4G35900.1)	-29	AT4G35900.1	829744	At.31374	NM_119756		FD	FD-1|T19K4.30|atbzip14	Basic-leucine zipper (bZIP) transcription factor family protein	protein-coding
5-35423	5	98912	99091	+	41.4	179	exon (AT5G01240.2, exon 2 of 7)	exon (AT5G01240.2, exon 2 of 7)	468	AT5G01240.2	831866	At.9820	NM_120202		LAX1	F7J8.220|F7J8_220|like AUXIN RESISTANT 1	like AUXIN RESISTANT 1	protein-coding
5-68247	5	286082	286324	+	41.1	242	Intergenic	Intergenic	-1381	at5g01747
2-54358	2	8549570	8549816	+	40.6	246	promoter-TSS (AT2G19810.1)	promoter-TSS (AT2G19810.1)	-560	AT2G19810.1	816500	At.12895	NM_127539		OZF1	AtOZF1|AtTZF2|F6F22.16|F6F22_16|Oxidation-related Zinc Finger 1|TZF2|tandem zinc finger 2	CCCH-type zinc finger family protein	protein-coding
1-74778	1	14018991	14019186	+	40.6	195	promoter-TSS (AT1G36970.1)	promoter-TSS (AT1G36970.1)	-732	AT1G36970.1	840606	At.51983	NM_103352		AT1G36970	T32E20.31|T32E20_31	transmembrane protein, putative (DUF1985)	protein-coding
1-95432	1	22713153	22713397	+	40.4	244	promoter-TSS (AT1G61560.5)	promoter-TSS (AT1G61560.5)	-986	AT1G61560.6	842450	At.11096	NM_104836		MLO6	ATMLO6|MILDEW RESISTANCE LOCUS O 6|T25B24.9|T25B24_9	Seven transmembrane MLO family protein	protein-coding
1-91939	1	25914124	25914350	+	40.4	226	promoter-TSS (AT1G68920.2)	promoter-TSS (AT1G68920.2)	-739	AT1G68920.4	843225	At.28096	NM_105566		AT1G68920	CIB1 Like protein 1|CIL1|T6L1.10|T6L1_10	basic helix-loop-helix (bHLH) DNA-binding superfamily protein	protein-coding
1-95760	1	26519345	26519575	+	39.3	230	Intergenic	Intergenic	-4205	AT1G70370.1	843373	At.10202	NM_105705		PG2	polygalacturonase 2	polygalacturonase 2	protein-coding
1-94505	1	7398843	7399050	+	39.1	207	TTS (AT1G21130.2)	TTS (AT1G21130.2)	1658	AT1G21130.2	838709	At.20490	NM_101967		IGMT4	T22I11.4|T22I11_4|indole glucosinolate O-methyltransferase 4	O-methyltransferase family protein	protein-coding
1-70884	1	8013756	8013951	+	38.1	195	exon (AT1G22650.2, exon 4 of 4)	exon (AT1G22650.2, exon 4 of 4)	2297	AT1G22650.2	838871	At.41589	NM_102112		A/N-InvD	T22J18.18|T22J18_18|alkaline/neutral invertase D	Plant neutral invertase family protein	protein-coding
3-62586	3	1019315	1019518	+	37.8	203	promoter-TSS (AT3G03940.1)	promoter-TSS (AT3G03940.1)	2	AT3G03940.1	819551	At.27600	NM_111265		AT3G03940	T11I18.5|T11I18_5	Protein kinase family protein	protein-coding
5-73287	5	23186459	23186642	+	37.8	183	Intergenic	Intergenic	-1290	AT5G57220.1	835828	At.28563	NM_125104		CYP81F2	''cytochrome P450|MJB24.3|MJB24_3|cytochrome P450|family 81|polypeptide 2|polypeptide 2''|subfamily F	cytochrome P450, family 81, subfamily F, polypeptide 2	protein-coding
1-93555	1	22928364	22928571	+	37.6	207	Intergenic	Intergenic	1737	ENSRNA049757732-T1
4-23076	4	3056972	3057144	+	37.3	172	promoter-TSS (ENSRNA049493854-T1)	promoter-TSS (ENSRNA049493854-T1)	-104	ENSRNA049493854-T1
2-48307	2	18410062	18410258	+	37.1	196	TTS (AT2G44600.1)	TTS (AT2G44600.1)	1581	AT2G44600.1	819068	At.37030	NM_130024		AT2G44600	F16B22.9	hypothetical protein	protein-coding
3-61822	3	8109976	8110185	+	36.8	209	Intergenic	Intergenic	2008	at3g22886
3-45532	3	6827844	6828021	+	36.5	177	TTS (AT3G19670.3)	TTS (AT3G19670.3)	1268	AT3G19663.1	28719292		NM_001338413		AT3G19663	-	hypothetical protein	protein-coding
4-50244	4	8093953	8094149	+	36.3	196	promoter-TSS (AT4G14010.1)	promoter-TSS (AT4G14010.1)	-499	AT4G14010.1	827037	At.33314	NM_117476		RALFL32	DL3045C|FCAALL.140|ralf-like 32	ralf-like 32	protein-coding
3-36857	3	3761240	3761403	+	35.8	163	TTS (AT3G11900.2)	TTS (AT3G11900.2)	2869	AT3G11900.2	820363	At.10476	NM_112023		ANT1	aromatic and neutral transporter 1	aromatic and neutral transporter 1	protein-coding
5-73254	5	22880572	22880757	+	35.3	185	promoter-TSS (AT5G56510.2)	promoter-TSS (AT5G56510.2)	-23	AT5G56510.2	835752	At.55587	NM_125034		PUM12	APUM12|MKN22.2|MKN22_2|WHITE RUST RESISTANCE 4|WRR4|pumilio 12	pumilio 12	protein-coding
5-75823	5	18901166	18901345	+	34.3	179	Intergenic	Intergenic	-1609	AT5G46580.1	834701	At.65647	NM_124028		AT5G46580	F10E10.5|F10E10_5	pentatricopeptide (PPR) repeat-containing protein	protein-coding
2-38740	2	16061618	16061785	+	34	167	promoter-TSS (ENSRNA049757877-T1)	promoter-TSS (ENSRNA049757877-T1)	-253	ENSRNA049757877-T1
1-71713	1	29217395	29217570	+	34	175	Intergenic	Intergenic	-2867	AT1G77740.1	844110	At.34409	NM_106423		PIP5K2	phosphatidylinositol-4-phosphate 5-kinase 2	phosphatidylinositol-4-phosphate 5-kinase 2	protein-coding
5-76054	5	22602531	22602714	+	33.8	183	promoter-TSS (AT5G55850.2)	promoter-TSS (AT5G55850.2)	-680	AT5G55850.3	835679	At.9528	NM_124967		NOI	MWJ3.3|MWJ3_3|NOI PROTEIN	RPM1-interacting protein 4 (RIN4) family protein	protein-coding
1-82721	1	3772650	3772834	+	33.5	184	Intergenic	Intergenic	-2943	AT1G11240.1	837665	At.27249	NM_100996		AT1G11240	T28P6.24|T28P6_24	ribosomal RNA-processing protein	protein-coding
1-86376	1	18541174	18541344	+	33.2	170	promoter-TSS (AT1G50040.1)	promoter-TSS (AT1G50040.1)	-802	AT1G50040.1	841428	At.43578	NM_103892		AT1G50040	F2J10.8|F2J10_8	formin-like protein, putative (DUF1005)	protein-coding
2-47491	2	19181867	19182025	+	33.2	158	TTS (AT2G46700.2)	TTS (AT2G46700.2)	1241	AT2G46690.1	819281	At.36475	NM_130234		AT2G46690	SAUR32|SMALL AUXIN UPREGULATED RNA 32|T3A4.7	SAUR-like auxin-responsive protein family	protein-coding
1-87362	1	5452443	5452631	+	33.2	188	TTS (AT1G15840.1)	TTS (AT1G15840.1)	1105	AT1G15840.1	838154	At.41913	NM_101452		AT1G15840	F7H2.17|F7H2_17	hypothetical protein	protein-coding
5-54689	5	24766258	24766416	+	33.2	158	promoter-TSS (AT5G61590.1)	promoter-TSS (AT5G61590.1)	-826	AT5G61590.1	836280	At.24138	NM_125552		AT5G61590	DEWAX|Decrease Wax Biosynthesis|K11J9.4|K11J9_4	Integrase-type DNA-binding superfamily protein	protein-coding
5-69596	5	2927433	2927597	+	32.5	164	promoter-TSS (AT5G09420.1)	promoter-TSS (AT5G09420.1)	-658	AT5G09420.1	830801	At.10055	NM_120979		TOC64-V	ARABIDOPSIS THALIANA TRANSLOCON AT THE OUTER MEMBRANE OF CHLOROPLASTS 64-V|ATTOC64-V|AtmtOM64|MTOM64|OM64|T5E8.220|T5E8_220|outer membrane 64|translocon at the outer membrane of chloroplasts 64-V	translocon at the outer membrane of chloroplasts 64-V	protein-coding
3-61149	3	18975724	18975895	+	32.5	171	TTS (AT3G51080.1)	TTS (AT3G51080.1)	2683	AT3G51080.1	824272	At.27088	NM_114968		GATA6	GATA transcription factor 6	GATA transcription factor 6	protein-coding
2-36031	2	2764015	2764177	+	32.2	162	intron (AT2G06850.2, intron 1 of 3)	intron (AT2G06850.2, intron 1 of 3)	583	AT2G06850.2	815247	At.24328	NM_126666		XTH4	ENDOXYLOGLUCAN TRANSFERASE|EXGT-A1|EXT|T9F8.4|T9F8_4|endoxyloglucan transferase A1|xyloglucan endotransglucosylase/hydrolase 4	xyloglucan endotransglucosylase/hydrolase 4	protein-coding
3-61040	3	16720001	16720174	+	32	173	intron (AT3G45560.1, intron 5 of 5)	intron (AT3G45560.1, intron 5 of 5)	2587	AT3G45560.1	823698	At.53763	NM_114425		AT3G45560	-	zinc finger (C3HC4-type RING finger) family protein	protein-coding
4-47030	4	12496057	12496229	+	32	172	promoter-TSS (AT4G07220.1)	promoter-TSS (AT4G07220.1)	-57	AT4G07220.1	28719895		NR_142115		AT4G07220	-	ncRNA	ncRNA
1-88726	1	60611	60780	+	31.7	169	Intergenic	Intergenic	-1480	AT1G01120.1	839395	At.22667	NM_099994		KCS1	3-ketoacyl-CoA synthase 1|T25K16.11|T25K16_11	3-ketoacyl-CoA synthase 1	protein-coding
3-65960	3	20358724	20358900	+	31.7	176	TTS (AT3G54950.1)	TTS (AT3G54950.1)	2748	AT3G54950.1	824660	At.35065	NM_115352		pPLAIIIbeta	PATATIN-LIKE PROTEIN 7|PLA IIIA|PLP7|T15C9.3|patatin-like protein 6|patatin-related phospholipase IIIbeta	patatin-like protein 6	protein-coding
1-91962	1	26176304	26176474	+	31.7	170	TTS (AT1G69587.4)	TTS (AT1G69587.4)	-1653	AT1G69588.1	5007842	At.69448	NM_001084330		CLE45	CLAVATA3/ESR-RELATED 45	CLAVATA3/ESR-RELATED 45	protein-coding
5-63997	5	8415344	8415524	+	31.5	180	TTS (AT5G24590.2)	TTS (AT5G24590.2)	-2922	AT5G24580.4	832529	At.30953	NM_122366		AT5G24580	K18P6.11|K18P6_11	Heavy metal transport/detoxification superfamily protein	protein-coding
1-74082	1	28722515	28722691	+	31.5	176	promoter-TSS (AT1G76540.1)	promoter-TSS (AT1G76540.1)	-53	AT1G76540.1	843987	At.10322	NM_106304		CDKB2;1	CYCLIN-DEPENDENT KINASE B2;1|F14G6.14|F14G6_14|cyclin-dependent kinase B2;1	cyclin-dependent kinase B2;1	protein-coding
3-54514	3	6394610	6394784	+	31.5	174	exon (AT3G18560.1, exon 1 of 1)	exon (AT3G18560.1, exon 1 of 1)	950	AT3G18560.1	821387	At.6745	NM_112742		AT3G18560	-	hypothetical protein	protein-coding
1-72124	1	9129047	9129205	+	31.5	158	promoter-TSS (AT1G26380.1)	promoter-TSS (AT1G26380.1)	-558	AT1G26380.1	839180	At.15972	NM_102402		AT1G26380	T1K7.24|T1K7_24	FAD-binding Berberine family protein	protein-coding
4-52010	4	2118867	2119045	+	31.2	178	promoter-TSS (AT4G04330.1)	promoter-TSS (AT4G04330.1)	-339	AT4G04330.1	825753	At.34032	NM_116671		RbcX1	AtRbcX1|T19B17.5|T19B17_5|homologue of cyanobacterial RbcX 1	Chaperonin-like RbcX protein	protein-coding
2-49909	2	14906615	14906782	+	31.2	167	promoter-TSS (AT2G08735.1)	promoter-TSS (AT2G08735.1)	-559	AT2G08735.1	28718015		NR_140399		AT2G08735	-	ncRNA	ncRNA
1-84937	1	21001487	21001660	+	31	173	promoter-TSS (AT1G56130.2)	promoter-TSS (AT1G56130.2)	-560	AT1G56130.2	842065	At.52228	NM_104491		AT1G56130	T6H22.8|T6H22_8	Leucine-rich repeat transmembrane protein kinase	protein-coding
5-71603	5	17977472	17977657	+	31	185	intron (AT5G44578.2, intron 1 of 2)	intron (AT5G44578.2, intron 1 of 2)	392	AT5G44578.2	5008300	At.64778	NM_001085244		AT5G44578	-	transmembrane protein	protein-coding
1-95947	1	29103121	29103301	+	30.7	180	promoter-TSS (AT1G77460.4)	promoter-TSS (AT1G77460.4)	-397	AT1G77460.3	844082	At.34473	NM_106395		AT1G77460	CELLULOSE SYNTHASE INTERACTIVE 3|CSI3|T5M16.5|T5M16_5	CELLULOSE SYNTHASE INTERACTIVE 3	protein-coding
5-75939	5	20787121	20787263	+	30.7	142	promoter-TSS (AT5G51140.2)	promoter-TSS (AT5G51140.2)	-349	AT5G51140.1	835188	At.27452	NM_124493		AT5G51140	MWD22.8|MWD22_8	Pseudouridine synthase family protein	protein-coding
4-53769	4	15478578	15478750	+	30.5	172	promoter-TSS (AT4G32010.1)	promoter-TSS (AT4G32010.1)	-715	AT4G32010.1	829332	At.1885	NM_119353		HSL1	F10N7.180|F10N7_180|HSI2-L1|HSI2-like 1|VAL2|VP1/ABI3-LIKE 2	HSI2-like 1	protein-coding
4-42647	4	17424050	17424194	+	30.2	144	promoter-TSS (AT4G36950.1)	promoter-TSS (AT4G36950.1)	-169	AT4G36950.1	3770588	At.28382	NM_001085035		MAPKKK21	AP22.87|mitogen-activated protein kinase kinase kinase 21	mitogen-activated protein kinase kinase kinase 21	protein-coding
4-47988	4	15306138	15306318	+	29.9	180	promoter-TSS (AT4G31580.2)	promoter-TSS (AT4G31580.2)	-316	AT4G31580.1	829285	At.23104	NM_119307		RSZ22	At-RSZ22|AtRSZ22|F28M20.230|F28M20_230|RS-CONTAINING ZINC FINGER PROTEIN 22|RS-containing zinc finger protein 22|RSZP22|SRZ-22|SRZ22|serine/arginine-rich 22	serine/arginine-rich 22	protein-coding
3-57104	3	23350230	23350398	+	29.7	168	Intergenic	Intergenic	-1980	AT3G09935.1	28719256		NR_141577		AT3G09935	-	ncRNA	ncRNA
5-58686	5	6288856	6289001	+	29.4	145	Intergenic	Intergenic	-1430	AT5G18860.1	832004	At.25528	NM_121891		NSH3	F17K4.110|F17K4_110|nucleoside hydrolase 3	inosine-uridine preferring nucleoside hydrolase family protein	protein-coding
4-38636	4	17653545	17653689	+	28.9	144	Intergenic	Intergenic	-3550	AT4G37553.4	10723018		NR_142400		AT4G37553	-	ncRNA	ncRNA
4-40617	4	18315487	18315645	+	28.9	158	promoter-TSS (AT4G39390.2)	promoter-TSS (AT4G39390.2)	21	AT4G39390.2	830094	At.27447	NM_120099		NST-K1	A. THALIANA NUCLEOTIDE SUGAR TRANSPORTER-KT 1|ATNST-KT1|F23K16.20|F23K16_20|UDP-Rha/UDP-Gal transporter 4|URGT4|nucleotide sugar transporter-KT 1	nucleotide sugar transporter-KT 1	protein-coding
2-45912	2	19134896	19135043	+	28.7	147	exon (AT2G46590.2, exon 2 of 2)	exon (AT2G46590.2, exon 2 of 2)	-1050	AT2G46600.1	819272	At.13832	NM_130225		AT2G46600	F13A10.13	Calcium-binding EF-hand family protein	protein-coding
5-78958	5	21846383	21846554	+	28.7	171	Intergenic	Intergenic	-1567	AT5G53800.1	835461	At.1767	NM_124759		AT5G53800	MGN6.19|MGN6_19	nucleic acid-binding protein	protein-coding
1-79421	1	26563908	26564077	+	28.7	169	TTS (AT1G70480.2)	TTS (AT1G70480.2)	1797	AT1G70490.2	843385	At.18188	NM_105717		ARFA1D	ATARFA1D|F24J13.6|F24J13_6	Ras-related small GTP-binding family protein	protein-coding
5-66732	5	21009157	21009310	+	28.7	153	promoter-TSS (AT5G51720.1)	promoter-TSS (AT5G51720.1)	-114	AT5G51720.1	835246	At.9105	NM_124551		NEET	At-NEET|MIO24.14|MIO24_14|NEET group protein	2 iron, 2 sulfur cluster binding protein	protein-coding
2-42778	2	15999337	15999475	+	28.7	138	promoter-TSS (AT2G38185.3)	promoter-TSS (AT2G38185.3)	-520	AT2G38185.4	818397	At.73935	NM_129375		APD1	ABERRANT POLLEN DEVELOPMENT 1	RING/U-box superfamily protein	protein-coding
5-54152	5	7992001	7992147	+	28.7	146	promoter-TSS (AT5G23700.2)	promoter-TSS (AT5G23700.2)	-702	AT5G23700.2	832435	At.54960	NM_122275		AT5G23700	MQM1.3|MQM1_3	coiled-coil protein	protein-coding
1-87312	1	4544388	4544550	+	28.4	162	promoter-TSS (AT1G13270.1)	promoter-TSS (AT1G13270.1)	-420	AT1G13270.1	837887	At.21097	NM_101198		MAP1C	MAP1B|METHIONINE AMINOPEPTIDASE 1B|methionine aminopeptidase 1B	methionine aminopeptidase 1B	protein-coding
1-89665	1	18888908	18889062	+	28.2	154	promoter-TSS (AT1G50960.1)	promoter-TSS (AT1G50960.1)	-488	AT1G50960.1	841518		NM_103976		GA2OX7	ARABIDOPSIS THALIANA GIBBERELLIN 2-OXIDASE 7|ATGA2OX7|F8A12.18|F8A12_18|gibberellin 2-oxidase 7	gibberellin 2-oxidase 7	protein-coding
2-55682	2	11705481	11705645	+	27.9	164	promoter-TSS (AT2G27360.1)	promoter-TSS (AT2G27360.1)	-465	AT2G27360.1	817279	At.38777	NM_128295		AT2G27360	F12K2.6|F12K2_6	GDSL-like Lipase/Acylhydrolase superfamily protein	protein-coding
5-68520	5	5815572	5815742	+	27.9	170	Intergenic	Intergenic	-2341	AT5G17640.1	831630	At.49033	NM_121770		ASG1	Abiotic Stress Gene 1|K10A8.120|K10A8_120	nuclear factor 1 A-type protein (DUF1005)	protein-coding
1-90207	1	27267720	27267888	+	27.7	168	TTS (AT1G72440.1)	TTS (AT1G72440.1)	-1998	AT1G72430.1	843575	At.35101	NM_105902		AT1G72430	SAUR78|SMALL AUXIN UPREGULATED RNA 78|T10D10.10|T10D10_10	SAUR-like auxin-responsive protein family	protein-coding
5-72939	5	17705992	17706152	+	27.7	160	promoter-TSS (AT5G44005.1)	promoter-TSS (AT5G44005.1)	-279	AT5G44005.1	2746185	At.48114	NM_203152		AT5G44005	-	hypothetical protein	protein-coding
1-94003	1	29101820	29101979	+	27.4	159	TTS (AT1G77450.1)	TTS (AT1G77450.1)	-1709	AT1G77460.3	844082	At.34473	NM_106395		AT1G77460	CELLULOSE SYNTHASE INTERACTIVE 3|CSI3|T5M16.5|T5M16_5	CELLULOSE SYNTHASE INTERACTIVE 3	protein-coding
1-82725	1	3804403	3804543	+	27.4	140	promoter-TSS (AT1G11310.1)	promoter-TSS (AT1G11310.1)	-240	AT1G11310.1	837673	At.24513	NM_101004		MLO2	ATMLO2|MILDEW RESISTANCE LOCUS O 2|PMR2|POWDERY MILDEW RESISTANT 2|T28P6.4|T28P6_4	Seven transmembrane MLO family protein	protein-coding
4-50093	4	5642231	5642402	+	27.2	171	Intergenic	Intergenic	-1364	AT4G08850.1	826456	At.19749	NM_116955		AT4G08850	T32A17.160|T32A17_160	Leucine-rich repeat receptor-like protein kinase family protein	protein-coding
3-64156	3	7094058	7094209	+	27.2	151	promoter-TSS (AT3G20340.1)	promoter-TSS (AT3G20340.1)	-607	AT3G20340.1	821578	At.38253	NM_112925		AT3G20340	-	protein expression protein	protein-coding
2-44565	2	8622556	8622700	+	26.9	144	promoter-TSS (AT2G07255.1)	promoter-TSS (AT2G07255.1)	-222	AT2G07255.1	28717776		NR_140201		AT2G07255	-	ncRNA	ncRNA
2-54038	2	19584953	19585094	+	26.9	141	Intergenic	Intergenic	-1405	AT2G47810.1	819393	At.36317	NM_130348		NF-YB5	''nuclear factor Y|F17A22.20|nuclear factor Y|subunit B5|subunit B5''	nuclear factor Y, subunit B5	protein-coding
4-50937	4	738996	739158	+	26.9	162	Intergenic	Intergenic	3424	AT4G01710.1	828087	At.26442	NM_116401		CRK	ARPC5|CROOKED|T15B16.22|T15B16_22	ARP2/3 complex 16 kDa subunit (p16-Arc)	protein-coding
2-49210	2	18964155	18964314	+	26.9	159	promoter-TSS (AT2G46170.1)	promoter-TSS (AT2G46170.1)	-834	AT2G46170.1	819224	At.13080	NM_130179		AT2G46170	T3F17.18	Reticulon family protein	protein-coding
2-45666	2	14751434	14751581	+	26.9	147	promoter-TSS (AT2G34990.2)	promoter-TSS (AT2G34990.2)	-181	AT2G34990.2	818063	At.62396	NM_129051		AT2G34990	F19I3.22|F19I3_22	RING/U-box superfamily protein	protein-coding
2-46690	2	18703959	18704110	+	26.9	151	promoter-TSS (AT2G45380.1)	promoter-TSS (AT2G45380.1)	356	AT2G45390.1	3768743				AT2G45390	8264.TRNA-LYS-1	tRNA	tRNA
4-52241	4	8458964	8459125	+	26.9	161	promoter-TSS (AT4G06245.1)	promoter-TSS (AT4G06245.1)	-387	AT4G06225.1	28719755		NR_141982		AT4G06225	-	ncRNA	ncRNA
1-75604	1	3351787	3351924	+	26.9	137	promoter-TSS (AT1G10220.1)	promoter-TSS (AT1G10220.1)	-68	AT1G10220.1	28717228	At.51548	NM_001331893		AT1G10220	F14N23.10|F14N23_10	ZCF37	protein-coding
3-64855	3	21716120	21716268	+	26.9	148	promoter-TSS (AT3G09145.1)	promoter-TSS (AT3G09145.1)	-309	AT3G09145.1	28719192		NR_141512		AT3G09145	-	ncRNA	ncRNA
3-47826	3	8077420	8077557	+	26.6	137	Intergenic	Intergenic	-1301	AT3G22830.1	821854	At.6312	NM_113182		HSFA6B	ARABIDOPSIS THALIANA HEAT SHOCK TRANSCRIPTION FACTOR A6B|AT-HSFA6B|heat shock transcription factor A6B|heat shock transcription factor A6B	heat shock transcription factor A6B	protein-coding
3-58637	3	8678584	8678747	+	26.4	163	promoter-TSS (AT3G24020.1)	promoter-TSS (AT3G24020.1)	-13	AT3G24020.1	821987	At.37606	NM_113307		AT3G24020	-	Disease resistance-responsive (dirigent-like protein) family protein	protein-coding
1-89077	1	7118285	7118438	+	26.4	153	promoter-TSS (AT1G20550.1)	promoter-TSS (AT1G20550.1)	-30	AT1G20550.1	838643	At.25733	NM_101905		AT1G20550	F5M15.13	O-fucosyltransferase family protein	protein-coding
4-37426	4	18071736	18071875	+	26.4	139	promoter-TSS (AT4G38670.2)	promoter-TSS (AT4G38670.2)	-275	AT4G38670.3	830023	At.31158	NM_120028		AT4G38670	T9A14.1	Pathogenesis-related thaumatin superfamily protein	protein-coding
5-70600	5	23381594	23381731	+	25.9	137	Intergenic	Intergenic	-2593	AT5G57710.1	835878	At.40639	NM_125154		AT5G57710	MRI1.7|MRI1_7|SMAX1|SUPPRESSOR OF MAX2 1	Double Clp-N motif-containing P-loop nucleoside triphosphate hydrolases superfamily protein	protein-coding
5-74879	5	26352188	26352344	+	25.9	156	promoter-TSS (AT5G65880.1)	promoter-TSS (AT5G65880.1)	-507	AT5G65880.1	836717	At.28888	NM_125985		AT5G65880	K14B20.5|K14B20_5	transmembrane protein	protein-coding
5-78339	5	8910514	8910656	+	25.6	142	promoter-TSS (AT5G25590.1)	promoter-TSS (AT5G25590.1)	-522	AT5G25590.1	832634	At.43564	NM_122470		AT5G25590	T14C9.130|T14C9_130	DNA ligase (DUF630 and DUF632)	protein-coding
1-87869	1	16537960	16538106	+	25.6	146	TTS (AT1G43765.1)	TTS (AT1G43765.1)	522	AT1G43765.1	5007773		NR_143577		AT1G43765	-	ncRNA	ncRNA
1-85812	1	6615564	6615708	+	25.1	144	promoter-TSS (AT1G19160.1)	promoter-TSS (AT1G19160.1)	-422	AT1G19160.1	838499		NM_101774		AT1G19160	T29M8.3|T29M8_3	F-box family protein	protein-coding
2-47033	2	10685362	10685499	+	25.1	137	intron (AT2G25110.1, intron 4 of 5)	intron (AT2G25110.1, intron 4 of 5)	1312	AT2G25110.1	817049	At.14653	NM_128068		SDF2	ATSDF2-LIKE|ATSDL|Arabidopsis thaliana STROMAL CELL-DERIVED FACTOR 2-like protein precursor|AtSDF2|F13D4.70|F13D4_70|stromal cell-derived factor 2-like protein precursor	stromal cell-derived factor 2-like protein precursor	protein-coding
3-45402	3	3678928	3679037	+	24.9	109	exon (AT3G11660.1, exon 1 of 1)	exon (AT3G11660.1, exon 1 of 1)	961	AT3G11660.1	820338	At.15768	NM_111998		NHL1	NDR1/HIN1-like 1	NDR1/HIN1-like 1	protein-coding
5-75925	5	20447796	20447959	+	24.6	163	promoter-TSS (AT5G50220.1)	promoter-TSS (AT5G50220.1)	-677	AT5G50220.1	835087	At.55470	NM_124401		AT5G50220	K6A12.8|K6A12_8	F-box family protein	protein-coding
5-71864	5	22267007	22267145	+	24.6	138	promoter-TSS (AT5G54810.1)	promoter-TSS (AT5G54810.1)	-174	AT5G54810.1	835571	At.23506	NM_124862		TSB1	ATTSB1|MBG8.7|MBG8_7|TRP2|TRPB|TRYPTOPHAN BIOSYNTHESIS 2|TRYPTOPHAN BIOSYNTHESIS B|tryptophan synthase beta-subunit 1	tryptophan synthase beta-subunit 1	protein-coding
5-65975	5	1670576	1670715	+	24.6	139	Intergenic	Intergenic	-1167	AT5G05598.1	5008202	At.72153	NM_001085065		AT5G05598	-	transmembrane protein	protein-coding
3-48293	3	22808874	22808983	+	24.4	109	promoter-TSS (AT3G09675.1)	promoter-TSS (AT3G09675.1)	-276	AT3G09675.1	28719235		NR_141554		AT3G09675	-	ncRNA	ncRNA
4-48566	4	9981970	9982117	+	24.1	147	Intergenic	Intergenic	-1488	AT4G17980.2	827523	At.32955	NM_117908		NAC071	NAC domain containing protein 71|T6K21.160|T6K21_160|anac071	NAC domain containing protein 71	protein-coding
2-50512	2	9640944	9641080	+	24.1	136	Intergenic	Intergenic	-4258	AT2G22680.1	816799	At.39404	NM_127833		WAVH1	T9I22.12|T9I22_12|WAV3 homolog 1	Zinc finger (C3HC4-type RING finger) family protein	protein-coding
5-75896	5	20050208	20050345	+	24.1	137	TTS (AT5G49440.1)	TTS (AT5G49440.1)	-1553	AT5G49450.1	835005	At.26573	NM_124322		bZIP1	AtbZIP1|K7J8.13|K7J8_13|basic leucine-zipper 1	basic leucine-zipper 1	protein-coding
1-78464	1	5732275	5732418	+	23.6	143	promoter-TSS (AT1G16750.2)	promoter-TSS (AT1G16750.2)	-412	AT1G16750.1	838246	At.16104	NM_101536		AT1G16750	F19K19.16	GPI-anchored adhesin-like protein, putative (Protein of unknown function, DUF547)	protein-coding
5-64342	5	18806373	18806519	+	23.3	146	TTS (AT5G46360.2)	TTS (AT5G46360.2)	1766	AT5G46360.2	834679	At.405	NM_124006		KCO3	ATKCO3|CA2+ ACTIVATED OUTWARD RECTIFYING K+ CHANNEL 3|Ca2+ activated outward rectifying K+ channel 3|MPL12.16|MPL12_16	Ca2+ activated outward rectifying K+ channel 3	protein-coding
3-62404	3	20914597	20914738	+	23.1	141	promoter-TSS (AT3G56408.2)	promoter-TSS (AT3G56408.2)	-805	AT3G56408.1	6241055		NR_141691		AT3G56408	-	ncRNA	ncRNA
5-72439	5	5760635	5760771	+	23.1	136	promoter-TSS (AT5G17460.1)	promoter-TSS (AT5G17460.1)	703	AT5G17470.1	831613	At.51409	NM_121753		AT5G17470	K3M16.40|K3M16_40	EF hand calcium-binding protein family	protein-coding
2-43857	2	9684545	9684654	+	23.1	109	promoter-TSS (AT2G22770.1)	promoter-TSS (AT2G22770.1)	37	AT2G22770.1	816807	At.43434	NM_179700		NAI1	T30L20.3|T30L20_3	basic helix-loop-helix (bHLH) DNA-binding superfamily protein	protein-coding
1-80992	1	28667281	28667424	+	23.1	143	Intergenic	Intergenic	-1312	AT1G76410.1	843974	At.34661	NM_106291		ATL8	F15M4.9	RING/U-box superfamily protein	protein-coding
3-54195	3	22370902	22371011	+	22.8	109	TTS (AT3G09445.1)	TTS (AT3G09445.1)	646	AT3G09445.1	28719216		NR_141536		AT3G09445	-	ncRNA	ncRNA
1-78050	1	27753273	27753382	+	22.3	109	intron (AT1G73810.1, intron 1 of 1)	intron (AT1G73810.1, intron 1 of 1)	1970	AT1G73810.1	843717	At.28571	NM_106041		AT1G73810	F25P22.23|F25P22_23	Core-2/I-branching beta-1,6-N-acetylglucosaminyltransferase family protein	protein-coding
2-46240	2	9976977	9977086	+	22.3	109	exon (AT2G23430.1, exon 4 of 4)	exon (AT2G23430.1, exon 4 of 4)	1059	AT2G23430.1	816875	At.24577	NM_127907		ICK1	CYCLIN-DEPENDENT KINASE INHIBITOR PROTEIN|F26B6.8|F26B6_8|KIP-RELATED PROTEIN 1|KRP1	Cyclin-dependent kinase inhibitor family protein	protein-coding
1-79271	1	23820451	23820560	+	22.1	109	promoter-TSS (AT1G64180.1)	promoter-TSS (AT1G64180.1)	-948	AT1G64180.1	842722	At.26404	NM_105091		AT1G64180	F22C12.6|F22C12_6	intracellular protein transport protein USO1-like protein	protein-coding
4-44210	4	1783263	1783372	+	22.1	109	Intergenic	Intergenic	-2471	AT4G04765.1	28719582		NR_141821		AT4G04765	-	ncRNA	ncRNA
4-45033	4	2427084	2427193	+	22.1	109	TTS (AT4G04770.1)	TTS (AT4G04770.1)	2761	AT4G04770.1	825814	At.4040	NM_116715		ABCI8	ABC1|ARABIDOPSIS THALIANA NUCLEOSOME ASSEMBLY PROTEIN 1|ATABC1|ATNAP1|ATP binding cassette protein 1|ATP-binding cassette I8|LAF6|LONG AFTER FR|T4B21.16|T4B21_16	ATP binding cassette protein 1	protein-coding
3-54398	3	4117051	4117160	+	22.1	109	Intergenic	Intergenic	4271	AT3G12915.1	3768815	At.74672	NM_001161139		AT3G12915	MGH6.2	Ribosomal protein S5/Elongation factor G/III/V family protein	protein-coding
1-76985	1	4058489	4058598	+	21.8	109	promoter-TSS (AT1G12015.1)	promoter-TSS (AT1G12015.1)	56	AT1G12015.1	3766706		NR_139740		AT1G12015	51018.SNORNA00001	ncRNA	ncRNA
5-67093	5	784833	784942	+	21.8	109	TTS (AT5G03270.2)	TTS (AT5G03270.2)	-2541	AT5G03280.1	831889	At.1598	NM_120406		EIN2	ATEIN2|CKR1|CYTOKININ RESISTANT 1|ENHANCED RESPONSE TO ABA3|ERA3|ETHYLENE INSENSITIVE 2|F12E4.10|F12E4_10|ORE2|ORE3|ORESARA 2|ORESARA 3|PIR2	NRAMP metal ion transporter family protein	protein-coding
1-77167	1	7924756	7924865	+	21.8	109	promoter-TSS (AT1G22450.1)	promoter-TSS (AT1G22450.1)	-311	AT1G22450.1	838851	At.10491	NM_102094		COX6B	ATCOX6B2|CYTOCHROME C OXIDASE 6B2|F12K8.20|F12K8_20|SUBUNIT 6B OF CYTOCHROME C OXIDASE|cytochrome C oxidase 6B	cytochrome C oxidase 6B	protein-coding
1-68655	1	11351103	11351212	+	21.8	109	intron (AT1G31710.1, intron 1 of 4)	intron (AT1G31710.1, intron 1 of 4)	1460	AT1G31710.1	840058	At.40288	NM_102906		AT1G31710	F27M3.9|F27M3_9	Copper amine oxidase family protein	protein-coding
4-45310	4	10458810	10458919	+	21.8	109	intron (AT4G19110.1, intron 1 of 15)	intron (AT4G19110.1, intron 1 of 15)	434	AT4G19110.2	827649	At.21238	NM_118030		AT4G19110	T18B16.80|T18B16_80	Protein kinase superfamily protein	protein-coding
5-68493	5	5263754	5263863	+	21.6	109	promoter-TSS (AT5G16110.1)	promoter-TSS (AT5G16110.1)	-968	AT5G16110.1	831468	At.24196	NM_121616		AT5G16110	-	hypothetical protein	protein-coding
5-68433	5	4151200	4151309	+	21.6	109	promoter-TSS (AT5G13080.1)	promoter-TSS (AT5G13080.1)	-53	AT5G13080.1	831147	At.28323	NM_121311		WRKY75	ARABIDOPSIS THALIANA WRKY DNA-BINDING PROTEIN 75|ATWRKY75|T19L5.40|T19L5_40|WRKY DNA-binding protein 75	WRKY DNA-binding protein 75	protein-coding
2-44355	2	190551	190660	+	21.6	109	promoter-TSS (AT2G01430.1)	promoter-TSS (AT2G01430.1)	-236	AT2G01430.1	814671	At.42490	NM_126204		HB17	ARABIDOPSIS THALIANA HOMEOBOX-LEUCINE ZIPPER PROTEIN 17|ATHB-17|ATHB17|F2I9.5|F2I9_5|homeobox-leucine zipper protein 17	homeobox-leucine zipper protein 17	protein-coding
2-46945	2	8661596	8661705	+	21.6	109	promoter-TSS (AT2G20070.1)	promoter-TSS (AT2G20070.1)	-337	AT2G20070.1	816526	At.49346	NM_127565		AT2G20070	T2G17.13|T2G17_13	defensin-like protein	protein-coding
1-81582	1	10202335	10202444	+	21.6	109	TTS (AT1G29195.1)	TTS (AT1G29195.1)	1102	AT1G29195.1	839794	At.15805	NM_102660		AT1G29195	-	phosphatidylinositol 4-phosphate 5-kinase MSS4-like protein	protein-coding
3-58462	3	5612590	5612699	+	21.6	109	TTS (AT3G16500.2)	TTS (AT3G16500.2)	1869	AT3G16500.2	820898	At.16067	NM_112521		PAP1	IAA26|indole-3-acetic acid inducible 26|phytochrome-associated protein 1	phytochrome-associated protein 1	protein-coding
5-69776	5	6230737	6230846	+	21.3	109	promoter-TSS (AT5G18680.2)	promoter-TSS (AT5G18680.2)	-161	AT5G18680.2	831986	At.31402	NM_121873		TLP11	AtTLP11|T1A4.60|T1A4_60|tubby like protein 11	tubby like protein 11	protein-coding
5-70501	5	22082131	22082240	+	21.3	109	Intergenic	Intergenic	1755	AT5G08195.1	28720956		NR_143064		AT5G08195	-	ncRNA	ncRNA
5-64188	5	16428412	16428521	+	21.3	109	promoter-TSS (AT5G41030.1)	promoter-TSS (AT5G41030.1)	-240	AT5G41030.1	834105	At.55287	NM_123468		AT5G41030	MEE6.10|MEE6_10	TCP family transcription factor	protein-coding
3-60051	3	18639495	18639604	+	21.3	109	promoter-TSS (AT3G50290.1)	promoter-TSS (AT3G50290.1)	-123	AT3G50290.1	3769692		NM_114889		AT3G50290	-	HXXXD-type acyl-transferase family protein	protein-coding
5-68257	5	541416	541525	+	21.3	109	promoter-TSS (AT5G02460.1)	promoter-TSS (AT5G02460.1)	-154	AT5G02460.1	830976	At.33412	NM_120324		AT5G02460	T22P11.50|T22P11_50	Dof-type zinc finger DNA-binding family protein	protein-coding
5-70541	5	22650635	22650744	+	21.3	109	Intergenic	Intergenic	-1172	AT5G55920.1	835690	At.43081	NM_180596		OLI2	OLIGOCELLULA 2	S-adenosyl-L-methionine-dependent methyltransferases superfamily protein	protein-coding
3-55693	3	10742152	10742261	+	21.3	109	Intergenic	Intergenic	-1276	AT3G28660.1	822496	At.42756	NM_113786		AT3G28660	-	Tetratricopeptide repeat (TPR)-like superfamily protein	protein-coding
1-85464	1	30113435	30113544	+	21.3	109	promoter-TSS (AT1G80050.2)	promoter-TSS (AT1G80050.2)	0	AT1G80050.2	844345	At.130	NM_106654		APT2	ATAPT2|F18B13.14|F18B13_14|PHT1.1|adenine phosphoribosyl transferase 2	adenine phosphoribosyl transferase 2	protein-coding
5-69501	5	770528	770637	+	21.3	109	TTS (AT5G03230.1)	TTS (AT5G03230.1)	1144	AT5G03230.1	831900	At.1595	NM_120401		AT5G03230	F15A17.260|F15A17_260	senescence regulator (Protein of unknown function, DUF584)	protein-coding
3-57012	3	21304398	21304507	+	21.3	109	Intergenic	Intergenic	-1222	AT3G57540.1	824921	At.62893	NM_115614		AT3G57540	AtREM4.1|REM4.1|remorin group 4 1	Remorin family protein	protein-coding
3-60041	3	18470723	18470832	+	21.3	109	promoter-TSS (AT3G49790.1)	promoter-TSS (AT3G49790.1)	-280	AT3G49796.1	6241028		NM_001125332		AT3G49796	-	hypothetical protein	protein-coding
1-85428	1	29439725	29439834	+	21.3	109	Intergenic	Intergenic	-3105	AT1G78240.1	844160	At.20566	NM_106474		TSD2	F3F9.21|F3F9_21|OSU1|QUA2|QUASIMODO2|TUMOROUS SHOOT DEVELOPMENT 2	S-adenosyl-L-methionine-dependent methyltransferases superfamily protein	protein-coding
1-78268	1	1605893	1606002	+	21.1	109	promoter-TSS (AT1G05460.1)	promoter-TSS (AT1G05460.1)	-913	AT1G05460.1	837047	At.15329	NM_100425		SDE3	SILENCING DEFECTIVE|T25N20.11|T25N20_11	P-loop containing nucleoside triphosphate hydrolases superfamily protein	protein-coding
3-59486	3	5221975	5222084	+	21.1	109	Intergenic	Intergenic	-1755	AT3G15470.1	820786	At.11977	NM_112415		AT3G15470	-	Transducin/WD40 repeat-like superfamily protein	protein-coding
5-71549	5	16861654	16861763	+	21.1	109	TTS (AT5G42200.1)	TTS (AT5G42200.1)	1422	AT5G42200.1	834225	At.43326	NM_123585		AT5G42200	MJC20.31|MJC20_31	RING/U-box superfamily protein	protein-coding
4-44719	4	14853630	14853739	+	21.1	109	Intergenic	Intergenic	4335	AT4G30360.1	829159	At.31840	NM_119182		CNGC17	ATCNGC17|CYCLIC NUCLEOTIDE-GATED CHANNEL 17|F17I23.300|F17I23_300|cyclic nucleotide-gated channel 17	cyclic nucleotide-gated channel 17	protein-coding
1-83915	1	28496272	28496381	+	21.1	109	promoter-TSS (AT1G09597.1)	promoter-TSS (AT1G09597.1)	-660	AT1G09597.1	28717119		NR_139657		AT1G09597	-	ncRNA	ncRNA
1-82853	1	6860929	6861038	+	21.1	109	promoter-TSS (AT1G19835.4)	promoter-TSS (AT1G19835.4)	-420	AT1G19835.3	838571	At.22776	NM_101838		AT1G19835	F14P1.24|F14P1_24	filament-like protein (DUF869)	protein-coding
3-59068	3	20578639	20578748	+	21.1	109	promoter-TSS (AT3G55510.1)	promoter-TSS (AT3G55510.1)	-229	AT3G55510.1	824716	At.35020	NM_115408		RBL	REBELOTE	Noc2p family	protein-coding
3-60678	3	7275305	7275414	+	21.1	109	promoter-TSS (AT3G20810.4)	promoter-TSS (AT3G20810.4)	-286	AT3G20810.1	821629	At.38175	NM_112972		JMJD5	JMJ30|Jumonji C domain-containing protein 30|jumonji domain containing 5	2-oxoglutarate (2OG) and Fe(II)-dependent oxygenase superfamily protein	protein-coding
1-74085	1	28747776	28747885	+	21.1	109	TTS (AT1G76600.1)	TTS (AT1G76600.1)	997	AT1G76600.1	843993	At.19394	NM_106310		AT1G76600	F14G6.20|F14G6_20	poly polymerase	protein-coding
4-42486	4	13731565	13731674	+	21.1	109	Intergenic	Intergenic	-1213	AT4G27460.1	828855	At.32101	NM_118881		CBSX5	CBS domain containing protein 5|F27G19.60|F27G19_60	Cystathionine beta-synthase (CBS) family protein	protein-coding
4-48870	4	15424749	15424858	+	21.1	109	promoter-TSS (AT4G31880.1)	promoter-TSS (AT4G31880.1)	-492	AT4G31880.1	829318	At.31705	NM_119339		AT4G31880	F11C18.80|F11C18_80	transcriptional regulator	protein-coding
4-47327	4	18319208	18319317	+	21.1	109	promoter-TSS (AT4G09855.1)	promoter-TSS (AT4G09855.1)	-461	AT4G09855.1	28720103		NR_142309		AT4G09855	-	ncRNA	ncRNA
1-76965	1	3548635	3548744	+	21.1	109	Intergenic	Intergenic	2159	AT1G10690.1	837612	At.43217	NM_100945		AT1G10690	T16B5.17|T16B5_17	cyclin-dependent kinase inhibitor	protein-coding
5-71248	5	7674013	7674122	+	21.1	109	Intergenic	Intergenic	-2595	AT5G22940.1	832358	At.44147	NM_122200		F8H	FRA8 homolog|MRN17.17|MRN17_17	glucuronoxylan glucuronosyltransferase, putative	protein-coding
3-59412	3	3957316	3957425	+	21.1	109	promoter-TSS (AT3G12470.1)	promoter-TSS (AT3G12470.1)	-393	AT3G12480.1	820427	At.16910	NM_112083		NF-YC11	''nuclear factor Y|nuclear factor Y|subunit C11|subunit C11''	nuclear factor Y, subunit C11	protein-coding
4-47334	4	18445408	18445517	+	21.1	109	TTS (AT4G39760.1)	TTS (AT4G39760.1)	1783	AT4G39760.1	830134	At.54661	NM_120139		AT4G39760	T19P19.150|T19P19_150	Galactose oxidase/kelch repeat superfamily protein	protein-coding
5-67025	5	26351347	26351456	+	21.1	109	promoter-TSS (AT5G65870.1)	promoter-TSS (AT5G65870.1)	28	AT5G65870.1	836716	At.9495	NM_125984		PSK5	ATPSK5|phytosulfokine 5 precursor	phytosulfokine 5 precursor	protein-coding
5-70207	5	17402071	17402180	+	21.1	109	promoter-TSS (AT5G43350.1)	promoter-TSS (AT5G43350.1)	33	AT5G43350.1	834353	At.49125	NM_123701		PHT1;1	ARABIDOPSIS THALIANA PHOSPHATE TRANSPORTER 1|ATPT1|MWF20.4|MWF20_4|PHOSPHATE TRANSPORTER|PT1|phosphate transporter 1;1	phosphate transporter 1;1	protein-coding
1-83288	1	17697341	17697450	+	20.8	109	Intergenic	Intergenic	-1203	AT1G47990.1	841217	At.51190	NM_103695		GA2OX4	ATGA2OX4|Arabidopsis thaliana gibberellin 2-oxidase 4|T2J15.10|T2J15_10|gibberellin 2-oxidase 4	gibberellin 2-oxidase 4	protein-coding
5-72241	5	1914517	1914626	+	20.8	109	TTS (AT5G06270.1)	TTS (AT5G06270.1)	2558	AT5G06270.2	830515	At.32874	NM_120710		AT5G06270	MHF15.21|MHF15_21	hypothetical protein	protein-coding
3-61525	3	2662728	2662837	+	20.8	109	Intergenic	Intergenic	-1687	AT3G08760.1	820023	At.22073	NM_111710		ATSIK	-	Protein kinase superfamily protein	protein-coding
3-61089	3	17862940	17863049	+	20.8	109	promoter-TSS (AT3G07915.1)	promoter-TSS (AT3G07915.1)	-341	AT3G07915.1	28719040		NR_141367		AT3G07915	-	ncRNA	ncRNA
4-46323	4	14557331	14557440	+	20.8	109	Intergenic	Intergenic	-2109	AT4G29720.1	829093	At.31894	NM_119117		PAO5	ATPAO5|AtPAO5|T16L4.230|T16L4_230|polyamine oxidase 5	polyamine oxidase 5	protein-coding
4-49056	4	18446331	18446440	+	20.8	109	Intergenic	Intergenic	2706	AT4G39760.1	830134	At.54661	NM_120139		AT4G39760	T19P19.150|T19P19_150	Galactose oxidase/kelch repeat superfamily protein	protein-coding
5-70723	5	25250049	25250158	+	20.8	109	promoter-TSS (AT5G62910.2)	promoter-TSS (AT5G62910.2)	-153	AT5G62910.1	836411	At.29027	NM_125685		AT5G62910	MQB2.23|MQB2_23	RING/U-box superfamily protein	protein-coding
2-51039	2	18649464	18649573	+	20.8	109	Intergenic	Intergenic	-2912	AT2G45220.1	819130	At.27946	NM_130085		AT2G45220	AtPME17|F4L23.27|PME17|pectin methylesterase 17	Plant invertase/pectin methylesterase inhibitor superfamily	protein-coding
2-46834	2	4142125	4142234	+	20.8	109	TTS (at2g10606)	TTS (at2g10606)	294	at2g10606
5-70259	5	18095577	18095686	+	20.8	109	TTS (AT5G44820.1)	TTS (AT5G44820.1)	-1724	AT5G44800.1	834510	At.27917	NM_123848		CHR4	K23L20.15|K23L20_15|MI-2-LIKE|PICKLE RELATED 1|PKR1|chromatin remodeling 4	chromatin remodeling 4	protein-coding
1-85889	1	7829921	7830030	+	20.8	109	exon (AT1G22180.3, exon 1 of 4)	exon (AT1G22180.3, exon 1 of 4)	244	AT1G05727.1	28716364		NR_138951		AT1G05727	-	ncRNA	ncRNA
5-67780	5	18380012	18380121	+	20.8	109	Intergenic	Intergenic	3426	AT5G45350.6	834571	At.68	NM_123903		AT5G45350	MFC19.1|MFC19_1	proline-rich family protein	protein-coding
3-62185	3	17556877	17556986	+	20.6	109	Intergenic	Intergenic	-1862	AT3G47620.1	823916	At.21251	NM_114630		TCP14	AtTCP14|TEOSINTE BRANCHED|cycloidea and PCF (TCP) 14	TEOSINTE BRANCHED, cycloidea and PCF (TCP) 14	protein-coding
1-88255	1	23336671	23336780	+	20.6	109	promoter-TSS (AT1G62990.1)	promoter-TSS (AT1G62990.1)	-442	AT1G62990.1	842602	At.70104	NM_104977		KNAT7	F16P17.16|F16P17_16|IRREGULAR XYLEM 11|IRX11|IXR11|KNOTTED-like homeobox of Arabidopsis thaliana 7|TRANSCRIPTION FACTOR KNAT7	homeobox knotted-like protein	protein-coding
3-62529	3	23154028	23154137	+	20.6	109	promoter-TSS (AT3G62600.1)	promoter-TSS (AT3G62600.1)	-433	AT3G62600.1	825434	At.22914	NM_116125		ATERDJ3B	ERDJ3B	DNAJ heat shock family protein	protein-coding
1-84879	1	20179930	20180039	+	20.6	109	promoter-TSS (AT1G54060.1)	promoter-TSS (AT1G54060.1)	370	AT1G54050.2	841843	At.11109	NM_104282		AT1G54050	F15I1.13|F15I1_13	HSP20-like chaperones superfamily protein	protein-coding
3-59432	3	4375853	4375962	+	20.6	109	promoter-TSS (AT3G13437.2)	promoter-TSS (AT3G13437.2)	-438	AT3G13437.2	5007997	At.75182	NM_001084676		AT3G13437	AtEWR1|EWR1|Enhancer of vascular Wilt Resistance 1	transmembrane protein	protein-coding
3-58608	3	8185413	8185522	+	20.6	109	promoter-TSS (AT3G04375.1)	promoter-TSS (AT3G04375.1)	-355	AT3G04375.1	28718750		NR_141091		AT3G04375	-	ncRNA	ncRNA
4-49650	4	13732770	13732879	+	20.6	109	promoter-TSS (AT4G27460.1)	promoter-TSS (AT4G27460.1)	-8	AT4G27460.1	828855	At.32101	NM_118881		CBSX5	CBS domain containing protein 5|F27G19.60|F27G19_60	Cystathionine beta-synthase (CBS) family protein	protein-coding
2-51116	2	416342	416451	+	20.6	109	TTS (AT2G01905.1)	TTS (AT2G01905.1)	375	AT2G01910.1	814722	At.24679	NM_126252		ATMAP65-6	MAP65-6|T23K3.10|T23K3_10	Microtubule associated protein (MAP65/ASE1) family protein	protein-coding
2-52791	2	16015773	16015882	+	20.6	109	promoter-TSS (AT2G38240.1)	promoter-TSS (AT2G38240.1)	-836	AT2G38240.1	818403	At.12463	NM_129381		AT2G38240	F16M14.17|F16M14_17	2-oxoglutarate (2OG) and Fe(II)-dependent oxygenase superfamily protein	protein-coding
5-72404	5	5137923	5138032	+	20.6	109	promoter-TSS (AT5G15740.1)	promoter-TSS (AT5G15740.1)	-270	AT5G15740.1	831430	At.10157	NM_121579		AT5G15740	F14F8.120|F14F8_120	O-fucosyltransferase family protein	protein-coding
5-73163	5	21619892	21620001	+	20.6	109	promoter-TSS (AT5G53290.1)	promoter-TSS (AT5G53290.1)	-665	AT5G53290.1	835410	At.49792	NM_124708		CRF3	K19E1.9|K19E1_9|cytokinin response factor 3	cytokinin response factor 3	protein-coding
1-88796	1	1549369	1549478	+	20.6	109	Intergenic	Intergenic	-1574	AT1G05300.1	837029	At.42409	NM_100409		ZIP5	YUP8H12.8|YUP8H12_8|zinc transporter 5 precursor	zinc transporter 5 precursor	protein-coding
2-49031	2	15896663	15896772	+	20.6	109	intron (AT2G37980.1, intron 1 of 7)	intron (AT2G37980.1, intron 1 of 7)	1088	AT2G37980.1	818376	At.14637	NM_129355		AT2G37980	T8P21.11|T8P21_11	O-fucosyltransferase family protein	protein-coding
3-62894	3	6437614	6437723	+	20.6	109	Intergenic	Intergenic	-1622	AT3G18710.1	821402	At.38506	NM_112757		PUB29	ARABIDOPSIS THALIANA PLANT U-BOX 29|ATPUB29|plant U-box 29	plant U-box 29	protein-coding
3-61886	3	8991692	8991801	+	20.6	109	promoter-TSS (AT3G24640.1)	promoter-TSS (AT3G24640.1)	-519	AT3G24640.1	822060		NM_113375		AT3G24640	-	lyase	protein-coding
3-60279	3	22973158	22973267	+	20.3	109	promoter-TSS (AT3G62030.1)	promoter-TSS (AT3G62030.1)	208	AT3G62030.2	825376	At.24742	NM_116068		ROC4	CYP20-3|PEPTIDYLPROLYL ISOMERASE ROC4|T17J13.1|cyclophilin 20-3|rotamase CYP 4	rotamase CYP 4	protein-coding
1-87793	1	12225011	12225120	+	20.3	109	promoter-TSS (AT1G33720.3)	promoter-TSS (AT1G33720.3)	-957	AT1G33720.2	840263	At.49936	NM_103092		CYP76C6	''cytochrome P450|F14M2.15|F14M2_15|cytochrome P450|family 76|polypeptide 6|polypeptide 6''|subfamily C	cytochrome P450, family 76, subfamily C, polypeptide 6	protein-coding
1-90361	1	29582111	29582220	+	20.3	109	promoter-TSS (AT1G78650.1)	promoter-TSS (AT1G78650.1)	-177	AT1G78640.1	28717435	At.52559	NM_001334836		AT1G78640	T30F21.3|T30F21_3	B3 domain protein	protein-coding
5-72130	5	26563658	26563767	+	20.3	109	promoter-TSS (AT5G66560.2)	promoter-TSS (AT5G66560.2)	-476	AT5G66560.1	836788	At.8564	NM_126054		AT5G66560	K1F13.23|K1F13_23	Phototropic-responsive NPH3 family protein	protein-coding
5-70477	5	21764558	21764667	+	20.3	109	TTS (AT5G53580.1)	TTS (AT5G53580.1)	-1150	AT5G53570.2	835439	At.7692	NM_124737		AT5G53570	MNC6.11|MNC6_11|Rab GTPase-activating protein 22|RabGAP22	Ypt/Rab-GAP domain of gyp1p superfamily protein	protein-coding
5-70964	5	2653038	2653147	+	20.3	109	promoter-TSS (AT5G08240.1)	promoter-TSS (AT5G08240.1)	-557	AT5G08240.1	830720	At.32606	NM_120907		AT5G08240	F8L15.11	transmembrane protein	protein-coding
1-83811	1	26685689	26685798	+	20.3	109	Intergenic	Intergenic	-1459	AT1G70760.1	843413	At.48357	NM_105744		NdhL	CHLORORESPIRATORY REDUCTION 23|CRR23|F5A18.6|F5A18_6|NADH dehydrogenase-like complex L	inorganic carbon transport protein-like protein	protein-coding
1-88630	1	28802916	28803025	+	20.3	109	TTS (AT1G76728.1)	TTS (AT1G76728.1)	337	AT1G76728.1	6240820	At.73805	NM_001124135		AT1G76728	-	transmembrane protein	protein-coding
2-46842	2	5691423	5691532	+	20.3	109	promoter-TSS (AT2G13665.1)	promoter-TSS (AT2G13665.1)	-613	AT2G13665.1	5007873		NR_140629		AT2G13665	-	ncRNA	ncRNA
5-65881	5	26804285	26804394	+	20.3	109	promoter-TSS (AT5G67180.4)	promoter-TSS (AT5G67180.4)	-68	AT5G67180.2	836853	At.28821	NM_126118		TOE3	K21H1.22|K21H1_22|target of early activation tagged (EAT) 3	target of early activation tagged (EAT) 3	protein-coding
3-64159	3	7113999	7114108	+	20.3	109	promoter-TSS (AT3G20400.1)	promoter-TSS (AT3G20400.1)	-154	AT3G20395.1	5008015	At.8179	NM_001084725		AT3G20395	-	RING/U-box superfamily protein	protein-coding
3-55634	3	9754266	9754375	+	20.3	109	promoter-TSS (AT3G26560.1)	promoter-TSS (AT3G26560.1)	-465	AT3G26560.1	822264	At.46918	NM_113564		AT3G26560	-	ATP-dependent RNA helicase	protein-coding
5-74354	5	18240684	18240793	+	20	109	promoter-TSS (AT5G45120.1)	promoter-TSS (AT5G45120.1)	-265	AT5G45120.1	834548	At.55379	NM_123880		AT5G45120	K17O22.14|K17O22_14	Eukaryotic aspartyl protease family protein	protein-coding
2-50474	2	9064915	9065024	+	20	109	promoter-TSS (AT2G21150.1)	promoter-TSS (AT2G21150.1)	-185	AT2G21150.1	816650	At.44017	NM_127685		XCT	F26H11.9|F26H11_9|XAP5 CIRCADIAN TIMEKEEPER	XAP5 family protein	protein-coding
3-60368	3	1166135	1166244	+	20	109	promoter-TSS (AT3G04390.1)	promoter-TSS (AT3G04390.1)	-424	AT3G04390.1	819594	At.65062	NM_111310		AT3G04390	T27C4.3|T27C4_3	Aldehyde oxidase/xanthine dehydrogenase, molybdopterin binding protein	protein-coding
5-76363	5	574681	574790	+	20	109	promoter-TSS (AT5G02560.1)	promoter-TSS (AT5G02560.1)	-490	AT5G02560.1	831891	At.26889	NM_120334		HTA12	T22P11.150|T22P11_150|histone H2A 12	histone H2A 12	protein-coding
1-87167	1	1554154	1554263	+	20	109	promoter-TSS (AT1G05320.9)	promoter-TSS (AT1G05320.9)	-277	AT1G05320.9	837031	At.42407	NM_100411		AT1G05320	YUP8H12.6|YUP8H12_6	myosin heavy chain, embryonic smooth protein	protein-coding
4-47106	4	13918177	13918286	+	20	109	promoter-TSS (AT4G27960.2)	promoter-TSS (AT4G27960.2)	-731	AT4G27960.2	828909	At.24357	NM_118934		UBC9	T13J8.70|T13J8_70|UBIQUITIN-PROTEIN LIGASE|ubiquitin conjugating enzyme 9	ubiquitin conjugating enzyme 9	protein-coding
3-65061	3	2394913	2395022	+	20	109	promoter-TSS (AT3G07510.1)	promoter-TSS (AT3G07510.1)	-273	AT3G07510.1	819939	At.48631	NM_111629		AT3G07510	-	maternal effect embryo arrest protein	protein-coding
2-53401	2	9719588	9719697	+	20	109	promoter-TSS (AT2G22810.1)	promoter-TSS (AT2G22810.1)	-48	AT2G22810.1	816812	At.1549	NM_127846		ACS4	1-AMINOCYCLOPROPANE-1-CARBOXYLATE SYNTHASE|1-AMINOCYCLOPROPANE-1-CARBOXYLIC ACID SYNTHASE POLYPEPTIDE|1-AMINOCYCLOPROPANE-1-CARBOXYLIC ACID SYNTHASE POLYPEPTIDE|1-aminocyclopropane-1-carboxylate synthase 4|ACC4|ATACS4|T30L20.7	1-aminocyclopropane-1-carboxylate synthase 4	protein-coding
1-91713	1	22930400	22930509	+	20	109	promoter-TSS (ENSRNA049757732-T1)	promoter-TSS (ENSRNA049757732-T1)	-250	at1g62035
3-64749	3	19915530	19915639	+	20	109	promoter-TSS (AT3G53740.4)	promoter-TSS (AT3G53740.4)	305	AT3G53750.1	824542	At.23346	NM_115235		ACT3	actin 3	actin 3	protein-coding
3-65099	3	3620547	3620656	+	20	109	promoter-TSS (AT3G02425.1)	promoter-TSS (AT3G02425.1)	-109	AT3G02425.1	28718570		NR_140910		AT3G02425	-	ncRNA	ncRNA
3-61289	3	21369526	21369635	+	20	109	Intergenic	Intergenic	-1177	AT3G57670.1	824936	At.28310	NM_115627		NTT	NO TRANSMITTING TRACT|WIP domain protein 2|WIP2	C2H2-type zinc finger family protein	protein-coding
1-85786	1	6209654	6209763	+	20	109	promoter-TSS (AT1G18040.1)	promoter-TSS (AT1G18040.1)	-180	AT1G18040.1	838384	At.14957	NM_101666		CDKD1;3	AT;CDCKD;3|CAK2AT|CYCLIN-DEPENDENT KINASE D1;3|T10F20.5|T10F20_5|cyclin-dependent kinase D1;3	cyclin-dependent kinase D1;3	protein-coding
4-51143	4	7370484	7370593	+	20	109	Intergenic	Intergenic	-1808	AT4G12430.1	826855	At.26607	NM_117313		TPPF	T1P17.20|T1P17_20|trehalose-6-phosphate phosphatase F	Haloacid dehalogenase-like hydrolase (HAD) superfamily protein	protein-coding
3-62721	3	3631854	3631963	+	20	109	promoter-TSS (AT3G11540.2)	promoter-TSS (AT3G11540.2)	21	AT3G11540.1	820327	At.17656	NM_111987		SPY	SPINDLY	Tetratricopeptide repeat (TPR)-like superfamily protein	protein-coding
1-93742	1	25412072	25412181	+	20	109	promoter-TSS (AT1G67775.1)	promoter-TSS (AT1G67775.1)	-430	AT1G67775.1	3767662	At.66116	NM_001036172		CLE8	CLAVATA3/ESR-RELATED 8	CLAVATA3/ESR-RELATED 8	protein-coding
1-93528	1	22586202	22586311	+	19.8	109	intron (AT1G61250.2, intron 1 of 11)	intron (AT1G61250.2, intron 1 of 11)	418	AT1G61250.2	842418	At.19956	NM_104806		SC3	AtSCAMP1|F11P17.4|F11P17_4|SCAMP1|Secretory carrier membrane protein 1|secretory carrier 3	secretory carrier 3	protein-coding
2-53775	2	15254453	15254562	+	19.8	109	promoter-TSS (AT2G08790.1)	promoter-TSS (AT2G08790.1)	-570	AT2G08790.1	28718025		NR_140409		AT2G08790	-	ncRNA	ncRNA
1-94398	1	5640085	5640194	+	19.8	109	TTS (AT1G16500.1)	TTS (AT1G16500.1)	1360	AT1G16500.1	838220	At.41880	NM_101515		AT1G16500	F3O9.30|F3O9_30	filamentous hemagglutinin transporter	protein-coding
2-50786	2	14436216	14436325	+	19.8	109	promoter-TSS (AT2G34190.1)	promoter-TSS (AT2G34190.1)	-319	AT2G34190.1	817980	At.12599	NM_128970		AT2G34190	F13P17.3|F13P17_3	Xanthine/uracil permease family protein	protein-coding
1-91528	1	19923429	19923538	+	19.8	109	exon (AT1G53390.1, exon 14 of 14)	exon (AT1G53390.1, exon 14 of 14)	-1177	AT1G53400.1	841776	At.25284	NM_104219		AT1G53400	F12M16.29|F12M16_29	Ubiquitin domain-containing protein	protein-coding
1-90646	1	4188940	4189049	+	19.8	109	promoter-TSS (AT1G12310.1)	promoter-TSS (AT1G12310.1)	-761	AT1G12310.1	837785	At.20071	NM_101103		AT1G12310	F5O11.35|F5O11_35	Calcium-binding EF-hand family protein	protein-coding
3-59439	3	4485314	4485423	+	19.8	109	promoter-TSS (AT3G13690.3)	promoter-TSS (AT3G13690.3)	-255	AT3G13690.1	820578	At.39365	NM_112219		AT3G13690	-	kinase with adenine nucleotide alpha hydrolases-like domain-containing protein	protein-coding
1-95217	1	19694076	19694185	+	19.8	109	Intergenic	Intergenic	-3541	AT1G52880.1	841721	At.11024	NM_104166		NAM	ANAC018|ATNAM|Arabidopsis NAC domain containing protein 18|F14G24.15|F14G24_15|NAC DOMAIN PROTEIN NAM|NAC-REGULATED SEED MORPHOLOGY 2|NARS2|NO APICAL MERISTEM	NAC (No Apical Meristem) domain transcriptional regulator superfamily protein	protein-coding
3-62952	3	7467505	7467614	+	19.8	109	Intergenic	Intergenic	-1584	AT3G21260.3	821680	At.38091	NM_113021		GLTP3	GLYCOLIPID TRANSFER PROTEIN 3	Glycolipid transfer protein (GLTP) family protein	protein-coding
1-85300	1	26817116	26817225	+	19.8	109	promoter-TSS (AT1G71110.1)	promoter-TSS (AT1G71110.1)	-708	AT1G71110.1	843451	At.52472	NM_105780		AT1G71110	F23N20.10|F23N20_10	transmembrane protein	protein-coding
5-69190	5	22261170	22261279	+	19.8	109	promoter-TSS (AT5G54800.1)	promoter-TSS (AT5G54800.1)	90	AT5G54800.1	835570	At.19905	NM_124861		GPT1	ARABIDOPSIS GLUCOSE 6-PHOSPHATE/PHOSPHATE TRANSLOCATOR 1|ATGPT1|glucose 6-phosphate/phosphate translocator 1	glucose 6-phosphate/phosphate translocator 1	protein-coding
3-59246	3	259600	259709	+	19.8	109	promoter-TSS (AT3G01705.1)	promoter-TSS (AT3G01705.1)	20	AT3G01705.1	3768758				AT3G01705	60208.TRNA-PRO-1|60240.TRNA-PRO-1	tRNA	tRNA
5-75872	5	19681575	19681684	+	19.8	109	Intergenic	Intergenic	-2180	AT5G48560.1	834912	At.43769	NM_124232		AT5G48560	CIB2|CRY2-interacting bHLH 2|K15N18.2|K15N18_2	basic helix-loop-helix (bHLH) DNA-binding superfamily protein	protein-coding
4-53314	4	8636053	8636162	+	19.8	109	promoter-TSS (AT4G06290.1)	promoter-TSS (AT4G06290.1)	29	AT4G06290.1	28719766		NR_141992		AT4G06290	-	ncRNA	ncRNA
2-54883	2	15633476	15633585	+	19.8	109	TTS (AT2G37220.1)	TTS (AT2G37220.1)	2992	AT2G37220.1	818299	At.25300	NM_129278		AT2G37220	F3G5.1|F3G5_1	RNA-binding (RRM/RBD/RNP motifs) family protein	protein-coding
5-74932	5	17490	17599	+	19.8	109	TTS (AT5G01050.1)	TTS (AT5G01050.1)	-1308	AT5G01040.1	831877	At.27863	NM_120181		LAC8	F7J8.20|F7J8_20|laccase 8	laccase 8	protein-coding
1-88334	1	24611800	24611909	+	19.8	109	promoter-TSS (AT1G66120.1)	promoter-TSS (AT1G66120.1)	-766	AT1G66120.1	842926	At.35799	NM_105283		AAE11	AtAAE11|F15E12.22|F15E12_22|acyl-activating enzyme 11	AMP-dependent synthetase and ligase family protein	protein-coding
3-63369	3	17427288	17427397	+	19.8	109	promoter-TSS (AT3G47295.1)	promoter-TSS (AT3G47295.1)	-608	AT3G47295.1	823883	At.35821	NM_114597		AT3G47295	-	hypothetical protein	protein-coding
5-75934	5	20678045	20678154	+	19.8	109	Intergenic	Intergenic	-1123	AT5G50820.1	835154	At.50523	NM_124460		NAC097	K7B16.4|K7B16_4|NAC domain containing protein 97|anac097	NAC domain containing protein 97	protein-coding
3-65690	3	16618554	16618663	+	19.8	109	intron (AT3G45290.1, intron 3 of 14)	intron (AT3G45290.1, intron 3 of 14)	1210	AT3G45290.1	823667	At.1105	NM_114398		MLO3	ATMLO3|MILDEW RESISTANCE LOCUS O 3	Seven transmembrane MLO family protein	protein-coding
4-52552	4	12753879	12753988	+	19.8	109	TTS (AT4G24740.4)	TTS (AT4G24740.4)	196	AT4G24730.1	828575	At.43613	NM_202880		AT4G24730	F22K18.70|F22K18_70	manganese-dependent ADP-ribose/CDP-alcohol diphosphatase-like protein	protein-coding
1-96028	1	30275429	30275538	+	19.5	109	promoter-TSS (AT1G80520.1)	promoter-TSS (AT1G80520.1)	-633	AT1G80520.1	844391		NM_106700		AT1G80520	T21F11.15|T21F11_15	Sterile alpha motif (SAM) domain-containing protein	protein-coding
3-65963	3	20443005	20443114	+	19.5	109	promoter-TSS (AT3G55150.1)	promoter-TSS (AT3G55150.1)	-409	AT3G55150.1	824681	At.35048	NM_115373		EXO70H1	ATEXO70H1|exocyst subunit exo70 family protein H1	exocyst subunit exo70 family protein H1	protein-coding
5-79137	5	24634950	24635059	+	19.5	109	promoter-TSS (AT5G61250.1)	promoter-TSS (AT5G61250.1)	-120	AT5G61250.1	836246	At.49202	NM_125518		GUS1	AtGUS1|MFB13.2|MFB13_2|glucuronidase 1	glucuronidase 1	protein-coding
2-51744	2	14864673	14864782	+	19.5	109	promoter-TSS (AT2G35310.1)	promoter-TSS (AT2G35310.1)	4	AT2G35310.1	818098	At.37682	NM_129083		AT2G35310	REM23|T4C15.2|T4C15_2|reproductive meristem 23	Transcriptional factor B3 family protein	protein-coding
3-67141	3	18728692	18728801	+	19.5	109	promoter-TSS (AT3G50470.1)	promoter-TSS (AT3G50470.1)	-189	AT3G50470.1	824211	At.51002	NM_114907		HR3	INTRACELLULAR MILDEW A 10|MLA10|homolog of RPW8 3	homolog of RPW8 3	protein-coding
3-65226	3	5555898	5556007	+	19.5	109	promoter-TSS (AT3G03295.1)	promoter-TSS (AT3G03295.1)	-254	AT3G03295.1	28718648		NR_140989		AT3G03295	-	ncRNA	ncRNA
2-49133	2	17639016	17639125	+	19.5	109	promoter-TSS (AT2G42350.1)	promoter-TSS (AT2G42350.1)	69	AT2G42350.1	818836	At.42716	NM_129797		AT2G42350	MHK10.7|MHK10_7	RING/U-box superfamily protein	protein-coding
5-79021	5	22877276	22877385	+	19.5	109	TTS (AT5G56500.1)	TTS (AT5G56500.1)	-3357	AT5G56510.2	835752	At.55587	NM_125034		PUM12	APUM12|MKN22.2|MKN22_2|WHITE RUST RESISTANCE 4|WRR4|pumilio 12	pumilio 12	protein-coding
1-89695	1	19458472	19458581	+	19.5	109	promoter-TSS (AT1G52240.1)	promoter-TSS (AT1G52240.1)	-457	AT1G52240.1	841654	At.16831	NM_104103		ROPGEF11	ATROPGEF11|F9I5.12|F9I5_12|PIRF1|RHO guanyl-nucleotide exchange factor 11|ROP (rho of plants) guanine nucleotide exchange factor 11|phytochrome interacting RopGEF 1	rop guanine nucleotide exchange factor-like protein	protein-coding
1-95983	1	29460641	29460750	+	19.5	109	promoter-TSS (AT1G78300.1)	promoter-TSS (AT1G78300.1)	-124	AT1G09803.1	28717173		NR_139695		AT1G09803	-	ncRNA	ncRNA
1-89124	1	7885962	7886071	+	19.5	109	promoter-TSS (AT1G22330.1)	promoter-TSS (AT1G22330.1)	-307	AT1G22330.1	838839	At.41608	NM_102083		AT1G22330	T16E15.6|T16E15_6	RNA-binding (RRM/RBD/RNP motifs) family protein	protein-coding
4-53765	4	15426384	15426493	+	19.5	109	exon (AT4G31890.3, exon 2 of 2)	exon (AT4G31890.3, exon 2 of 2)	-2127	AT4G31880.1	829318	At.31705	NM_119339		AT4G31880	F11C18.80|F11C18_80	transcriptional regulator	protein-coding
1-92331	1	1454819	1454928	+	19.3	109	exon (AT1G05065.1, exon 1 of 1)	exon (AT1G05065.1, exon 1 of 1)	449	AT1G05065.1	28716239		NM_001331517		CLE20	CLAVATA3/ESR-RELATED 20	CLAVATA3/ESR-RELATED 20	protein-coding
2-53726	2	14239123	14239232	+	19.3	109	promoter-TSS (AT2G33630.1)	promoter-TSS (AT2G33630.1)	-3	AT2G33640.1	817930	At.37901	NM_128924		AT2G33640	F4P9.41|F4P9_41	DHHC-type zinc finger family protein	protein-coding
2-55116	2	19101579	19101688	+	19.3	109	promoter-TSS (AT2G09730.1)	promoter-TSS (AT2G09730.1)	-373	AT2G09730.1	28718205		NR_140591		AT2G09730	-	ncRNA	ncRNA
2-54818	2	14818513	14818622	+	19.3	109	promoter-TSS (AT2G35150.1)	promoter-TSS (AT2G35150.1)	-356	AT2G35150.1	818081	At.37700	NM_129068		EXL7	EXORDIUM LIKE 7|EXORDIUM like 1|T4C15.11	EXORDIUM like 7	protein-coding
1-95913	1	28638866	28638975	+	19.3	109	promoter-TSS (AT1G76350.2)	promoter-TSS (AT1G76350.2)	-533	AT1G76350.1	843967	At.34668	NM_106284		AT1G76350	F15M4.15|F15M4_15|NIN-like protein 5|NLP5	Plant regulator RWP-RK family protein	protein-coding
2-54625	2	12287162	12287271	+	19.3	109	promoter-TSS (AT2G28640.1)	promoter-TSS (AT2G28640.1)	-374	AT2G28640.1	817413		NM_128425		EXO70H5	ATEXO70H5|T8O18.7|T8O18_7|exocyst subunit exo70 family protein H5	exocyst subunit exo70 family protein H5	protein-coding
1-95695	1	25803956	25804065	+	19.3	109	promoter-TSS (AT1G68720.1)	promoter-TSS (AT1G68720.1)	-382	AT1G68720.1	843202	At.11544	NM_105544		TADA	ARABIDOPSIS THALIANA TRNA ADENOSINE DEAMINASE A|ATTADA|F24J5.5|F24J5_5|tRNA arginine adenosine deaminase	tRNA arginine adenosine deaminase	protein-coding
3-64313	3	9154145	9154254	+	19.3	109	promoter-TSS (AT3G25140.1)	promoter-TSS (AT3G25140.1)	-309	AT3G25140.1	822105	At.19709	NM_113418		QUA1	GALACTURONOSYLTRANSFERASE 8|GAUT8|QUASIMODO 1	Nucleotide-diphospho-sugar transferases superfamily protein	protein-coding
1-84281	1	6214347	6214456	+	19.3	109	promoter-TSS (AT1G18060.1)	promoter-TSS (AT1G18060.1)	-810	AT1G18060.1	838386	At.14955	NM_101668		AT1G18060	T10F20.7	microbial collagenase	protein-coding
2-55696	2	11830248	11830357	+	19.3	109	promoter-TSS (AT2G08210.1)	promoter-TSS (AT2G08210.1)	-287	AT2G08210.1	28717913		NR_140298		AT2G08210	-	ncRNA	ncRNA
4-53797	4	15944498	15944607	+	19.3	109	TTS (AT4G33050.1)	TTS (AT4G33050.1)	2474	AT4G33050.2	829442	At.22198	NM_119459		EDA39	AtIQM1|F4I10.2|IQ-motif protein 1|IQM1|embryo sac development arrest 39	calmodulin-binding family protein	protein-coding
5-79141	5	24747683	24747792	+	19.3	109	promoter-TSS (AT5G61550.3)	promoter-TSS (AT5G61550.3)	-286	AT5G61550.1	836276	At.29099	NM_125548		AT5G61550	K11J9.12|K11J9_12	U-box domain-containing protein kinase family protein	protein-coding
3-64081	3	5861828	5861937	+	19.3	109	exon (AT3G17185.2, exon 1 of 1)	exon (AT3G17185.2, exon 1 of 1)	391	AT3G17185.2	3768766		NR_143941		TAS3	ATTAS3|TASIR-ARF|trans-acting siRNA3	ncRNA	ncRNA
1-92047	1	27337265	27337374	+	19.3	109	promoter-TSS (AT1G72600.2)	promoter-TSS (AT1G72600.2)	-715	AT1G72600.2	843592	At.10971	NM_105919		AT1G72600	F28P22.21|F28P22_21	hydroxyproline-rich glycoprotein family protein	protein-coding
3-66926	3	13526395	13526504	+	19.3	109	exon (AT3G32980.1, exon 4 of 4)	exon (AT3G32980.1, exon 4 of 4)	3649	AT3G32980.1	823067	At.47588	NM_180321		AT3G32980	T15D2.9	Peroxidase superfamily protein	protein-coding
5-73776	5	5129973	5130082	+	19.3	109	promoter-TSS (AT5G15730.1)	promoter-TSS (AT5G15730.1)	-422	AT5G15730.2	831429	At.43456	NM_121578		CRLK2	AtCRLK2|F14F8.110|F14F8_110|calcium/calmodulin-regulated receptor-like kinase 2	Protein kinase superfamily protein	protein-coding
3-65192	3	4954140	4954249	+	19.3	109	promoter-TSS (AT3G14740.1)	promoter-TSS (AT3G14740.1)	-684	AT3G14740.1	820702	At.39180	NM_112335		AT3G14740	-	RING/FYVE/PHD zinc finger superfamily protein	protein-coding
5-72227	5	1569936	1570045	+	19.3	109	TTS (AT5G05290.1)	TTS (AT5G05290.1)	619	AT5G05300.1	28720712	At.74332	NM_001342808		AT5G05300	K18I23.10|K18I23_10	hypothetical protein	protein-coding
3-66386	3	4657299	4657408	+	19.3	109	TTS (AT3G14067.1)	TTS (AT3G14067.1)	370	AT3G14060.1	820620	At.39297	NM_112260		AT3G14060	-	hypothetical protein	protein-coding
1-93508	1	22197342	22197451	+	19.3	109	promoter-TSS (AT1G60190.1)	promoter-TSS (AT1G60190.1)	-870	AT1G60190.1	842314	At.66059	NM_104709		PUB19	AtPUB19|T13D8.8|T13D8_8|plant U-box 19	ARM repeat superfamily protein	protein-coding
5-69556	5	1784710	1784819	+	19	109	Intergenic	Intergenic	-1081	AT5G05940.1	830479		NM_120676		ROPGEF5	ATROPGEF5|K18J17.10|K18J17_10|ROP (rho of plants) guanine nucleotide exchange factor 5|ROP GUANINE NUCLEOTIDE EXCHANGE FACTOR 5|ROP guanine nucleotide exchange factor 5	ROP guanine nucleotide exchange factor 5	protein-coding
1-90308	1	28823724	28823833	+	19	109	promoter-TSS (AT1G76790.1)	promoter-TSS (AT1G76790.1)	-51	AT1G76790.1	844013	At.28236	NM_106329		IGMT5	F28O16.16|F28O16_16|indole glucosinolate O-methyltransferase 5	O-methyltransferase family protein	protein-coding
5-75000	5	1335864	1335973	+	19	109	promoter-TSS (AT5G04660.1)	promoter-TSS (AT5G04660.1)	20	AT5G04660.1	830343	At.23374	NM_120548		CYP77A4	''cytochrome P450|T1E3.20|T1E3_20|cytochrome P450|family 77|polypeptide 4|polypeptide 4''|subfamily A	cytochrome P450, family 77, subfamily A, polypeptide 4	protein-coding
2-56086	2	17945666	17945775	+	19	109	promoter-TSS (AT2G43150.1)	promoter-TSS (AT2G43150.1)	58	AT2G43150.1	818917	At.48584	NM_129877		AT2G43150	F14B2.9	Proline-rich extensin-like family protein	protein-coding
5-76749	5	6852577	6852686	+	19	109	TTS (AT5G20300.5)	TTS (AT5G20300.5)	475	AT5G20290.1	832151	At.24020	NM_122036		AT5G20290	F5O24.180|F5O24_180	Ribosomal protein S8e family protein	protein-coding
4-53220	4	7368331	7368440	+	19	109	intron (AT4G12430.1, intron 1 of 11)	intron (AT4G12430.1, intron 1 of 11)	345	AT4G12430.1	826855	At.26607	NM_117313		TPPF	T1P17.20|T1P17_20|trehalose-6-phosphate phosphatase F	Haloacid dehalogenase-like hydrolase (HAD) superfamily protein	protein-coding
5-78222	5	7214400	7214509	+	19	109	TTS (AT5G21222.3)	TTS (AT5G21222.3)	1598	AT5G21274.1	832245	At.21106	NM_180529		CAM6	ACAM-6|calmodulin 6	calmodulin 6	protein-coding
1-91746	1	23239607	23239716	+	19	109	Intergenic	Intergenic	-1017	AT1G62760.1	842574	At.64877	NM_104953		AT1G62760	F23N19.27|F23N19_27	Plant invertase/pectin methylesterase inhibitor superfamily protein	protein-coding
3-62611	3	1487959	1488068	+	19	109	promoter-TSS (AT3G05220.2)	promoter-TSS (AT3G05220.2)	-316	AT3G05220.1	819686	At.40712	NM_111395		AT3G05220	T12H1.19|T12H1_19	Heavy metal transport/detoxification superfamily protein	protein-coding
3-65865	3	18884883	18884992	+	19	109	Intergenic	Intergenic	-1904	AT3G50800.1	824244	At.35454	NM_114940		AT3G50800	-	hypothetical protein	protein-coding
1-95575	1	24395584	24395693	+	19	109	promoter-TSS (AT1G65610.1)	promoter-TSS (AT1G65610.1)	-135	AT1G65610.1	842872	At.35864	NM_105234		KOR2	ARABIDOPSIS THALIANA GLYCOSYL HYDROLASE 9A2|ATGH9A2|AtKOR2|F5I14.14|F5I14_14|KORRIGAN 2	Six-hairpin glycosidases superfamily protein	protein-coding
1-86999	1	28742510	28742619	+	18.8	109	TTS (AT1G76590.1)	TTS (AT1G76590.1)	2024	AT1G76590.1	843992	At.19392	NM_106309		AT1G76590	F14G6.19|F14G6_19	PLATZ transcription factor family protein	protein-coding
5-78576	5	16328874	16328983	+	18.8	109	Intergenic	Intergenic	2348	AT5G40790.1	834079	At.65610	NM_123444		AT5G40790	MHK7.2|MHK7_2	hypothetical protein	protein-coding
1-90202	1	27172374	27172483	+	18.8	109	Intergenic	Intergenic	-1018	AT1G72200.1	843552	At.35131	NM_105879		AT1G72200	T9N14.11|T9N14_11	RING/U-box superfamily protein	protein-coding
1-93274	1	18761395	18761504	+	18.8	109	Intergenic	Intergenic	-2741	AT1G50640.1	841486	At.1645	NM_103946		ERF3	ATERF-3|ATERF3|F11F12.4|F11F12_4|ethylene responsive element binding factor 3	ethylene responsive element binding factor 3	protein-coding
1-95693	1	25801895	25802004	+	18.8	109	Intergenic	Intergenic	-2443	AT1G68720.1	843202	At.11544	NM_105544		TADA	ARABIDOPSIS THALIANA TRNA ADENOSINE DEAMINASE A|ATTADA|F24J5.5|F24J5_5|tRNA arginine adenosine deaminase	tRNA arginine adenosine deaminase	protein-coding
3-67187	3	19262885	19262994	+	18.8	109	Intergenic	Intergenic	-2202	AT3G51910.1	824354	At.43861	NM_115050		HSFA7A	ARABIDOPSIS THALIANA HEAT SHOCK TRANSCRIPTION FACTOR A7A|ARABIDOPSIS THALIANA HEAT SHOCK TRANSCRIPTION FACTOR A7A|AT-HSFA7A|heat shock transcription factor A7A|heat shock transcription factor A7A	heat shock transcription factor A7A	protein-coding
3-59021	3	19490373	19490482	+	18.8	109	promoter-TSS (AT3G52540.1)	promoter-TSS (AT3G52540.1)	-534	AT3G52540.1	824420	At.35286	NM_115114		OFP18	ARABIDOPSIS THALIANA OVATE FAMILY PROTEIN 18|ATOFP18|F3C22.1|ovate family protein 18	ovate family protein 18	protein-coding
3-67020	3	17175602	17175711	+	18.8	109	intron (AT3G46617.1, intron 1 of 2)	intron (AT3G46617.1, intron 1 of 2)	331	AT3G46617.1	28719384		NM_001339272		AT3G46617	-	hypothetical protein	protein-coding
3-65520	3	9701043	9701152	+	18.8	109	Intergenic	Intergenic	-2428	AT3G26490.1	822256	At.53508	NM_113556		AT3G26490	-	Phototropic-responsive NPH3 family protein	protein-coding
2-54030	2	19391549	19391658	+	18.8	109	promoter-TSS (AT2G47240.1)	promoter-TSS (AT2G47240.1)	-894	AT2G47240.1	819337	At.21432	NM_130292		LACS1	CER8|ECERIFERUM 8|LONG-CHAIN ACYL-COA SYNTHASE 1|T8I13.8	AMP-dependent synthetase and ligase family protein	protein-coding
4-52357	4	10007814	10007923	+	18.5	109	promoter-TSS (AT4G18020.8)	promoter-TSS (AT4G18020.8)	-242	AT4G18020.6	827527	At.25394	NM_117912		APRR2	PRR2|PSEUDO-RESPONSE REGULATOR 2|T6K21.200|T6K21_200	CheY-like two-component responsive regulator family protein	protein-coding
3-67041	3	17379756	17379865	+	18.5	109	promoter-TSS (AT3G47200.1)	promoter-TSS (AT3G47200.1)	-415	AT3G47200.2	823873	At.49668	NM_114587		AT3G47200	-	transmembrane protein, putative (DUF247)	protein-coding
5-77932	5	1993583	1993692	+	18.5	109	intron (AT5G06530.3, intron 1 of 8)	intron (AT5G06530.3, intron 1 of 8)	1187	AT5G06530.2	830541	At.20832	NM_120736		ABCG22	ATP-binding cassette G22|Arabidopsis thaliana ATP-binding cassette G22|AtABCG22|F15M7.6|F15M7_6	ABC-2 type transporter family protein	protein-coding
2-55502	2	9434329	9434438	+	18.5	109	intron (AT2G22190.1, intron 9 of 11)	intron (AT2G22190.1, intron 9 of 11)	-1742	AT2G07545.1	28717800		NR_140225		AT2G07545	-	ncRNA	ncRNA
2-54785	2	14311500	14311609	+	18.5	109	promoter-TSS (AT2G33830.2)	promoter-TSS (AT2G33830.2)	-946	AT2G33830.2	817950	At.25108	NM_179889		AT2G33830	AtDRM2|DRM2|dormancy associated gene 2	Dormancy/auxin associated family protein	protein-coding
3-65479	3	9313277	9313386	+	18.5	109	exon (AT3G25610.1, exon 1 of 10)	exon (AT3G25610.1, exon 1 of 10)	268	AT3G25610.1	822148	At.49391	NM_113459		AT3G25610	T5M7.10	ATPase E1-E2 type family protein / haloacid dehalogenase-like hydrolase family protein	protein-coding
5-74048	5	9977706	9977815	+	18.3	109	promoter-TSS (AT5G04615.1)	promoter-TSS (AT5G04615.1)	-246	AT5G04615.1	28720651		NR_142772		AT5G04615	-	ncRNA	ncRNA
4-52765	4	16519921	16520030	+	18.3	109	Intergenic	Intergenic	-1886	AT4G34590.1	829611	At.135	NM_119625		GBF6	ATB2|ATBZIP11|Arabidopsis thaliana basic leucine-zipper 11|AtbZIP11|BZIP11|G-box binding factor 6|T4L20.170|T4L20_170	G-box binding factor 6	protein-coding
5-77533	5	22074694	22074803	+	18.3	109	promoter-TSS (AT5G54370.1)	promoter-TSS (AT5G54370.1)	342	AT5G54365.1	3771508				AT5G54365	67853.TRNA-PHE-1	tRNA	tRNA
5-75952	5	21038497	21038606	+	18	109	promoter-TSS (AT5G51790.3)	promoter-TSS (AT5G51790.3)	-982	AT5G51790.3	835253	At.55493	NM_124558		AT5G51790	MIO24.8|MIO24_8	basic helix-loop-helix (bHLH) DNA-binding superfamily protein	protein-coding
4-49750	4	15597640	15597749	+	17.8	109	Intergenic	Intergenic	-1781	AT4G32300.1	829365	At.27667	NM_119383		SD2-5	F10M6.60|F10M6_60|S-domain-2 5	S-domain-2 5	protein-coding
5-76114	5	23407843	23407952	+	17.5	109	TTS (AT5G57785.1)	TTS (AT5G57785.1)	918	AT5G08775.1	28720997		NR_143107		AT5G08775	-	ncRNA	ncRNA
5-78678	5	17870814	17870923	+	17.3	109	Intergenic	Intergenic	2830	AT5G44360.1	834462	At.28010	NM_123803		AT5G44360	K9L2.15|K9L2_15	FAD-binding Berberine family protein	protein-coding
2-55864	2	14362493	14362602	+	17.3	109	promoter-TSS (AT2G33990.1)	promoter-TSS (AT2G33990.1)	-36	AT2G33990.1	817960	At.42978	NM_128950		iqd9	IQ-domain 9|T14G11.11|T14G11_11	IQ-domain 9	protein-coding
1-92741	1	7981720	7981829	+	17.3	109	promoter-TSS (AT1G22590.1)	promoter-TSS (AT1G22590.1)	52	AT1G22590.1	838865	At.41592	NM_102106		AGL87	AGAMOUS-like 87|F12K8.7|F12K8_7	AGAMOUS-like 87	protein-coding
3-66619	3	8068246	8068355	+	17	109	promoter-TSS (AT3G22810.2)	promoter-TSS (AT3G22810.2)	-118	AT3G22810.1	821852	At.53442	NM_113180		AT3G22810	-	auxin canalization protein (DUF828)	protein-coding

## Sheet: smxl5;obe3 vs wt_up
PeakID	Chr	Start	End	Strand	Peak Score	Focus Ratio/Region Size	Annotation	Detailed Annotation	Distance to TSS	Nearest PromoterID	Entrez ID	Nearest Unigene	Nearest Refseq	Nearest Ensembl	Gene Name	Gene Alias	Gene Description	Gene Type
5-41044	5	8708406	8712136	+	1049.7	3730	Intergenic	Intergenic	-2386	AT5G25190.1	832590	At.26169	NM_122428		ESE3	F21J6.103|F21J6_103|ethylene and salt inducible 3	Integrase-type DNA-binding superfamily protein	protein-coding
5-57380	5	23147980	23149947	+	1008.8	1967	promoter-TSS (AT5G57140.1)	promoter-TSS (AT5G57140.1)	-917	AT5G57140.1	835820	At.49181	NM_125096		PAP28	ATPAP28|MUL3.9|MUL3_9|PURPLE ACID PHOSPHATASE 28|purple acid phosphatase 28	purple acid phosphatase 28	protein-coding
3-47212	3	10910017	10911784	+	621.8	1767	promoter-TSS (AT3G28910.1)	promoter-TSS (AT3G28910.1)	-232	AT3G28910.1	822525	At.10902	NM_113812		MYB30	ATMYB30|myb domain protein 30	myb domain protein 30	protein-coding
1-48915	1	12985912	12987541	+	572.8	1629	promoter-TSS (AT1G06873.1)	promoter-TSS (AT1G06873.1)	-97	AT1G06873.1	28716572		NR_139159		U1.14p	-	ncRNA	ncRNA
2-30583	2	1966295	1967546	+	462.2	1251	exon (AT2G05380.1, exon 1 of 2)	exon (AT2G05380.1, exon 1 of 2)	104	AT2G05380.2	815086	At.22887	NM_126561		GRP3S	F16J10.7|F16J10_7|glycine-rich protein 3 short isoform	glycine-rich protein 3 short	protein-coding
2-37760	2	6533213	6534748	+	456.8	1535	exon (AT2G15080.1, exon 1 of 2)	exon (AT2G15080.1, exon 1 of 2)	293	AT2G15080.2	815997	At.40465	NM_127070		RLP19	AtRLP19|T15J14.12|T15J14_12|receptor like protein 19	receptor like protein 19	protein-coding
2-55181	2	509412	510648	+	453.8	1236	TTS (AT2G02070.1)	TTS (AT2G02070.1)	4655	AT2G02070.1	814738	At.13356	NM_126268		IDD5	AtIDD5|F5O4.16|F5O4_16|indeterminate(ID)-domain 5	indeterminate(ID)-domain 5	protein-coding
1-76250	1	19225481	19226658	+	438.6	1177	promoter-TSS (AT1G51805.1)	promoter-TSS (AT1G51805.1)	-272	AT1G51805.1	841607	At.22048	NM_104060		AT1G51805	F19C24.2|F19C24_2	Leucine-rich repeat protein kinase family protein	protein-coding
1-48845	1	10364584	10366137	+	420	1553	Intergenic	Intergenic	-6315	AT1G29660.1	839843	At.17861	NM_102706		AT1G29660	F15D2.21|F15D2_21	GDSL-like Lipase/Acylhydrolase superfamily protein	protein-coding
4-41801	4	14821071	14822526	+	405.3	1455	Intergenic	Intergenic	-1203	AT4G30270.1	829150	At.20967	NM_119173		XTH24	F9N11.120|F9N11_120|MERI-5|MERI5B|MERISTEM 5|SEN4|SENESCENCE 4|meristem-5|xyloglucan endotransglucosylase/hydrolase 24	xyloglucan endotransglucosylase/hydrolase 24	protein-coding
1-53642	1	24081913	24082973	+	403.8	1060	promoter-TSS (AT1G64790.1)	promoter-TSS (AT1G64790.1)	-136	AT1G64795.1	28717397		NM_001334179		AT1G64795	-	hypothetical protein	protein-coding
5-37663	5	15859702	15861110	+	399	1408	promoter-TSS (AT5G39610.1)	promoter-TSS (AT5G39610.1)	-495	AT5G39610.1	833957	At.24490	NM_123323		NAC6	ANAC092|ATNAC2|ATNAC6|Arabidopsis NAC domain containing protein 92|MIJ24.11|MIJ24_11|NAC domain containing protein 2|NAC domain containing protein 6|NAC domain containing protein 2|NAC domain containing protein 6|NAC2|ORE1|ORESARA 1	NAC domain containing protein 6	protein-coding
3-42923	3	9595142	9596415	+	397.2	1273	promoter-TSS (AT3G26210.1)	promoter-TSS (AT3G26210.1)	-495	AT3G26210.1	822222	At.37251	NM_113528		CYP71B23	''cytochrome P450|cytochrome P450|family 71|polypeptide 23|polypeptide 23''|subfamily B	cytochrome P450, family 71, subfamily B, polypeptide 23	protein-coding
4-42538	4	14822626	14823989	+	385.3	1363	Intergenic	Intergenic	-2712	AT4G30270.1	829150	At.20967	NM_119173		XTH24	F9N11.120|F9N11_120|MERI-5|MERI5B|MERISTEM 5|SEN4|SENESCENCE 4|meristem-5|xyloglucan endotransglucosylase/hydrolase 24	xyloglucan endotransglucosylase/hydrolase 24	protein-coding
2-48460	2	2023552	2024745	+	377.4	1193	TTS (AT2G05518.1)	TTS (AT2G05518.1)	853	AT2G05518.1	7922291		NR_143729		AT2G05518	-	ncRNA	ncRNA
3-60106	3	19547517	19548839	+	364.7	1322	promoter-TSS (AT3G52748.1)	promoter-TSS (AT3G52748.1)	-794	AT3G52748.1	5008083		NR_143953		AT3G52748	-	ncRNA	ncRNA
4-38074	4	918696	919938	+	355.3	1242	Intergenic	Intergenic	-2130	AT4G02080.1	827368	At.24077	NM_116440		SAR2	ASAR1|ATSAR2|ATSARA1C|T10M13.9|T10M13_9|secretion-associated RAS super family 2	secretion-associated RAS super family 2	protein-coding
1-67700	1	18124047	18125277	+	344.1	1230	promoter-TSS (AT1G49000.1)	promoter-TSS (AT1G49000.1)	-373	AT1G49000.1	841322	At.43849	NM_103793		AT1G49000	F27J15.21|F27J15_21	transmembrane protein	protein-coding
2-55336	2	6520536	6521706	+	325.6	1170	exon (AT2G15050.2, exon 2 of 2)	exon (AT2G15050.2, exon 2 of 2)	2372	AT2G15050.2	815994	At.13389	NM_201737		LTP	LTP7|T15J14.9|T15J14_9|lipid transfer protein|lipid transfer protein 7	lipid transfer protein	protein-coding
1-51188	1	20205999	20207097	+	323.3	1098	promoter-TSS (AT1G54120.1)	promoter-TSS (AT1G54120.1)	-382	AT1G54120.1	841852	At.11115	NM_104290		AT1G54120	F15I1.22|F15I1_22	hypothetical protein	protein-coding
1-73711	1	20947742	20948842	+	322.8	1100	exon (AT1G08087.2, exon 1 of 2)	exon (AT1G08087.2, exon 1 of 2)	131	AT1G08087.2	28716774		NR_139367		AT1G08087	-	ncRNA	ncRNA
4-43827	4	12170042	12171158	+	321.6	1116	promoter-TSS (AT4G23270.3)	promoter-TSS (AT4G23270.3)	-355	AT4G23270.1	828426	At.45988	NM_118456		CRK19	F21P8.160|F21P8_160|cysteine-rich RLK (RECEPTOR-like protein kinase) 19	cysteine-rich RLK (RECEPTOR-like protein kinase) 19	protein-coding
3-56680	3	11194848	11195666	+	319	818	promoter-TSS (AT3G29250.3)	promoter-TSS (AT3G29250.3)	-86	AT3G29250.3	822580	At.27790	NM_113849		SDR4	AtSDR4|short-chain dehydrogenase reductase 4	NAD(P)-binding Rossmann-fold superfamily protein	protein-coding
2-52476	2	11349514	11350721	+	318.8	1207	promoter-TSS (AT2G26690.2)	promoter-TSS (AT2G26690.2)	-72	AT2G26690.2	817210	At.383	NM_179753		AT2G26690	AtNPF6.2|F18A8.6|F18A8_6|NPF6.2|NRT1/ PTR family 6.2	Major facilitator superfamily protein	protein-coding
2-41861	2	10672542	10673631	+	312.4	1089	promoter-TSS (AT2G25090.1)	promoter-TSS (AT2G25090.1)	-194	AT2G25090.1	817047	At.14651	NM_128066		CIPK16	AtCIPK16|CBL-interacting protein kinase 16|F13D4.161|F13D4_161|SNF1-RELATED PROTEIN KINASE 3.18|SnRK3.18	CBL-interacting protein kinase 16	protein-coding
5-60811	5	8216625	8217651	+	287.5	1026	promoter-TSS (AT5G24210.3)	promoter-TSS (AT5G24210.3)	-53	AT5G24210.2	832488	At.28489	NM_122327		AT5G24210	MOP9.2|MOP9_2	alpha/beta-Hydrolases superfamily protein	protein-coding
5-71538	5	16739419	16740473	+	283.5	1054	promoter-TSS (AT5G41820.2)	promoter-TSS (AT5G41820.2)	-647	AT5G41820.2	834187		NM_123547		RGTA2	ATRGTA2|K16L22.10|K16L22_10|RAB geranylgeranyl transferase alpha subunit 2	RAB geranylgeranyl transferase alpha subunit 2	protein-coding
4-49837	4	17135482	17136681	+	277.6	1199	TTS (AT4G09265.1)	TTS (AT4G09265.1)	499	AT4G09265.1	28720057		NR_142266		AT4G09265	-	ncRNA	ncRNA
1-89825	1	21614021	21615055	+	276.6	1034	promoter-TSS (AT1G58270.1)	promoter-TSS (AT1G58270.1)	-369	AT1G58270.1	842196	At.445	NM_104607		ZW9	F19C14.11|F19C14_11	TRAF-like family protein	protein-coding
5-66615	5	18849818	18850806	+	274.1	988	promoter-TSS (AT5G46490.4)	promoter-TSS (AT5G46490.4)	-333	AT5G46490.4	834692	At.48067	NM_124019		AT5G46490	K11I1.8|K11I1_8	Disease resistance protein (TIR-NBS-LRR class) family	protein-coding
5-47367	5	21449553	21450411	+	273.3	858	promoter-TSS (AT5G07915.1)	promoter-TSS (AT5G07915.1)	180	AT5G07925.1	28720932		NR_143042		AT5G07925	-	ncRNA	ncRNA
5-68707	5	10028289	10029052	+	272.8	763	promoter-TSS (AT5G28020.4)	promoter-TSS (AT5G28020.4)	3	AT5G28020.4	832872	At.23896	NM_122685		CYSD2	ATCYSD2|CYSTEINE SYNTHASE|CYSTEINE SYNTHASE D2|F15F15.90|F15F15_90|cysteine synthase D2	cysteine synthase D2	protein-coding
4-48963	4	17289569	17290389	+	270.5	820	promoter-TSS (AT4G36670.1)	promoter-TSS (AT4G36670.1)	-251	AT4G36670.1	829820	At.31306	NM_119831		PMT6	AP22.86|AP22_86|AtPLT6|AtPMT6|PLT6|polyol transporter 6|polyol/monosaccharide transporter 6	Major facilitator superfamily protein	protein-coding
3-51855	3	5996402	5997354	+	261.7	952	Intergenic	Intergenic	3569	AT3G17520.1	821017	At.52	NM_112632		AT3G17520	-	Late embryogenesis abundant protein (LEA) family protein	protein-coding
4-45338	4	10938531	10939687	+	261.7	1156	intron (AT4G20250.1, intron 1 of 1)	intron (AT4G20250.1, intron 1 of 1)	-1305	AT4G20260.2	827773	At.21638	NM_118145		PCAP1	ARABIDOPSIS THALIANA PLASMA-MEMBRANE ASSOCIATED CATION-BINDING PROTEIN 1|ATPCAP1|F1C12.180|F1C12_180|MDP25|microtubule-destabilizing protein 25|plasma-membrane associated cation-binding protein 1	plasma-membrane associated cation-binding protein 1	protein-coding
3-62060	3	14689660	14690471	+	258.1	811	exon (AT3G42570.1, exon 2 of 2)	exon (AT3G42570.1, exon 2 of 2)	1007	AT3G42570.1	823269		NM_114124		AT3G42570	-	peroxidase family protein	protein-coding
2-41732	2	8093739	8094756	+	258.1	1017	promoter-TSS (AT2G18680.1)	promoter-TSS (AT2G18680.1)	-367	AT2G18680.1	816383	At.13211	NM_127424		AT2G18680	MSF3.6|MSF3_6	transmembrane protein	protein-coding
1-89456	1	12967225	12968129	+	258.1	904	Intergenic	Intergenic	2691	AT1G35330.1	840422	At.51949	NM_103230		AT1G35330	T9I1.10|T9I1_10	RING/U-box superfamily protein	protein-coding
4-43058	4	10473715	10474471	+	257.6	756	Intergenic	Intergenic	-1351	AT4G19150.1	827653	At.43375	NM_118034		AT4G19150	T18B16.120|T18B16_120	Ankyrin repeat family protein	protein-coding
4-45411	4	12135939	12136865	+	255.8	926	exon (AT4G23170.1, exon 1 of 1)	exon (AT4G23170.1, exon 1 of 1)	1429	AT4G23170.1	828416	At.2195	NM_118446		EP1	CRK9|CYSTEINE-RICH RLK (RECEPTOR-LIKE PROTEIN KINASE) 9|F21P8.60|F21P8_60	receptor-like protein kinase-related family protein	protein-coding
3-29152	3	11802029	11802831	+	253.3	802	Intergenic	Intergenic	-4239	AT3G30165.1	28719345		NM_001339043		AT3G30165	-	zinc ion-binding protein	protein-coding
1-91291	1	13836644	13837470	+	249.7	826	promoter-TSS (AT1G36622.1)	promoter-TSS (AT1G36622.1)	-103	AT1G36622.1	5007772	At.68331	NM_001084200		AT1G36622	-	transmembrane protein	protein-coding
1-75961	1	10306434	10307416	+	247.7	982	promoter-TSS (AT1G29450.1)	promoter-TSS (AT1G29450.1)	-330	AT1G29450.1	839821	At.40736	NM_102685		AT1G29450	F15D2.4|F15D2_4|SAUR64|SMALL AUXIN UPREGULATED RNA 64	SAUR-like auxin-responsive protein family	protein-coding
2-47146	2	12593309	12594408	+	244.1	1099	promoter-TSS (AT2G29330.1)	promoter-TSS (AT2G29330.1)	-678	AT2G29330.1	817482	At.38489	NM_128487		TRI	F16P2.29|F16P2_29|tropinone reductase	tropinone reductase	protein-coding
4-47194	4	15946657	15947454	+	242.9	797	promoter-TSS (AT4G33050.1)	promoter-TSS (AT4G33050.1)	17	AT4G33050.5	829442	At.22198	NM_119459		EDA39	AtIQM1|F4I10.2|IQ-motif protein 1|IQM1|embryo sac development arrest 39	calmodulin-binding family protein	protein-coding
1-72453	1	20620685	20621420	+	237.6	735	promoter-TSS (AT1G55270.1)	promoter-TSS (AT1G55270.1)	-906	AT1G55270.1	841972	At.20050	NM_104402		AT1G55270	F7A10.28	Galactose oxidase/kelch repeat superfamily protein	protein-coding
3-51147	3	8864841	8865910	+	236.5	1069	promoter-TSS (AT3G24420.1)	promoter-TSS (AT3G24420.1)	-136	AT3G24420.1	822032	At.37532	NM_113349		AT3G24420	-	alpha/beta-Hydrolases superfamily protein	protein-coding
3-53998	3	18529602	18530336	+	236.5	734	promoter-TSS (AT3G49970.1)	promoter-TSS (AT3G49970.1)	-444	AT3G49970.1	824159		NM_001339447		AT3G49970	-	Phototropic-responsive NPH3 family protein	protein-coding
3-60911	3	10506977	10507857	+	236	880	intron (AT3G28180.1, intron 2 of 3)	intron (AT3G28180.1, intron 2 of 3)	1706	AT3G28180.1	822444	At.23682	NM_113737		CSLC04	ATCSLC04|ATCSLC4|CELLULOSE-SYNTHASE LIKE C4|CSLC4|Cellulose-synthase-like C4	Cellulose-synthase-like C4	protein-coding
1-82199	1	24443085	24444078	+	234.3	993	intron (AT1G65730.1, intron 1 of 3)	intron (AT1G65730.1, intron 1 of 3)	1193	AT1G65730.1	842884	At.35849	NM_105247		YSL7	F1E22.10|F1E22_10|YELLOW STRIPE like 7	YELLOW STRIPE like 7	protein-coding
5-66514	5	16894322	16895311	+	234.3	989	intron (AT5G42250.1, intron 2 of 8)	intron (AT5G42250.1, intron 2 of 8)	967	AT5G42250.1	834230	At.43887	NM_123590		AT5G42250	K5J14.6|K5J14_6	Zinc-binding alcohol dehydrogenase family protein	protein-coding
5-64086	5	13559690	13560467	+	232	777	Intergenic	Intergenic	-9954	AT5G35338.2	833492		NM_203122		MBD12	methyl-CPG-binding domain 12	methyl-CPG-binding domain 12	protein-coding
1-68719	1	13126366	13126924	+	231.7	558	Intergenic	Intergenic	-1317	AT1G35580.2	840454	At.28624	NM_103255		CINV1	A/N-InvG|F15O4.33|alkaline/neutral invertase G|cytosolic invertase 1	cytosolic invertase 1	protein-coding
1-72499	1	21706587	21707458	+	230.4	871	promoter-TSS (AT1G58420.1)	promoter-TSS (AT1G58420.1)	-153	AT1G58420.1	842211	At.42952	NM_104622		AT1G58420	F9K23.5|F9K23_5	Uncharacterized conserved protein UCP031279	protein-coding
1-84832	1	19443013	19443801	+	229.9	788	exon (AT1G52200.2, exon 1 of 3)	exon (AT1G52200.2, exon 1 of 3)	217	AT1G52200.1	841650	At.37647	NM_104100		AT1G52200	F9I5.19|F9I5_19	PLAC8 family protein	protein-coding
2-52087	2	1393096	1393848	+	229.2	752	Intergenic	Intergenic	8034	AT2G04115.1	10723062		NM_001202580		AT2G04115	-	Plant self-incompatibility protein S1 family	protein-coding
1-90660	1	4466511	4467264	+	228.4	753	promoter-TSS (AT1G13110.1)	promoter-TSS (AT1G13110.1)	-207	AT1G13110.1	837868	At.23451	NM_101181		CYP71B7	''cytochrome P450|F3F19.13|F3F19_13|cytochrome P450|family 71 subfamily B|polypeptide 7|polypeptide 7''	cytochrome P450, family 71 subfamily B, polypeptide 7	protein-coding
1-77302	1	10305192	10305934	+	226.9	742	promoter-TSS (AT1G29440.1)	promoter-TSS (AT1G29440.1)	-455	AT1G29440.1	839820	At.65043	NM_102684		SAUR63	F15D2.3|F15D2_3|SMALL AUXIN UP RNA 63	SAUR-like auxin-responsive protein family	protein-coding
5-70229	5	17711110	17712140	+	226.4	1030	promoter-TSS (AT5G44020.1)	promoter-TSS (AT5G44020.1)	-578	AT5G44020.1	834425	At.25449	NM_123769		AT5G44020	MRH10.13|MRH10_13	HAD superfamily, subfamily IIIB acid phosphatase	protein-coding
2-46747	2	298987	299784	+	222.6	797	Intergenic	Intergenic	-1170	AT2G01670.1	814696	At.25360	NM_126228		NUDT17	T8O11.16|T8O11_16|atnudt17|nudix hydrolase homolog 17	nudix hydrolase homolog 17	protein-coding
1-71033	1	10897333	10898131	+	216.2	798	promoter-TSS (AT1G30720.1)	promoter-TSS (AT1G30720.1)	-193	AT1G30720.1	839952	At.17080	NM_102808		AT1G30720	T5I8.17|T5I8_17	FAD-binding Berberine family protein	protein-coding
3-56870	3	18898536	18899427	+	214.5	891	promoter-TSS (AT3G50840.1)	promoter-TSS (AT3G50840.1)	-301	AT3G50840.1	824248	At.35448	NM_114944		AT3G50840	-	Phototropic-responsive NPH3 family protein	protein-coding
4-34428	4	12181109	12181973	+	214.2	864	promoter-TSS (AT4G23300.1)	promoter-TSS (AT4G23300.1)	-84	AT4G23300.1	828429	At.32446	NM_118459		CRK22	F21P8.190|F21P8_190|cysteine-rich RLK (RECEPTOR-like protein kinase) 22	cysteine-rich RLK (RECEPTOR-like protein kinase) 22	protein-coding
3-44125	3	7628943	7629634	+	213.4	691	promoter-TSS (AT3G21670.1)	promoter-TSS (AT3G21670.1)	-83	AT3G21670.1	821721	At.23165	NM_113062		AT3G21670	AtNPF6.4|MIL23.23|NPF6.4|NRT1/ PTR family 6.4	Major facilitator superfamily protein	protein-coding
4-49374	4	8910682	8911635	+	212.4	953	TTS (AT4G15610.1)	TTS (AT4G15610.1)	2279	AT4G15610.2	827238	At.24397	NM_117652		AT4G15610	CASP-like protein 1D1|CASPL1D1|DL3845W|FCAALL.139	Uncharacterized protein family (UPF0497)	protein-coding
1-79019	1	19211729	19212540	+	211.4	811	promoter-TSS (AT1G51790.1)	promoter-TSS (AT1G51790.1)	-163	AT1G51790.3	841605	At.37749	NM_001333501		AT1G51790	F19C24.24|F19C24_24	Leucine-rich repeat protein kinase family protein	protein-coding
5-67951	5	21733528	21734195	+	207.6	667	Intergenic	Intergenic	-4448	AT5G53500.2	835432	At.29552	NM_124730		AT5G53500	MNC6.4|MNC6_4	Transducin/WD40 repeat-like superfamily protein	protein-coding
3-42297	3	9631924	9632649	+	207.1	725	promoter-TSS (AT3G26280.1)	promoter-TSS (AT3G26280.1)	-141	AT3G26280.2	822231	At.336	NM_113535		CYP71B4	''cytochrome P450|CYTOCHROME P450 MONOOXYGENASE|cytochrome P450|family 71|polypeptide 4|polypeptide 4''|subfamily B	cytochrome P450, family 71, subfamily B, polypeptide 4	protein-coding
5-59885	5	14089777	14090650	+	205.1	873	promoter-TSS (AT5G35940.1)	promoter-TSS (AT5G35940.1)	-361	AT5G35940.1	833584	At.43336	NM_001344123		AT5G35940	MEE13.1|MEE13_1	Mannose-binding lectin superfamily protein	protein-coding
2-39166	2	10671314	10672061	+	199.5	747	intron (AT2G25090.1, intron 1 of 1)	intron (AT2G25090.1, intron 1 of 1)	1205	AT2G25090.1	817047	At.14651	NM_128066		CIPK16	AtCIPK16|CBL-interacting protein kinase 16|F13D4.161|F13D4_161|SNF1-RELATED PROTEIN KINASE 3.18|SnRK3.18	CBL-interacting protein kinase 16	protein-coding
2-51776	2	15416529	15417335	+	199.5	806	promoter-TSS (AT2G36770.1)	promoter-TSS (AT2G36770.1)	-87	AT2G36770.1	818249	At.37508	NM_129232		AT2G36770	F13K3.17|F13K3_17	UDP-Glycosyltransferase superfamily protein	protein-coding
1-58622	1	19830598	19831495	+	198.7	897	promoter-TSS (AT1G53180.1)	promoter-TSS (AT1G53180.1)	-306	AT1G53180.2	841752	At.27197	NM_104197		AT1G53180	F12M16.8|F12M16_8	hypothetical protein	protein-coding
3-48102	3	18205730	18206346	+	197.7	616	TTS (AT3G49115.1)	TTS (AT3G49115.1)	263	AT3G49115.1	6240439	At.73586	NM_001125325		AT3G49115	-	hypothetical protein	protein-coding
3-56858	3	18731210	18732033	+	196.2	823	Intergenic	Intergenic	-1400	AT3G50480.2	824212	At.66512	NM_114908		HR4	homolog of RPW8 4	homolog of RPW8 4	protein-coding
1-93628	1	23894120	23894843	+	194.9	723	Intergenic	Intergenic	1525	AT1G08673.1	28716882		NR_139475		AT1G08673	-	ncRNA	ncRNA
4-38314	4	10075444	10076173	+	192.4	729	TTS (AT4G18205.1)	TTS (AT4G18205.1)	281	AT4G18210.1	827546	At.1987	NM_117931		PUP10	ATPUP10|T9A21.60|T9A21_60|purine permease 10	purine permease 10	protein-coding
1-72218	1	11300402	11301062	+	191.6	660	promoter-TSS (AT1G06447.1)	promoter-TSS (AT1G06447.1)	39	AT1G06447.1	28716497		NR_139086		AT1G06447	-	ncRNA	ncRNA
2-40611	2	14782178	14782851	+	190.6	673	promoter-TSS (AT2G35070.2)	promoter-TSS (AT2G35070.2)	-740	AT2G35070.2	818072	At.26145	NM_129059		AT2G35070	T4C15.27	transmembrane protein	protein-coding
4-50497	4	12156776	12157361	+	189.8	585	promoter-TSS (AT4G23220.1)	promoter-TSS (AT4G23220.1)	-187	AT4G23220.1	828421	At.2200	NM_118451		CRK14	F21P8.110|F21P8_110|cysteine-rich RLK (RECEPTOR-like protein kinase) 14	cysteine-rich RECEPTOR-like kinase	protein-coding
1-76009	1	11226074	11226728	+	188.8	654	Intergenic	Intergenic	-3574	AT1G31350.2	840024	At.40363	NM_102874		KUF1	KAR-UP F-box 1|T19E23.14|T19E23_14	KAR-UP F-box 1	protein-coding
3-40426	3	8196716	8197417	+	187	701	TTS (AT3G23050.1)	TTS (AT3G23050.1)	2355	AT3G23050.2	821879	At.22260	NM_113205		IAA7	AUXIN RESISTANT 2|AXR2|indole-3-acetic acid 7	indole-3-acetic acid 7	protein-coding
1-56632	1	7696058	7696622	+	186.5	564	promoter-TSS (AT1G21910.1)	promoter-TSS (AT1G21910.1)	-87	AT1G21910.1	838793	At.41636	NM_102039		DREB26	T26F17.14|T26F17_14|dehydration response element-binding protein 26	Integrase-type DNA-binding superfamily protein	protein-coding
4-53435	4	10474512	10475042	+	185.8	530	Intergenic	Intergenic	-2035	AT4G19150.1	827653	At.43375	NM_118034		AT4G19150	T18B16.120|T18B16_120	Ankyrin repeat family protein	protein-coding
4-49711	4	14824414	14825211	+	184.5	797	TTS (AT4G30280.1)	TTS (AT4G30280.1)	2399	AT4G30280.1	829151	At.27397	NM_119174		XTH18	ATXTH18|F17I23.380|F17I23_380|XYLOGLUCAN ENDOTRANSGLUCOSYLASE/HYDROLASE 18|xyloglucan endotransglucosylase/hydrolase 18	xyloglucan endotransglucosylase/hydrolase 18	protein-coding
5-75673	5	16737974	16738678	+	182.2	704	exon (AT5G41810.1, exon 1 of 2)	exon (AT5G41810.1, exon 1 of 2)	259	AT5G41810.1	834186	At.26146	NM_123546		AT5G41810	K16L22.9|K16L22_9	Avr9/Cf-9 rapidly elicited protein	protein-coding
1-91818	1	24472605	24473244	+	177.9	639	promoter-TSS (AT1G65800.2)	promoter-TSS (AT1G65800.2)	48	AT1G08777.1	28716904		NR_139496		AT1G08777	-	ncRNA	ncRNA
4-48961	4	17226530	17227205	+	177.7	675	promoter-TSS (AT4G36500.1)	promoter-TSS (AT4G36500.1)	-34	AT4G36500.1	829802	At.43740	NM_119813		AT4G36500	AP22.75|AP22_75	hypothetical protein	protein-coding
1-66990	1	27136617	27137305	+	177.7	688	promoter-TSS (AT1G72130.3)	promoter-TSS (AT1G72130.3)	-141	AT1G72130.3	843544	At.35135	NM_105871		AT1G72130	F28P5.1|F28P5_1	Major facilitator superfamily protein	protein-coding
1-71488	1	24354473	24355108	+	177.1	635	promoter-TSS (AT1G65490.1)	promoter-TSS (AT1G65490.1)	19	AT1G65490.1	842861	At.35879	NM_105223		AT1G65490	F5I14.26	transmembrane protein	protein-coding
1-65921	1	26793943	26794752	+	174.4	809	TTS (AT1G71030.1)	TTS (AT1G71030.1)	151	AT1G09217.1	28717028		NR_139583		AT1G09217	-	ncRNA	ncRNA
2-43079	2	6541599	6542344	+	173.3	745	promoter-TSS (AT2G15090.1)	promoter-TSS (AT2G15090.1)	-195	AT2G15090.1	815998	At.13393	NM_127071		KCS8	3-ketoacyl-CoA synthase 8|T15J14.13|T15J14_13	3-ketoacyl-CoA synthase 8	protein-coding
2-55495	2	9340163	9340870	+	172.6	707	promoter-TSS (AT2G21910.1)	promoter-TSS (AT2G21910.1)	-915	AT2G21910.1	816727		NM_127760		CYP96A5	''cytochrome P450|F7D8.23|F7D8_23|cytochrome P450|family 96|polypeptide 5|polypeptide 5''|subfamily A	cytochrome P450, family 96, subfamily A, polypeptide 5	protein-coding
2-49401	2	6506954	6507510	+	171.6	556	Intergenic	Intergenic	1583	AT2G06355.1	28717707		NR_140136		AT2G06355	-	ncRNA	ncRNA
1-67938	1	23896762	23897454	+	171.1	692	Intergenic	Intergenic	-1102	AT1G08673.1	28716882		NR_139475		AT1G08673	-	ncRNA	ncRNA
2-48840	2	12596726	12597244	+	171.1	518	promoter-TSS (AT2G29340.3)	promoter-TSS (AT2G29340.3)	-33	AT2G29340.2	817483	At.12679	NM_128488		AT2G29340	F16P2.28|F16P2_28	NAD-dependent epimerase/dehydratase family protein	protein-coding
1-86311	1	17643487	17644175	+	169	688	promoter-TSS (AT1G47890.1)	promoter-TSS (AT1G47890.1)	-145	AT1G47890.1	841206		NM_103687		RLP7	AtRLP7|T6B12.2|T6B12_2|receptor like protein 7	receptor like protein 7	protein-coding
4-48706	4	12134602	12135379	+	169	777	promoter-TSS (AT4G23170.1)	promoter-TSS (AT4G23170.1)	17	AT4G23170.1	828416	At.2195	NM_118446		EP1	CRK9|CYSTEINE-RICH RLK (RECEPTOR-LIKE PROTEIN KINASE) 9|F21P8.60|F21P8_60	receptor-like protein kinase-related family protein	protein-coding
5-66740	5	21177420	21178129	+	168	709	intron (AT5G52120.1, intron 2 of 2)	intron (AT5G52120.1, intron 2 of 2)	2700	AT5G52120.1	835288	At.29636	NM_124591		PP2-A14	AtPP2-A14|MSG15.5|MSG15_5|phloem protein 2-A14	phloem protein 2-A14	protein-coding
3-60161	3	20492984	20493746	+	167.5	762	TTS (AT3G55260.1)	TTS (AT3G55260.1)	-2716	AT3G55270.1	824693	At.21664	NM_115385		MKP1	ARABIDOPSIS MITOGEN-ACTIVATED PROTEIN KINASE PHOSPHATASE 1|ATMKP1|mitogen-activated protein kinase phosphatase 1	mitogen-activated protein kinase phosphatase 1	protein-coding
5-71931	5	23377835	23378637	+	166.5	802	Intergenic	Intergenic	3066	AT5G57700.4	835877	At.42974	NM_125153		AT5G57700	MRI1.6|MRI1_6	BNR/Asp-box repeat family protein	protein-coding
5-77885	5	968681	969447	+	166	766	TTS (AT5G00935.1)	TTS (AT5G00935.1)	423	AT5G00935.1	28720339		NR_142460		AT5G00935	-	ncRNA	ncRNA
4-49281	4	7238706	7239377	+	165.7	671	promoter-TSS (AT4G12080.1)	promoter-TSS (AT4G12080.1)	-159	AT4G12080.1	826816	At.28340	NM_117278		AHL1	AT-hook motif nuclear-localized protein 1|ATAHL1|F16J13.150|F16J13_150	AT-hook motif nuclear-localized protein 1	protein-coding
1-77491	1	17295215	17295716	+	165.7	501	TTS (AT1G07323.1)	TTS (AT1G07323.1)	542	AT1G07323.1	28716635		NR_139228		AT1G07323	-	ncRNA	ncRNA
2-54394	2	9303170	9303824	+	165.2	654	promoter-TSS (AT2G21830.1)	promoter-TSS (AT2G21830.1)	-89	AT2G21820.1	816718	At.14263	NM_127751		AT2G21820	-	seed maturation protein	protein-coding
1-49596	1	13590517	13591196	+	165.2	679	Intergenic	Intergenic	23195	AT1G36230.1	840529	At.51974	NM_103316		AT1G36230	F15C21.12|F15C21_12	hypothetical protein	protein-coding
1-94876	1	11872810	11873482	+	163.2	672	promoter-TSS (AT1G32780.1)	promoter-TSS (AT1G32780.1)	-128	AT1G06617.1	28716528		NR_139117		AT1G06617	-	ncRNA	ncRNA
1-81903	1	19261506	19262219	+	162.4	713	promoter-TSS (AT1G51860.2)	promoter-TSS (AT1G51860.2)	-68	AT1G51860.1	841613	At.52143	NM_104066		AT1G51860	T14L22.7|T14L22_7	Leucine-rich repeat protein kinase family protein	protein-coding
4-40587	4	17748457	17749012	+	162.4	555	Intergenic	Intergenic	-3345	AT4G37770.1	829933	At.2875	NM_119939		ACS8	1-amino-cyclopropane-1-carboxylate synthase 8|T28I19.50|T28I19_50	1-amino-cyclopropane-1-carboxylate synthase 8	protein-coding
5-57736	5	5967832	5968448	+	160.4	616	promoter-TSS (AT5G18030.1)	promoter-TSS (AT5G18030.1)	-153	AT5G02865.1	28720505		NR_142634		AT5G02865	-	ncRNA	ncRNA
5-78529	5	15619457	15620087	+	159.1	630	promoter-TSS (AT5G39030.2)	promoter-TSS (AT5G39030.2)	-39	AT5G39030.1	833895	At.55240	NM_123265		AT5G39030	MXF12.40|MXF12_40	Protein kinase superfamily protein	protein-coding
2-53195	2	6512452	6513090	+	157.4	638	TTS (AT2G15042.1)	TTS (AT2G15042.1)	1930	AT2G15042.1	7922469	At.27735	NM_001335446		AT2G15042	-	Leucine-rich repeat (LRR) family protein	protein-coding
1-86525	1	21186908	21187423	+	155.8	515	intron (AT1G56550.2, intron 1 of 3)	intron (AT1G56550.2, intron 1 of 3)	1204	AT1G56550.2	842108	At.42755	NM_104532		RGXT3	F25P12.100|F25P12_100|RhamnoGalacturonan specific Xylosyltransferase 1|RhamnoGalacturonan specific Xylosyltransferase 3	RhamnoGalacturonan specific Xylosyltransferase 1	protein-coding
1-53318	1	9460710	9461289	+	154.6	579	Intergenic	Intergenic	-1412	AT1G06053.1	28716426		NR_139013		AT1G06053	-	ncRNA	ncRNA
3-42296	3	9597759	9598293	+	151.3	534	promoter-TSS (AT3G26220.1)	promoter-TSS (AT3G26220.1)	-99	AT3G26220.1	822223	At.19810	NM_113529		CYP71B3	''cytochrome P450|CYTOCHROME P450 MONOOXYGENASE|cytochrome P450|family 71|polypeptide 3|polypeptide 3''|subfamily B	cytochrome P450, family 71, subfamily B, polypeptide 3	protein-coding
1-82788	1	5224022	5224470	+	150.5	448	promoter-TSS (AT1G15175.1)	promoter-TSS (AT1G15175.1)	-48	AT1G15180.1	838084	At.23858	NM_101386		AT1G15180	F9L1.12|F9L1_12	MATE efflux family protein	protein-coding
5-30696	5	16151237	16151718	+	149.7	481	promoter-TSS (AT5G40380.1)	promoter-TSS (AT5G40380.1)	-45	AT5G40380.1	834036	At.30287	NM_123402		CRK42	MPO12.90|MPO12_90|cysteine-rich RLK (RECEPTOR-like protein kinase) 42	cysteine-rich RLK (RECEPTOR-like protein kinase) 42	protein-coding
1-77836	1	24217186	24217683	+	149.2	497	promoter-TSS (AT1G65190.1)	promoter-TSS (AT1G65190.1)	2	AT1G65190.1	842826	At.11162	NM_105192		AT1G65190	T23K8.10|T23K8_10	Protein kinase superfamily protein	protein-coding
3-39939	3	11270112	11270588	+	148.7	476	promoter-TSS (AT3G29360.1)	promoter-TSS (AT3G29360.1)	-994	AT3G29360.1	822594	At.22975	NM_113861		UGD2	UDP-glucose dehydrogenase 2	UDP-glucose 6-dehydrogenase family protein	protein-coding
1-62506	1	19770479	19770968	+	148.2	489	Intergenic	Intergenic	-1193	AT1G53050.1	841739	At.16235	NM_104184		AT1G53050	F8L10.9|F8L10_9	Protein kinase superfamily protein	protein-coding
3-40475	3	9681455	9682059	+	147.7	604	TTS (AT3G26440.5)	TTS (AT3G26440.5)	-1011	AT3G26445.1	822249	At.65161	NM_148754		AT3G26445	-	beta-1,4-N-acetylglucosaminyltransferase family protein	protein-coding
5-76686	5	5983070	5983754	+	147.7	684	promoter-TSS (ENSRNA049492632-T1)	promoter-TSS (ENSRNA049492632-T1)	-271	AT5G18080.1	28721172		NM_001343535		SAUR24	MRG7.3|MRG7_3|small auxin up RNA 24	SAUR-like auxin-responsive protein family	protein-coding
4-46137	4	11171176	11171776	+	147.2	600	Intergenic	Intergenic	-1146	AT4G20860.1	827834	At.3571	NM_118204		AT4G20860	T13K14.20|T13K14_20	FAD-binding Berberine family protein	protein-coding
3-32649	3	11585300	11585917	+	145.7	617	TTS (AT3G05955.1)	TTS (AT3G05955.1)	940	AT3G05955.1	28718878		NR_141216		AT3G05955	-	ncRNA	ncRNA
4-33979	4	13940215	13940834	+	145.2	619	promoter-TSS (AT4G28040.3)	promoter-TSS (AT4G28040.3)	-77	AT4G28040.2	828919	At.48908	NM_118943		UMAMIT33	T13J8.150|T13J8_150|Usually multiple acids move in and out Transporters 33	nodulin MtN21 /EamA-like transporter family protein	protein-coding
5-76999	5	14089143	14089647	+	145.2	504	Intergenic	Intergenic	-1179	AT5G35940.1	833584	At.43336	NM_001344123		AT5G35940	MEE13.1|MEE13_1	Mannose-binding lectin superfamily protein	protein-coding
2-40598	2	14539414	14540038	+	144.2	624	exon (AT2G34500.1, exon 1 of 1)	exon (AT2G34500.1, exon 1 of 1)	1891	AT2G34500.1	818013	At.27806	NM_129002		CYP710A1	F13P17.35|cytochrome P450|family 710|polypeptide 1|subfamily A	cytochrome P450, family 710, subfamily A, polypeptide 1	protein-coding
2-43925	2	10975687	10976175	+	143.9	488	promoter-TSS (AT2G25735.1)	promoter-TSS (AT2G25735.1)	-15	AT2G25735.1	817115	At.38984	NM_128133		AT2G25735	-	hypothetical protein	protein-coding
4-32331	4	7242996	7243668	+	143.1	672	promoter-TSS (AT4G12090.1)	promoter-TSS (AT4G12090.1)	-104	AT4G12090.1	826817	At.54288	NM_117279		AT4G12090	F16J13.160|F16J13_160	Cornichon family protein	protein-coding
3-66200	3	980471	981172	+	142.9	701	promoter-TSS (AT3G03830.1)	promoter-TSS (AT3G03830.1)	-251	AT3G03840.1	821121	At.40926	NM_111255		SAUR27	F20H23.14|F20H23_14|SMALL AUXIN UP RNA 27	SAUR-like auxin-responsive protein family	protein-coding
4-51227	4	8469025	8469667	+	142.4	642	promoter-TSS (AT4G14750.3)	promoter-TSS (AT4G14750.3)	-833	AT4G14750.2	827130	At.33246	NM_117560		IQD19	DL3415W|FCAALL.303|IQ-domain 19	IQ-domain 19	protein-coding
2-53855	2	16696657	16697152	+	142.1	495	Intergenic	Intergenic	-1956	AT2G09100.1	28718084		NR_140469		AT2G09100	-	ncRNA	ncRNA
1-65602	1	19442086	19442704	+	142.1	618	promoter-TSS (AT1G52191.1)	promoter-TSS (AT1G52191.1)	-671	AT1G52191.1	6241250		NM_001123996		AT1G52191	-	Thioesterase superfamily protein	protein-coding
4-46616	4	2289595	2290144	+	140.6	549	promoter-TSS (AT4G04570.2)	promoter-TSS (AT4G04570.2)	-33	AT4G04570.1	825789	At.33996	NM_116695		CRK40	F4H6.9|F4H6_9|cysteine-rich RLK (RECEPTOR-like protein kinase) 40	cysteine-rich RLK (RECEPTOR-like protein kinase) 40	protein-coding
4-39529	4	8908637	8909137	+	140.6	500	promoter-TSS (AT4G15610.2)	promoter-TSS (AT4G15610.2)	8	AT4G15610.2	827238	At.24397	NM_117652		AT4G15610	CASP-like protein 1D1|CASPL1D1|DL3845W|FCAALL.139	Uncharacterized protein family (UPF0497)	protein-coding
1-72549	1	23022488	23023076	+	140.1	588	Intergenic	Intergenic	1407	AT1G08497.1	28716848		NR_139441		AT1G08497	-	ncRNA	ncRNA
5-58387	5	25531591	25532032	+	139.8	441	intron (AT5G63800.1, intron 1 of 15)	intron (AT5G63800.1, intron 1 of 15)	1756	AT5G63800.1	836500	At.21611	NM_125775		MUM2	BGAL6|MBK5.28|MBK5_28|MUCILAGE-MODIFIED 2|beta-galactosidase 6	Glycosyl hydrolase family 35 protein	protein-coding
1-74527	1	7898629	7899312	+	139.6	683	exon (AT1G22370.2, exon 2 of 2)	exon (AT1G22370.2, exon 2 of 2)	-1209	AT1G22360.1	838843	At.21323	NM_102086		UGT85A2	AtUGT85A2|UDP-glucosyl transferase 85A2	UDP-glucosyl transferase 85A2	protein-coding
3-53725	3	8925741	8926235	+	139.3	494	Intergenic	Intergenic	-2692	AT3G24503.1	822042	At.22894	NM_113359		ALDH2C4	ALDH1A|REDUCED EPIDERMAL FLUORESCENCE1|REF1|aldehyde dehydrogenase 1A|aldehyde dehydrogenase 2C4	aldehyde dehydrogenase 2C4	protein-coding
1-80189	1	11299660	11300286	+	138.6	626	promoter-TSS (AT1G06447.1)	promoter-TSS (AT1G06447.1)	-720	AT1G06447.1	28716497		NR_139086		AT1G06447	-	ncRNA	ncRNA
3-48919	3	18732781	18733303	+	138.6	522	promoter-TSS (AT3G50480.1)	promoter-TSS (AT3G50480.1)	0	AT3G50480.1	824212	At.66512	NM_114908		HR4	homolog of RPW8 4	homolog of RPW8 4	protein-coding
3-52046	3	9599878	9600345	+	138.1	467	promoter-TSS (AT3G26230.1)	promoter-TSS (AT3G26230.1)	-123	AT3G26230.1	822224	At.37248	NM_113530		CYP71B24	''cytochrome P450|cytochrome P450|family 71|polypeptide 24|polypeptide 24''|subfamily B	cytochrome P450, family 71, subfamily B, polypeptide 24	protein-coding
1-66644	1	19213337	19213740	+	137	403	promoter-TSS (AT1G51800.1)	promoter-TSS (AT1G51800.1)	-534	AT1G51800.1	841606	At.37745	NM_104059		IOS1	F19C24.3|F19C24_3|IMPAIRED OOMYCETE SUSCEPTIBILITY 1	Leucine-rich repeat protein kinase family protein	protein-coding
1-76475	1	24468423	24468926	+	136.3	503	promoter-TSS (AT1G65790.3)	promoter-TSS (AT1G65790.3)	-96	AT1G65790.2	842890		NM_105252		RK1	ARK1|F1E22.15|F1E22_15|receptor kinase 1	receptor kinase 1	protein-coding
2-50084	2	17889038	17889698	+	135.5	660	TTS (AT2G43010.4)	TTS (AT2G43010.4)	-2135	AT2G43020.1	818904	At.27901	NM_129863		PAO2	ATPAO2|MFL8.12|MFL8_12|polyamine oxidase 2	polyamine oxidase 2	protein-coding
4-41376	4	2616658	2617123	+	135.3	465	Intergenic	Intergenic	-1482	AT4G05100.1	825855	At.10920	NM_116749		MYB74	AtMYB74|C17L7.20|C17L7_20|myb domain protein 74	myb domain protein 74	protein-coding
1-79301	1	24396637	24397216	+	135	579	Intergenic	Intergenic	-1217	AT1G65620.2	842873	At.27203	NM_105235		AS2	ASYMMETRIC LEAVES 2|F5I14.15|F5I14_15	Lateral organ boundaries (LOB) domain family protein	protein-coding
5-79082	5	23798047	23798631	+	134.5	584	promoter-TSS (AT5G58940.4)	promoter-TSS (AT5G58940.4)	82	AT5G58940.4	836011	At.50539	NM_125284		CRCK1	K19M22.13|K19M22_13|calmodulin-binding receptor-like cytoplasmic kinase 1	calmodulin-binding receptor-like cytoplasmic kinase 1	protein-coding
5-54240	5	13239778	13240530	+	134	752	Intergenic	Intergenic	-1270	AT5G34940.2	833437	At.30627	NM_122885		GUS3	AtGUS3|T2L5.6|glucuronidase 3	glucuronidase 3	protein-coding
1-80527	1	21059473	21059943	+	133.5	470	promoter-TSS (AT1G08127.1)	promoter-TSS (AT1G08127.1)	-784	AT1G08127.1	28716782		NR_139377		AT1G08127	-	ncRNA	ncRNA
2-55401	2	7606382	7606897	+	132.2	515	promoter-TSS (AT2G17500.1)	promoter-TSS (AT2G17500.1)	-89	AT2G17500.2	816256	At.14584	NM_127304		AT2G17500	MJB20.6|MJB20_6|PILS5|PIN-LIKES 5	Auxin efflux carrier family protein	protein-coding
1-59717	1	25714785	25715351	+	131.7	566	promoter-TSS (AT1G68530.2)	promoter-TSS (AT1G68530.2)	-44	AT1G68530.1	843182	At.23200	NM_105524		KCS6	3-ketoacyl-CoA synthase 6|AtCUT1|CER6|CUT1|CUTICULAR 1|ECERIFERUM 6|G2|POLLEN-PISTIL INCOMPATIBILITY 1|POP1|T26J14.10|T26J14_10	3-ketoacyl-CoA synthase 6	protein-coding
4-40720	4	4881330	4881854	+	131.5	524	Intergenic	Intergenic	4443	AT4G08039.1	3770167	At.63284	NM_001036515		AT4G08039	-	Defensin-like (DEFL) family protein	protein-coding
2-53609	2	12494976	12495563	+	127.4	587	intron (AT2G29090.3, intron 6 of 6)	intron (AT2G29090.3, intron 6 of 6)	-1940	AT2G29080.1	817456	At.24335	NM_179798		ftsh3	FTSH protease 3|T9I4.16|T9I4_16	FTSH protease 3	protein-coding
2-50242	2	1259457	1259891	+	126.1	434	promoter-TSS (AT2G03980.4)	promoter-TSS (AT2G03980.4)	347	AT2G03980.3	814924	At.42977	NM_126435		AT2G03980	F3C11.9|F3C11_9	GDSL-like Lipase/Acylhydrolase superfamily protein	protein-coding
5-65438	5	18506266	18506671	+	125.6	405	promoter-TSS (AT5G45630.1)	promoter-TSS (AT5G45630.1)	-86	AT5G45630.1	834603	At.30002	NM_123931		AT5G45630	MRA19.3|MRA19_3	senescence regulator (Protein of unknown function, DUF584)	protein-coding
1-54916	1	7701818	7702322	+	124.4	504	Intergenic	Intergenic	4128	AT1G21920.2	838794	At.21215	NM_102040		AT1G21920	T26F17.15|T26F17_15	Histone H3 K4-specific methyltransferase SET7/9 family protein	protein-coding
1-66373	1	8922161	8922764	+	123.9	603	promoter-TSS (AT1G25425.1)	promoter-TSS (AT1G25425.1)	46	AT1G25425.1	28717267	At.49463	NM_001332680		CLE43	CLAVATA3/ESR-RELATED 43	CLAVATA3/ESR-RELATED 43	protein-coding
3-58896	3	17497404	17497970	+	123.6	566	promoter-TSS (AT3G47490.5)	promoter-TSS (AT3G47490.5)	-461	AT3G47490.4	823903	At.35801	NM_114617		AT3G47490	-	HNH endonuclease	protein-coding
2-53799	2	15602246	15602778	+	123.6	532	promoter-TSS (AT2G37140.1)	promoter-TSS (AT2G37140.1)	-351	AT2G37140.1	818290		NM_129270		AT2G37140	T2N18.10|T2N18_10	Terpenoid synthases superfamily protein	protein-coding
1-91606	1	21313726	21314220	+	123.3	494	Intergenic	Intergenic	-1054	AT1G57550.1	842130	At.52239	NM_104551		AT1G57550	F25P12.2|F25P12_2	Low temperature and salt responsive protein family	protein-coding
5-53770	5	24660295	24660711	+	122.6	416	promoter-TSS (AT5G61330.3)	promoter-TSS (AT5G61330.3)	-272	AT5G61330.3	836254	At.29108	NM_125526		AT5G61330	MFB13.10|MFB13_10	rRNA processing protein-like protein	protein-coding
2-51615	2	12591809	12592243	+	122.6	434	promoter-TSS (AT2G29320.3)	promoter-TSS (AT2G29320.3)	-103	AT2G29320.2	817481	At.26424	NM_128486		AT2G29320	F16P2.30|F16P2_30	NAD(P)-binding Rossmann-fold superfamily protein	protein-coding
2-55180	2	496281	496829	+	122.3	548	intron (AT2G02060.3, intron 3 of 5)	intron (AT2G02060.3, intron 3 of 5)	510	AT2G02060.3	814737	At.41520	NM_126267		AT2G02060	F14H20.13	Homeodomain-like superfamily protein	protein-coding
3-47276	3	16524183	16524616	+	122.1	433	promoter-TSS (AT3G45140.1)	promoter-TSS (AT3G45140.1)	-51	AT3G07045.1	28718966		NR_141295		AT3G07045	-	ncRNA	ncRNA
4-51953	4	1031161	1031708	+	121.6	547	promoter-TSS (AT4G02330.1)	promoter-TSS (AT4G02330.1)	499	AT4G04115.1	28719540		NR_141777		AT4G04115	-	ncRNA	ncRNA
1-95673	1	25602096	25602802	+	120.8	706	TTS (AT1G68310.2)	TTS (AT1G68310.2)	-1227	AT1G68320.1	843161	At.10914	NM_105503		MYB62	AtMYB62|BW62B|BW62C|T22E19.5|T22E19_5|myb domain protein 62	myb domain protein 62	protein-coding
1-84433	1	8540601	8541076	+	119.3	475	promoter-TSS (AT1G24145.1)	promoter-TSS (AT1G24145.1)	0	AT1G24145.1	839027	At.47055	NM_179373		AT1G24145	-	transmembrane protein	protein-coding
5-42355	5	16430923	16431410	+	119	487	promoter-TSS (AT5G41040.2)	promoter-TSS (AT5G41040.2)	-138	AT5G41040.1	834106	At.6590	NM_123469		RWP1	ASFT|HHT|MEE6.11|MEE6_11|REDUCED LEVELS OF WALL-BOUND PHENOLICS 1|aliphatic suberin feruloyl-transferase|hydroxycinnamoyl- CoA:&omega;-hydroxyacid O-hydroxycinnamoyltransferase	HXXXD-type acyl-transferase family protein	protein-coding
2-37397	2	12515931	12516403	+	117.8	472	promoter-TSS (AT2G29120.1)	promoter-TSS (AT2G29120.1)	-124	AT2G08320.1	28717934		NR_140319		AT2G08320	-	ncRNA	ncRNA
5-55348	5	18372731	18373228	+	117.3	497	Intergenic	Intergenic	-1958	AT5G45340.2	834570	At.9625	NM_123902		CYP707A3	''cytochrome P450|K9E15.12|K9E15_12|cytochrome P450|family 707|polypeptide 3|polypeptide 3''|subfamily A	cytochrome P450, family 707, subfamily A, polypeptide 3	protein-coding
1-85061	1	23134128	23134573	+	117.3	445	TTS (AT1G62500.1)	TTS (AT1G62500.1)	-2370	AT1G62515.1	28717388		NM_001334035		AT1G62515	-	transmembrane protein	protein-coding
1-47553	1	17644773	17645248	+	116.5	475	exon (AT1G47890.1, exon 1 of 1)	exon (AT1G47890.1, exon 1 of 1)	1034	AT1G47890.1	841206		NM_103687		RLP7	AtRLP7|T6B12.2|T6B12_2|receptor like protein 7	receptor like protein 7	protein-coding
4-40913	4	10064122	10064638	+	116	516	promoter-TSS (AT4G18180.1)	promoter-TSS (AT4G18180.1)	-911	AT4G18180.1	827543		NM_001341264		AT4G18180	T9A21.20|T9A21_20	Pectin lyase-like superfamily protein	protein-coding
4-29697	4	9406947	9407408	+	116	461	promoter-TSS (AT4G16740.1)	promoter-TSS (AT4G16740.1)	-434	AT4G16740.4	827377	At.44857	NM_117775		TPS03	ATTPS03|DL4395W|FCAALL.18|terpene synthase 03	terpene synthase 03	protein-coding
2-45762	2	16290342	16290890	+	115.7	548	promoter-TSS (AT2G39010.1)	promoter-TSS (AT2G39010.1)	-664	AT2G39010.2	818487	At.13247	NM_129458		PIP2E	PIP2;6|PLASMA MEMBRANE INTRINSIC PROTEIN 2;6|T7F6.18|T7F6_18|plasma membrane intrinsic protein 2E	plasma membrane intrinsic protein 2E	protein-coding
2-55982	2	16328615	16329157	+	115.2	542	promoter-TSS (AT2G09005.1)	promoter-TSS (AT2G09005.1)	34	AT2G09005.1	28718066		NR_140451		AT2G09005	-	ncRNA	ncRNA
3-47973	3	11033345	11033786	+	115	441	promoter-TSS (AT3G29035.1)	promoter-TSS (AT3G29035.1)	-100	AT3G29035.1	822547	At.27282	NM_113825		NAC3	ANAC059|ATNAC3|Arabidopsis NAC domain containing protein 59|NAC domain containing protein 3|ORE1 SISTER1|ORS1	NAC domain containing protein 3	protein-coding
5-65514	5	19735494	19736000	+	114.7	506	promoter-TSS (AT5G48657.5)	promoter-TSS (AT5G48657.5)	-21	AT5G48657.4	2746202	At.21081	NM_203180		AT5G48657	-	defense protein-like protein	protein-coding
4-40183	4	8467513	8468042	+	114.2	529	promoter-TSS (AT4G06280.1)	promoter-TSS (AT4G06280.1)	-303	AT4G06280.1	28719764		NR_141990		AT4G06280	-	ncRNA	ncRNA
2-53170	2	5766620	5767141	+	113.4	521	Intergenic	Intergenic	-1537	AT2G13810.1	815864	At.26317	NM_126957		ALD1	AGD2-like defense response protein 1|AtALD1|EDTS5|F17L24.14|eds two suppressor 5	AGD2-like defense response protein 1	protein-coding
1-89982	1	24044150	24044651	+	113.4	501	promoter-TSS (AT1G64710.1)	promoter-TSS (AT1G64710.1)	-286	AT1G64710.1	842779	At.28546	NM_105146		AT1G64710	F13O11.3|F13O11_3	GroES-like zinc-binding alcohol dehydrogenase family protein	protein-coding
5-73083	5	20000266	20000762	+	113.2	496	intron (AT5G49330.1, intron 2 of 2)	intron (AT5G49330.1, intron 2 of 2)	1058	AT5G49330.1	834993	At.26279	NM_124310		MYB111	ARABIDOPSIS MYB DOMAIN PROTEIN 111|ATMYB111|K21P3.23|K21P3_23|PFG3|PRODUCTION OF FLAVONOL GLYCOSIDES 3|myb domain protein 111	myb domain protein 111	protein-coding
5-51702	5	13591191	13591545	+	113.2	354	promoter-TSS (AT5G35370.1)	promoter-TSS (AT5G35370.1)	-97	AT5G35370.1	833498	At.22848	NM_122928		AT5G35370	T26D22.12|T26D22_12	S-locus lectin protein kinase family protein	protein-coding
4-53090	4	5648830	5649317	+	112.2	487	promoter-TSS (AT4G08870.1)	promoter-TSS (AT4G08870.1)	-205	AT4G08870.1	826458	At.4188	NM_116956		ARGAH2	T3H13.10|T3H13_10|arginine amidohydrolase 2	Arginase/deacetylase superfamily protein	protein-coding
5-63080	5	15200960	15201489	+	112.2	529	promoter-TSS (AT5G38100.3)	promoter-TSS (AT5G38100.3)	-27	AT5G38100.2	833790	At.30437	NM_123170		AT5G38100	F16F17.100|F16F17_100	S-adenosyl-L-methionine-dependent methyltransferases superfamily protein	protein-coding
2-37722	2	2032935	2033296	+	111.4	361	promoter-TSS (AT2G05540.1)	promoter-TSS (AT2G05540.1)	-39	AT2G05540.1	815103	At.203	NM_126577		AT2G05540	T20G20.11|T20G20_11	Glycine-rich protein family	protein-coding
1-80008	1	7948543	7949096	+	111.2	553	promoter-TSS (AT1G22500.1)	promoter-TSS (AT1G22500.1)	-657	AT1G22500.1	838856	At.19245	NM_102099		ATL15	Arabidopsis thaliana Arabidopsis toxicos en levadura 15|Arabidopsis toxicos en levadura 15|AtATL15|F12K8.15|F12K8_15	RING/U-box superfamily protein	protein-coding
5-39909	5	16320120	16320632	+	110.1	512	Intergenic	Intergenic	-3085	AT5G40770.1	834077	At.6861	NM_123442		PHB3	ATPHB3|EER3|K1B16.2|K1B16_2|PROHIBITIN 3|prohibitin 3	prohibitin 3	protein-coding
4-32257	4	741417	741926	+	109.9	509	Intergenic	Intergenic	-3133	AT4G01720.1	828001	At.27833	NM_116402		WRKY47	AtWRKY47|T15B16.12|T15B16_12	WRKY family transcription factor	protein-coding
3-59496	3	5439284	5439733	+	109.9	449	promoter-TSS (AT3G16030.5)	promoter-TSS (AT3G16030.5)	-58	AT3G16030.3	820848		NM_112473		CES101	CALLUS EXPRESSION OF RBCS 101|RESISTANCE TO FUSARIUM OXYSPORUM 3|RFO3	lectin protein kinase family protein	protein-coding
1-83665	1	24766808	24767312	+	109.1	504	Intergenic	Intergenic	3119	AT1G66390.1	842957	At.10924	NM_105310		MYB90	ATMYB90|PAP2|PRODUCTION OF ANTHOCYANIN PIGMENT 2|T27F4.14|T27F4_14|myb domain protein 90	myb domain protein 90	protein-coding
1-83463	1	20763752	20764133	+	108.9	381	promoter-TSS (AT1G55580.1)	promoter-TSS (AT1G55580.1)	98	AT1G55580.1	842007	At.45199	NM_104434		LAS	F20N2.1|Lateral Suppressor|SCARECROW-LIKE 18|SCL18	GRAS family transcription factor	protein-coding
5-69229	5	23059220	23059717	+	108.6	497	Intergenic	Intergenic	-1726	AT5G56980.1	835800	At.7095	NM_125080		AT5G56980	MHM17.10|MHM17_10	cotton fiber protein	protein-coding
3-56787	3	17204586	17205047	+	108.6	461	Intergenic	Intergenic	-2742	AT3G46700.1	823823	At.42959	NM_114537		AT3G46700	-	UDP-Glycosyltransferase superfamily protein	protein-coding
1-77638	1	20522293	20522759	+	107.4	466	Intergenic	Intergenic	-3128	AT1G55020.1	841944	At.19984	NM_104376		LOX1	ARABIDOPSIS LIPOXYGENASE 1|ATLOX1|LIPOXYGENASE|lipoxygenase 1	lipoxygenase 1	protein-coding
5-46723	5	24776533	24776987	+	106.6	454	TTS (AT5G61640.1)	TTS (AT5G61640.1)	-1431	AT5G61650.1	836287	At.29090	NM_125559		CYCP4;2	CYCLIN P4;2|CYCP4|K11J9.17|K11J9_17	CYCLIN P4;2	protein-coding
5-51197	5	22175282	22175653	+	105.6	371	promoter-TSS (AT5G54585.1)	promoter-TSS (AT5G54585.1)	6	AT5G54585.1	835547	At.27185	NM_148130		AT5G54585	-	hypothetical protein	protein-coding
1-86043	1	10074032	10074564	+	105.6	532	promoter-TSS (AT1G28660.2)	promoter-TSS (AT1G28660.2)	-749	AT1G28660.1	839766	At.18928	NM_102633		AT1G28660	-	GDSL-like Lipase/Acylhydrolase superfamily protein	protein-coding
4-47519	4	6632453	6632794	+	105.1	341	promoter-TSS (AT4G10770.2)	promoter-TSS (AT4G10770.2)	18	AT4G10770.2	826672	At.4238	NM_117145		OPT7	ARABIDOPSIS THALIANA OLIGOPEPTIDE TRANSPORTER 7|ATOPT7|T12H20.7|T12H20_7|oligopeptide transporter 7	oligopeptide transporter 7	protein-coding
5-58951	5	16578765	16579243	+	105.1	478	promoter-TSS (AT5G41410.1)	promoter-TSS (AT5G41410.1)	-932	AT5G41410.1	834143	At.24568	NM_123506		BEL1	BELL 1|MYC6.12|MYC6_12	POX (plant homeobox) family protein	protein-coding
1-93593	1	23497586	23498042	+	105.1	456	promoter-TSS (AT1G63350.4)	promoter-TSS (AT1G63350.4)	-4	AT1G63350.4	842641	At.66084	NM_105014		AT1G63350	F9N12.3|F9N12_3	Disease resistance protein (CC-NBS-LRR class) family	protein-coding
5-49062	5	941327	941746	+	104.6	419	Intergenic	Intergenic	3538	AT5G03660.2	831768	At.4766	NM_120447		AT5G03660	F17C15.80|F17C15_80	transcriptional activator (DUF662)	protein-coding
2-53398	2	9683528	9684045	+	104.6	517	promoter-TSS (AT2G22770.1)	promoter-TSS (AT2G22770.1)	-776	AT2G22770.1	816807	At.43434	NM_179700		NAI1	T30L20.3|T30L20_3	basic helix-loop-helix (bHLH) DNA-binding superfamily protein	protein-coding
1-79234	1	23112440	23112923	+	104.1	483	promoter-TSS (AT1G62440.1)	promoter-TSS (AT1G62440.1)	-252	AT1G62440.1	842542		NM_104924		LRX2	F24O1.19|leucine-rich repeat/extensin 2	leucine-rich repeat/extensin 2	protein-coding
1-73995	1	26650958	26651390	+	103.8	432	promoter-TSS (AT1G70690.1)	promoter-TSS (AT1G70690.1)	-666	AT1G70690.1	843406	At.42976	NM_105737		HWI1	F5A18.13|F5A18_13|HOPW1-1-INDUCED GENE1|PDLP5|PLASMODESMATA-LOCATED PROTEIN 5	Receptor-like protein kinase-related family protein	protein-coding
5-58274	5	23187536	23187915	+	103.5	379	promoter-TSS (AT5G57220.1)	promoter-TSS (AT5G57220.1)	-115	AT5G57220.1	835828	At.28563	NM_125104		CYP81F2	''cytochrome P450|MJB24.3|MJB24_3|cytochrome P450|family 81|polypeptide 2|polypeptide 2''|subfamily F	cytochrome P450, family 81, subfamily F, polypeptide 2	protein-coding
3-51291	3	16379296	16379696	+	102.8	400	promoter-TSS (AT3G44860.1)	promoter-TSS (AT3G44860.1)	-75	AT3G44860.1	823620	At.10101	NM_114355		FAMT	farnesoic acid carboxyl-O-methyltransferase	farnesoic acid carboxyl-O-methyltransferase	protein-coding
2-44476	2	6868813	6869301	+	102.5	488	Intergenic	Intergenic	-2053	AT2G15760.1	816070	At.13860	NM_127138		AT2G15760	F9O13.1	calmodulin-binding protein (DUF1645)	protein-coding
3-63025	3	8290052	8290489	+	102.3	437	promoter-TSS (AT3G23230.1)	promoter-TSS (AT3G23230.1)	-106	AT3G23230.1	821901	At.37741	NM_113224		TDR1	AtERF98|AtTDR1|ERF98|Ethylene Response Factor 98|Transcriptional Regulator of Defense Response 1	Integrase-type DNA-binding superfamily protein	protein-coding
5-50307	5	19280126	19280426	+	102	300	promoter-TSS (AT5G47520.1)	promoter-TSS (AT5G47520.1)	-529	AT5G47520.1	834802	At.29886	NM_124125		RABA5a	AtRABA5a|MNJ7.11|MNJ7_11|RAB GTPase homolog A5A	RAB GTPase homolog A5A	protein-coding
3-61335	3	22340132	22340619	+	101.5	487	promoter-TSS (AT3G09395.1)	promoter-TSS (AT3G09395.1)	-484	AT3G60450.2	825216	At.34446	NM_115909		AT3G60450	-	Phosphoglycerate mutase family protein	protein-coding
1-60967	1	2622508	2622967	+	101	459	intron (AT1G08320.2, intron 10 of 11)	intron (AT1G08320.2, intron 10 of 11)	-1192	AT1G08315.1	837352	At.42266	NM_179282		AT1G08315	-	ARM repeat superfamily protein	protein-coding
1-87430	1	6636644	6637113	+	100.5	469	Intergenic	Intergenic	-1540	AT1G05477.1	28716318		NR_138905		AT1G05477	-	ncRNA	ncRNA
5-73210	5	22175954	22176441	+	100	487	intron (AT5G54585.1, intron 1 of 1)	intron (AT5G54585.1, intron 1 of 1)	736	AT5G54585.1	835547	At.27185	NM_148130		AT5G54585	-	hypothetical protein	protein-coding
2-47212	2	13862684	13863235	+	99.5	551	promoter-TSS (AT2G32680.1)	promoter-TSS (AT2G32680.1)	-345	AT2G32680.1	817828	At.66389	NM_128827		RLP23	AtRLP23|F24L7.18|F24L7_18|receptor like protein 23	receptor like protein 23	protein-coding
3-39365	3	10537754	10538156	+	99.2	402	promoter-TSS (AT3G28270.1)	promoter-TSS (AT3G28270.1)	-50	AT3G28270.2	822453	At.5792	NM_113746		AT3G28270	-	transmembrane protein, putative (DUF677)	protein-coding
5-45215	5	23003881	23004223	+	99	342	exon (AT5G56870.1, exon 1 of 17)	exon (AT5G56870.1, exon 1 of 17)	143	AT5G56870.1	835789	At.21539	NM_125070		BGAL4	MPI10.3|MPI10_3|beta-galactosidase 4	beta-galactosidase 4	protein-coding
1-46673	1	7920387	7920768	+	99	381	intron (AT1G22430.2, intron 5 of 8)	intron (AT1G22430.2, intron 5 of 8)	1405	AT1G22430.2	838849	At.41602	NM_102092		AT1G22430	F12K8.22|F12K8_22	GroES-like zinc-binding dehydrogenase family protein	protein-coding
3-46492	3	15702932	15703300	+	98.7	368	TTS (AT3G43850.2)	TTS (AT3G43850.2)	1036	AT3G43850.1	823498	At.53706	NM_114253		AT3G43850	-	hypothetical protein	protein-coding
2-40857	2	494253	494734	+	98.5	481	promoter-TSS (AT2G02060.2)	promoter-TSS (AT2G02060.2)	-252	AT2G02060.2	814737	At.41520	NM_126267		AT2G02060	F14H20.13	Homeodomain-like superfamily protein	protein-coding
3-58734	3	10536658	10537072	+	97.5	414	Intergenic	Intergenic	-1140	AT3G28270.2	822453	At.5792	NM_113746		AT3G28270	-	transmembrane protein, putative (DUF677)	protein-coding
5-67068	5	213403	213834	+	97.2	431	promoter-TSS (AT5G01540.1)	promoter-TSS (AT5G01540.1)	-146	AT5G01540.1	831722	At.28701	NM_120232		LECRKA4.1	F7A7.60|F7A7_60|L-type lectin receptor kinase-VI.2|LecRK-VI.2|lectin receptor kinase a4.1	lectin receptor kinase a4.1	protein-coding
3-52263	3	18611161	18611572	+	97.2	411	promoter-TSS (AT3G50190.2)	promoter-TSS (AT3G50190.2)	-103	AT3G50190.4	824181	At.53870	NM_114879		AT3G50190	-	transmembrane protein, putative (DUF247)	protein-coding
5-58762	5	8181019	8181457	+	96.9	438	promoter-TSS (AT5G24155.3)	promoter-TSS (AT5G24155.3)	-131	AT5G24155.1	832481	At.50712	NM_147909		AT5G24155	-	FAD/NAD(P)-binding oxidoreductase family protein	protein-coding
3-37012	3	8925062	8925378	+	96.7	316	Intergenic	Intergenic	-1924	AT3G24503.1	822042	At.22894	NM_113359		ALDH2C4	ALDH1A|REDUCED EPIDERMAL FLUORESCENCE1|REF1|aldehyde dehydrogenase 1A|aldehyde dehydrogenase 2C4	aldehyde dehydrogenase 2C4	protein-coding
5-77228	5	17906713	17907131	+	95.9	418	TTS (AT5G44420.1)	TTS (AT5G44420.1)	716	AT5G44420.1	834469	At.27168	NM_123809		PDF1.2	LCR77|LOW-MOLECULAR-WEIGHT CYSTEINE-RICH 77|MFC16.8|MFC16_8|PDF1.2A|PLANT DEFENSIN 1.2A|plant defensin 1.2	plant defensin 1.2	protein-coding
1-56166	1	24326082	24326455	+	95.7	373	Intergenic	Intergenic	-2177	AT1G65470.1	842858	At.20487	NM_105221		FAS1	FASCIATA 1|FUGU 2|FUGU2|NFB2|NUCLEOSOME/CHROMATIN ASSEMBLY FACTOR GROUP B	chromatin assembly factor-1 (FASCIATA1) (FAS1)	protein-coding
2-46042	2	2843191	2843606	+	95.7	415	promoter-TSS (AT2G06925.1)	promoter-TSS (AT2G06925.1)	-12	AT2G06925.1	815261	At.23179	NM_126670		PLA2-ALPHA	ATSPLA2-ALPHA|PHOSPHOLIPASE A2-ALPHA	Phospholipase A2 family protein	protein-coding
1-65676	1	21178899	21179266	+	95.4	367	promoter-TSS (AT1G56520.3)	promoter-TSS (AT1G56520.3)	-5	AT1G56520.3	842105	At.42765	NM_104528		AT1G56520	F25P12.102|F25P12_102	Disease resistance protein (TIR-NBS-LRR class) family	protein-coding
3-37100	3	15704217	15704557	+	95.2	340	promoter-TSS (AT3G43850.1)	promoter-TSS (AT3G43850.1)	4	AT3G43850.2	823498	At.53706	NM_114253		AT3G43850	-	hypothetical protein	protein-coding
4-47012	4	12137317	12137795	+	95.2	478	promoter-TSS (AT4G23180.3)	promoter-TSS (AT4G23180.3)	-439	AT4G23180.1	828417	At.19078	NM_118447		CRK10	F21P8.70|F21P8_70|RLK4|cysteine-rich RLK (RECEPTOR-like protein kinase) 10	cysteine-rich RLK (RECEPTOR-like protein kinase) 10	protein-coding
3-65867	3	18960378	18960827	+	95.2	449	Intergenic	Intergenic	-3527	AT3G51060.1	824270	At.35427	NM_114966		STY1	AtSTY1|SHI RELATED SEQUENCE 1|SRS1|STYLISH 1	Lateral root primordium (LRP) protein-like protein	protein-coding
1-80473	1	20165406	20165758	+	94.9	352	Intergenic	Intergenic	-1832	AT1G54020.2	841840	At.20006	NM_104279		AT1G54020	F15I1.10|F15I1_10	GDSL-like Lipase/Acylhydrolase superfamily protein	protein-coding
1-84726	1	17188866	17189340	+	94.7	474	Intergenic	Intergenic	-2259	AT1G45688.1	841102	At.22272	NM_103600		AT1G45688	F2G19.25|F2G19_25	transmembrane protein	protein-coding
1-76072	1	12896463	12896884	+	94.2	421	TTS (AT1G35210.1)	TTS (AT1G35210.1)	1002	AT1G35210.1	840410	At.39615	NM_103219		AT1G35210	T32G9.25|T32G9_25	hypothetical protein	protein-coding
5-56915	5	8221014	8221398	+	93.4	384	promoter-TSS (AT5G24215.1)	promoter-TSS (AT5G24215.1)	-165	AT5G24215.1	28721192		NM_001343853		AT5G24215	-	hypothetical protein	protein-coding
1-85064	1	23137658	23138092	+	93.4	434	promoter-TSS (AT1G62510.1)	promoter-TSS (AT1G62510.1)	-621	AT1G62510.1	842548	At.21816	NM_104930		AT1G62510	T3P18.7|T3P18_7	Bifunctional inhibitor/lipid-transfer protein/seed storage 2S albumin superfamily protein	protein-coding
2-54073	2	515320	515825	+	93.1	505	Intergenic	Intergenic	6135	AT2G02080.4	814739	At.13357	NM_126269		IDD4	AtIDD4|F5O4.15|F5O4_15|indeterminate(ID)-domain 4	indeterminate(ID)-domain 4	protein-coding
3-55341	3	4537146	4537627	+	91.9	481	promoter-TSS (AT3G13800.1)	promoter-TSS (AT3G13800.1)	-942	AT3G13800.1	820592	At.39341	NM_112233		AT3G13800	-	Metallo-hydrolase/oxidoreductase superfamily protein	protein-coding
1-84917	1	20763255	20763596	+	91.6	341	promoter-TSS (AT1G55580.1)	promoter-TSS (AT1G55580.1)	-419	AT1G55580.1	842007	At.45199	NM_104434		LAS	F20N2.1|Lateral Suppressor|SCARECROW-LIKE 18|SCL18	GRAS family transcription factor	protein-coding
5-74698	5	23379786	23380189	+	91.6	403	Intergenic	Intergenic	-4268	AT5G57710.1	835878	At.40639	NM_125154		AT5G57710	MRI1.7|MRI1_7|SMAX1|SUPPRESSOR OF MAX2 1	Double Clp-N motif-containing P-loop nucleoside triphosphate hydrolases superfamily protein	protein-coding
3-54631	3	8419151	8419671	+	91.6	520	TTS (AT3G23470.1)	TTS (AT3G23470.1)	610	AT3G23480.1	821929	At.26450	NM_113251		AT3G23480	-	Cyclopropane-fatty-acyl-phospholipid synthase	protein-coding
4-44886	4	17747928	17748369	+	91.1	441	Intergenic	Intergenic	-3931	AT4G37770.1	829933	At.2875	NM_119939		ACS8	1-amino-cyclopropane-1-carboxylate synthase 8|T28I19.50|T28I19_50	1-amino-cyclopropane-1-carboxylate synthase 8	protein-coding
3-49348	3	6533159	6533644	+	91.1	485	Intergenic	Intergenic	-3133	AT3G18950.1	821427	At.38474	NM_112781		AT3G18950	-	Transducin/WD40 repeat-like superfamily protein	protein-coding
4-42070	4	2217686	2218124	+	91.1	438	promoter-TSS (AT4G04450.1)	promoter-TSS (AT4G04450.1)	-137	AT4G04450.1	825775	At.26287	NM_116683		WRKY42	AtWRKY42|T26N6.6|T26N6_6	WRKY family transcription factor	protein-coding
5-61405	5	25081020	25081411	+	90.9	391	promoter-TSS (AT5G62470.1)	promoter-TSS (AT5G62470.1)	-74	AT5G62470.2	836367	At.9303	NM_125641		MYB96	ATMYB96|K19B1.8|K19B1_8|MYB DOMAIN PROTEIN 96|MYBCOV1|myb domain protein 96	myb domain protein 96	protein-coding
5-34116	5	6121862	6122218	+	90.9	356	promoter-TSS (AT5G18460.1)	promoter-TSS (AT5G18460.1)	-685	AT5G18460.1	831964	At.31421	NM_121851		AT5G18460	F20L16.180|F20L16_180	carboxyl-terminal peptidase (DUF239)	protein-coding
4-53476	4	11149718	11150152	+	90.9	434	promoter-TSS (AT4G20820.1)	promoter-TSS (AT4G20820.1)	-114	AT4G20820.1	827830	At.32693	NM_118200		AT4G20820	F21C20.170|F21C20_170	FAD-binding Berberine family protein	protein-coding
3-54914	3	18867680	18868057	+	90.4	377	promoter-TSS (AT3G50760.1)	promoter-TSS (AT3G50760.1)	34	AT3G50760.1	824240	At.43015	NM_114936		GATL2	F18B3.40|galacturonosyltransferase-like 2	galacturonosyltransferase-like 2	protein-coding
3-54522	3	6492467	6492904	+	90.1	437	Intergenic	Intergenic	-1256	AT3G18830.1	821416	At.6395	NM_112769		PMT5	ARABIDOPSIS THALIANA POLYOL/MONOSACCHARIDE TRANSPORTER 5|ATPLT5|ATPMT5|POLYOL TRANSPORTER 5|polyol/monosaccharide transporter 5	polyol/monosaccharide transporter 5	protein-coding
1-32135	1	24948561	24948900	+	89.8	339	exon (AT1G08857.1, exon 2 of 2)	exon (AT1G08857.1, exon 2 of 2)	898	AT1G08857.1	28716926		NR_139511		AT1G08857	-	ncRNA	ncRNA
1-84825	1	19220756	19221242	+	89.6	486	TTS (AT1G51805.2)	TTS (AT1G51805.2)	4691	AT1G51805.2	841607	At.22048	NM_104060		AT1G51805	F19C24.2|F19C24_2	Leucine-rich repeat protein kinase family protein	protein-coding
1-68393	1	4991001	4991413	+	89.6	412	exon (AT1G14580.4, exon 1 of 2)	exon (AT1G14580.4, exon 1 of 2)	174	AT1G14580.4	838020	At.24519	NM_101325		AT1G14580	T5E21.8|T5E21_8	C2H2-like zinc finger protein	protein-coding
3-45432	3	4533485	4533944	+	89.6	459	intron (AT3G13790.2, intron 4 of 5)	intron (AT3G13790.2, intron 4 of 5)	1557	AT3G02775.1	28718601		NR_140943		AT3G02775	-	ncRNA	ncRNA
2-42793	2	16291260	16291607	+	88.8	347	exon (AT2G39010.1, exon 1 of 4)	exon (AT2G39010.1, exon 1 of 4)	153	AT2G39010.1	818487	At.13247	NM_129458		PIP2E	PIP2;6|PLASMA MEMBRANE INTRINSIC PROTEIN 2;6|T7F6.18|T7F6_18|plasma membrane intrinsic protein 2E	plasma membrane intrinsic protein 2E	protein-coding
2-38991	2	6536729	6537173	+	88.8	444	TTS (AT2G15080.1)	TTS (AT2G15080.1)	3264	AT2G15080.2	815997	At.40465	NM_127070		RLP19	AtRLP19|T15J14.12|T15J14_12|receptor like protein 19	receptor like protein 19	protein-coding
1-79587	1	29780642	29781079	+	88.8	437	promoter-TSS (AT1G79160.1)	promoter-TSS (AT1G79160.1)	16	AT1G79160.1	844257	At.34163	NM_106567		AT1G79160	YUP8H12R.23|YUP8H12R_23	filamentous hemagglutinin transporter	protein-coding
4-44840	4	17138130	17138557	+	88.8	427	intron (AT4G36220.1, intron 2 of 2)	intron (AT4G36220.1, intron 2 of 2)	1434	AT4G36220.1	829779	At.20230	NM_119790		FAH1	CYP84A1|CYTOCHROME P450 84A1|F23E13.110|F23E13_110|FERULATE-5-HYDROXYLASE|ferulic acid 5-hydroxylase 1	ferulic acid 5-hydroxylase 1	protein-coding
3-67139	3	18669677	18670094	+	87.8	417	Intergenic	Intergenic	-2217	AT3G50350.2	824197	At.35503	NM_114895		AT3G50350	-	membrane insertase, putative (DUF1685)	protein-coding
5-77704	5	25081641	25082031	+	87.8	390	promoter-TSS (AT5G62470.1)	promoter-TSS (AT5G62470.1)	-695	AT5G62470.2	836367	At.9303	NM_125641		MYB96	ATMYB96|K19B1.8|K19B1_8|MYB DOMAIN PROTEIN 96|MYBCOV1|myb domain protein 96	myb domain protein 96	protein-coding
1-82488	1	29234069	29234480	+	87.6	411	Intergenic	Intergenic	-2547	AT1G77750.1	844111	At.34407	NM_106424		AT1G77750	RPS13|T32E8.8|T32E8_8	Ribosomal protein S13/S18 family	protein-coding
2-50412	2	8096973	8097379	+	87.6	406	promoter-TSS (AT2G18690.1)	promoter-TSS (AT2G18690.1)	-244	AT2G18690.2	816384	At.13212	NM_127425		AT2G18690	MSF3.7|MSF3_7	transmembrane protein	protein-coding
3-58572	3	7579658	7580068	+	87.6	410	promoter-TSS (AT3G21510.1)	promoter-TSS (AT3G21510.1)	-74	AT3G21510.1	821705	At.24157	NM_113046		AHP1	histidine-containing phosphotransmitter 1	histidine-containing phosphotransmitter 1	protein-coding
2-30064	2	19061532	19061911	+	87.1	379	promoter-TSS (AT2G46440.1)	promoter-TSS (AT2G46440.1)	33	AT2G46440.1	819252	At.19641	NM_130208		CNGC11	ATCNGC11|CYCLIC NUCLEOTIDE-GATED CHANNEL 11|F11C10.13|cyclic nucleotide-gated channel 11|cyclic nucleotide-gated channels	cyclic nucleotide-gated channels	protein-coding
2-45135	2	227473	227855	+	86	382	TTS (AT2G01505.1)	TTS (AT2G01505.1)	-1430	AT2G01500.1	814678	At.42485	NM_126211		PFS2	F2I9.12|F2I9_12|HIGH EXPRESSION OF OSMOTICALLY RESPONSIVE GENE 9|HOS9|PRETTY FEW SEEDS 2|WOX6|WUSCHEL RELATED HOMEOBOX 6	Homeodomain-like superfamily protein	protein-coding
4-36900	4	616593	616993	+	86	400	Intergenic	Intergenic	-3898	AT4G01460.1	828089	At.34425	NM_116376		AT4G01460	F11O4.13|F11O4_13	basic helix-loop-helix (bHLH) DNA-binding superfamily protein	protein-coding
3-56700	3	13528121	13528574	+	85.8	453	intron (AT3G32980.1, intron 1 of 3)	intron (AT3G32980.1, intron 1 of 3)	1751	AT3G32980.1	823067	At.47588	NM_180321		AT3G32980	T15D2.9	Peroxidase superfamily protein	protein-coding
2-54068	2	494812	495228	+	85.3	416	promoter-TSS (AT2G02060.1)	promoter-TSS (AT2G02060.1)	275	AT2G02060.2	814737	At.41520	NM_126267		AT2G02060	F14H20.13	Homeodomain-like superfamily protein	protein-coding
4-28483	4	9670058	9670466	+	85.3	408	promoter-TSS (AT4G17250.3)	promoter-TSS (AT4G17250.3)	-207	AT4G17243.1	28720142		NM_001341196		AT4G17243	-	hypothetical protein	protein-coding
2-47477	2	18914426	18914814	+	85.3	388	exon (AT2G45970.1, exon 1 of 1)	exon (AT2G45970.1, exon 1 of 1)	119	AT2G45970.1	819205	At.28599	NM_130160		CYP86A8	''cytochrome P450|F4I18.5|LACERATA|LCR|cytochrome P450|family 86|polypeptide 8|polypeptide 8''|subfamily A	cytochrome P450, family 86, subfamily A, polypeptide 8	protein-coding
5-55076	5	7932899	7933230	+	85	331	TTS (AT5G23530.1)	TTS (AT5G23530.1)	-1271	AT5G23520.2	832417	At.43963	NM_122259		AT5G23520	MQM1.22|MQM1_22	smr (Small MutS Related) domain-containing protein	protein-coding
5-73259	5	22991354	22991696	+	84.8	342	promoter-TSS (AT5G56860.1)	promoter-TSS (AT5G56860.1)	5	AT5G56860.1	835788	At.28597	NM_125069		GNC	GATA|GATA TRANSCRIPTION FACTOR 21|GATA21|MPI10.2|MPI10_2|carbon metabolism-involved|nitrate-inducible	GATA type zinc finger transcription factor family protein	protein-coding
1-80111	1	9881312	9881727	+	84.8	415	promoter-TSS (AT1G06133.1)	promoter-TSS (AT1G06133.1)	-718	AT1G06133.1	28716440		NR_139027		AT1G06133	-	ncRNA	ncRNA
2-55337	2	6543749	6544226	+	84.5	477	exon (AT2G15090.1, exon 1 of 1)	exon (AT2G15090.1, exon 1 of 1)	1821	AT2G15090.1	815998	At.13393	NM_127071		KCS8	3-ketoacyl-CoA synthase 8|T15J14.13|T15J14_13	3-ketoacyl-CoA synthase 8	protein-coding
4-52022	4	2411907	2412358	+	84.3	451	TTS (AT4G04745.1)	TTS (AT4G04745.1)	1315	AT4G04745.1	825810	At.49676	NM_148231		AT4G04745	-	hypothetical protein	protein-coding
1-63376	1	11418283	11418660	+	84	377	promoter-TSS (AT1G31820.1)	promoter-TSS (AT1G31820.1)	-7	AT1G31820.1	840072	At.40262	NM_102919		PUT1	POLYAMINE UPTAKE TRANSPORTER 1	Amino acid permease family protein	protein-coding
2-31002	2	1258972	1259289	+	83.8	317	promoter-TSS (AT2G03980.3)	promoter-TSS (AT2G03980.3)	72	AT2G03980.2	814924	At.42977	NM_126435		AT2G03980	F3C11.9|F3C11_9	GDSL-like Lipase/Acylhydrolase superfamily protein	protein-coding
5-77832	5	280080	280469	+	83.8	389	promoter-TSS (AT5G01740.1)	promoter-TSS (AT5G01740.1)	-400	AT5G01740.1	831686	At.33512	NM_120252		AT5G01740	T20L15.10|T20L15_10	Nuclear transport factor 2 (NTF2) family protein	protein-coding
2-33877	2	6211466	6211817	+	83.8	351	promoter-TSS (AT2G06185.1)	promoter-TSS (AT2G06185.1)	-807	AT2G06185.1	28717698		NR_140129		AT2G06185	-	ncRNA	ncRNA
1-89134	1	7947879	7948258	+	83.8	379	Intergenic	Intergenic	-1408	AT1G22500.1	838856	At.19245	NM_102099		ATL15	Arabidopsis thaliana Arabidopsis toxicos en levadura 15|Arabidopsis toxicos en levadura 15|AtATL15|F12K8.15|F12K8_15	RING/U-box superfamily protein	protein-coding
2-46763	2	643252	643630	+	83.8	378	Intergenic	Intergenic	-4097	AT2G02450.2	814775	At.12993	NM_126301		LOV1	ANAC034|ANAC035|Arabidopsis NAC domain containing protein 34|AtLOV1|LONG VEGETATIVE PHASE 1|NAC domain containing protein 35|NAC035|anac034	NAC domain containing protein 35	protein-coding
1-88044	1	19889187	19889557	+	83.5	370	promoter-TSS (AT1G53310.1)	promoter-TSS (AT1G53310.1)	-959	AT1G53310.2	841765	At.23221	NM_104209		PPC1	ATPEPC1|ATPPC1|F12M16.21|F12M16_21|PEP(PHOSPHOENOLPYRUVATE) CARBOXYLASE 1|PEPC1|phosphoenolpyruvate carboxylase 1	phosphoenolpyruvate carboxylase 1	protein-coding
4-48265	4	2118501	2118825	+	83.5	324	promoter-TSS (AT4G04330.1)	promoter-TSS (AT4G04330.1)	-46	AT4G04330.1	825753	At.34032	NM_116671		RbcX1	AtRbcX1|T19B17.5|T19B17_5|homologue of cyanobacterial RbcX 1	Chaperonin-like RbcX protein	protein-coding
5-78231	5	7373035	7373447	+	83.2	412	promoter-TSS (AT5G22270.1)	promoter-TSS (AT5G22270.1)	18	AT5G22270.1	832287	At.7355	NM_122132		AT5G22270	SIED1|Salt-Induced and EIN3/EIL1-Dependent 1|T6G21.5	hypothetical protein	protein-coding
1-87662	1	10368061	10368453	+	83.2	392	Intergenic	Intergenic	-3418	AT1G29660.1	839843	At.17861	NM_102706		AT1G29660	F15D2.21|F15D2_21	GDSL-like Lipase/Acylhydrolase superfamily protein	protein-coding
1-54784	1	4153026	4153353	+	83	327	promoter-TSS (AT1G12240.1)	promoter-TSS (AT1G12240.1)	-452	AT1G12240.1	837777	At.24440	NM_101096		ATBETAFRUCT4	AtFRUCT4|AtVI2|FRUCT4|T28K15.3|T28K15_3|VAC-INV|VACUOLAR INVERTASE|VI2|fructosidase 4|vacuolar invertase 2	Glycosyl hydrolases family 32 protein	protein-coding
1-71271	1	19436244	19436661	+	82.2	417	intron (AT1G52190.1, intron 2 of 3)	intron (AT1G52190.1, intron 2 of 3)	1972	AT1G52190.1	841649	At.25542	NM_104099		AT1G52190	AtNPF1.2|F9I5.4|F9I5_4|NPF1.2|NRT1.11|NRT1/ PTR family 1.2|nitrate transporter 1.11	Major facilitator superfamily protein	protein-coding
2-40019	2	16361831	16362180	+	82.2	349	Intergenic	Intergenic	-2062	AT2G39200.1	818505	At.12809	NM_129478		MLO12	ATMLO12|MILDEW RESISTANCE LOCUS O 12|T16B24.16|T16B24_16	Seven transmembrane MLO family protein	protein-coding
5-59793	5	8186569	8186916	+	81.7	347	promoter-TSS (AT5G24160.2)	promoter-TSS (AT5G24160.2)	-38	AT5G24160.1	832482	At.409	NM_122321		SQE6	K12G2.4|K12G2_4|squalene monoxygenase 6	squalene monooxygenase 6	protein-coding
3-64740	3	19755355	19755761	+	81.7	406	promoter-TSS (AT3G53280.1)	promoter-TSS (AT3G53280.1)	-131	AT3G53280.1	824495	At.335	NM_115188		CYP71B5	cytochrome p450 71b5	cytochrome p450 71b5	protein-coding
5-57794	5	7371914	7372268	+	81.2	354	TTS (AT5G22270.1)	TTS (AT5G22270.1)	1168	AT5G22270.1	832287	At.7355	NM_122132		AT5G22270	SIED1|Salt-Induced and EIN3/EIL1-Dependent 1|T6G21.5	hypothetical protein	protein-coding
4-51034	4	5386984	5387324	+	81.2	340	promoter-TSS (AT4G05545.1)	promoter-TSS (AT4G05545.1)	-96	AT4G08470.2	826406	At.28670	NM_116916		MEKK3	MAPK/ERK kinase kinase 3|MAPKKK10|T15F16.2|T15F16_2	MAPK/ERK kinase kinase 3	protein-coding
1-74692	1	11137142	11137486	+	80.7	344	promoter-TSS (ENSRNA049757594-T1)	promoter-TSS (ENSRNA049757594-T1)	-225	at1g31173
5-64323	5	18589967	18590328	+	80.7	361	exon (AT5G45830.4, exon 2 of 2)	exon (AT5G45830.4, exon 2 of 2)	1327	AT5G45830.6	834623	At.29992	NM_123951		DOG1	ATDOG1|DELAY OF GERMINATION 1|GAAS5|GLUCOSE SENSING QTL 5|GSQ5|K15I22.3|K15I22_3|germination ability after storage 5	delay of germination 1	protein-coding
1-89996	1	24347538	24347947	+	80.7	409	promoter-TSS (AT1G65484.1)	promoter-TSS (AT1G65484.1)	-8	AT1G65484.1	6240315	At.69527	NM_001124078		AT1G65484	-	transmembrane protein	protein-coding
3-52119	3	11032963	11033290	+	80.5	327	promoter-TSS (AT3G29035.1)	promoter-TSS (AT3G29035.1)	-539	AT3G29035.1	822547	At.27282	NM_113825		NAC3	ANAC059|ATNAC3|Arabidopsis NAC domain containing protein 59|NAC domain containing protein 3|ORE1 SISTER1|ORS1	NAC domain containing protein 3	protein-coding
3-31778	3	18856850	18857236	+	80.2	386	promoter-TSS (AT3G50740.1)	promoter-TSS (AT3G50740.1)	-3	AT3G50740.1	824238	At.20099	NM_114934		UGT72E1	F18B3.20|UDP-glucosyl transferase 72E1	UDP-glucosyl transferase 72E1	protein-coding
4-39524	4	8821416	8821791	+	80.2	375	promoter-TSS (AT4G15417.2)	promoter-TSS (AT4G15417.2)	-48	AT4G15417.2	827212	At.45352	NM_148331		RTL1	ATRTL1|RNAse II-like 1	RNAse II-like 1	protein-coding
3-46482	3	13529286	13529659	+	79.9	373	intron (AT3G32980.1, intron 1 of 3)	intron (AT3G32980.1, intron 1 of 3)	626	AT3G32980.1	823067	At.47588	NM_180321		AT3G32980	T15D2.9	Peroxidase superfamily protein	protein-coding
3-45093	3	17720874	17721273	+	79.7	399	promoter-TSS (AT3G48000.1)	promoter-TSS (AT3G48000.1)	-904	AT3G48000.1	823955	At.22890	NM_114669		ALDH2B4	ALDEHYDE DEHYDROGENASE 2|ALDH2|ALDH2A|aldehyde dehydrogenase 2|aldehyde dehydrogenase 2A|aldehyde dehydrogenase 2B4	aldehyde dehydrogenase 2B4	protein-coding
1-78731	1	10355415	10355727	+	79.7	312	TTS (AT1G29640.1)	TTS (AT1G29640.1)	911	AT1G29640.1	839841	At.40695	NM_102704		AT1G29640	F15D2.20|F15D2_20	senescence regulator (Protein of unknown function, DUF584)	protein-coding
1-93992	1	28932518	28932922	+	79.7	404	promoter-TSS (AT1G76990.2)	promoter-TSS (AT1G76990.2)	-148	AT1G76990.2	844035	At.22030	NM_106350		ACR3	ACT domain repeat 3|F22K20.9|F22K20_9	ACT domain repeat 3	protein-coding
1-89687	1	19257055	19257424	+	79.4	369	promoter-TSS (AT1G51850.1)	promoter-TSS (AT1G51850.1)	-312	AT1G51850.2	841612	At.37727	NM_104065		AT1G51850	T14L22.6|T14L22_6	Leucine-rich repeat protein kinase family protein	protein-coding
3-52826	3	8190389	8190696	+	79.2	307	Intergenic	Intergenic	-4064	AT3G23050.1	821879	At.22260	NM_113205		IAA7	AUXIN RESISTANT 2|AXR2|indole-3-acetic acid 7	indole-3-acetic acid 7	protein-coding
5-69524	5	980751	981089	+	78.9	338	promoter-TSS (AT5G03740.1)	promoter-TSS (AT5G03740.1)	-939	AT5G03740.1	831733	At.4771	NM_120455		HD2C	F17C15.160|F17C15_160|HDT3|HISTONE DEACETYLASE 3|histone deacetylase 2C	histone deacetylase 2C	protein-coding
1-79704	1	1662149	1662506	+	78.4	357	promoter-TSS (AT1G05575.1)	promoter-TSS (AT1G05575.1)	-68	AT1G05575.1	837061	At.42391	NM_100437		AT1G05575	-	transmembrane protein	protein-coding
5-72631	5	9172879	9173237	+	77.9	358	exon (AT5G26230.1, exon 1 of 1)	exon (AT5G26230.1, exon 1 of 1)	1540	AT5G26230.1	832692	At.45616	NM_122524		MAKR1	F9D12.20|membrane-associated kinase regulator 1	membrane-associated kinase regulator	protein-coding
4-43055	4	10398630	10398934	+	77.9	304	promoter-TSS (AT4G18980.1)	promoter-TSS (AT4G18980.1)	-75	AT4G18980.1	827634	At.32851	NM_118016		AtS40-3	F13C5.150|F13C5_150	AtS40-3	protein-coding
2-32365	2	646687	646998	+	77.4	311	promoter-TSS (AT2G02450.1)	promoter-TSS (AT2G02450.1)	-696	AT2G02450.2	814775	At.12993	NM_126301		LOV1	ANAC034|ANAC035|Arabidopsis NAC domain containing protein 34|AtLOV1|LONG VEGETATIVE PHASE 1|NAC domain containing protein 35|NAC035|anac034	NAC domain containing protein 35	protein-coding
1-78821	1	11768814	11769248	+	77.4	434	TTS (AT1G32540.6)	TTS (AT1G32540.6)	1527	AT1G32540.7	840148	At.23521	NM_102989		LOL1	T9G5.1|T9G5_1|lsd one like 1	lsd one like 1	protein-coding
1-83655	1	24494598	24494942	+	77.2	344	promoter-TSS (AT1G65850.2)	promoter-TSS (AT1G65850.2)	36	AT1G65850.1	842896	At.52389	NM_105257		AT1G65850	F12P19.1|F12P19_1	Disease resistance protein (TIR-NBS-LRR class) family	protein-coding
2-47934	2	11173077	11173427	+	77.2	350	promoter-TSS (AT2G26250.1)	promoter-TSS (AT2G26250.1)	26	AT2G26250.1	817165	At.47566	NM_128182		KCS10	3-ketoacyl-CoA synthase 10|FDH|FIDDLEHEAD|T1D16.11|T1D16_11	3-ketoacyl-CoA synthase 10	protein-coding
5-77085	5	15861155	15861511	+	76.6	356	Intergenic	Intergenic	-1422	AT5G39610.1	833957	At.24490	NM_123323		NAC6	ANAC092|ATNAC2|ATNAC6|Arabidopsis NAC domain containing protein 92|MIJ24.11|MIJ24_11|NAC domain containing protein 2|NAC domain containing protein 6|NAC domain containing protein 2|NAC domain containing protein 6|NAC2|ORE1|ORESARA 1	NAC domain containing protein 6	protein-coding
1-66820	1	23577013	23577361	+	76.6	348	promoter-TSS (AT1G63580.1)	promoter-TSS (AT1G63580.1)	-142	AT1G63580.1	842663	At.52347	NM_105036		AT1G63580	F2K11.6|F2K11_6	Receptor-like protein kinase-related family protein	protein-coding
5-71607	5	17984405	17984817	+	76.6	412	promoter-TSS (AT5G44585.1)	promoter-TSS (AT5G44585.1)	84	AT5G44585.1	6241037	At.55360	NM_001125900		AT5G44585	-	hypothetical protein	protein-coding
1-93447	1	21229396	21229762	+	76.6	366	Intergenic	Intergenic	-2467	AT1G56630.1	842118		NM_001333791		AT1G56630	F25P12.93|F25P12_93	alpha/beta-Hydrolases superfamily protein	protein-coding
5-43703	5	18345336	18345665	+	76.4	329	promoter-TSS (AT5G45280.1)	promoter-TSS (AT5G45280.1)	-34	AT5G45280.2	834564	At.24293	NM_123896		AT5G45280	K9E15.6|K9E15_6|PAE11|pectin acetylesterase 11	Pectinacetylesterase family protein	protein-coding
3-32301	3	20313622	20313905	+	76.1	283	intron (AT3G54830.2, intron 5 of 12)	intron (AT3G54830.2, intron 5 of 12)	1401	AT3G54830.1	824648	At.35076	NM_115340		AT3G54830	T5N23.1	Transmembrane amino acid transporter family protein	protein-coding
1-47434	1	10232980	10233269	+	75.6	289	Intergenic	Intergenic	3039	AT1G29270.2	839801	At.40775	NM_102667		AT1G29270	F28N24.5|F28N24_5	transcription factor bHLH35-like protein	protein-coding
4-36057	4	11421417	11421785	+	75.4	368	Intergenic	Intergenic	-1832	AT4G21440.1	826916	At.2261	NM_118264		MYB102	A. THALIANA MYB 4|ARABIDOPSIS THALIANA MYOSIN 4|ATM4|ATMYB102|F18E5.60|MYB-like 102	MYB-like 102	protein-coding
5-67532	5	13592950	13593310	+	75.4	360	TTS (AT5G35380.1)	TTS (AT5G35380.1)	933	AT5G35375.1	5008240	At.51419	NM_001085168		AT5G35375	-	transmembrane protein	protein-coding
4-46209	4	12413984	12414289	+	75.4	305	promoter-TSS (AT4G23870.1)	promoter-TSS (AT4G23870.1)	78	AT4G23870.1	828486	At.47440	NM_118518		AT4G23870	T32A16.40|T32A16_40	hypothetical protein	protein-coding
4-33101	4	17150589	17150972	+	75.1	383	promoter-TSS (AT4G36250.1)	promoter-TSS (AT4G36250.1)	40	AT4G36250.1	829782	At.27542	NM_119793		ALDH3F1	F23E13.140|F23E13_140|aldehyde dehydrogenase 3F1	aldehyde dehydrogenase 3F1	protein-coding
5-75626	5	16151811	16152148	+	74.9	337	exon (AT5G40380.1, exon 1 of 6)	exon (AT5G40380.1, exon 1 of 6)	207	AT5G40380.2	834036	At.30287	NM_123402		CRK42	MPO12.90|MPO12_90|cysteine-rich RLK (RECEPTOR-like protein kinase) 42	cysteine-rich RLK (RECEPTOR-like protein kinase) 42	protein-coding
5-65421	5	18162853	18163214	+	74.1	361	promoter-TSS (AT5G44990.2)	promoter-TSS (AT5G44990.2)	-95	AT5G44990.3	834530	At.55374	NM_123867		AT5G44990	K21C13.18|K21C13_18	Glutathione S-transferase family protein	protein-coding
1-75956	1	10236111	10236476	+	74.1	365	promoter-TSS (AT1G29280.1)	promoter-TSS (AT1G29280.1)	-44	AT1G29280.1	839802	At.28324	NM_102668		WRKY65	ATWRKY65|F28N24.4|F28N24_4|WRKY DNA-BINDING PROTEIN 65|WRKY DNA-binding protein 65	WRKY DNA-binding protein 65	protein-coding
1-74998	1	21188134	21188531	+	73.9	397	promoter-TSS (AT1G56550.1)	promoter-TSS (AT1G56550.1)	37	AT1G56550.2	842108	At.42755	NM_104532		RGXT3	F25P12.100|F25P12_100|RhamnoGalacturonan specific Xylosyltransferase 1|RhamnoGalacturonan specific Xylosyltransferase 3	RhamnoGalacturonan specific Xylosyltransferase 1	protein-coding
1-83185	1	12688437	12688744	+	73.3	307	promoter-TSS (AT1G34640.1)	promoter-TSS (AT1G34640.1)	-47	AT1G34640.1	840368	At.64021	NM_103187		AT1G34640	F12K21.2	peptidase	protein-coding
5-78970	5	21974988	21975359	+	73.1	371	TTS (AT5G54148.1)	TTS (AT5G54148.1)	1338	AT5G08125.1	28720950		NR_143059		AT5G08125	-	ncRNA	ncRNA
2-52853	2	17171405	17171738	+	72.8	333	promoter-TSS (AT2G41200.1)	promoter-TSS (AT2G41200.1)	-54	AT2G41200.1	818719	At.42862	NM_129685		AT2G41200	T3K9.3|T3K9_3	transmembrane protein	protein-coding
4-35420	4	9383497	9383799	+	72.1	302	Intergenic	Intergenic	-1471	AT4G16670.2	827369	At.33060	NM_117768		AT4G16670	DL4360W|FCAALL.2	auxin canalization protein (DUF828)	protein-coding
1-76896	1	2033949	2034261	+	72.1	312	promoter-TSS (AT1G06645.1)	promoter-TSS (AT1G06645.1)	-51	AT1G06645.1	3766668	At.49518	NM_001160843		AT1G06645	F12K11.6	2-oxoglutarate (2OG) and Fe(II)-dependent oxygenase superfamily protein	protein-coding
1-66536	1	12917806	12918105	+	71.6	299	TTS (AT1G35230.1)	TTS (AT1G35230.1)	885	AT1G35230.1	840412	At.25010	NM_103221		AGP5	ARABINOGALACTAN-PROTEIN 5|T9I1.2|T9I1_2|arabinogalactan protein 5	arabinogalactan protein 5	protein-coding
5-77537	5	22174859	22175211	+	71.3	352	promoter-TSS (AT5G08215.1)	promoter-TSS (AT5G08215.1)	-426	AT5G54585.1	835547	At.27185	NM_148130		AT5G54585	-	hypothetical protein	protein-coding
3-57673	3	10861772	10862050	+	71.3	278	Intergenic	Intergenic	-5124	AT3G28857.1	2745895	At.47880	NM_202643		PRE5	Paclobutrazol Resistance 5	basic helix-loop-helix (bHLH) DNA-binding family protein	protein-coding
3-65394	3	8072993	8073300	+	70.8	307	TTS (AT3G22820.1)	TTS (AT3G22820.1)	1032	AT3G22820.1	821853	At.50215	NM_113181		CLL1	CHALLAH-LIKE 1|EPFL5|epidermal patterning factor like 5	allergen-like protein	protein-coding
1-79586	1	29779367	29779727	+	70.8	360	TTS (AT1G79160.1)	TTS (AT1G79160.1)	1329	AT1G79160.1	844257	At.34163	NM_106567		AT1G79160	YUP8H12R.23|YUP8H12R_23	filamentous hemagglutinin transporter	protein-coding
2-48461	2	2028080	2028390	+	70.6	310	TTS (AT2G05520.2)	TTS (AT2G05520.2)	-1452	AT2G05530.1	815102		NM_126576		AT2G05530	T20G20.12|T20G20_12	Glycine-rich protein family	protein-coding
5-46560	5	20085014	20085364	+	70.3	350	Intergenic	Intergenic	4575	AT5G49510.2	835011	At.9655	NM_124328		PFD3	K6M13.5|K6M13_5|prefoldin 3	prefoldin 3	protein-coding
5-47244	5	17884932	17885230	+	70	298	promoter-TSS (AT5G44390.1)	promoter-TSS (AT5G44390.1)	-69	AT5G44390.1	834465	At.26608	NM_123806		AT5G44390	K9L2.19|K9L2_19	FAD-binding Berberine family protein	protein-coding
3-59876	3	12127069	12127367	+	70	298	Intergenic	Intergenic	-3122	AT3G30520.1	822766	At.53599	NM_113953		AT3G30520	-	heat shock protein	protein-coding
5-53455	5	16710381	16710720	+	70	339	promoter-TSS (AT5G41761.1)	promoter-TSS (AT5G41761.1)	-492	AT5G41761.1	6241304	At.69128	NM_001125881		AT5G41761	-	hypothetical protein	protein-coding
2-44469	2	6522618	6522865	+	70	247	Intergenic	Intergenic	3992	AT2G15050.2	815994	At.13389	NM_201737		LTP	LTP7|T15J14.9|T15J14_9|lipid transfer protein|lipid transfer protein 7	lipid transfer protein	protein-coding
5-70457	5	21576354	21576696	+	69.8	342	Intergenic	Intergenic	-2196	AT5G53190.1	835400	At.29569	NM_124698		SWEET3	AtSWEET3|MFH8.13|MFH8_13	Nodulin MtN3 family protein	protein-coding
2-47753	2	8544544	8544867	+	69.8	323	Intergenic	Intergenic	-5488	AT2G19802.1	3768170	At.49545	NM_001036298		AT2G19802	-	transmembrane protein	protein-coding
1-73679	1	20445587	20445857	+	69.5	270	Intergenic	Intergenic	-1435	AT1G54820.1	841921	At.49978	NM_104355		AT1G54820	T22H22.21|T22H22_21	Protein kinase superfamily protein	protein-coding
1-95914	1	28644569	28644952	+	69.5	383	promoter-TSS (AT1G09623.1)	promoter-TSS (AT1G09623.1)	-835	AT1G09623.1	28717126		NR_139662		AT1G09623	-	ncRNA	ncRNA
4-50520	4	12416853	12417201	+	69.5	348	promoter-TSS (AT4G23880.1)	promoter-TSS (AT4G23880.1)	-336	AT4G23880.1	828487	At.49713	NM_118519		AT4G23880	T32A16.50|T32A16_50	hypothetical protein	protein-coding
4-47303	4	17747489	17747797	+	68.8	308	TTS (AT4G37760.1)	TTS (AT4G37760.1)	3905	AT4G37760.1	829932	At.28165	NM_119938		SQE3	T28I19.40|T28I19_40|squalene epoxidase 3	squalene epoxidase 3	protein-coding
1-78693	1	9822284	9822590	+	68.5	306	Intergenic	Intergenic	-2732	AT1G28130.1	839706	At.23008	NM_102578		GH3.17	F3H9.21|F3H9_21	Auxin-responsive GH3 family protein	protein-coding
1-73623	1	19241885	19242216	+	68.5	331	promoter-TSS (AT1G51820.1)	promoter-TSS (AT1G51820.1)	-85	AT1G51820.1	841609	At.52141	NM_104062		AT1G51820	T14L22.3|T14L22_3	Leucine-rich repeat protein kinase family protein	protein-coding
4-34435	4	12415082	12415369	+	68	287	TTS (AT4G23870.1)	TTS (AT4G23870.1)	1167	AT4G23870.1	828486	At.47440	NM_118518		AT4G23870	T32A16.40|T32A16_40	hypothetical protein	protein-coding
2-51162	2	1257902	1258219	+	68	317	promoter-TSS (AT2G03980.2)	promoter-TSS (AT2G03980.2)	-998	AT2G03980.2	814924	At.42977	NM_126435		AT2G03980	F3C11.9|F3C11_9	GDSL-like Lipase/Acylhydrolase superfamily protein	protein-coding
3-57803	3	17199642	17199996	+	68	354	promoter-TSS (AT3G46690.1)	promoter-TSS (AT3G46690.1)	-456	AT3G46690.1	823822	At.35896	NM_114536		AT3G46690	-	UDP-Glycosyltransferase superfamily protein	protein-coding
2-55042	2	18151923	18152283	+	67.8	360	promoter-TSS (AT2G43820.1)	promoter-TSS (AT2G43820.1)	25	AT2G43820.1	818986	At.27327	NM_129944		UGT74F2	ATSAGT1|Arabidopsis thaliana salicylic acid glucosyltransferase 1|F18O19.7|GT|SAGT1|SGT1|UDP-glucose:salicylic acid glucosyltransferase 1|UDP-glucosyltransferase 74F2|salicylic acid glucosyltransferase 1	UDP-glucosyltransferase 74F2	protein-coding
3-41733	3	11023741	11024018	+	67.5	277	promoter-TSS (AT3G29033.1)	promoter-TSS (AT3G29033.1)	-128	AT3G29033.1	822545	At.53555	NM_148762		AT3G29033	-	glycine-rich protein	protein-coding
2-41223	2	12277236	12277575	+	67.3	339	promoter-TSS (AT2G28630.1)	promoter-TSS (AT2G28630.1)	12	AT2G28630.2	817412	At.26366	NM_128424		KCS12	3-ketoacyl-CoA synthase 12|T8O18.8|T8O18_8	3-ketoacyl-CoA synthase 12	protein-coding
2-26507	2	640848	641068	+	67.3	220	Intergenic	Intergenic	2946	AT2G02440.1	814774	At.52601	NM_126300		AT2G02440	T16F16.23|T16F16_23	transmembrane protein	protein-coding
1-58700	1	22168206	22168481	+	67	275	promoter-TSS (AT1G60110.3)	promoter-TSS (AT1G60110.3)	-81	AT1G60110.3	842306		NM_104703		AT1G60110	T13D8.2|T13D8_2	Mannose-binding lectin superfamily protein	protein-coding
5-69333	5	24752961	24753281	+	66.5	320	promoter-TSS (AT5G61560.4)	promoter-TSS (AT5G61560.4)	-59	AT5G61560.4	836277	At.29098	NM_125549		AT5G61560	K11J9.9|K11J9_9	U-box domain-containing protein kinase family protein	protein-coding
5-48831	5	22194229	22194530	+	66.5	301	exon (AT5G54630.1, exon 1 of 2)	exon (AT5G54630.1, exon 1 of 2)	180	AT5G54630.1	835552	At.6919	NM_124844		AT5G54630	MRB17.13|MRB17_13	zinc finger protein-like protein	protein-coding
4-29200	4	2481488	2481758	+	66.5	270	promoter-TSS (AT4G04890.2)	promoter-TSS (AT4G04890.2)	-33	AT4G04890.2	825828	At.4047	NM_116727		PDF2	T1J1.3|T1J1_3|protodermal factor 2	protodermal factor 2	protein-coding
1-91267	1	12878732	12879054	+	66.5	322	promoter-TSS (AT1G35180.1)	promoter-TSS (AT1G35180.1)	-58	AT1G35180.1	840405	At.39626	NM_103215		AT1G35180	T32G9.28|T32G9_28	TRAM, LAG1 and CLN8 (TLC) lipid-sensing domain containing protein	protein-coding
2-36599	2	6685606	6685947	+	66.2	341	promoter-TSS (AT2G15345.1)	promoter-TSS (AT2G15345.1)	-707	AT2G15345.1	816026	At.64933	NM_147318		AT2G15345	-	Plant invertase/pectin methylesterase inhibitor superfamily protein	protein-coding
3-49552	3	10944274	10944557	+	66	283	Intergenic	Intergenic	-1618	AT3G28922.1	28719336		NM_001338975		AT3G28922	-	pectinesterase	protein-coding
4-53045	4	2485220	2485531	+	65.7	311	TTS (AT4G04900.1)	TTS (AT4G04900.1)	2437	AT4G04900.2	825829		NM_116728		RIC10	ROP-interactive CRIB motif-containing protein 10|T1J1.7|T1J1_7	ROP-interactive CRIB motif-containing protein 10	protein-coding
2-39532	2	640502	640802	+	65.2	300	Intergenic	Intergenic	2640	AT2G02440.1	814774	At.52601	NM_126300		AT2G02440	T16F16.23|T16F16_23	transmembrane protein	protein-coding
3-45226	3	21056313	21056666	+	65	353	promoter-TSS (AT3G08745.1)	promoter-TSS (AT3G08745.1)	-370	AT3G08745.1	28719157		NR_141479		AT3G08745	-	ncRNA	ncRNA
2-53502	2	11176118	11176430	+	65	312	Intergenic	Intergenic	-1790	AT2G26260.1	817166	At.38921	NM_128183		3BETAHSD/D2	3beta-hydroxysteroid- dehydrogenase/decarboxylase isoform 2|3beta-hydroxysteroid-dehydrogenase/decarboxylase isoform 2|AT3BETAHSD/D|AT3BETAHSD/D2|T1D16.10|T1D16_10	3beta-hydroxysteroid-dehydrogenase/decarboxylase	protein-coding
4-49690	4	14370861	14371186	+	64.5	325	exon (AT4G29140.1, exon 1 of 1)	exon (AT4G29140.1, exon 1 of 1)	2146	AT4G29140.1	829035	At.27582	NM_119058		ADS1	ACTIVATED DISEASE SUSCEPTIBILITY 1|ADP1|ALTERED DEVELOPMENT PROGRAM 1|F19B15.170|F19B15_170	MATE efflux family protein	protein-coding
1-93242	1	18290734	18291066	+	64.2	332	promoter-TSS (AT1G49430.2)	promoter-TSS (AT1G49430.2)	-42	AT1G49430.1	841367	At.27757	NM_103833		LACS2	F13F21.14|F13F21_14|LATERAL ROOT DEVELOPMENT 2|LRD2|long-chain acyl-CoA synthetase 2	long-chain acyl-CoA synthetase 2	protein-coding
1-83576	1	23016370	23016681	+	64.2	311	TTS (AT1G62300.1)	TTS (AT1G62300.1)	-2924	AT1G62290.2	842526	At.23367	NM_104909		AT1G62290	F19K23.21|F19K23_21	Saposin-like aspartyl protease family protein	protein-coding
2-53095	2	1336481	1336813	+	63.7	332	promoter-TSS (AT2G04040.1)	promoter-TSS (AT2G04040.1)	-97	AT2G04040.1	814938	At.26662	NM_126443		DTX1	ATDTX1|F3L12.13|F3L12_13|TX1|detoxification 1	MATE efflux family protein	protein-coding
1-93311	1	19213817	19214125	+	63.2	308	promoter-TSS (AT1G51800.1)	promoter-TSS (AT1G51800.1)	-101	AT1G51800.1	841606	At.37745	NM_104059		IOS1	F19C24.3|F19C24_3|IMPAIRED OOMYCETE SUSCEPTIBILITY 1	Leucine-rich repeat protein kinase family protein	protein-coding
5-75864	5	19532323	19532613	+	63.2	290	exon (AT5G48170.1, exon 1 of 1)	exon (AT5G48170.1, exon 1 of 1)	922	AT5G48170.1	834869	At.7077	NM_124191		SLY2	MIF21.6|MIF21_6|SLEEPY2|SNE|SNEEZY	F-box family protein	protein-coding
1-58434	1	10622061	10622289	+	63.2	228	Intergenic	Intergenic	-2825	AT1G30200.2	839900	At.20393	NM_102759		AT1G30200	F12P21.1|F12P21_1	F-box family protein	protein-coding
4-35745	4	17751828	17752135	+	62.9	307	promoter-TSS (AT4G37770.1)	promoter-TSS (AT4G37770.1)	-98	AT4G37770.1	829933	At.2875	NM_119939		ACS8	1-amino-cyclopropane-1-carboxylate synthase 8|T28I19.50|T28I19_50	1-amino-cyclopropane-1-carboxylate synthase 8	protein-coding
3-51380	3	18511340	18511651	+	62.9	311	TTS (AT3G49930.1)	TTS (AT3G49930.1)	1439	AT3G49930.1	824155	At.35551	NM_114853		AT3G49930	-	C2H2 and C2HC zinc fingers superfamily protein	protein-coding
1-71290	1	19916069	19916337	+	62.9	268	promoter-TSS (AT1G53380.2)	promoter-TSS (AT1G53380.2)	-56	AT1G53380.3	841774	At.37413	NM_104217		AT1G53380	F12M16.27|F12M16_27	hypothetical protein (DUF641)	protein-coding
5-55089	5	8240265	8240524	+	62.7	259	exon (AT5G24270.1, exon 1 of 9)	exon (AT5G24270.1, exon 1 of 9)	311	AT5G24270.5	832494	At.20610	NM_122333		SOS3	ATSOS3|CALCINEURIN B-LIKE PROTEIN 4|CBL4|MOP9.19|MOP9_19|SALT OVERLY SENSITIVE 3	Calcium-binding EF-hand family protein	protein-coding
5-78643	5	17374120	17374407	+	62.7	287	Intergenic	Intergenic	-1042	AT5G43290.1	834347	At.30125	NM_123695		WRKY49	ARABIDOPSIS THALIANA WRKY DNA-BINDING PROTEIN 49|ATWRKY49|MNL12.11|MNL12_11|WRKY DNA-binding protein 49	WRKY DNA-binding protein 49	protein-coding
4-24041	4	7148024	7148246	+	62.4	222	promoter-TSS (AT4G11890.4)	promoter-TSS (AT4G11890.4)	11	AT4G11890.3	826796	At.33526	NM_117259		ARCK1	ABA- AND OSMOTIC-STRESS-INDUCIBLE RECEPTOR-LIKE CYTOSOLIC KINASE1|CRK45|T26M18.100|T26M18_100|cysteine-rich receptor-like protein kinase 45	Protein kinase superfamily protein	protein-coding
4-48837	4	14776429	14776699	+	62.4	270	promoter-TSS (AT4G30190.2)	promoter-TSS (AT4G30190.2)	-317	AT4G30190.1	829142	At.23014	NM_119165		HA2	AHA2|F9N11.40|F9N11_40|H(+)-ATPase 2|P-TYPE H(+)-ATPASE ISOFORM 2|PLASMA MEMBRANE PROTON ATPASE 2|PMA2	H[+]-ATPase 2	protein-coding
5-58452	5	26887325	26887641	+	62.2	316	TTS (AT5G67385.2)	TTS (AT5G67385.2)	1510	AT5G67390.2	836875	At.28813	NM_126139		AT5G67390	K8K14.12|K8K14_12	glycosyltransferase-like protein	protein-coding
4-38336	4	10473429	10473657	+	61.9	228	promoter-TSS (AT4G19150.2)	promoter-TSS (AT4G19150.2)	-801	AT4G19150.1	827653	At.43375	NM_118034		AT4G19150	T18B16.120|T18B16_120	Ankyrin repeat family protein	protein-coding
2-52568	2	12510942	12511259	+	61.7	317	promoter-TSS (AT2G29110.2)	promoter-TSS (AT2G29110.2)	-476	AT2G29110.2	817459	At.13039	NM_128468		GLR2.8	ATGLR2.8|T9I4.19|T9I4_19|glutamate receptor 2.8	glutamate receptor 2.8	protein-coding
1-64552	1	19007292	19007614	+	61.4	322	promoter-TSS (AT1G51270.12)	promoter-TSS (AT1G51270.12)	30	AT1G51270.6	841550	At.50948	NM_104005		AT1G51270	F11M15.13|F11M15_13	vesicle-associated protein 1-4	protein-coding
1-88331	1	24568867	24569163	+	61.4	296	promoter-TSS (AT1G65985.2)	promoter-TSS (AT1G65985.2)	-49	AT1G65985.2	842911	At.28047	NM_148629		AT1G65985	-	transmembrane protein, putative (DUF247)	protein-coding
2-53640	2	12842976	12843289	+	60.7	313	TTS (AT2G30090.1)	TTS (AT2G30090.1)	2465	AT2G30090.1	817560		NM_128564		AT2G30090	T27E13.17|T27E13_17	Acyl-CoA N-acyltransferases (NAT) superfamily protein	protein-coding
4-52413	4	10765893	10766221	+	60.7	328	promoter-TSS (AT4G19810.1)	promoter-TSS (AT4G19810.1)	-262	AT4G19810.2	827725	At.70158	NM_118101		ChiC	T16H5.170|T16H5_170|class V chitinase	Glycosyl hydrolase family protein with chitinase insertion domain-containing protein	protein-coding
5-66447	5	15532227	15532504	+	60.4	277	TTS (AT5G38780.1)	TTS (AT5G38780.1)	-1348	AT5G38790.1	833870		NM_123240		AT5G38790	MKD10.11|MKD10_11	hypothetical protein	protein-coding
5-72809	5	15858318	15858604	+	60.1	286	TTS (AT5G39610.1)	TTS (AT5G39610.1)	1450	AT5G39610.1	833957	At.24490	NM_123323		NAC6	ANAC092|ATNAC2|ATNAC6|Arabidopsis NAC domain containing protein 92|MIJ24.11|MIJ24_11|NAC domain containing protein 2|NAC domain containing protein 6|NAC domain containing protein 2|NAC domain containing protein 6|NAC2|ORE1|ORESARA 1	NAC domain containing protein 6	protein-coding
3-64431	3	10858488	10858823	+	59.9	335	Intergenic	Intergenic	-1868	AT3G28857.1	2745895	At.47880	NM_202643		PRE5	Paclobutrazol Resistance 5	basic helix-loop-helix (bHLH) DNA-binding family protein	protein-coding
5-62663	5	1710653	1710941	+	59.6	288	Intergenic	Intergenic	-3849	AT5G05690.1	830453	At.20458	NM_120651		CPD	CABBAGE 3|CBB3|CONSTITUTIVE PHOTOMORPHOGENIC DWARF|CYP90|CYP90A|CYP90A1|CYTOCHROME P450|CYTOCHROME P450 90A1|CYTOCHROME P450 MONOOXYGENASE|DWARF 3|DWF3|MJJ3.9|MJJ3_9	Cytochrome P450 superfamily protein	protein-coding
1-73468	1	12342618	12342937	+	59.6	319	Intergenic	Intergenic	-2368	AT1G33950.1	840292	At.51924	NM_001198204		AT1G33950	-	Avirulence induced gene (AIG1) family protein	protein-coding
5-57797	5	7497859	7498129	+	59.1	270	Intergenic	Intergenic	-1004	AT5G22570.1	832320	At.27347	NM_122163		WRKY38	ARABIDOPSIS THALIANA WRKY DNA-BINDING PROTEIN 38|ATWRKY38|MQJ16.11|MQJ16_11|WRKY DNA-binding protein 38	WRKY DNA-binding protein 38	protein-coding
4-47013	4	12140920	12141240	+	59.1	320	TTS (AT4G23190.4)	TTS (AT4G23190.4)	2396	AT4G23190.4	828418	At.50	NM_118448		CRK11	AT-RLK3|F21P8.80|F21P8_80|RECEPTOR LIKE PROTEIN KINASE 3|cysteine-rich RLK (RECEPTOR-like protein kinase) 11	cysteine-rich RLK (RECEPTOR-like protein kinase) 11	protein-coding
4-39279	4	18100692	18101000	+	59.1	308	TTS (AT4G38780.1)	TTS (AT4G38780.1)	-2213	AT4G38770.1	830032	At.21600	NM_120037		PRP4	ARABIDOPSIS THALIANA PROLINE-RICH PROTEIN 4|ATPRP4|T9A14.50|T9A14_50|proline-rich protein 4	proline-rich protein 4	protein-coding
1-84703	1	15983395	15983726	+	58.9	331	promoter-TSS (AT1G42560.1)	promoter-TSS (AT1G42560.1)	11	AT1G42560.1	840861		NM_103440		MLO9	ARABIDOPSIS THALIANA MILDEW RESISTANCE LOCUS O 9|ATMLO9|MILDEW RESISTANCE LOCUS O 9|T8D8.5|T8D8_5	Seven transmembrane MLO family protein	protein-coding
3-58999	3	19239120	19239412	+	58.9	292	promoter-TSS (AT3G51860.2)	promoter-TSS (AT3G51860.2)	-39	AT3G51860.1	824349	At.11926	NM_115045		CAX3	ATCAX3|ATHCX1|CALCIUM/PROTON EXCHANGER CAX1-LIKE PROTEIN|CAX1-LIKE|cation exchanger 3	cation exchanger 3	protein-coding
2-42186	2	18306261	18306553	+	58.9	292	promoter-TSS (AT2G44290.1)	promoter-TSS (AT2G44290.1)	-12	AT2G44290.1	819037	At.28673	NM_129993		AT2G44290	F4I1.10	Bifunctional inhibitor/lipid-transfer protein/seed storage 2S albumin superfamily protein	protein-coding
4-37635	4	8807226	8807518	+	58.6	292	promoter-TSS (AT4G15396.3)	promoter-TSS (AT4G15396.3)	-111	AT4G15396.1	827207	At.21396	NM_148330		CYP702A6	''cytochrome P450|cytochrome P450|family 702|polypeptide 6|polypeptide 6''|subfamily A	cytochrome P450, family 702, subfamily A, polypeptide 6	protein-coding
3-43494	3	7593763	7594018	+	58.6	255	Intergenic	Intergenic	-1517	AT3G21550.1	821709	At.26439	NM_113050		DMP2	Arabidopsis thaliana DUF679 domain membrane protein 2|AtDMP2|DUF679 domain membrane protein 2	transmembrane protein, putative (DUF679 domain membrane protein 2)	protein-coding
5-56675	5	1442649	1442940	+	58.6	291	promoter-TSS (AT5G04920.1)	promoter-TSS (AT5G04920.1)	-777	AT5G04920.1	830374	At.42973	NM_120574		AT5G04920	MUG13.23|MUG13_23|VPS36	EAP30/Vps36 family protein	protein-coding
3-45948	3	20694983	20695239	+	57.9	256	promoter-TSS (AT3G55740.3)	promoter-TSS (AT3G55740.3)	-322	AT3G55740.1	824740	At.25205	NM_115432		PROT2	ATPROT2|PROLINE TRANSPORTER 2|proline transporter 2	proline transporter 2	protein-coding
2-32672	2	15379425	15379698	+	57.6	273	promoter-TSS (AT2G36690.2)	promoter-TSS (AT2G36690.2)	-99	AT2G36690.1	818241	At.53053	NM_129224		AT2G36690	F13K3.9|F13K3_9	2-oxoglutarate (2OG) and Fe(II)-dependent oxygenase superfamily protein	protein-coding
3-50061	3	3694474	3694757	+	57.6	283	promoter-TSS (AT3G11690.1)	promoter-TSS (AT3G11690.1)	-341	AT3G11690.1	820341	At.24161	NM_112001		AT3G11690	-	hypothetical protein	protein-coding
3-53278	3	22633200	22633535	+	57.1	335	intron (AT3G61150.1, intron 7 of 8)	intron (AT3G61150.1, intron 7 of 8)	-2436	AT3G61160.3	825288	At.172	NM_115980		AT3G61160	-	Protein kinase superfamily protein	protein-coding
3-67136	3	18633640	18633920	+	56.8	280	promoter-TSS (AT3G50260.1)	promoter-TSS (AT3G50260.1)	-766	AT3G50260.1	824188	At.1423	NM_114886		CEJ1	ATERF#011|DEAR1|DREB AND EAR MOTIF PROTEIN 1|cooperatively regulated by ethylene and jasmonate 1	cooperatively regulated by ethylene and jasmonate 1	protein-coding
5-69692	5	4929866	4930125	+	56.8	259	promoter-TSS (AT5G15180.1)	promoter-TSS (AT5G15180.1)	-430	AT5G15180.1	831370	At.43105	NM_121522		AT5G15180	F8M21.70|F8M21_70	Peroxidase superfamily protein	protein-coding
4-30455	4	18459624	18459907	+	56.8	283	promoter-TSS (AT4G39780.1)	promoter-TSS (AT4G39780.1)	-508	AT4G39780.1	830136	At.2297	NM_120141		AT4G39780	T19P19.170|T19P19_170	Integrase-type DNA-binding superfamily protein	protein-coding
5-49853	5	1707575	1707857	+	56.6	282	promoter-TSS (AT5G05690.1)	promoter-TSS (AT5G05690.1)	-768	AT5G05690.1	830453	At.20458	NM_120651		CPD	CABBAGE 3|CBB3|CONSTITUTIVE PHOTOMORPHOGENIC DWARF|CYP90|CYP90A|CYP90A1|CYTOCHROME P450|CYTOCHROME P450 90A1|CYTOCHROME P450 MONOOXYGENASE|DWARF 3|DWF3|MJJ3.9|MJJ3_9	Cytochrome P450 superfamily protein	protein-coding
4-38742	4	2482240	2482493	+	56.6	253	promoter-TSS (AT4G04890.1)	promoter-TSS (AT4G04890.1)	81	AT4G04890.1	825828	At.4047	NM_116727		PDF2	T1J1.3|T1J1_3|protodermal factor 2	protodermal factor 2	protein-coding
4-46986	4	11841901	11842139	+	56.6	238	promoter-TSS (AT4G22470.1)	promoter-TSS (AT4G22470.1)	-570	AT4G22470.1	828342	At.2495	NM_118373		AT4G22470	F7K2.50|F7K2_50	protease inhibitor/seed storage/lipid transfer protein (LTP) family protein	protein-coding
5-71636	5	18603421	18603754	+	56.6	333	TTS (AT5G45860.1)	TTS (AT5G45860.1)	1090	AT5G45860.1	834626		NM_123954		PYL11	K15I22.6|K15I22_6|PYR1-like 11|RCAR5|regulatory components of ABA receptor 5	PYR1-like 11	protein-coding
5-70260	5	18097480	18097742	+	56.3	262	promoter-TSS (AT5G44820.1)	promoter-TSS (AT5G44820.1)	0	AT5G44820.1	834512	At.30051	NM_123850		AT5G44820	K23L20.17|K23L20_17	Nucleotide-diphospho-sugar transferase family protein	protein-coding
2-36045	2	6212549	6212824	+	56.1	275	promoter-TSS (AT2G14560.3)	promoter-TSS (AT2G14560.3)	238	AT2G06185.1	28717698		NR_140129		AT2G06185	-	ncRNA	ncRNA
5-55803	5	1925274	1925511	+	56.1	237	promoter-TSS (AT5G06300.1)	promoter-TSS (AT5G06300.1)	15	AT5G06300.1	830518	At.43182	NM_120713		LOG7	LONELY GUY 7|MHF15.18|MHF15_18	Putative lysine decarboxylase family protein	protein-coding
5-61324	5	23410103	23410392	+	55.8	289	promoter-TSS (AT5G57785.1)	promoter-TSS (AT5G57785.1)	-532	AT5G57785.1	28721276	At.29312	NM_001345272		AT5G57785	-	hypothetical protein	protein-coding
1-62622	1	23510246	23510482	+	55.8	236	TTS (AT1G63400.1)	TTS (AT1G63400.1)	1633	AT1G63410.2	842647		NM_105020		AT1G63410	F2K11.21|F2K11_21	LURP-one-like protein (DUF567)	protein-coding
1-71493	1	24470203	24470452	+	55.6	249	intron (AT1G65790.1, intron 1 of 6)	intron (AT1G65790.1, intron 1 of 6)	1523	AT1G65790.3	842890		NM_105252		RK1	ARK1|F1E22.15|F1E22_15|receptor kinase 1	receptor kinase 1	protein-coding
5-61759	5	5975729	5975975	+	55.3	246	promoter-TSS (AT5G18050.1)	promoter-TSS (AT5G18050.1)	72	AT5G18060.1	831310	At.31476	NM_121811		SAUR23	MCM23.16|MCM23_16|SMALL AUXIN UP RNA 23	SAUR-like auxin-responsive protein family	protein-coding
4-47600	4	8031458	8031754	+	55.1	296	promoter-TSS (AT4G13885.1)	promoter-TSS (AT4G13885.1)	662	AT4G06145.1	28719740		NR_141970		AT4G06145	-	ncRNA	ncRNA
5-77125	5	16389030	16389291	+	54.6	261	TTS (AT5G06085.1)	TTS (AT5G06085.1)	525	AT5G06085.1	28720780		NR_142890		AT5G06085	-	ncRNA	ncRNA
4-46813	4	8917182	8917474	+	54.6	292	promoter-TSS (AT4G15630.1)	promoter-TSS (AT4G15630.1)	68	AT4G15630.1	827240	At.33161	NM_117654		AT4G15630	CASP-like protein 1E1|CASPL1E1|DL3855W|FCAALL.230	Uncharacterized protein family (UPF0497)	protein-coding
2-31811	2	18364581	18364827	+	54.6	246	promoter-TSS (AT2G44490.1)	promoter-TSS (AT2G44490.1)	52	AT2G44490.1	819056	At.36752	NM_130012		PEN2	BETA GLUCOSIDASE 26|BGLU26|F4I1.30|PENETRATION 2	Glycosyl hydrolase superfamily protein	protein-coding
4-53775	4	15597291	15597552	+	54.6	261	Intergenic	Intergenic	-2054	AT4G32300.1	829365	At.27667	NM_119383		SD2-5	F10M6.60|F10M6_60|S-domain-2 5	S-domain-2 5	protein-coding
5-65645	5	22195108	22195371	+	54.6	263	promoter-TSS (AT5G54630.1)	promoter-TSS (AT5G54630.1)	-680	AT5G54630.1	835552	At.6919	NM_124844		AT5G54630	MRB17.13|MRB17_13	zinc finger protein-like protein	protein-coding
4-42979	4	9060337	9060637	+	54.3	300	promoter-TSS (AT4G15980.1)	promoter-TSS (AT4G15980.1)	-373	AT4G15980.2	827282		NM_117691		AT4G15980	DL4030C|FCAALL.248	Plant invertase/pectin methylesterase inhibitor superfamily	protein-coding
4-42946	4	8454886	8455170	+	54.3	284	promoter-TSS (AT4G14740.1)	promoter-TSS (AT4G14740.1)	-869	AT4G14740.1	827127	At.33247	NM_117559		AT4G14740	DL3410C|FCAALL.302	auxin canalization protein (DUF828)	protein-coding
1-93020	1	11718272	11718570	+	54.1	298	intron (AT1G32450.1, intron 2 of 5)	intron (AT1G32450.1, intron 2 of 5)	1567	AT1G32450.1	840139	At.43846	NM_102980		NRT1.5	AtNPF7.3|F5D14.23|F5D14_23|NPF7.3|NRT1/ PTR family 7.3|nitrate transporter 1.5	nitrate transporter 1.5	protein-coding
5-76791	5	7470133	7470417	+	53.8	284	promoter-TSS (AT5G22500.1)	promoter-TSS (AT5G22500.1)	-53	AT5G22500.1	832311	At.21452	NM_122155		FAR1	MQJ16.4|MQJ16_4|fatty acid reductase 1	fatty acid reductase 1	protein-coding
5-55032	5	6773894	6774145	+	53.6	251	promoter-TSS (AT5G20050.1)	promoter-TSS (AT5G20050.1)	-83	AT5G20050.1	832127	At.21169	NM_122012		AT5G20050	F28I16.200|F28I16_200	Protein kinase superfamily protein	protein-coding
5-74598	5	21971456	21971713	+	53.6	257	promoter-TSS (AT5G54145.1)	promoter-TSS (AT5G54145.1)	-860	AT5G54145.1	835502	At.26201	NM_148129		AT5G54145	-	hypothetical protein	protein-coding
2-48828	2	12421342	12421601	+	53.3	259	Intergenic	Intergenic	-2832	AT2G28930.3	817442	At.46050	NM_128452		PK1B	APK1B|T9I4.1|T9I4_1|protein kinase 1B	protein kinase 1B	protein-coding
4-38278	4	8856049	8856279	+	53.3	230	TTS (AT4G15500.1)	TTS (AT4G15500.1)	-1458	AT4G15490.1	827221	At.21544	NM_117639		UGT84A3	DL3785C|FCAALL.17	UDP-Glycosyltransferase superfamily protein	protein-coding
2-46869	2	6608433	6608698	+	53	265	promoter-TSS (AT2G15220.1)	promoter-TSS (AT2G15220.1)	4	AT2G15220.1	816011	At.13396	NM_127083		AT2G15220	F15A23.4|F15A23_4	Plant basic secretory protein (BSP) family protein	protein-coding
1-77868	1	24771329	24771572	+	52.8	243	promoter-TSS (AT1G66400.1)	promoter-TSS (AT1G66400.1)	-57	AT1G66400.1	842958	At.27176	NM_105311		CML23	T27F4.15|T27F4_15|calmodulin like 23	calmodulin like 23	protein-coding
2-48019	2	12598583	12598860	+	52.5	277	exon (AT2G29340.3, exon 4 of 4)	exon (AT2G29340.3, exon 4 of 4)	1604	AT2G29340.3	817483	At.12679	NM_128488		AT2G29340	F16P2.28|F16P2_28	NAD-dependent epimerase/dehydratase family protein	protein-coding
4-29254	4	7387547	7387766	+	52.5	219	promoter-TSS (AT4G12450.1)	promoter-TSS (AT4G12450.1)	-725	AT4G12450.1	826857	At.33472	NM_117315		AT4G12450	T1P17.40|T1P17_40	zinc finger (C2H2 type) family protein	protein-coding
3-53890	3	16438587	16438813	+	52.5	226	Intergenic	Intergenic	-2323	AT3G44980.1	823633	At.53745	NM_114367		AT3G44980	-	hypothetical protein	protein-coding
2-45909	2	19057883	19058145	+	52.3	262	promoter-TSS (AT2G46430.2)	promoter-TSS (AT2G46430.2)	15	AT2G46430.2	819251	At.19641	NM_130207		CNGC3	ATCNGC3|CNGC3.C|F11C10.12|cyclic nucleotide gated channel 3	cyclic nucleotide gated channel 3	protein-coding
1-60161	1	7949212	7949457	+	51.8	245	promoter-TSS (AT1G22500.1)	promoter-TSS (AT1G22500.1)	-142	AT1G22500.1	838856	At.19245	NM_102099		ATL15	Arabidopsis thaliana Arabidopsis toxicos en levadura 15|Arabidopsis toxicos en levadura 15|AtATL15|F12K8.15|F12K8_15	RING/U-box superfamily protein	protein-coding
1-82391	1	27046657	27046900	+	51.8	243	Intergenic	Intergenic	4061	AT1G09273.1	28717043		NR_139594		AT1G09273	-	ncRNA	ncRNA
4-50574	4	13277364	13277641	+	51.5	277	TTS (AT4G26200.1)	TTS (AT4G26200.1)	2302	AT4G26200.1	828726	At.20362	NM_118753		ACS7	1-amino-cyclopropane-1-carboxylate synthase 7|ACCS7|ATACS7|T25K17.10|T25K17_10	1-amino-cyclopropane-1-carboxylate synthase 7	protein-coding
3-59615	3	7635053	7635296	+	51.3	243	promoter-TSS (AT3G21680.1)	promoter-TSS (AT3G21680.1)	774	AT3G04145.1	28718726		NR_141068		AT3G04145	-	ncRNA	ncRNA
3-49494	3	9691527	9691782	+	51.3	255	promoter-TSS (AT3G26480.1)	promoter-TSS (AT3G26480.1)	-688	AT3G26480.1	822253		NM_113555		AT3G26480	-	Transducin family protein / WD-40 repeat family protein	protein-coding
4-46844	4	9385040	9385270	+	51.3	230	promoter-TSS (AT4G16670.3)	promoter-TSS (AT4G16670.3)	14	AT4G16670.3	827369	At.33060	NM_117768		AT4G16670	DL4360W|FCAALL.2	auxin canalization protein (DUF828)	protein-coding
5-54597	5	22992509	22992780	+	50.8	271	promoter-TSS (AT5G08645.1)	promoter-TSS (AT5G08645.1)	-222	AT5G08645.1	28720985		NR_143093		AT5G08645	-	ncRNA	ncRNA
4-47839	4	12180795	12181046	+	50.8	251	promoter-TSS (AT4G23300.1)	promoter-TSS (AT4G23300.1)	16	AT4G23290.2	828428	At.32447	NM_118458		CRK21	F21P8.180|F21P8_180|cysteine-rich RLK (RECEPTOR-like protein kinase) 21	cysteine-rich RLK (RECEPTOR-like protein kinase) 21	protein-coding
3-48762	3	11030950	11031200	+	50.5	250	promoter-TSS (AT3G29034.1)	promoter-TSS (AT3G29034.1)	-169	AT3G29034.1	822546	At.47046	NM_180315		AT3G29034	-	transmembrane protein	protein-coding
1-88785	1	1221070	1221295	+	50.3	225	promoter-TSS (AT1G04490.1)	promoter-TSS (AT1G04490.1)	-283	AT1G04490.1	839509	At.42447	NM_100328		AT1G04490	F19P19.4|F19P19_4	hypothetical protein (DUF3527)	protein-coding
1-76368	1	22173747	22174008	+	50.3	261	promoter-TSS (AT1G08307.1)	promoter-TSS (AT1G08307.1)	-60	AT1G60130.2	842308		NM_104704		AT1G60130	T13D8.3|T13D8_3	Mannose-binding lectin superfamily protein	protein-coding
3-34084	3	16430361	16430581	+	50.3	220	Intergenic	Intergenic	-1815	AT3G44970.2	823632	At.53744	NM_114366		AT3G44970	-	Cytochrome P450 superfamily protein	protein-coding
4-48474	4	8354445	8354705	+	49.7	260	Intergenic	Intergenic	2244	AT4G06200.1	28719750		NR_141978		AT4G06200	-	ncRNA	ncRNA
4-42416	4	12415749	12415974	+	49.7	225	TTS (AT4G23870.1)	TTS (AT4G23870.1)	830	AT4G23880.1	828487	At.49713	NM_118519		AT4G23880	T32A16.50|T32A16_50	hypothetical protein	protein-coding
1-62677	1	24679545	24679796	+	49.7	251	Intergenic	Intergenic	2549	AT1G66230.1	842938	At.10901	NM_105294		MYB20	AtMYB20|T6J19.5|T6J19_5|myb domain protein 20	myb domain protein 20	protein-coding
3-66451	3	5577962	5578249	+	49.5	287	Intergenic	Intergenic	-1185	AT3G16420.1	820890	At.22943	NM_112513		PBP1	JACALIN-RELATED LECTIN 30|JAL30|PBPI|PYK10-binding protein 1|T2O4.12	PYK10-binding protein 1	protein-coding
4-45924	4	7327285	7327559	+	49.5	274	TTS (AT4G12360.1)	TTS (AT4G12360.1)	1770	AT4G12360.1	826845	At.33481	NM_117306		AT4G12360	T4C9.200|T4C9_200	Bifunctional inhibitor/lipid-transfer protein/seed storage 2S albumin superfamily protein	protein-coding
1-86284	1	17125350	17125576	+	49.5	226	intron (AT1G45201.1, intron 3 of 5)	intron (AT1G45201.1, intron 3 of 5)	1642	AT1G45201.2	841089	At.44335	NM_179441		TLL1	ARABIDOPSIS THALIANA TRIACYLGLYCEROL LIPASE-LIKE 1|AT1G45196|ATTLL1|triacylglycerol lipase-like 1	triacylglycerol lipase-like 1	protein-coding
5-75768	5	18137075	18137339	+	49.5	264	promoter-TSS (AT5G44910.1)	promoter-TSS (AT5G44910.1)	-142	AT5G44910.1	834521		NM_123859		AT5G44910	K21C13.9|K21C13_9	Toll-Interleukin-Resistance (TIR) domain family protein	protein-coding
2-31012	2	2034348	2034576	+	49.2	228	TTS (AT2G05540.1)	TTS (AT2G05540.1)	1308	AT2G05540.1	815103	At.203	NM_126577		AT2G05540	T20G20.11|T20G20_11	Glycine-rich protein family	protein-coding
1-90821	1	6910894	6911122	+	49	228	Intergenic	Intergenic	-1993	AT1G19910.1	838579	At.23589	NM_101846		AVA-P2	ATVHA-C2|AVA-2PE|F6F9.3|F6F9_3|VACUOLAR H+-PUMPING ATPASE 16 KDA PROTEOLIPID|VACUOLAR-TYPE H+ ATPASE C2	ATPase, F0/V0 complex, subunit C protein	protein-coding
3-48605	3	7811722	7811946	+	49	224	Intergenic	Intergenic	-1027	AT3G22150.2	821779	At.37924	NM_113112		AT3G22150	-	Tetratricopeptide repeat (TPR)-like superfamily protein	protein-coding
5-56151	5	15615687	15615932	+	48.7	245	promoter-TSS (AT5G39010.1)	promoter-TSS (AT5G39010.1)	-107	AT5G39010.1	833893		NM_123263		AT5G39010	MXF12.3|MXF12_3	hypothetical protein	protein-coding
3-50240	3	8193669	8193893	+	48.7	224	promoter-TSS (AT3G23050.1)	promoter-TSS (AT3G23050.1)	-825	AT3G23050.1	821879	At.22260	NM_113205		IAA7	AUXIN RESISTANT 2|AXR2|indole-3-acetic acid 7	indole-3-acetic acid 7	protein-coding
5-59206	5	22187351	22187564	+	48.5	213	promoter-TSS (AT5G54610.1)	promoter-TSS (AT5G54610.1)	619	AT5G08225.1	28720959		NR_143068		AT5G08225	-	ncRNA	ncRNA
1-83380	1	19443872	19444101	+	48.2	229	promoter-TSS (AT1G52200.2)	promoter-TSS (AT1G52200.2)	-355	AT1G52200.2	841650	At.37647	NM_104100		AT1G52200	F9I5.19|F9I5_19	PLAC8 family protein	protein-coding
4-36169	4	14781009	14781248	+	48.2	239	Intergenic	Intergenic	-4881	AT4G30190.1	829142	At.23014	NM_119165		HA2	AHA2|F9N11.40|F9N11_40|H(+)-ATPase 2|P-TYPE H(+)-ATPASE ISOFORM 2|PLASMA MEMBRANE PROTON ATPASE 2|PMA2	H[+]-ATPase 2	protein-coding
5-48648	5	16323530	16323762	+	48.2	232	promoter-TSS (AT5G40780.1)	promoter-TSS (AT5G40780.1)	79	AT5G40780.1	834078	At.10818	NM_180778		LHT1	K1B16.3|K1B16_3|LYSINE AND HISTIDINE SPECIFIC TRANSPORTER|lysine histidine transporter 1	lysine histidine transporter 1	protein-coding
5-74157	5	15529761	15530005	+	48.2	244	exon (AT5G38780.1, exon 1 of 3)	exon (AT5G38780.1, exon 1 of 3)	105	AT5G38780.2	833869	At.27186	NM_123239		AT5G38780	MKD10.80|MKD10_80	S-adenosyl-L-methionine-dependent methyltransferases superfamily protein	protein-coding
3-48689	3	9486782	9487051	+	48.2	269	promoter-TSS (AT3G25905.1)	promoter-TSS (AT3G25905.1)	8	AT3G25905.1	822187	At.37304	NM_113494		CLE27	CLAVATA3/ESR-RELATED 27	CLAVATA3/ESR-RELATED 27	protein-coding
3-50800	3	982659	982911	+	48	252	promoter-TSS (AT3G03847.1)	promoter-TSS (AT3G03847.1)	-198	AT3G03847.1	821118	At.50153	NM_148685		AT3G03847	SAUR73|SMALL AUXIN UPREGULATED RNA 73	SAUR-like auxin-responsive protein family	protein-coding
1-65379	1	9763137	9763358	+	48	221	promoter-TSS (AT1G28010.1)	promoter-TSS (AT1G28010.1)	36	AT1G28010.1	839694	At.40954	NM_102566		ABCB14	ATABCB14|ATP-binding cassette B14|Arabidopsis thaliana ATP-binding cassette B14|F13K9.11|F13K9_11|MDR12|P-glycoprotein 14|PGP14|multi-drug resistance 12	P-glycoprotein 14	protein-coding
1-72850	1	29005105	29005347	+	48	242	promoter-TSS (AT1G77200.1)	promoter-TSS (AT1G77200.1)	55	AT1G77200.1	844056	At.50584	NM_106369		AT1G77200	T14N5.6|T14N5_6	Integrase-type DNA-binding superfamily protein	protein-coding
1-65814	1	24494273	24494503	+	47.7	230	promoter-TSS (AT1G65850.2)	promoter-TSS (AT1G65850.2)	-290	AT1G65850.2	842896	At.52389	NM_105257		AT1G65850	F12P19.1|F12P19_1	Disease resistance protein (TIR-NBS-LRR class) family	protein-coding
5-74842	5	25898764	25899002	+	47.7	238	promoter-TSS (AT5G64770.1)	promoter-TSS (AT5G64770.1)	-712	AT5G64770.1	836598	At.28941	NM_125873		RGF9	CLE-like 9|CLEL 9|GLV2|GOLVEN 2|MVP7.10|MVP7_10|root meristem growth factor 9	root meristem growth factor	protein-coding
2-45449	2	10129994	10130245	+	47.7	251	Intergenic	Intergenic	-2530	AT2G23790.1	816911	At.68917	NM_127942		AT2G23790	F27L4.3|F27L4_3	calcium uniporter (DUF607)	protein-coding
1-59879	1	29781237	29781465	+	47.5	228	promoter-TSS (AT1G79160.1)	promoter-TSS (AT1G79160.1)	-475	AT1G79160.1	844257	At.34163	NM_106567		AT1G79160	YUP8H12R.23|YUP8H12R_23	filamentous hemagglutinin transporter	protein-coding
1-93446	1	21208546	21208764	+	47.5	218	exon (AT1G56600.1, exon 3 of 4)	exon (AT1G56600.1, exon 3 of 4)	1118	AT1G56600.1	842114	At.19795	NM_104537		GolS2	AtGolS2|F25P12.95|F25P12_95|galactinol synthase 2	galactinol synthase 2	protein-coding
3-57634	3	10181116	10181350	+	47.2	234	Intergenic	Intergenic	-1058	AT3G27490.1	822371		NM_113665		AT3G27490	-	Cysteine/Histidine-rich C1 domain family protein	protein-coding
2-54081	2	649055	649310	+	47.2	255	promoter-TSS (AT2G02455.1)	promoter-TSS (AT2G02455.1)	-495	AT2G02455.1	28717515		NM_001335118		AT2G02455	-	transmembrane protein	protein-coding
5-62607	5	430681	430938	+	47.2	257	promoter-TSS (AT5G02180.2)	promoter-TSS (AT5G02180.2)	-49	AT5G02180.1	831862	At.33449	NM_120296		AT5G02180	T7H20.230|T7H20_230	Transmembrane amino acid transporter family protein	protein-coding
5-53704	5	23145509	23145749	+	47.2	240	exon (AT5G57130.1, exon 2 of 4)	exon (AT5G57130.1, exon 2 of 4)	682	AT5G57130.1	835819	At.21466	NM_125095		AT5G57130	MUL3.8|MUL3_8|SMAX1-like 5|SMXL5	Clp amino terminal domain-containing protein	protein-coding
5-69172	5	21923645	21923886	+	47	241	promoter-TSS (AT5G54020.2)	promoter-TSS (AT5G54020.2)	-133	AT5G54020.2	835485	At.29520	NM_124781		AT5G54020	K19P17.19|K19P17_19	Cysteine/Histidine-rich C1 domain family protein	protein-coding
2-46624	2	17139325	17139569	+	46.4	244	promoter-TSS (AT2G41110.1)	promoter-TSS (AT2G41110.1)	-288	AT2G41105.1	28718340		NM_001336896		AT2G41105	-	hypothetical protein	protein-coding
4-52346	4	9906664	9906911	+	46.4	247	promoter-TSS (AT4G17810.2)	promoter-TSS (AT4G17810.2)	-34	AT4G17810.1	827503	At.32965	NM_117891		AT4G17810	DL4940W|FCAALL.130	C2H2 and C2HC zinc fingers superfamily protein	protein-coding
2-51104	2	228348	228618	+	46.4	270	TTS (AT2G01505.1)	TTS (AT2G01505.1)	1416	AT2G01505.1	28717514	At.45803	NM_001335066		CLE16	CLAVATA3/ESR-RELATED 16	CLAVATA3/ESR-RELATED 16	protein-coding
1-91565	1	20521832	20522103	+	46.2	271	Intergenic	Intergenic	-3687	AT1G55020.1	841944	At.19984	NM_104376		LOX1	ARABIDOPSIS LIPOXYGENASE 1|ATLOX1|LIPOXYGENASE|lipoxygenase 1	lipoxygenase 1	protein-coding
5-70971	5	2839878	2840124	+	45.9	246	promoter-TSS (AT5G01565.1)	promoter-TSS (AT5G01565.1)	-621	at5g08717
3-55856	3	18728845	18729062	+	45.7	217	promoter-TSS (AT3G50470.1)	promoter-TSS (AT3G50470.1)	18	AT3G50470.1	824211	At.51002	NM_114907		HR3	INTRACELLULAR MILDEW A 10|MLA10|homolog of RPW8 3	homolog of RPW8 3	protein-coding
5-52369	5	4918861	4919088	+	45.7	227	Intergenic	Intergenic	-1384	AT5G02335.1	28720462		NR_142592		AT5G02335	-	ncRNA	ncRNA
3-57935	3	19163906	19164158	+	45.2	252	TTS (AT3G51660.1)	TTS (AT3G51660.1)	1290	AT3G51660.1	824329	At.35368	NM_115025		AT3G51660	-	Tautomerase/MIF superfamily protein	protein-coding
1-67918	1	23199620	23199853	+	44.9	233	promoter-TSS (AT1G62660.4)	promoter-TSS (AT1G62660.4)	41	AT1G62660.3	842563	At.24113	NM_104943		AT1G62660	F23N19.3	Glycosyl hydrolases family 32 protein	protein-coding
3-50581	3	19238770	19238996	+	44.7	226	promoter-TSS (AT3G51860.2)	promoter-TSS (AT3G51860.2)	-422	AT3G51860.1	824349	At.11926	NM_115045		CAX3	ATCAX3|ATHCX1|CALCIUM/PROTON EXCHANGER CAX1-LIKE PROTEIN|CAX1-LIKE|cation exchanger 3	cation exchanger 3	protein-coding
2-48581	2	8104315	8104555	+	44.4	240	Intergenic	Intergenic	3717	AT2G07085.1	28717765		NR_140189		AT2G07085	-	ncRNA	ncRNA
3-62881	3	6244752	6244984	+	44.4	232	promoter-TSS (ENSRNA049757918-T1)	promoter-TSS (ENSRNA049757918-T1)	-152	at3g18217
1-64630	1	21060036	21060234	+	44.4	198	promoter-TSS (AT1G08127.1)	promoter-TSS (AT1G08127.1)	-357	AT1G08127.1	28716782		NR_139377		AT1G08127	-	ncRNA	ncRNA
4-45148	4	7319736	7319993	+	44.4	257	promoter-TSS (AT4G12330.1)	promoter-TSS (AT4G12330.1)	-90	AT4G12330.1	826842	At.33483	NM_117303		CYP706A7	''cytochrome P450|T4C9.170|T4C9_170|cytochrome P450|family 706|polypeptide 7|polypeptide 7''|subfamily A	cytochrome P450, family 706, subfamily A, polypeptide 7	protein-coding
1-79149	1	21612470	21612718	+	44.4	248	intron (AT1G58270.1, intron 4 of 4)	intron (AT1G58270.1, intron 4 of 4)	1575	AT1G58270.1	842196	At.445	NM_104607		ZW9	F19C14.11|F19C14_11	TRAF-like family protein	protein-coding
1-77624	1	20167548	20167755	+	44.2	207	promoter-TSS (AT1G54030.1)	promoter-TSS (AT1G54030.1)	54	AT1G54030.1	841841	At.46834	NM_104280		MVP1	ENDOPLASMIC RETICULUM MORPHOLOGY 3|ERMO3|F15I1.11|F15I1_11|GOLD36|GOLGI DEFECTS 36|MODIFIED VACUOLE PHENOTYPE 1|NUC|NUCLEAR CAGE	GDSL-like Lipase/Acylhydrolase superfamily protein	protein-coding
3-44002	3	4107144	4107343	+	44.2	199	TTS (AT3G12900.1)	TTS (AT3G12900.1)	-2132	AT3G12910.1	820475	At.39525	NM_112127		AT3G12910	MGH6.1|MGH6.22|MGH6_1|MJM20.5	NAC (No Apical Meristem) domain transcriptional regulator superfamily protein	protein-coding
3-57310	3	5060455	5060679	+	43.9	224	Intergenic	Intergenic	-1114	AT3G15030.2	820732	At.23764	NM_112365		TCP4	MEE35|TCP family transcription factor 4|maternal effect embryo arrest 35	TCP family transcription factor 4	protein-coding
4-47023	4	12413670	12413923	+	43.9	253	promoter-TSS (AT4G23870.1)	promoter-TSS (AT4G23870.1)	-262	AT4G23870.1	828486	At.47440	NM_118518		AT4G23870	T32A16.40|T32A16_40	hypothetical protein	protein-coding
4-45933	4	7436641	7436883	+	43.9	242	Intergenic	Intergenic	-2120	AT4G12543.1	28720124		NM_001340788		AT4G12543	-	hypothetical protein	protein-coding
5-76031	5	22225794	22226036	+	43.9	242	promoter-TSS (AT5G54700.1)	promoter-TSS (AT5G54700.1)	-299	AT5G54700.2	835559	At.55552	NM_124851		AT5G54700	K5F14.4|K5F14_4	Ankyrin repeat family protein	protein-coding
5-78283	5	8201762	8201974	+	43.7	212	TTS (AT5G24190.1)	TTS (AT5G24190.1)	-1051	AT5G24200.1	832487	At.54969	NM_122326		AT5G24200	K12G2.9|K12G2_9	alpha/beta-Hydrolases superfamily protein	protein-coding
3-45139	3	18870786	18871008	+	43.7	222	Intergenic	Intergenic	-3014	AT3G50770.1	824241	At.35457	NM_114937		CML41	calmodulin-like 41	calmodulin-like 41	protein-coding
3-48641	3	8383210	8383449	+	43.7	239	promoter-TSS (AT3G23410.2)	promoter-TSS (AT3G23410.2)	-2	AT3G23410.2	821922	At.28715	NM_113244		FAO3	ARABIDOPSIS FATTY ALCOHOL OXIDASE 3|ATFAO3|fatty alcohol oxidase 3	fatty alcohol oxidase 3	protein-coding
2-45433	2	9947273	9947493	+	43.7	220	Intergenic	Intergenic	-1211	AT2G23360.1	816868	At.43345	NM_127900		AT2G23360	F26B6.1|F26B6_1	filament-like protein (DUF869)	protein-coding
1-59556	1	20694274	20694478	+	43.4	204	promoter-TSS (AT1G55420.1)	promoter-TSS (AT1G55420.1)	-337	AT1G55420.1	841989	At.51117	NM_104418		EDA11	T5A14.16|T5A14_16|embryo sac development arrest 11	Cysteine/Histidine-rich C1 domain family protein	protein-coding
4-47564	4	7399072	7399298	+	43.4	226	Intergenic	Intergenic	2766	AT4G12470.1	826859	At.3227	NM_117317		AZI1	T1P17.60|T1P17_60|azelaic acid induced 1	azelaic acid induced 1	protein-coding
5-55285	5	16893915	16894108	+	43.4	193	exon (AT5G42250.1, exon 1 of 9)	exon (AT5G42250.1, exon 1 of 9)	162	AT5G42250.1	834230	At.43887	NM_123590		AT5G42250	K5J14.6|K5J14_6	Zinc-binding alcohol dehydrogenase family protein	protein-coding
2-47799	2	9327107	9327322	+	43.1	215	promoter-TSS (AT2G21880.2)	promoter-TSS (AT2G21880.2)	-788	AT2G21880.1	816724	At.14268	NM_127757		RAB7A	ARABIDOPSIS RAB GTPASE HOMOLOG G2|ATRAB7A|ATRABG2|F7D8.20|F7D8_20|RAB GTPase homolog 7A	RAB GTPase homolog 7A	protein-coding
1-81236	1	3481534	3481756	+	42.9	222	promoter-TSS (AT1G10550.1)	promoter-TSS (AT1G10550.1)	-604	AT1G10550.1	837596	At.42175	NM_100930		XTH33	T10O24.17|T10O24_17|XET|XYLOGLUCAN ENDOTRANSGLYCOSYLASE|XYLOGLUCAN:XYLOGLUCOSYL TRANSFERASE 33|xyloglucan:xyloglucosyl transferase 33	xyloglucan:xyloglucosyl transferase 33	protein-coding
1-86749	1	24770466	24770695	+	42.9	229	exon (AT1G66400.1, exon 1 of 1)	exon (AT1G66400.1, exon 1 of 1)	813	AT1G66400.1	842958	At.27176	NM_105311		CML23	T27F4.15|T27F4_15|calmodulin like 23	calmodulin like 23	protein-coding
1-93478	1	21706277	21706481	+	42.6	204	promoter-TSS (AT1G58420.1)	promoter-TSS (AT1G58420.1)	-796	AT1G58420.1	842211	At.42952	NM_104622		AT1G58420	F9K23.5|F9K23_5	Uncharacterized conserved protein UCP031279	protein-coding
1-84468	1	9140818	9141047	+	42.6	229	promoter-TSS (AT1G26410.1)	promoter-TSS (AT1G26410.1)	-493	AT1G26410.1	839183	At.41247	NM_102405		AT1G26410	T1K7.21|T1K7_21	FAD-binding Berberine family protein	protein-coding
5-71912	5	23059853	23060088	+	42.6	235	TTS (AT5G56990.2)	TTS (AT5G56990.2)	-2228	AT5G56980.1	835800	At.7095	NM_125080		AT5G56980	MHM17.10|MHM17_10	cotton fiber protein	protein-coding
1-71428	1	23197163	23197398	+	42.6	235	Intergenic	Intergenic	-2332	AT1G62660.1	842563	At.24113	NM_104943		AT1G62660	F23N19.3	Glycosyl hydrolases family 32 protein	protein-coding
2-55748	2	12504948	12505172	+	42.4	224	promoter-TSS (AT2G29100.2)	promoter-TSS (AT2G29100.2)	-116	AT2G29100.2	817458	At.52963	NM_128467		GLR2.9	ATGLR2.9|GLUTAMATE RECEPTOR 2.9|GLUTAMATE RECEPTOR 2.9|T9I4.18|T9I4_18|glutamate receptor 2.9	glutamate receptor 2.9	protein-coding
4-47024	4	12415457	12415657	+	42.4	200	TTS (AT4G23870.1)	TTS (AT4G23870.1)	1134	AT4G23880.1	828487	At.49713	NM_118519		AT4G23880	T32A16.50|T32A16_50	hypothetical protein	protein-coding
5-75808	5	18633880	18634105	+	42.1	225	promoter-TSS (AT5G45950.1)	promoter-TSS (AT5G45950.1)	-49	AT5G45950.1	834635	At.20802	NM_123963		AT5G45950	K15I22.15|K15I22_15	GDSL-like Lipase/Acylhydrolase superfamily protein	protein-coding
3-65560	3	10309418	10309627	+	42.1	209	intron (AT3G27810.1, intron 2 of 2)	intron (AT3G27810.1, intron 2 of 2)	-1119	AT3G27809.1	6240421	At.47878	NM_001125249		AT3G27809	-	hypothetical protein	protein-coding
5-45054	5	17712235	17712433	+	41.9	198	exon (AT5G44020.1, exon 1 of 3)	exon (AT5G44020.1, exon 1 of 3)	131	AT5G44020.1	834425	At.25449	NM_123769		AT5G44020	MRH10.13|MRH10_13	HAD superfamily, subfamily IIIB acid phosphatase	protein-coding
1-81521	1	9141148	9141362	+	41.6	214	promoter-TSS (AT1G26410.1)	promoter-TSS (AT1G26410.1)	-816	AT1G26410.1	839183	At.41247	NM_102405		AT1G26410	T1K7.21|T1K7_21	FAD-binding Berberine family protein	protein-coding
1-76855	1	1145750	1145975	+	41.6	225	intron (AT1G04280.2, intron 1 of 7)	intron (AT1G04280.2, intron 1 of 7)	1229	AT1G04280.2	839555	At.42464	NM_100309		AT1G04280	F19P19.28|F19P19_28	P-loop containing nucleoside triphosphate hydrolases superfamily protein	protein-coding
4-43951	4	14859350	14859560	+	41.6	210	promoter-TSS (AT4G30370.1)	promoter-TSS (AT4G30370.1)	48	AT4G30370.1	829160	At.31839	NM_119183		AT4G30370	F17I23.290|F17I23_290|IDF1|IRT1 DEGRADATION FACTOR 1	RING/U-box superfamily protein	protein-coding
1-93683	1	24607051	24607263	+	41.4	212	promoter-TSS (AT1G66100.1)	promoter-TSS (AT1G66100.1)	-435	AT1G66100.1	842924	At.17573	NM_105281		AT1G66100	F15E12.20|F15E12_20	Plant thionin	protein-coding
1-84910	1	20615994	20616215	+	41.4	221	exon (AT1G55260.2, exon 3 of 3)	exon (AT1G55260.2, exon 3 of 3)	-1209	AT1G55265.1	841971	At.20050	NM_104401		AT1G55265	-	DUF538 family protein, putative (Protein of unknown function, DUF538)	protein-coding
4-36835	4	17576651	17576846	+	41.1	195	Intergenic	Intergenic	-2810	AT4G37380.1	829892	At.65465	NM_119901		AT4G37380	F6G17.30|F6G17_30	Tetratricopeptide repeat (TPR)-like superfamily protein	protein-coding
5-49945	5	4652112	4652298	+	41.1	186	promoter-TSS (AT5G14430.1)	promoter-TSS (AT5G14430.1)	-710	AT5G14430.1	831294	At.5178	NM_121447		AT5G14430	F18O22.220|F18O22_220	S-adenosyl-L-methionine-dependent methyltransferases superfamily protein	protein-coding
5-68284	5	1186470	1186703	+	40.9	233	Intergenic	Intergenic	1715	at5g04275
1-65160	1	4787329	4787519	+	40.9	190	Intergenic	Intergenic	-1039	AT1G13980.2	837958	At.9165	NM_101264		GN	EMB30|EMBRYO DEFECTIVE 30|F16A14.20|GNOM|VAN7|VASCULAR NETWORK 7	sec7 domain-containing protein	protein-coding
1-91865	1	24969056	24969251	+	40.9	195	promoter-TSS (AT1G66930.2)	promoter-TSS (AT1G66930.2)	-784	AT1G66930.2	843011	At.35714	NM_105364		AT1G66930	T4O24.2	Protein kinase superfamily protein	protein-coding
5-68002	5	22717799	22718017	+	40.9	218	TTS (AT5G56090.1)	TTS (AT5G56090.1)	991	AT5G56100.1	835709	At.27299	NM_124992		AT5G56100	MDA7.16|MDA7_16	glycine-rich protein / oleosin	protein-coding
4-40588	4	17749403	17749609	+	40.6	206	Intergenic	Intergenic	-2573	AT4G37770.1	829933	At.2875	NM_119939		ACS8	1-amino-cyclopropane-1-carboxylate synthase 8|T28I19.50|T28I19_50	1-amino-cyclopropane-1-carboxylate synthase 8	protein-coding
1-81731	1	13037369	13037583	+	40.6	214	Intergenic	Intergenic	-1439	AT1G35440.1	840436	At.65959	NM_103239		CYCT1;1	F12A4.13|F12A4_13|cyclin T1;1	cyclin T1;1	protein-coding
5-75617	5	16075018	16075246	+	40.4	228	intron (AT5G40210.1, intron 3 of 6)	intron (AT5G40210.1, intron 3 of 6)	1089	AT5G40210.1	834019	At.9198	NM_123385		UMAMIT42	MSN9.110|MSN9_110|Usually multiple acids move in and out Transporters 42	nodulin MtN21 /EamA-like transporter family protein	protein-coding
1-82096	1	22878648	22878865	+	39.8	217	Intergenic	Intergenic	6296	AT1G61900.3	842486	At.21877	NM_104871		AT1G61900	F8K4.10|F8K4_10	hypothetical protein	protein-coding
5-71672	5	19043246	19043451	+	39.8	205	Intergenic	Intergenic	-2892	AT5G46900.1	834735	At.26820	NM_124061		AT5G46900	MQD22.3|MQD22_3	Bifunctional inhibitor/lipid-transfer protein/seed storage 2S albumin superfamily protein	protein-coding
3-58854	3	16817066	16817295	+	39.6	229	intron (AT3G45780.1, intron 1 of 20)	intron (AT3G45780.1, intron 1 of 20)	459	AT3G45780.1	823721	At.3720	NM_114447		PHOT1	F16L2.3|JK224|NONPHOTOTROPIC HYPOCOTYL 1|NPH1|PHOTOTROPIN|ROOT PHOTOTROPISM 1|RPT1|phototropin 1	phototropin 1	protein-coding
1-76095	1	13839044	13839250	+	39.6	206	promoter-TSS (AT1G06983.1)	promoter-TSS (AT1G06983.1)	-60	AT1G06983.1	28716591		NR_139178		AT1G06983	-	ncRNA	ncRNA
2-55149	2	224170	224376	+	39.3	206	TTS (AT2G01490.1)	TTS (AT2G01490.1)	1961	AT2G01500.1	814678	At.42485	NM_126211		PFS2	F2I9.12|F2I9_12|HIGH EXPRESSION OF OSMOTICALLY RESPONSIVE GENE 9|HOS9|PRETTY FEW SEEDS 2|WOX6|WUSCHEL RELATED HOMEOBOX 6	Homeodomain-like superfamily protein	protein-coding
2-34089	2	12599615	12599796	+	39.3	181	TTS (AT2G29340.3)	TTS (AT2G29340.3)	-1209	AT2G29350.1	817484	At.28588	NM_128489		SAG13	CI0011|F16P2.27|F16P2_27|senescence-associated gene 13	senescence-associated gene 13	protein-coding
2-55526	2	9781654	9781882	+	39.3	228	intron (AT2G22980.5, intron 9 of 11)	intron (AT2G22980.5, intron 9 of 11)	2891	AT2G22980.3	816829	At.19690	NM_127863		SCPL13	T20K9.20|serine carboxypeptidase-like 13	serine carboxypeptidase-like 13	protein-coding
5-76237	5	25531046	25531253	+	39.1	207	intron (AT5G63800.1, intron 1 of 15)	intron (AT5G63800.1, intron 1 of 15)	1094	AT5G63800.1	836500	At.21611	NM_125775		MUM2	BGAL6|MBK5.28|MBK5_28|MUCILAGE-MODIFIED 2|beta-galactosidase 6	Glycosyl hydrolase family 35 protein	protein-coding
3-50193	3	7390691	7390883	+	39.1	192	promoter-TSS (AT3G21080.1)	promoter-TSS (AT3G21080.1)	-756	AT3G21080.1	821660	At.46821	NM_113002		AT3G21080	-	ABC transporter-like protein	protein-coding
1-94505	1	7398843	7399050	+	39.1	207	TTS (AT1G21130.2)	TTS (AT1G21130.2)	1658	AT1G21130.2	838709	At.20490	NM_101967		IGMT4	T22I11.4|T22I11_4|indole glucosinolate O-methyltransferase 4	O-methyltransferase family protein	protein-coding
3-58012	3	20361914	20362129	+	38.8	215	promoter-TSS (AT3G54950.1)	promoter-TSS (AT3G54950.1)	-461	AT3G54950.1	824660	At.35065	NM_115352		pPLAIIIbeta	PATATIN-LIKE PROTEIN 7|PLA IIIA|PLP7|T15C9.3|patatin-like protein 6|patatin-related phospholipase IIIbeta	patatin-like protein 6	protein-coding
1-82323	1	26111638	26111830	+	38.3	192	TTS (AT1G09057.1)	TTS (AT1G09057.1)	416	AT1G09057.1	28716984		NR_139554		AT1G09057	-	ncRNA	ncRNA
4-53571	4	12477248	12477442	+	38.3	194	Intergenic	Intergenic	-1945	AT4G07205.1	28719892		NR_142112		AT4G07205	-	ncRNA	ncRNA
3-43285	3	89395	89567	+	38.1	172	TTS (AT3G01300.1)	TTS (AT3G01300.1)	112	AT3G01290.1	821309	At.43760	NM_110995		HIR2	AtHIR2|T22N4.8|T22N4_8|hypersensitive induced reaction 2	SPFH/Band 7/PHB domain-containing membrane-associated protein family	protein-coding
2-47520	2	239314	239492	+	37.8	178	promoter-TSS (AT2G01530.1)	promoter-TSS (AT2G01530.1)	-266	AT2G01530.1	814682	At.20811	NM_126214		MLP329	(Zusammen-CA)-enhanced 2|F2I9.15|F2I9_15|MLP-like protein 329|ZCE2	MLP-like protein 329	protein-coding
2-51768	2	15207937	15208139	+	37.8	202	promoter-TSS (AT2G36270.3)	promoter-TSS (AT2G36270.3)	400	AT2G36280.1	3768649				AT2G36280	51063.TRNA-TYR-1	tRNA	tRNA
5-73287	5	23186459	23186642	+	37.8	183	Intergenic	Intergenic	-1290	AT5G57220.1	835828	At.28563	NM_125104		CYP81F2	''cytochrome P450|MJB24.3|MJB24_3|cytochrome P450|family 81|polypeptide 2|polypeptide 2''|subfamily F	cytochrome P450, family 81, subfamily F, polypeptide 2	protein-coding
5-73281	5	23146601	23146805	+	37.8	204	exon (AT5G57130.1, exon 2 of 4)	exon (AT5G57130.1, exon 2 of 4)	1756	AT5G57130.1	835819	At.21466	NM_125095		AT5G57130	MUL3.8|MUL3_8|SMAX1-like 5|SMXL5	Clp amino terminal domain-containing protein	protein-coding
1-64467	1	13033287	13033473	+	37.6	186	promoter-TSS (AT1G35435.1)	promoter-TSS (AT1G35435.1)	-100	AT1G35435.1	3766944	At.63179	NM_001036064		AT1G35435	-	Putative membrane lipoprotein	protein-coding
1-93555	1	22928364	22928571	+	37.6	207	Intergenic	Intergenic	1737	ENSRNA049757732-T1
4-23076	4	3056972	3057144	+	37.3	172	promoter-TSS (ENSRNA049493854-T1)	promoter-TSS (ENSRNA049493854-T1)	-104	ENSRNA049493854-T1
5-71918	5	23147691	23147884	+	37.3	193	exon (AT5G57130.1, exon 3 of 4)	exon (AT5G57130.1, exon 3 of 4)	-2093	AT5G57140.1	835820	At.49181	NM_125096		PAP28	ATPAP28|MUL3.9|MUL3_9|PURPLE ACID PHOSPHATASE 28|purple acid phosphatase 28	purple acid phosphatase 28	protein-coding
4-44018	4	16598822	16599015	+	37.1	193	promoter-TSS (AT4G34810.1)	promoter-TSS (AT4G34810.1)	-40	AT4G34810.1	829633		NM_119647		AT4G34810	F11I11.50|F11I11_50|SAUR5|SMALL AUXIN UPREGULATED RNA 5	SAUR-like auxin-responsive protein family	protein-coding
1-72931	1	479710	479886	+	37.1	176	promoter-TSS (AT1G02390.1)	promoter-TSS (AT1G02390.1)	-852	AT1G02390.1	839558	At.27394	NM_100120		GPAT2	ARABIDOPSIS THALIANA GLYCEROL-3-PHOSPHATE ACYLTRANSFERASE 2|ATGPAT2|GLYCEROL-3-PHOSPHATE sn-2-ACYLTRANSFERASE 2|T6A9.8|T6A9_8|glycerol-3-phosphate acyltransferase 2	glycerol-3-phosphate acyltransferase 2	protein-coding
2-52056	2	642985	643158	+	37.1	173	Intergenic	Intergenic	-4467	AT2G02450.2	814775	At.12993	NM_126301		LOV1	ANAC034|ANAC035|Arabidopsis NAC domain containing protein 34|AtLOV1|LONG VEGETATIVE PHASE 1|NAC domain containing protein 35|NAC035|anac034	NAC domain containing protein 35	protein-coding
1-86219	1	12934600	12934799	+	37.1	199	promoter-TSS (AT1G35250.2)	promoter-TSS (AT1G35250.2)	-43	AT1G35250.2	840414	At.49940	NM_103223		AT1G35250	ALT2|T9I1.4|T9I1_4|acyl-lipid thioesterase 2	Thioesterase superfamily protein	protein-coding
5-72808	5	15858057	15858251	+	36.8	194	TTS (AT5G39610.1)	TTS (AT5G39610.1)	1757	AT5G39610.1	833957	At.24490	NM_123323		NAC6	ANAC092|ATNAC2|ATNAC6|Arabidopsis NAC domain containing protein 92|MIJ24.11|MIJ24_11|NAC domain containing protein 2|NAC domain containing protein 6|NAC domain containing protein 2|NAC domain containing protein 6|NAC2|ORE1|ORESARA 1	NAC domain containing protein 6	protein-coding
2-47822	2	9704412	9704607	+	36.8	195	TTS (AT2G22800.1)	TTS (AT2G22800.1)	1708	AT2G22800.1	816811	At.12844	NM_127845		HAT9	T30L20.6|TRANSCRIPTION FACTOR HAT9	Homeobox-leucine zipper protein family	protein-coding
1-79097	1	20683048	20683212	+	36.5	164	promoter-TSS (AT1G55390.1)	promoter-TSS (AT1G55390.1)	13	AT1G55390.1	841986	At.37064	NM_104415		AT1G55390	T18I3.3|T18I3_3	Cysteine/Histidine-rich C1 domain family protein	protein-coding
4-35423	4	9423268	9423444	+	36.5	176	Intergenic	Intergenic	-1499	AT4G16750.1	827379	At.33050	NM_117777		AT4G16750	DL4400C|FCAALL.19	Integrase-type DNA-binding superfamily protein	protein-coding
2-38750	2	16368562	16368736	+	36.5	174	promoter-TSS (AT2G39210.1)	promoter-TSS (AT2G39210.1)	-79	AT2G39210.1	818506	At.27387	NM_129479		AT2G39210	T16B24.15|T16B24_15	Major facilitator superfamily protein	protein-coding
5-74620	5	22177921	22178108	+	36.3	187	Intergenic	Intergenic	-1686	AT5G54590.2	835548	At.26329	NM_124840		CRLK1	MRB17.9|MRB17_9|calcium/calmodulin-regulated receptor-like kinase 1	Protein kinase superfamily protein	protein-coding
1-95163	1	19018386	19018624	+	36.3	238	TTS (AT1G51310.1)	TTS (AT1G51310.1)	-2300	AT1G51300.2	841553		NM_001333478		AT1G51300	F11M15.15|F11M15_15	alpha/beta-Hydrolases superfamily protein	protein-coding
3-35110	3	20853752	20853911	+	36.3	159	exon (AT3G56210.2, exon 6 of 7)	exon (AT3G56210.2, exon 6 of 7)	1711	AT3G56210.1	824787	At.34958	NM_115479		AT3G56210	-	ARM repeat superfamily protein	protein-coding
3-45079	3	17475774	17475952	+	36.3	178	promoter-TSS (AT3G47420.1)	promoter-TSS (AT3G47420.1)	-589	AT3G47420.2	823896	At.24003	NM_114610		G3Pp1	ATPS3|AtG3Pp1|Glycerol-3-phosphate permease 1|PS3|phosphate starvation-induced gene 3	putative glycerol-3-phosphate transporter 1	protein-coding
1-56913	1	20017824	20017990	+	35.8	166	promoter-TSS (AT1G53633.1)	promoter-TSS (AT1G53633.1)	25	AT1G53633.1	7922339	At.68968	NM_001160949		AT1G53633	-	hypothetical protein	protein-coding
3-55662	3	10190338	10190525	+	35.8	187	promoter-TSS (AT3G27510.2)	promoter-TSS (AT3G27510.2)	-83	AT3G27510.2	822373	At.50230	NM_113667		AT3G27510	-	Cysteine/Histidine-rich C1 domain family protein	protein-coding
1-71494	1	24488593	24488760	+	35.5	167	Intergenic	Intergenic	-1082	AT1G65840.1	842894	At.16379	NM_105256		PAO4	ATPAO4|F1E22.18|F1E22_18|polyamine oxidase 4	polyamine oxidase 4	protein-coding
3-62273	3	19053232	19053431	+	35.5	199	TTS (AT3G51330.2)	TTS (AT3G51330.2)	1502	AT3G51325.1	2745959	At.47960	NM_202681		AT3G51325	-	RING/U-box superfamily protein	protein-coding
1-89490	1	14166900	14167077	+	35.5	177	Intergenic	Intergenic	5052	AT1G37140.1	840631	At.51989	NM_103365		MCT1	F28L22.10|F28L22_10|MEI2 C-terminal RRM only like 1	MEI2 C-terminal RRM only like 1	protein-coding
1-60670	1	25118069	25118233	+	35.5	164	promoter-TSS (AT1G67140.3)	promoter-TSS (AT1G67140.3)	-620	AT1G67140.1	843034	At.19701	NM_105384		SWEETIE	F5A8.12|F5A8_12	HEAT repeat-containing protein	protein-coding
2-55063	2	18442051	18442240	+	35.5	189	TTS (AT2G44735.1)	TTS (AT2G44735.1)	1260	AT2G44740.1	819082	At.23538	NM_130038		CYCP4;1	F16B22.23|cyclin p4;1	cyclin p4;1	protein-coding
5-71080	5	4948590	4948780	+	35.5	190	exon (AT5G15240.3, exon 1 of 2)	exon (AT5G15240.3, exon 1 of 2)	110	AT5G15240.3	831376	At.31829	NM_121528		AT5G15240	F8M21.130|F8M21_130	Transmembrane amino acid transporter family protein	protein-coding
4-41413	4	6327577	6327769	+	35.3	192	promoter-TSS (AT4G10150.1)	promoter-TSS (AT4G10150.1)	-244	AT4G10150.1	826606	At.33650	NM_117083		AT4G10150	T9A4.19	RING/U-box superfamily protein	protein-coding
5-53244	5	6774217	6774382	+	35.3	165	exon (AT5G20050.1, exon 1 of 1)	exon (AT5G20050.1, exon 1 of 1)	197	AT5G20050.1	832127	At.21169	NM_122012		AT5G20050	F28I16.200|F28I16_200	Protein kinase superfamily protein	protein-coding
3-42111	3	3277133	3277292	+	35.3	159	intron (AT3G10520.1, intron 2 of 3)	intron (AT3G10520.1, intron 2 of 3)	718	AT3G10520.1	820216	At.48644	NM_111887		HB2	AHB2|ARABIDOPSIS HEMOGLOBIN 2|ARATH GLB2|ATGLB2|GLB2|HEMOGLOBIN|HEMOGLOBIN 2|NON-SYMBIOTIC HAEMOGLOBIN 2|NSHB2|haemoglobin 2	hemoglobin 2	protein-coding
5-65268	5	15578196	15578383	+	35.3	187	promoter-TSS (AT5G38910.1)	promoter-TSS (AT5G38910.1)	-460	AT5G38910.2	833883		NM_123253		AT5G38910	K15E6.90|K15E6_90	RmlC-like cupins superfamily protein	protein-coding
1-87608	1	9346875	9347065	+	35.3	190	Intergenic	Intergenic	3856	AT1G26940.1	839584	At.41165	NM_102458		AT1G26940	T2P11.13|T2P11_13	Cyclophilin-like peptidyl-prolyl cis-trans isomerase family protein	protein-coding
2-49859	2	14150346	14150519	+	35	173	promoter-TSS (AT2G33385.4)	promoter-TSS (AT2G33385.4)	-530	AT2G33385.2	817902	At.45702	NM_179877		arpc2b	actin-related protein C2B	actin-related protein C2B	protein-coding
4-35163	4	17386190	17386362	+	35	172	Intergenic	Intergenic	1334	AT4G09395.1	28720068		NR_142277		AT4G09395	-	ncRNA	ncRNA
1-68835	1	19242279	19242463	+	35	184	promoter-TSS (AT1G51820.1)	promoter-TSS (AT1G51820.1)	77	AT1G51823.1	6241418	At.73830	NM_001123995		AT1G51823	-	hypothetical protein	protein-coding
3-44389	3	18870394	18870569	+	34.8	175	Intergenic	Intergenic	2647	AT3G50760.1	824240	At.43015	NM_114936		GATL2	F18B3.40|galacturonosyltransferase-like 2	galacturonosyltransferase-like 2	protein-coding
5-47437	5	23353135	23353287	+	34.8	152	TTS (AT5G08735.1)	TTS (AT5G08735.1)	925	AT5G08735.1	28720993		NR_143103		AT5G08735	-	ncRNA	ncRNA
1-74056	1	28041121	28041297	+	34.8	176	promoter-TSS (AT1G74650.1)	promoter-TSS (AT1G74650.1)	42	AT1G74650.3	843804	At.23	NM_106123		MYB31	ARABIDOPSIS THALIANA MYB DOMAIN PROTEIN 31|ATMYB31|ATY13|F1M20.33|F1M20_33|myb domain protein 31	myb domain protein 31	protein-coding
1-59275	1	9351273	9351432	+	34.5	159	exon (AT1G26945.1, exon 1 of 2)	exon (AT1G26945.1, exon 1 of 2)	192	AT1G26945.1	839585	At.44742	NM_179381		KDR	KIDARI|PACLOBUTRAZOL RESISTANCE 6|PRE6	basic helix-loop-helix (bHLH) DNA-binding superfamily protein	protein-coding
3-56920	3	19855832	19856011	+	34.3	179	promoter-TSS (AT3G53550.1)	promoter-TSS (AT3G53550.1)	-949	AT3G53550.1	824523	At.53919	NM_115215		AT3G53550	-	FBD-like domain family protein	protein-coding
5-71849	5	22015304	22015491	+	34.3	187	TTS (AT5G54230.1)	TTS (AT5G54230.1)	1565	AT5G54225.1	3771507		NM_001036997		LCR83	low-molecular-weight cysteine-rich 83	low-molecular-weight cysteine-rich 83	protein-coding
2-32290	2	18070779	18070956	+	34.3	177	promoter-TSS (AT2G43535.1)	promoter-TSS (AT2G43535.1)	-93	AT2G43535.1	818955	At.18213	NM_129915		AT2G43535	-	Scorpion toxin-like knottin superfamily protein	protein-coding
3-58150	3	22655293	22655480	+	34.3	187	TTS (AT3G61198.1)	TTS (AT3G61198.1)	1213	AT3G61198.1	5008103		NR_143962		AT3G61198	-	ncRNA	ncRNA
4-40342	4	12140658	12140837	+	34.3	179	TTS (AT4G23190.4)	TTS (AT4G23190.4)	2610	AT4G23180.3	828417	At.19078	NM_118447		CRK10	F21P8.70|F21P8_70|RLK4|cysteine-rich RLK (RECEPTOR-like protein kinase) 10	cysteine-rich RLK (RECEPTOR-like protein kinase) 10	protein-coding
5-63420	5	22252545	22252708	+	34.3	163	promoter-TSS (AT5G08265.1)	promoter-TSS (AT5G08265.1)	-109	AT5G08265.1	28720962		NR_143071		AT5G08265	-	ncRNA	ncRNA
3-63976	3	4444382	4444548	+	33.8	166	promoter-TSS (AT3G13600.2)	promoter-TSS (AT3G13600.2)	-89	AT3G13600.1	820562	At.53294	NM_112206		AT3G13600	-	calmodulin-binding family protein	protein-coding
1-78732	1	10364299	10364471	+	33.8	172	Intergenic	Intergenic	-7290	AT1G29660.1	839843	At.17861	NM_102706		AT1G29660	F15D2.21|F15D2_21	GDSL-like Lipase/Acylhydrolase superfamily protein	protein-coding
1-67946	1	24114818	24115008	+	33.8	190	TTS (AT1G64910.1)	TTS (AT1G64910.1)	1804	AT1G64900.1	842798	At.10371	NM_105164		CYP89A2	''cytochrome P450|CYP89|F13O11.20|F13O11_20|cytochrome P450|family 89|polypeptide 2|polypeptide 2''|subfamily A	cytochrome P450, family 89, subfamily A, polypeptide 2	protein-coding
2-51808	2	15847268	15847456	+	33.5	188	promoter-TSS (AT2G37820.1)	promoter-TSS (AT2G37820.1)	-88	AT2G37820.1	818359	At.37373	NM_129338		AT2G37820	T8P21.27|T8P21_27	Cysteine/Histidine-rich C1 domain family protein	protein-coding
1-84963	1	21421127	21421317	+	33.5	190	TTS (AT1G57830.1)	TTS (AT1G57830.1)	790	AT1G08183.1	28716792		NR_139387		AT1G08183	-	ncRNA	ncRNA
5-65313	5	16320747	16320918	+	33.5	171	Intergenic	Intergenic	-2735	AT5G40780.1	834078	At.10818	NM_180778		LHT1	K1B16.3|K1B16_3|LYSINE AND HISTIDINE SPECIFIC TRANSPORTER|lysine histidine transporter 1	lysine histidine transporter 1	protein-coding
5-50508	5	24663178	24663336	+	33.5	158	promoter-TSS (AT5G61340.2)	promoter-TSS (AT5G61340.2)	-40	AT5G61340.2	836255	At.7453	NM_125527		AT5G61340	MFB13.11|MFB13_11	transmembrane protein	protein-coding
5-54689	5	24766258	24766416	+	33.2	158	promoter-TSS (AT5G61590.1)	promoter-TSS (AT5G61590.1)	-826	AT5G61590.1	836280	At.24138	NM_125552		AT5G61590	DEWAX|Decrease Wax Biosynthesis|K11J9.4|K11J9_4	Integrase-type DNA-binding superfamily protein	protein-coding
2-37269	2	9518510	9518675	+	33.2	165	Intergenic	Intergenic	1682	AT2G22426.1	6241222		NM_001124890		AT2G22426	-	hypothetical protein	protein-coding
3-65599	3	11029571	11029761	+	33.2	190	TTS (AT3G29034.1)	TTS (AT3G29034.1)	1240	AT3G29034.1	822546	At.47046	NM_180315		AT3G29034	-	transmembrane protein	protein-coding
1-80523	1	21016218	21016390	+	33.2	172	Intergenic	Intergenic	-1007	AT1G56150.1	842068	At.19679	NM_104494		AT1G56150	F14G9.23|SAUR71|SMALL AUXIN UPREGULATED 71	SAUR-like auxin-responsive protein family	protein-coding
3-58047	3	20803188	20803372	+	33.2	184	exon (AT3G56060.1, exon 5 of 5)	exon (AT3G56060.1, exon 5 of 5)	-1852	AT3G56050.2	824771	At.20885	NM_115463		AT3G56050	-	Protein kinase family protein	protein-coding
3-41838	3	18518085	18518233	+	33	148	Intergenic	Intergenic	-1970	AT3G08090.1	28719061		NR_141387		AT3G08090	-	ncRNA	ncRNA
3-59872	3	11751640	11751820	+	33	180	Intergenic	Intergenic	-3899	ENSRNA049757943-T1
1-87402	1	6263358	6263540	+	33	182	TTS (AT1G18197.1)	TTS (AT1G18197.1)	847	AT1G18193.1	28717247		NM_001332336		AT1G18193	-	hypothetical protein	protein-coding
1-90013	1	24558216	24558402	+	33	186	promoter-TSS (AT1G65970.1)	promoter-TSS (AT1G65970.1)	13	AT1G65970.1	842909	At.24993	NM_105269		TPX2	F12P19.13|F12P19_13|PEROXIREDOXIN TPX2|thioredoxin-dependent peroxidase 2	thioredoxin-dependent peroxidase 2	protein-coding
2-34754	2	17206398	17206543	+	33	145	promoter-TSS (AT2G41260.2)	promoter-TSS (AT2G41260.2)	-9	AT2G41260.1	818725	At.42858	NM_129691		M17	ATM17|F13H10.19|F13H10_19	glycine-rich protein / late embryogenesis abundant protein (M17)	protein-coding
5-57828	5	8145714	8145875	+	32.7	161	promoter-TSS (AT5G24090.1)	promoter-TSS (AT5G24090.1)	-542	AT5G24090.1	832474	At.43218	NM_122314		CHIA	ATCHIA|MZF18.2|MZF18_2|chitinase A	chitinase A	protein-coding
3-59455	3	4603657	4603834	+	32.7	177	promoter-TSS (AT3G13950.1)	promoter-TSS (AT3G13950.1)	-140	AT3G13950.1	820608	At.39316	NM_112249		AT3G13950	-	ankyrin	protein-coding
2-52171	2	6519797	6519969	+	32.7	172	exon (AT2G15050.2, exon 2 of 2)	exon (AT2G15050.2, exon 2 of 2)	1134	AT2G15050.2	815994	At.13389	NM_201737		LTP	LTP7|T15J14.9|T15J14_9|lipid transfer protein|lipid transfer protein 7	lipid transfer protein	protein-coding
1-85720	1	4995927	4996116	+	32.7	189	promoter-TSS (AT1G05103.1)	promoter-TSS (AT1G05103.1)	-737	AT1G05103.1	28716247		NR_138835		AT1G05103	-	ncRNA	ncRNA
2-43784	2	8058745	8058913	+	32.7	168	promoter-TSS (AT2G18560.1)	promoter-TSS (AT2G18560.1)	-277	AT2G18560.1	816371	At.39977	NM_127412		AT2G18560	F24H14.9|F24H14_9	UDP-Glycosyltransferase superfamily protein	protein-coding
5-51547	5	5963643	5963816	+	32.5	173	promoter-TSS (AT5G18005.1)	promoter-TSS (AT5G18005.1)	122	AT5G02835.1	28720503		NR_142632		AT5G02835	-	ncRNA	ncRNA
5-69227	5	23009671	23009849	+	32.5	178	promoter-TSS (AT5G56880.1)	promoter-TSS (AT5G56880.1)	-51	AT5G56880.1	835790	At.49801	NM_125071		AT5G56880	MPI10.4|MPI10_4	hypothetical protein	protein-coding
5-69882	5	8379864	8380040	+	32	176	intron (AT5G24530.1, intron 2 of 3)	intron (AT5G24530.1, intron 2 of 3)	1193	AT5G24530.1	832524	At.23761	NM_122361		DMR6	DOWNY MILDEW RESISTANT 6|K18P6.6|K18P6_6	2-oxoglutarate (2OG) and Fe(II)-dependent oxygenase superfamily protein	protein-coding
1-78722	1	10233589	10233765	+	32	176	Intergenic	Intergenic	-2660	AT1G29280.1	839802	At.28324	NM_102668		WRKY65	ATWRKY65|F28N24.4|F28N24_4|WRKY DNA-BINDING PROTEIN 65|WRKY DNA-binding protein 65	WRKY DNA-binding protein 65	protein-coding
2-40757	2	18286313	18286472	+	32	159	promoter-TSS (AT2G44230.1)	promoter-TSS (AT2G44230.1)	71	AT2G44230.1	819031	At.12646	NM_129987		AT2G44230	F4I1.4	hypothetical protein (DUF946)	protein-coding
3-61040	3	16720001	16720174	+	32	173	intron (AT3G45560.1, intron 5 of 5)	intron (AT3G45560.1, intron 5 of 5)	2587	AT3G45560.1	823698	At.53763	NM_114425		AT3G45560	-	zinc finger (C3HC4-type RING finger) family protein	protein-coding
5-77603	5	23376852	23377037	+	32	185	exon (AT5G57700.4, exon 9 of 9)	exon (AT5G57700.4, exon 9 of 9)	1774	AT5G57700.4	835877	At.42974	NM_125153		AT5G57700	MRI1.6|MRI1_6	BNR/Asp-box repeat family protein	protein-coding
1-77805	1	23494551	23494715	+	32	164	promoter-TSS (AT1G63340.1)	promoter-TSS (AT1G63340.1)	-614	AT1G63340.1	842640	At.52341	NM_105013		AT1G63340	F9N12.4|F9N12_4	Flavin-containing monooxygenase family protein	protein-coding
3-60203	3	21384700	21384868	+	32	168	promoter-TSS (AT3G57700.1)	promoter-TSS (AT3G57700.1)	-133	AT3G57700.1	824939	At.34809	NM_115630		AT3G57700	-	Protein kinase superfamily protein	protein-coding
5-78984	5	22227498	22227678	+	32	180	TTS (AT5G54710.2)	TTS (AT5G54710.2)	-1972	AT5G54700.2	835559	At.55552	NM_124851		AT5G54700	K5F14.4|K5F14_4	Ankyrin repeat family protein	protein-coding
1-73029	1	2878267	2878434	+	31.7	167	promoter-TSS (AT1G08950.1)	promoter-TSS (AT1G08950.1)	920	AT1G08940.1	837415	At.43619	NM_100766		AT1G08940	F7G19.18|F7G19_18	Phosphoglycerate mutase family protein	protein-coding
1-88726	1	60611	60780	+	31.7	169	Intergenic	Intergenic	-1480	AT1G01120.1	839395	At.22667	NM_099994		KCS1	3-ketoacyl-CoA synthase 1|T25K16.11|T25K16_11	3-ketoacyl-CoA synthase 1	protein-coding
3-62395	3	20857406	20857569	+	31.5	163	Intergenic	Intergenic	-1255	AT3G56220.1	824788	At.34957	NM_115480		AT3G56220	-	transcription regulator	protein-coding
3-59090	3	20913244	20913444	+	31.5	200	Intergenic	Intergenic	-2128	AT3G56408.1	6241055		NR_141691		AT3G56408	-	ncRNA	ncRNA
1-94368	1	5002856	5003036	+	31.5	180	intron (AT1G14600.1, intron 2 of 5)	intron (AT1G14600.1, intron 2 of 5)	691	AT1G14600.1	838022	At.41962	NM_101327		AT1G14600	T5E21.10|T5E21_10	Homeodomain-like superfamily protein	protein-coding
5-62516	5	25559895	25560062	+	31.5	167	promoter-TSS (AT5G63860.1)	promoter-TSS (AT5G63860.1)	-479	AT5G63860.1	836506	At.49214	NM_125781		UVR8	MGI19.7|MGI19_7|UVB-RESISTANCE 8	Regulator of chromosome condensation (RCC1) family protein	protein-coding
3-53833	3	11030672	11030835	+	31.5	163	exon (AT3G29034.1, exon 1 of 1)	exon (AT3G29034.1, exon 1 of 1)	153	AT3G29034.1	822546	At.47046	NM_180315		AT3G29034	-	transmembrane protein	protein-coding
4-37016	4	7403276	7403435	+	31.5	159	Intergenic	Intergenic	-1404	AT4G12470.1	826859	At.3227	NM_117317		AZI1	T1P17.60|T1P17_60|azelaic acid induced 1	azelaic acid induced 1	protein-coding
5-70379	5	20085848	20086016	+	31.2	168	Intergenic	Intergenic	-4716	AT5G49520.1	835012	At.27170	NM_124329		WRKY48	ARABIDOPSIS THALIANA WRKY DNA-BINDING PROTEIN 48|ATWRKY48|K6M13.6|K6M13_6|WRKY DNA-binding protein 48	WRKY DNA-binding protein 48	protein-coding
3-65218	3	5354001	5354171	+	31.2	170	promoter-TSS (AT3G15830.1)	promoter-TSS (AT3G15830.1)	-788	AT3G15830.1	820826	At.53330	NM_112453		AT3G15830	-	phosphatidic acid phosphatase-related / PAP2-like protein	protein-coding
5-73399	5	24740755	24740927	+	31.2	172	exon (AT5G61520.2, exon 1 of 2)	exon (AT5G61520.2, exon 1 of 2)	463	AT5G61520.2	836273	At.19760	NM_125545		AT5G61520	K11J9.8|K11J9_8	Major facilitator superfamily protein	protein-coding
1-61451	1	19309605	19309765	+	31.2	160	promoter-TSS (AT1G51960.1)	promoter-TSS (AT1G51960.1)	-489	AT1G51960.1	841624	At.52148	NM_104077		IQD27	IQ-domain 27|T14L22.17	IQ-domain 27	protein-coding
5-59173	5	21456115	21456281	+	31.2	166	Intergenic	Intergenic	-2218	AT5G52900.1	835367	At.29588	NM_124668		MAKR6	MEMBRANE-ASSOCIATED KINASE REGULATOR 6|MXC20.13|MXC20_13	membrane-associated kinase regulator	protein-coding
2-53188	2	6211099	6211286	+	31.2	187	Intergenic	Intergenic	-1256	AT2G06185.1	28717698		NR_140129		AT2G06185	-	ncRNA	ncRNA
2-47598	2	2023196	2023356	+	31	160	promoter-TSS (AT2G05518.1)	promoter-TSS (AT2G05518.1)	-19	AT2G05518.1	7922291		NR_143729		AT2G05518	-	ncRNA	ncRNA
1-73444	1	11822455	11822618	+	31	163	promoter-TSS (AT1G32690.1)	promoter-TSS (AT1G32690.1)	-712	AT1G32690.1	840163	At.43689	NM_103003		AT1G32690	F6N18.23|F6N18_23	DUF740 family protein	protein-coding
1-82192	1	24350564	24350722	+	31	158	TTS (AT1G65486.2)	TTS (AT1G65486.2)	1011	AT1G65486.2	6240283	At.47651	NM_001124079		AT1G65486	-	transmembrane protein	protein-coding
3-50729	3	22655586	22655725	+	31	139	TTS (AT3G61198.1)	TTS (AT3G61198.1)	944	AT3G61198.1	5008103		NR_143962		AT3G61198	-	ncRNA	ncRNA
3-66635	3	8158236	8158412	+	31	176	Intergenic	Intergenic	-3118	AT3G04365.1	28718749		NR_141090		AT3G04365	-	ncRNA	ncRNA
3-66772	3	9591065	9591230	+	30.7	165	TTS (AT3G26200.1)	TTS (AT3G26200.1)	1898	AT3G26200.1	822221	At.5693	NM_113527		CYP71B22	''cytochrome P450|cytochrome P450|family 71|polypeptide 22|polypeptide 22''|subfamily B	cytochrome P450, family 71, subfamily B, polypeptide 22	protein-coding
4-49286	4	7325831	7326016	+	30.7	185	intron (AT4G12350.1, intron 1 of 1)	intron (AT4G12350.1, intron 1 of 1)	1167	AT4G12350.1	826844	At.3609	NM_117305		MYB42	AtMYB42|T4C9.190|T4C9_190|myb domain protein 42	myb domain protein 42	protein-coding
3-61814	3	8040283	8040431	+	30.7	148	promoter-TSS (AT3G22750.1)	promoter-TSS (AT3G22750.1)	-205	AT3G22750.1	821846	At.6306	NM_113174		AT3G22750	-	Protein kinase superfamily protein	protein-coding
1-80716	1	24448945	24449084	+	30.7	139	TTS (AT1G08773.1)	TTS (AT1G08773.1)	1187	AT1G08773.1	28716902		NR_139495		AT1G08773	-	ncRNA	ncRNA
5-52430	5	6468985	6469138	+	30.7	153	TTS (AT5G19230.1)	TTS (AT5G19230.1)	-1011	AT5G19240.1	832044	At.19768	NM_121929		AT5G19240	T24G5.140|T24G5_140	Glycoprotein membrane precursor GPI-anchored	protein-coding
1-90779	1	6508322	6508492	+	30.7	170	promoter-TSS (AT1G18860.1)	promoter-TSS (AT1G18860.1)	-390	AT1G18860.1	838467	At.28322	NM_001332376		WRKY61	ATWRKY61|F6A14.5|F6A14_5|WRKY DNA-BINDING PROTEIN 61|WRKY DNA-binding protein 61	WRKY DNA-binding protein 61	protein-coding
4-45932	4	7399688	7399861	+	30.5	173	Intergenic	Intergenic	2177	AT4G12470.1	826859	At.3227	NM_117317		AZI1	T1P17.60|T1P17_60|azelaic acid induced 1	azelaic acid induced 1	protein-coding
5-69970	5	9945820	9945987	+	30.5	167	promoter-TSS (AT5G27920.1)	promoter-TSS (AT5G27920.1)	-961	AT5G27920.1	832858	At.30778	NM_122674		AT5G27920	F15F15.2	F-box family protein	protein-coding
5-78972	5	22018157	22018327	+	30.5	170	promoter-TSS (AT5G54230.1)	promoter-TSS (AT5G54230.1)	-181	AT5G54230.1	835511	At.9168	NM_124803		MYB49	AtMYB49|MDK4.5|MDK4_5|myb domain protein 49	myb domain protein 49	protein-coding
5-64503	5	21408562	21408705	+	30.2	143	Intergenic	Intergenic	-2136	AT5G52830.1	835360	At.26285	NM_124661		WRKY27	ARABIDOPSIS THALIANA WRKY DNA-BINDING PROTEIN 27|ATWRKY27|MXC20.5|MXC20_5|WRKY DNA-binding protein 27	WRKY DNA-binding protein 27	protein-coding
1-67870	1	22520497	22520660	+	30.2	163	Intergenic	Intergenic	2147	AT1G08357.1	28716824		NR_139417		AT1G08357	-	ncRNA	ncRNA
3-54846	3	17541155	17541292	+	30.2	137	promoter-TSS (AT3G47600.1)	promoter-TSS (AT3G47600.1)	60	AT3G47600.2	823914	At.21591	NM_114628		MYB94	ATMYB94|ATMYBCP70|myb domain protein 94	myb domain protein 94	protein-coding
4-40136	4	7586214	7586369	+	30.2	155	exon (AT4G12970.1, exon 3 of 3)	exon (AT4G12970.1, exon 3 of 3)	808	AT4G12970.1	826909	At.43880	NM_117366		STOMAGEN	EPFL9|F25G13.60|F25G13_60	stomagen	protein-coding
1-76417	1	23245190	23245336	+	29.9	146	TTS (AT1G62770.1)	TTS (AT1G62770.1)	1686	AT1G62770.1	842576	At.43230	NM_104955		AT1G62770	F23N19.14|F23N19_14	Plant invertase/pectin methylesterase inhibitor superfamily protein	protein-coding
1-51091	1	13126180	13126318	+	29.9	138	promoter-TSS (AT1G35580.1)	promoter-TSS (AT1G35580.1)	-921	AT1G35580.2	840454	At.28624	NM_103255		CINV1	A/N-InvG|F15O4.33|alkaline/neutral invertase G|cytosolic invertase 1	cytosolic invertase 1	protein-coding
1-94378	1	5146163	5146341	+	29.9	178	promoter-TSS (AT1G05133.1)	promoter-TSS (AT1G05133.1)	-406	AT1G05133.1	28716253		NR_138841		AT1G05133	-	ncRNA	ncRNA
1-87734	1	11523070	11523237	+	29.9	167	Intergenic	Intergenic	-5232	AT1G32050.1	840097	At.43052	NM_102939		SCAMP5	AtSCAMP5|Secretory carrier membrane protein 5|T12O21.5|T12O21_5	SCAMP family protein	protein-coding
2-49670	2	11177022	11177187	+	29.9	165	promoter-TSS (AT2G26260.1)	promoter-TSS (AT2G26260.1)	-960	AT2G26260.1	817166	At.38921	NM_128183		3BETAHSD/D2	3beta-hydroxysteroid- dehydrogenase/decarboxylase isoform 2|3beta-hydroxysteroid-dehydrogenase/decarboxylase isoform 2|AT3BETAHSD/D|AT3BETAHSD/D2|T1D16.10|T1D16_10	3beta-hydroxysteroid-dehydrogenase/decarboxylase	protein-coding
1-95504	1	23394962	23395133	+	29.9	171	Intergenic	Intergenic	-2174	AT1G63090.1	842612	At.17747	NM_104987		PP2-A11	AtPP2-A11|F16M19.16|F16M19_16|phloem protein 2-A11	phloem protein 2-A11	protein-coding
2-42905	2	18631573	18631713	+	29.9	140	promoter-TSS (AT2G45190.1)	promoter-TSS (AT2G45190.1)	-864	AT2G45190.1	819127	At.10852	NM_130082		AFO	ABNORMAL FLORAL ORGANS|ABNORMAL FLORAL ORGANS PROTEIN|F4L23.30|FIL|FILAMENTOUS FLOWER|YAB1|YABBY1	Plant-specific transcription factor YABBY family protein	protein-coding
4-48270	4	2293173	2293336	+	29.9	163	TTS (AT4G04580.1)	TTS (AT4G04580.1)	1652	AT4G04580.1	825790		NM_116696		AT4G04580	F4H6.10|F4H6_10	Homeodomain-like superfamily protein	protein-coding
4-46038	4	9297155	9297324	+	29.9	169	Intergenic	Intergenic	-1150	AT4G16490.1	827347	At.23147	NM_117747		AT4G16490	DL4270C|FCAALL.59	ARM repeat superfamily protein	protein-coding
5-74026	5	9473605	9473768	+	29.7	163	Intergenic	Intergenic	-1993	AT5G26920.1	832750	At.30838	NM_122574		CBP60G	Cam-binding protein 60-like G|F2P16.9|F2P16_9	Cam-binding protein 60-like G	protein-coding
1-65495	1	12935755	12935919	+	29.7	164	exon (AT1G35255.1, exon 1 of 1)	exon (AT1G35255.1, exon 1 of 1)	749	AT1G35255.1	5007768	At.68619	NM_001084196		AT1G35255	-	transmembrane protein	protein-coding
5-49477	5	18680688	18680843	+	29.7	155	promoter-TSS (AT5G46060.1)	promoter-TSS (AT5G46060.1)	-561	AT5G46060.1	834647	At.51439	NM_123974		AT5G46060	MCL19.11|MCL19_11	spastin, putative (Protein of unknown function, DUF599)	protein-coding
3-49820	3	20804963	20805100	+	29.7	137	intron (AT3G56060.1, intron 2 of 4)	intron (AT3G56060.1, intron 2 of 4)	1302	AT3G56060.1	824772	At.26322	NM_115464		AT3G56060	-	Glucose-methanol-choline (GMC) oxidoreductase family protein	protein-coding
1-81353	1	5878200	5878360	+	29.7	160	promoter-TSS (AT1G17200.1)	promoter-TSS (AT1G17200.1)	-110	AT1G17200.1	838291	At.24418	NM_101581		AT1G17200	CASP-like protein 2A1|CASPL2A1|F20D23.10|F20D23_10	Uncharacterized protein family (UPF0497)	protein-coding
3-65755	3	17540704	17540877	+	29.7	173	exon (AT3G47600.2, exon 1 of 2)	exon (AT3G47600.2, exon 1 of 2)	493	AT3G47600.2	823914	At.21591	NM_114628		MYB94	ATMYB94|ATMYBCP70|myb domain protein 94	myb domain protein 94	protein-coding
3-59765	3	9683485	9683649	+	29.4	164	promoter-TSS (AT3G26450.1)	promoter-TSS (AT3G26450.1)	-61	AT3G26450.1	822250	At.13776	NM_113552		AT3G26450	-	Polyketide cyclase/dehydrase and lipid transport superfamily protein	protein-coding
3-66737	3	9274893	9275079	+	29.2	186	intron (AT3G25540.3, intron 2 of 6)	intron (AT3G25540.3, intron 2 of 6)	555	AT3G25540.1	822140	At.6098	NM_113450		LAG1	LAG One Homologue 1|LAG1 HOMOLOG 1|LOH1|LONGEVITY ASSURANCE GENE 1	TRAM, LAG1 and CLN8 (TLC) lipid-sensing domain containing protein	protein-coding
1-72026	1	6995811	6995960	+	29.2	149	promoter-TSS (AT1G20170.1)	promoter-TSS (AT1G20170.1)	-291	AT1G20180.1	838607	At.50782	NM_101871		AT1G20180	T20H2.5|T20H2_5	transmembrane protein (DUF677)	protein-coding
5-65146	5	9281104	9281256	+	29.2	152	Intergenic	Intergenic	-1299	AT5G26692.1	832711	At.55022	NM_180538		AT5G26692	-	Putative membrane lipoprotein	protein-coding
5-57063	5	16324172	16324332	+	29.2	160	promoter-TSS (AT5G40780.3)	promoter-TSS (AT5G40780.3)	-58	AT5G40780.2	834078	At.10818	NM_180778		LHT1	K1B16.3|K1B16_3|LYSINE AND HISTIDINE SPECIFIC TRANSPORTER|lysine histidine transporter 1	lysine histidine transporter 1	protein-coding
4-45745	4	622220	622378	+	29.2	158	intron (AT4G01460.1, intron 3 of 3)	intron (AT4G01460.1, intron 3 of 3)	1602	AT4G01460.2	828089	At.34425	NM_116376		AT4G01460	F11O4.13|F11O4_13	basic helix-loop-helix (bHLH) DNA-binding superfamily protein	protein-coding
5-71430	5	15175420	15175590	+	28.9	170	promoter-TSS (AT5G38030.1)	promoter-TSS (AT5G38030.1)	61	AT5G38030.1	833782	At.25122	NM_123162		AT5G38030	F16F17.3|F16F17_3	MATE efflux family protein	protein-coding
3-63319	3	16519201	16519352	+	28.9	151	TTS (AT3G06975.1)	TTS (AT3G06975.1)	1209	AT3G06975.1	28718965		NR_141294		AT3G06975	-	ncRNA	ncRNA
5-77942	5	2144240	2144409	+	28.9	169	promoter-TSS (AT5G06930.3)	promoter-TSS (AT5G06930.3)	-201	AT5G06930.2	830584	At.32791	NM_120775		AT5G06930	MOJ9.10|MOJ9_10	nucleolar-like protein	protein-coding
5-76854	5	8375552	8375710	+	28.9	158	Intergenic	Intergenic	-2784	AT5G24520.3	832523	At.28124	NM_122360		TTG1	ATTTG1|K18P6.4|K18P6_4|TRANSPARENT TESTA GLABRA 1|TTG|UNARMED 23|URM23	Transducin/WD40 repeat-like superfamily protein	protein-coding
3-60276	3	22926322	22926476	+	28.7	154	TTS (AT3G61900.1)	TTS (AT3G61900.1)	657	AT3G61900.1	825363		NM_116055		AT3G61900	SAUR33|SMALL AUXIN UPREGULATED RNA 33	SAUR-like auxin-responsive protein family	protein-coding
2-44263	2	18283210	18283350	+	28.7	140	promoter-TSS (AT2G44220.1)	promoter-TSS (AT2G44220.1)	-509	AT2G44220.1	819030	At.36785	NM_129986		AT2G44220	F4I1.3	NEP-interacting protein (DUF239)	protein-coding
3-64216	3	7855922	7856058	+	28.7	136	promoter-TSS (AT3G22235.2)	promoter-TSS (AT3G22235.2)	-176	AT3G22235.2	821791	At.23480	NM_180292		AT3G22235	-	cysteine-rich TM module stress tolerance protein	protein-coding
5-54152	5	7992001	7992147	+	28.7	146	promoter-TSS (AT5G23700.2)	promoter-TSS (AT5G23700.2)	-702	AT5G23700.2	832435	At.54960	NM_122275		AT5G23700	MQM1.3|MQM1_3	coiled-coil protein	protein-coding
5-60496	5	1089045	1089198	+	28.7	153	promoter-TSS (AT5G04040.1)	promoter-TSS (AT5G04040.1)	-221	AT5G04040.1	830283	At.24923	NM_120486		SDP1	F8F6.250|F8F6_250|SUGAR-DEPENDENT1	Patatin-like phospholipase family protein	protein-coding
3-58953	3	18530412	18530557	+	28.7	145	promoter-TSS (AT3G49970.1)	promoter-TSS (AT3G49970.1)	-959	AT3G49970.1	824159		NM_001339447		AT3G49970	-	Phototropic-responsive NPH3 family protein	protein-coding
5-69401	5	26056664	26056818	+	28.7	154	promoter-TSS (AT5G65210.6)	promoter-TSS (AT5G65210.6)	-792	AT5G65210.1	836646	At.20818	NM_125919		TGA1	MQN23.15|MQN23_15|TGACG sequence-specific binding protein 1	bZIP transcription factor family protein	protein-coding
1-92480	1	4105115	4105276	+	28.7	161	promoter-TSS (AT1G12110.1)	promoter-TSS (AT1G12110.1)	-28	AT1G12110.1	837763	At.19624	NM_101083		NRT1.1	ARABIDOPSIS THALIANA NITRATE TRANSPORTER 1|ATNRT1|ATNRT1.1|AtNPF6.3|B-1|CHL1|CHL1-1|CHLORATE/NITRATE TRANSPORTER|CHLORINA 1|F12F1.1|F12F1_1|NITRATE TRANSPORTER 1|NITRATE/CHLORATE TRANSPORTER|NPF6.3|NRT1|NRT1/ PTR family 6.3|nitrate transporter 1.1	nitrate transporter 1.1	protein-coding
4-43815	4	11923346	11923516	+	28.7	170	intron (AT4G22680.1, intron 1 of 1)	intron (AT4G22680.1, intron 1 of 1)	799	AT4G22680.1	828364	At.1863	NM_118394		MYB85	AtMYB85|T12H17.70|T12H17_70|myb domain protein 85	myb domain protein 85	protein-coding
3-60903	3	10466078	10466229	+	28.4	151	exon (AT3G28130.5, exon 3 of 7)	exon (AT3G28130.5, exon 3 of 7)	637	AT3G28130.1	822437	At.5490	NM_113731		UMAMIT44	Usually multiple acids move in and out Transporters 44	nodulin MtN21 /EamA-like transporter family protein	protein-coding
2-47370	2	16885350	16885498	+	28.4	148	Intergenic	Intergenic	-1343	AT2G40435.1	818637	At.37051	NM_129604		AT2G40435	T2P4.23	transcription factor SCREAM-like protein	protein-coding
4-52043	4	2669750	2669916	+	28.4	166	promoter-TSS (AT4G05170.3)	promoter-TSS (AT4G05170.3)	-392	AT4G05170.1	825865		NM_116756		AT4G05170	C17L7.90|C17L7_90	basic helix-loop-helix (bHLH) DNA-binding superfamily protein	protein-coding
2-51874	2	16815861	16816015	+	28.4	154	TTS (AT2G40250.1)	TTS (AT2G40250.1)	2641	AT2G40250.1	818617	At.53082	NM_129583		AT2G40250	T7M7.5	SGNH hydrolase-type esterase superfamily protein	protein-coding
4-53626	4	13293645	13293810	+	28.4	165	promoter-TSS (AT4G26255.1)	promoter-TSS (AT4G26255.1)	-214	AT4G26255.1	5008165		NR_144115		AT4G26255	-	ncRNA	ncRNA
1-93081	1	12879104	12879274	+	28.4	170	promoter-TSS (AT1G35180.1)	promoter-TSS (AT1G35180.1)	-117	AT1G35181.1	6240905	At.73849	NM_001123941		AT1G35181	-	transmembrane protein	protein-coding
1-87106	1	103933	104098	+	28.4	165	TTS (AT1G01250.1)	TTS (AT1G01250.1)	1315	AT1G01250.1	839322	At.42657	NM_100008		AT1G01250	F6F3.6|F6F3_6	Integrase-type DNA-binding superfamily protein	protein-coding
3-60929	3	10877001	10877164	+	28.4	163	exon (AT3G28860.1, exon 1 of 10)	exon (AT3G28860.1, exon 1 of 10)	496	AT3G28860.1	822519	At.24939	NM_113807		ABCB19	ATABCB19|ATMDR1|ATMDR11|ATP BINDING CASSETTE SUBFAMILY B19|ATP binding cassette subfamily B19|ATP-binding cassette B19|ATPGP19|Arabidopsis thaliana ATP-binding cassette B19|MDR1|MDR11|MULTIDRUG RESISTANCE PROTEIN 11|P-GLYCOPROTEIN 19|PGP19	ATP binding cassette subfamily B19	protein-coding
1-91834	1	24606631	24606789	+	28.4	158	promoter-TSS (AT1G66100.1)	promoter-TSS (AT1G66100.1)	12	AT1G66100.1	842924	At.17573	NM_105281		AT1G66100	F15E12.20|F15E12_20	Plant thionin	protein-coding
4-50087	4	5457147	5457291	+	28.2	144	Intergenic	Intergenic	-1119	AT4G08570.1	826418	At.28367	NM_116926		AT4G08570	T15F16.6|T15F16_6	Heavy metal transport/detoxification superfamily protein	protein-coding
4-39211	4	16878615	16878751	+	28.2	136	promoter-TSS (AT4G09175.1)	promoter-TSS (AT4G09175.1)	-548	AT4G09175.1	28720049		NR_142260		AT4G09175	-	ncRNA	ncRNA
4-49263	4	6866787	6866950	+	27.9	163	TTS (AT4G11280.1)	TTS (AT4G11280.1)	2889	AT4G11280.1	826730	At.3654	NM_117199		ACS6	1-aminocyclopropane-1-carboxylic acid (acc) synthase 6|ATACS6|F8L21.70|F8L21_70	1-aminocyclopropane-1-carboxylic acid (acc) synthase 6	protein-coding
2-55682	2	11705481	11705645	+	27.9	164	promoter-TSS (AT2G27360.1)	promoter-TSS (AT2G27360.1)	-465	AT2G27360.1	817279	At.38777	NM_128295		AT2G27360	F12K2.6|F12K2_6	GDSL-like Lipase/Acylhydrolase superfamily protein	protein-coding
5-78608	5	16771698	16771867	+	27.9	169	exon (AT5G41900.1, exon 4 of 4)	exon (AT5G41900.1, exon 4 of 4)	-1975	AT5G06255.1	28720792		NR_142903		AT5G06255	-	ncRNA	ncRNA
1-94303	1	4089102	4089251	+	27.9	149	TTS (AT1G12090.1)	TTS (AT1G12090.1)	1681	AT1G12090.1	837761	At.22293	NM_101081		ELP	F12F1.3|F12F1_3|extensin-like protein	extensin-like protein	protein-coding
1-82312	1	25890012	25890151	+	27.7	139	promoter-TSS (AT1G68862.3)	promoter-TSS (AT1G68862.3)	-954	AT1G68862.3	5007841	At.47658	NM_001084327		AT1G68862	-	transmembrane protein	protein-coding
1-88311	1	24214022	24214166	+	27.7	144	promoter-TSS (AT1G65180.1)	promoter-TSS (AT1G65180.1)	-148	AT1G65180.1	842825	At.27078	NM_105191		AT1G65180	T23K8.9|T23K8_9	Cysteine/Histidine-rich C1 domain family protein	protein-coding
3-44891	3	8410290	8410426	+	27.7	136	promoter-TSS (AT3G23450.4)	promoter-TSS (AT3G23450.4)	36	AT3G23450.4	3768908	At.47237	NM_113248		AT3G23450	-	transmembrane protein	protein-coding
1-73368	1	10647542	10647679	+	27.7	137	promoter-TSS (AT1G30250.1)	promoter-TSS (AT1G30250.1)	40	AT1G30250.1	839905	At.40586	NM_102764		AT1G30250	F12P21.5|F12P21_5	hypothetical protein	protein-coding
2-50563	2	10129570	10129728	+	27.7	158	Intergenic	Intergenic	-2060	AT2G23790.1	816911	At.68917	NM_127942		AT2G23790	F27L4.3|F27L4_3	calcium uniporter (DUF607)	protein-coding
3-48932	3	18961038	18961176	+	27.7	138	Intergenic	Intergenic	-3022	AT3G51060.1	824270	At.35427	NM_114966		STY1	AtSTY1|SHI RELATED SEQUENCE 1|SRS1|STYLISH 1	Lateral root primordium (LRP) protein-like protein	protein-coding
3-61552	3	3573288	3573441	+	27.4	153	promoter-TSS (AT3G11402.1)	promoter-TSS (AT3G11402.1)	45	AT3G11402.1	820312	At.23273	NM_148710		AT3G11402	-	Cysteine/Histidine-rich C1 domain family protein	protein-coding
4-50093	4	5642231	5642402	+	27.2	171	Intergenic	Intergenic	-1364	AT4G08850.1	826456	At.19749	NM_116955		AT4G08850	T32A17.160|T32A17_160	Leucine-rich repeat receptor-like protein kinase family protein	protein-coding
5-72743	5	14565046	14565203	+	26.9	157	promoter-TSS (AT5G36920.1)	promoter-TSS (AT5G36920.1)	-114	AT5G36920.1	833660		NM_123050		AT5G36920	MLF18.6|MLF18_6	transmembrane protein	protein-coding
4-50937	4	738996	739158	+	26.9	162	Intergenic	Intergenic	3424	AT4G01710.1	828087	At.26442	NM_116401		CRK	ARPC5|CROOKED|T15B16.22|T15B16_22	ARP2/3 complex 16 kDa subunit (p16-Arc)	protein-coding
3-54349	3	2700279	2700417	+	26.9	138	promoter-TSS (AT3G08860.1)	promoter-TSS (AT3G08860.1)	-928	AT3G08860.1	820034	At.19925	NM_111720		PYD4	PYRIMIDINE 4	PYRIMIDINE 4	protein-coding
1-75604	1	3351787	3351924	+	26.9	137	promoter-TSS (AT1G10220.1)	promoter-TSS (AT1G10220.1)	-68	AT1G10220.1	28717228	At.51548	NM_001331893		AT1G10220	F14N23.10|F14N23_10	ZCF37	protein-coding
1-84873	1	20122482	20122618	+	26.9	136	exon (AT1G53887.1, exon 1 of 1)	exon (AT1G53887.1, exon 1 of 1)	436	AT1G53887.2	6240736	At.21295	NM_001124014		AT1G53887	-	hypothetical protein	protein-coding
2-46131	2	7950823	7950965	+	26.9	142	promoter-TSS (AT2G18290.1)	promoter-TSS (AT2G18290.1)	-565	AT2G18290.1	816345	At.21504	NM_127387		APC10	AtAPC10|EMB2783|EMBRYO DEFECTIVE 2783|T30D6.20|T30D6_20|anaphase promoting complex 10	anaphase promoting complex 10	protein-coding
1-89130	1	7919616	7919769	+	26.6	153	intron (AT1G22430.1, intron 2 of 8)	intron (AT1G22430.1, intron 2 of 8)	520	AT1G22430.2	838849	At.41602	NM_102092		AT1G22430	F12K8.22|F12K8_22	GroES-like zinc-binding dehydrogenase family protein	protein-coding
4-42598	4	16394585	16394727	+	26.6	142	promoter-TSS (AT4G34250.1)	promoter-TSS (AT4G34250.1)	56	AT4G34250.1	829574	At.43164	NM_119589		KCS16	3-ketoacyl-CoA synthase 16|F10M10.20|F10M10_20	3-ketoacyl-CoA synthase 16	protein-coding
1-93689	1	24657811	24657959	+	26.6	148	promoter-TSS (AT1G66200.3)	promoter-TSS (AT1G66200.3)	-182	AT1G66200.1	842935	At.47484	NM_105291		GSR2	ATGSR2|F15E12.14|F15E12_14|GLN1;2|GLUTAMINE SYNTHETASE|glutamine synthase clone F11|glutamine synthetase 1;2	hypothetical protein	protein-coding
5-78274	5	8121856	8122000	+	26.6	144	intron (AT5G24030.1, intron 1 of 5)	intron (AT5G24030.1, intron 1 of 5)	856	AT5G24030.2	832468	At.6575	NM_122308		SLAH3	MZF18.9|MZF18_9|SLAC1 homologue 3	SLAC1 homologue 3	protein-coding
1-88618	1	28605389	28605552	+	26.4	163	TTS (AT1G76250.1)	TTS (AT1G76250.1)	-1538	AT1G76240.1	843957	At.16588	NM_106274		AT1G76240	T23E18.17|T23E18_17	DUF241 domain protein (DUF241)	protein-coding
4-51394	4	10823218	10823354	+	26.4	136	promoter-TSS (AT4G19975.1)	promoter-TSS (AT4G19975.1)	-293	AT4G19975.1	28720150		NM_001341380		AT4G19975	-	nucleotide-diphospho-sugar transferase family protein	protein-coding
5-66712	5	20644458	20644594	+	26.4	136	promoter-TSS (AT5G50760.1)	promoter-TSS (AT5G50760.1)	1	AT5G50760.1	835148	At.29715	NM_124454		AT5G50760	MFB16.16|MFB16_16|SAUR55|SMALL AUXIN UPREGULATED RNA 55	SAUR-like auxin-responsive protein family	protein-coding
1-79091	1	20613844	20613985	+	26.1	141	promoter-TSS (AT1G55260.2)	promoter-TSS (AT1G55260.2)	-659	AT1G55260.1	841970	At.2370	NM_104400		AT1G55260	F7A10.16|F7A10_16|LTPG6|glycosylphosphatidylinositol-anchored lipid protein transfer 6	Bifunctional inhibitor/lipid-transfer protein/seed storage 2S albumin superfamily protein	protein-coding
1-89399	1	11767074	11767216	+	26.1	142	promoter-TSS (AT1G32540.2)	promoter-TSS (AT1G32540.2)	-340	AT1G32540.5	840148	At.23521	NM_102989		LOL1	T9G5.1|T9G5_1|lsd one like 1	lsd one like 1	protein-coding
5-63860	5	5609650	5609786	+	25.9	136	promoter-TSS (AT5G17050.1)	promoter-TSS (AT5G17050.1)	-129	AT5G17050.1	831568	At.27563	NM_121711		UGT78D2	F2K13.200|F2K13_200|UDP-glucosyl transferase 78D2	UDP-glucosyl transferase 78D2	protein-coding
2-48757	2	11089691	11089829	+	25.9	138	TTS (AT2G26020.1)	TTS (AT2G26020.1)	637	AT2G26020.1	817143		NM_128161		PDF1.2b	T19L18.17|T19L18_17|plant defensin 1.2b	plant defensin 1.2b	protein-coding
5-74879	5	26352188	26352344	+	25.9	156	promoter-TSS (AT5G65880.1)	promoter-TSS (AT5G65880.1)	-507	AT5G65880.1	836717	At.28888	NM_125985		AT5G65880	K14B20.5|K14B20_5	transmembrane protein	protein-coding
3-65186	3	4803840	4803976	+	25.9	136	exon (AT3G14380.1, exon 1 of 2)	exon (AT3G14380.1, exon 1 of 2)	560	AT3G14380.1	820659	At.39246	NM_112296		AT3G14380	CASP-like protein 2A2|CASPL2A2	Uncharacterized protein family (UPF0497)	protein-coding
4-40665	4	845541	845681	+	25.9	140	intron (AT4G01950.1, intron 1 of 1)	intron (AT4G01950.1, intron 1 of 1)	1181	AT4G01950.1	827165	At.34350	NM_116426		GPAT3	ATGPAT3|GLYCEROL-3-PHOSPHATE sn-2-ACYLTRANSFERASE 3|T7B11.21|T7B11_21|glycerol-3-phosphate acyltransferase 3	glycerol-3-phosphate acyltransferase 3	protein-coding
2-49151	2	17927761	17927897	+	25.9	136	exon (AT2G43120.2, exon 3 of 7)	exon (AT2G43120.2, exon 3 of 7)	612	AT2G43120.1	818914	At.12589	NM_180054		AT2G43120	PIRIN2|PRN2	RmlC-like cupins superfamily protein	protein-coding
4-50971	4	1339709	1339857	+	25.9	148	promoter-TSS (ENSRNA049757983-T1)	promoter-TSS (ENSRNA049757983-T1)	-696	at4g03039
2-47242	2	14442537	14442677	+	25.6	140	promoter-TSS (at2g34204)	promoter-TSS (at2g34204)	470	at2g34202
3-59923	3	16617351	16617499	+	25.6	148	promoter-TSS (AT3G45290.1)	promoter-TSS (AT3G45290.1)	27	AT3G45290.1	823667	At.1105	NM_114398		MLO3	ATMLO3|MILDEW RESISTANCE LOCUS O 3	Seven transmembrane MLO family protein	protein-coding
3-67367	3	22203505	22203641	+	25.6	136	Intergenic	Intergenic	-2358	AT3G60120.1	825182	At.49400	NM_115875		BGLU27	beta glucosidase 27	beta glucosidase 27	protein-coding
3-59773	3	9765426	9765567	+	25.4	141	promoter-TSS (AT3G26590.1)	promoter-TSS (AT3G26590.1)	74	AT3G26590.1	822267	At.21531	NM_113567		AT3G26590	-	MATE efflux family protein	protein-coding
5-74451	5	19629296	19629452	+	25.4	156	promoter-TSS (AT5G48430.1)	promoter-TSS (AT5G48430.1)	-207	AT5G48430.1	834898	At.51428	NM_124218		AT5G48430	MJE7.6|MJE7_6	Eukaryotic aspartyl protease family protein	protein-coding
1-80081	1	9365864	9366000	+	25.4	136	TTS (AT1G26976.1)	TTS (AT1G26976.1)	-1148	at1g26985
5-71748	5	20488947	20489098	+	25.4	151	promoter-TSS (AT5G50330.1)	promoter-TSS (AT5G50330.1)	-320	AT5G50330.2	835099	At.29738	NM_124413		AT5G50330	MXI22.4|MXI22_4	Protein kinase superfamily protein	protein-coding
3-52066	3	10050546	10050684	+	25.4	138	TTS (AT3G27220.1)	TTS (AT3G27220.1)	3146	AT3G27220.1	822341	At.6168	NM_113636		AT3G27220	-	Galactose oxidase/kelch repeat superfamily protein	protein-coding
3-46493	3	15703406	15703543	+	25.1	137	exon (AT3G43850.2, exon 2 of 2)	exon (AT3G43850.2, exon 2 of 2)	678	AT3G43850.1	823498	At.53706	NM_114253		AT3G43850	-	hypothetical protein	protein-coding
4-47905	4	13734137	13734280	+	25.1	143	promoter-TSS (AT4G27470.1)	promoter-TSS (AT4G27470.1)	-714	AT4G27470.1	828856	At.43903	NM_118882		RMA3	ATRMA3|F27G19.70|F27G19_70|RING membrane-anchor 3	RING membrane-anchor 3	protein-coding
3-50812	3	1286669	1286808	+	24.9	139	promoter-TSS (AT3G04720.1)	promoter-TSS (AT3G04720.1)	22	AT3G04720.1	819632	At.252	NM_111344		PR4	AtPR4|F7O18.21|F7O18_21|HEL|HEVEIN-LIKE|PR-4|pathogenesis-related 4	pathogenesis-related 4	protein-coding
5-76091	5	23145798	23145945	+	24.4	147	exon (AT5G57130.1, exon 2 of 4)	exon (AT5G57130.1, exon 2 of 4)	924	AT5G57130.1	835819	At.21466	NM_125095		AT5G57130	MUL3.8|MUL3_8|SMAX1-like 5|SMXL5	Clp amino terminal domain-containing protein	protein-coding
5-56359	5	20191385	20191494	+	24.4	109	promoter-TSS (AT5G49700.1)	promoter-TSS (AT5G49700.1)	165	AT5G49690.1	835032	At.29773	NM_124347		AT5G49690	K2I5.5|K2I5_5	UDP-Glycosyltransferase superfamily protein	protein-coding
1-65839	1	25117826	25117935	+	24.4	109	promoter-TSS (AT1G67140.3)	promoter-TSS (AT1G67140.3)	-349	AT1G67140.1	843034	At.19701	NM_105384		SWEETIE	F5A8.12|F5A8_12	HEAT repeat-containing protein	protein-coding
1-88131	1	21314390	21314539	+	24.4	149	Intergenic	Intergenic	-1545	AT1G57550.1	842130	At.52239	NM_104551		AT1G57550	F25P12.2|F25P12_2	Low temperature and salt responsive protein family	protein-coding
1-95170	1	19097336	19097493	+	24.4	157	TTS (AT1G51490.1)	TTS (AT1G51490.1)	2526	AT1G51490.1	841574		NM_001333491		BGLU36	F5D21.16|F5D21_16|beta glucosidase 36	beta glucosidase 36	protein-coding
5-75896	5	20050208	20050345	+	24.1	137	TTS (AT5G49440.1)	TTS (AT5G49440.1)	-1553	AT5G49450.1	835005	At.26573	NM_124322		bZIP1	AtbZIP1|K7J8.13|K7J8_13|basic leucine-zipper 1	basic leucine-zipper 1	protein-coding
3-46418	3	9880432	9880541	+	24.1	109	promoter-TSS (AT3G26820.1)	promoter-TSS (AT3G26820.1)	-642	AT3G26820.1	822297	At.50227	NM_113594		AT3G26820	-	Esterase/lipase/thioesterase family protein	protein-coding
1-94628	1	8940338	8940480	+	24.1	142	promoter-TSS (AT1G05967.1)	promoter-TSS (AT1G05967.1)	204	AT1G25450.1	839131	At.48237	NM_102356		KCS5	3-ketoacyl-CoA synthase 5|CER60|ECERIFERUM 60|F2J7.9|F2J7_9	3-ketoacyl-CoA synthase 5	protein-coding
2-42285	2	978041	978150	+	23.6	109	promoter-TSS (AT2G03240.1)	promoter-TSS (AT2G03240.1)	441	AT2G04505.1	28717574		NR_140012		AT2G04505	-	ncRNA	ncRNA
5-59796	5	8219059	8219168	+	23.6	109	exon (AT5G24210.3, exon 5 of 5)	exon (AT5G24210.3, exon 5 of 5)	1900	AT5G24210.3	832488	At.28489	NM_122327		AT5G24210	MOP9.2|MOP9_2	alpha/beta-Hydrolases superfamily protein	protein-coding
1-73442	1	11820849	11820958	+	23.3	109	TTS (AT1G32690.1)	TTS (AT1G32690.1)	921	AT1G32690.1	840163	At.43689	NM_103003		AT1G32690	F6N18.23|F6N18_23	DUF740 family protein	protein-coding
1-73292	1	8990105	8990214	+	23.3	109	Intergenic	Intergenic	5458	AT1G25570.1	839144	At.70414	NM_102368		AT1G25570	F2J7.2	Di-glucose binding protein with Leucine-rich repeat domain-containing protein	protein-coding
5-64342	5	18806373	18806519	+	23.3	146	TTS (AT5G46360.2)	TTS (AT5G46360.2)	1766	AT5G46360.2	834679	At.405	NM_124006		KCO3	ATKCO3|CA2+ ACTIVATED OUTWARD RECTIFYING K+ CHANNEL 3|Ca2+ activated outward rectifying K+ channel 3|MPL12.16|MPL12_16	Ca2+ activated outward rectifying K+ channel 3	protein-coding
1-73888	1	24636564	24636673	+	23.3	109	promoter-TSS (AT1G66160.2)	promoter-TSS (AT1G66160.2)	-578	AT1G66160.1	842931	At.23473	NM_105287		CMPG1	''CYS|ATCMPG1|CYS|F15E12.6|F15E12_6|MET|PRO|and GLY protein 1|and GLY protein 1''	CYS, MET, PRO, and GLY protein 1	protein-coding
3-62404	3	20914597	20914738	+	23.1	141	promoter-TSS (AT3G56408.2)	promoter-TSS (AT3G56408.2)	-805	AT3G56408.1	6241055		NR_141691		AT3G56408	-	ncRNA	ncRNA
3-53065	3	17640413	17640522	+	23.1	109	promoter-TSS (AT3G47810.3)	promoter-TSS (AT3G47810.3)	-751	AT3G47810.3	823935	At.3249	NM_114649		MAG1	ATVPS29|MAIGO 1|VACUOLAR PROTEIN SORTING 29|VPS29	Calcineurin-like metallo-phosphoesterase superfamily protein	protein-coding
3-52213	3	17538844	17538953	+	23.1	109	TTS (AT3G47600.1)	TTS (AT3G47600.1)	-1318	AT3G47590.1	823913	At.35792	NM_114627		AT3G47590	-	alpha/beta-Hydrolases superfamily protein	protein-coding
3-51967	3	8169399	8169508	+	22.8	109	Intergenic	Intergenic	-3026	AT3G23000.1	821874	At.389	NM_113200		CIPK7	ATSR2|ATSRPK1|CBL-interacting protein kinase 7|PKS7|SNF1-RELATED PROTEIN KINASE 3.10|SnRK3.10	CBL-interacting protein kinase 7	protein-coding
1-76251	1	19279124	19279233	+	22.8	109	promoter-TSS (AT1G51890.1)	promoter-TSS (AT1G51890.1)	-380	AT1G51890.1	841616	At.49312	NM_104069		AT1G51890	T14L22.10|T14L22_10	Leucine-rich repeat protein kinase family protein	protein-coding
1-73617	1	19080068	19080177	+	22.6	109	intron (AT1G51460.1, intron 1 of 8)	intron (AT1G51460.1, intron 1 of 8)	1329	AT1G51460.1	841571	At.37812	NM_104024		ABCG13	ATP-binding cassette G13|F5D21.8|F5D21_8	ABC-2 type transporter family protein	protein-coding
5-60262	5	22709772	22709881	+	22.6	109	promoter-TSS (AT5G56075.1)	promoter-TSS (AT5G56075.1)	70	AT5G56075.1	835706	At.55576	NM_148137		AT5G56075	-	methyltransferase small domain protein, putative (DUF2431)	protein-coding
4-44172	4	745739	745848	+	22.3	109	exon (AT4G01720.1, exon 3 of 6)	exon (AT4G01720.1, exon 3 of 6)	989	AT4G01720.1	828001	At.27833	NM_116402		WRKY47	AtWRKY47|T15B16.12|T15B16_12	WRKY family transcription factor	protein-coding
2-44520	2	7816522	7816631	+	22.3	109	Intergenic	Intergenic	-3447	AT2G17960.1	816306	At.52793	NM_127350		AT2G17960	T27K22.17|T27K22_17	hypothetical protein	protein-coding
1-74923	1	19444282	19444391	+	22.3	109	promoter-TSS (AT1G52200.2)	promoter-TSS (AT1G52200.2)	-705	AT1G52200.2	841650	At.37647	NM_104100		AT1G52200	F9I5.19|F9I5_19	PLAC8 family protein	protein-coding
4-42971	4	8918116	8918225	+	22.1	109	TTS (AT4G15640.1)	TTS (AT4G15640.1)	910	AT4G15630.1	827240	At.33161	NM_117654		AT4G15630	CASP-like protein 1E1|CASPL1E1|DL3855W|FCAALL.230	Uncharacterized protein family (UPF0497)	protein-coding
5-64309	5	18295419	18295528	+	22.1	109	promoter-TSS (AT5G45210.1)	promoter-TSS (AT5G45210.1)	34	AT5G45210.5	834557		NM_123889		AT5G45210	K18C1.9|K18C1_9	Disease resistance protein (TIR-NBS-LRR class) family	protein-coding
4-45033	4	2427084	2427193	+	22.1	109	TTS (AT4G04770.1)	TTS (AT4G04770.1)	2761	AT4G04770.1	825814	At.4040	NM_116715		ABCI8	ABC1|ARABIDOPSIS THALIANA NUCLEOSOME ASSEMBLY PROTEIN 1|ATABC1|ATNAP1|ATP binding cassette protein 1|ATP-binding cassette I8|LAF6|LONG AFTER FR|T4B21.16|T4B21_16	ATP binding cassette protein 1	protein-coding
4-44407	4	8858568	8858677	+	22.1	109	promoter-TSS (AT4G15500.1)	promoter-TSS (AT4G15500.1)	56	AT4G15500.1	827222	At.49697	NM_117640		UGT84A4	DL3790C|FCAALL.307	UDP-Glycosyltransferase superfamily protein	protein-coding
1-80859	1	26339612	26339721	+	21.8	109	promoter-TSS (AT1G69930.1)	promoter-TSS (AT1G69930.1)	-848	AT1G69930.1	843329	At.20559	NM_105661		GSTU11	ATGSTU11|T17F3.4|T17F3_4|glutathione S-transferase TAU 11	glutathione S-transferase TAU 11	protein-coding
5-65773	5	24636788	24636897	+	21.8	109	promoter-TSS (AT5G61260.3)	promoter-TSS (AT5G61260.3)	-267	AT5G61260.3	836247	At.55657	NM_125519		AT5G61260	MFB13.3|MFB13_3	Plant calmodulin-binding protein-like protein	protein-coding
3-56829	3	18021096	18021205	+	21.8	109	TTS (AT3G48640.3)	TTS (AT3G48640.3)	1174	AT3G48640.3	824024	At.35701	NM_114723		AT3G48640	-	transmembrane protein	protein-coding
5-74361	5	18345821	18345957	+	21.8	136	intron (AT5G45280.2, intron 1 of 12)	intron (AT5G45280.2, intron 1 of 12)	294	AT5G45280.1	834564	At.24293	NM_123896		AT5G45280	K9E15.6|K9E15_6|PAE11|pectin acetylesterase 11	Pectinacetylesterase family protein	protein-coding
5-68433	5	4151200	4151309	+	21.6	109	promoter-TSS (AT5G13080.1)	promoter-TSS (AT5G13080.1)	-53	AT5G13080.1	831147	At.28323	NM_121311		WRKY75	ARABIDOPSIS THALIANA WRKY DNA-BINDING PROTEIN 75|ATWRKY75|T19L5.40|T19L5_40|WRKY DNA-binding protein 75	WRKY DNA-binding protein 75	protein-coding
1-81582	1	10202335	10202444	+	21.6	109	TTS (AT1G29195.1)	TTS (AT1G29195.1)	1102	AT1G29195.1	839794	At.15805	NM_102660		AT1G29195	-	phosphatidylinositol 4-phosphate 5-kinase MSS4-like protein	protein-coding
1-80779	1	25358538	25358647	+	21.6	109	Intergenic	Intergenic	3852	AT1G67650.1	843090	At.35618	NM_105433		AT1G67650	F12A21.20|F12A21_20	SRP72 RNA-binding domain-containing protein	protein-coding
1-80350	1	17817340	17817449	+	21.6	109	promoter-TSS (AT1G48260.3)	promoter-TSS (AT1G48260.3)	12	AT1G48260.1	841246	At.15198	NM_103723		CIPK17	CBL-interacting protein kinase 17|CBL-interacting protein kinase 17|F21D18.2|SNF1-RELATED PROTEIN KINASE 3.21|SnRK3.21	CBL-interacting protein kinase 17	protein-coding
3-54727	3	10502921	10503030	+	21.6	109	Intergenic	Intergenic	-2736	AT3G28180.1	822444	At.23682	NM_113737		CSLC04	ATCSLC04|ATCSLC4|CELLULOSE-SYNTHASE LIKE C4|CSLC4|Cellulose-synthase-like C4	Cellulose-synthase-like C4	protein-coding
3-58850	3	16782155	16782264	+	21.6	109	promoter-TSS (AT3G45710.1)	promoter-TSS (AT3G45710.1)	-8	AT3G07245.1	28718980		NR_141309		AT3G07245	-	ncRNA	ncRNA
2-49469	2	8096341	8096450	+	21.3	109	TTS (AT2G18680.1)	TTS (AT2G18680.1)	-1025	AT2G18690.2	816384	At.13212	NM_127425		AT2G18690	MSF3.7|MSF3_7	transmembrane protein	protein-coding
5-65854	5	26300338	26300447	+	21.3	109	exon (AT5G65730.1, exon 4 of 4)	exon (AT5G65730.1, exon 4 of 4)	1664	AT5G65730.1	836702	At.23387	NM_125970		XTH6	MPA24.8|MPA24_8|xyloglucan endotransglucosylase/hydrolase 6	xyloglucan endotransglucosylase/hydrolase 6	protein-coding
4-47634	4	8506282	8506391	+	21.3	109	promoter-TSS (AT4G14819.1)	promoter-TSS (AT4G14819.1)	-927	AT4G14819.1	3770106	At.63277	NM_001036567		AT4G14819	-	hypothetical protein (DUF1677)	protein-coding
4-47463	4	2596306	2596415	+	21.3	109	Intergenic	Intergenic	-2063	AT4G05071.1	6240722	At.73525	NM_001125465		AT4G05071	-	hypothetical protein	protein-coding
3-54572	3	7634875	7634984	+	21.3	109	promoter-TSS (AT3G21680.1)	promoter-TSS (AT3G21680.1)	-706	AT3G21680.1	28719297	At.38010	NM_001338548		AT3G21680	-	hypothetical protein	protein-coding
3-58430	3	5149237	5149346	+	21.3	109	promoter-TSS (AT3G15300.1)	promoter-TSS (AT3G15300.1)	-951	AT3G15300.1	820761	At.24906	NM_112393		AT3G15300	MPK3/6-targeted VQP 4|MVQ4	VQ motif-containing protein	protein-coding
4-43614	4	7859712	7859821	+	21.3	109	promoter-TSS (AT4G13505.1)	promoter-TSS (AT4G13505.1)	-75	AT4G13505.1	5008140		NR_142326		AT4G13505	-	ncRNA	ncRNA
4-44347	4	7781320	7781429	+	21.3	109	promoter-TSS (AT4G13380.1)	promoter-TSS (AT4G13380.1)	-408	AT4G13380.1	826969	At.54303	NM_117412		MEE56	T9E8.120|T9E8_120|maternal effect embryo arrest 56	Heavy metal transport/detoxification superfamily protein	protein-coding
2-49981	2	16110758	16110867	+	21.3	109	TTS (AT2G38480.1)	TTS (AT2G38480.1)	1099	AT2G38480.1	818430	At.13123	NM_129405		AT2G38480	CASP-like protein 4B1|CASPL4B1|T19C21.23	Uncharacterized protein family (UPF0497)	protein-coding
5-70501	5	22082131	22082240	+	21.3	109	Intergenic	Intergenic	1755	AT5G08195.1	28720956		NR_143064		AT5G08195	-	ncRNA	ncRNA
5-64188	5	16428412	16428521	+	21.3	109	promoter-TSS (AT5G41030.1)	promoter-TSS (AT5G41030.1)	-240	AT5G41030.1	834105	At.55287	NM_123468		AT5G41030	MEE6.10|MEE6_10	TCP family transcription factor	protein-coding
5-64623	5	23897233	23897342	+	21.3	109	promoter-TSS (AT5G59220.1)	promoter-TSS (AT5G59220.1)	-348	AT5G59220.1	836040	At.22149	NM_125312		HAI1	MNC17.13|MNC17_13|SAG113|highly ABA-induced PP2C gene 1|senescence associated gene 113	PP2C protein (Clade A protein phosphatases type 2C)	protein-coding
4-46933	4	11027187	11027296	+	21.1	109	intron (AT4G20450.2, intron 2 of 11)	intron (AT4G20450.2, intron 2 of 11)	1799	AT4G20450.2	827793	At.54432	NM_118164		AT4G20450	F9F13.100|F9F13_100	Leucine-rich repeat protein kinase family protein	protein-coding
5-69411	5	26151555	26151664	+	21.1	109	exon (AT5G65440.8, exon 1 of 21)	exon (AT5G65440.8, exon 1 of 21)	187	AT5G65440.9	836669	At.43476	NM_125942		AT5G65440	MNA5.17|MNA5_17	transmembrane protein	protein-coding
5-67796	5	18597570	18597679	+	21.1	109	intron (AT5G45840.1, intron 1 of 13)	intron (AT5G45840.1, intron 1 of 13)	199	AT5G45840.1	834624	At.55395	NM_001344646		AT5G45840	K15I22.4|K15I22_4	Leucine-rich repeat protein kinase family protein	protein-coding
4-47327	4	18319208	18319317	+	21.1	109	promoter-TSS (AT4G09855.1)	promoter-TSS (AT4G09855.1)	-461	AT4G09855.1	28720103		NR_142309		AT4G09855	-	ncRNA	ncRNA
2-46984	2	9684362	9684471	+	21.1	109	promoter-TSS (AT2G22770.1)	promoter-TSS (AT2G22770.1)	-146	AT2G22770.1	816807	At.43434	NM_179700		NAI1	T30L20.3|T30L20_3	basic helix-loop-helix (bHLH) DNA-binding superfamily protein	protein-coding
3-60837	3	9578965	9579074	+	21.1	109	intron (AT3G26180.2, intron 2 of 2)	intron (AT3G26180.2, intron 2 of 2)	1067	AT3G26180.2	822219	At.25393	NM_113525		CYP71B20	''cytochrome P450|cytochrome P450|family 71|polypeptide 20|polypeptide 20''|subfamily B	cytochrome P450, family 71, subfamily B, polypeptide 20	protein-coding
1-86855	1	26423734	26423843	+	21.1	109	promoter-TSS (AT1G70170.1)	promoter-TSS (AT1G70170.1)	-86	AT1G70170.1	843353	At.27821	NM_105685		MMP	F20P5.11|F20P5_11|matrix metalloproteinase	matrix metalloproteinase	protein-coding
4-49058	4	18459185	18459294	+	21.1	109	promoter-TSS (AT4G39780.1)	promoter-TSS (AT4G39780.1)	18	AT4G39780.1	830136	At.2297	NM_120141		AT4G39780	T19P19.170|T19P19_170	Integrase-type DNA-binding superfamily protein	protein-coding
5-72374	5	4739712	4739821	+	20.8	109	TTS (AT5G14700.2)	TTS (AT5G14700.2)	-3121	AT5G14690.1	831321	At.31896	NM_121473		AT5G14690	T9L3.3	transmembrane protein	protein-coding
1-81637	1	10900753	10900862	+	20.8	109	TTS (AT1G30720.1)	TTS (AT1G30720.1)	126	AT1G30730.1	839953	At.40495	NM_102809		AT1G30730	T5I8.18|T5I8_18	FAD-binding Berberine family protein	protein-coding
1-83374	1	19224858	19224967	+	20.8	109	exon (AT1G51805.1, exon 2 of 13)	exon (AT1G51805.1, exon 2 of 13)	778	AT1G51805.2	841607	At.22048	NM_104060		AT1G51805	F19C24.2|F19C24_2	Leucine-rich repeat protein kinase family protein	protein-coding
2-49674	2	11263669	11263778	+	20.8	109	promoter-TSS (AT2G26480.1)	promoter-TSS (AT2G26480.1)	-166	AT2G26480.1	817189	At.12383	NM_128205		UGT76D1	T9J22.15|T9J22_15|UDP-glucosyl transferase 76D1	UDP-glucosyl transferase 76D1	protein-coding
3-59857	3	11195750	11195859	+	20.8	109	promoter-TSS (AT3G29250.3)	promoter-TSS (AT3G29250.3)	-633	AT3G29250.3	822580	At.27790	NM_113849		SDR4	AtSDR4|short-chain dehydrogenase reductase 4	NAD(P)-binding Rossmann-fold superfamily protein	protein-coding
3-60121	3	19768529	19768638	+	20.8	109	TTS (AT3G53320.1)	TTS (AT3G53320.1)	203	AT3G53310.1	824499	At.47486	NM_115191		AT3G53310	-	AP2/B3-like transcriptional factor family protein	protein-coding
1-83264	1	17168260	17168369	+	20.8	109	promoter-TSS (AT1G45249.8)	promoter-TSS (AT1G45249.8)	-390	AT1G45249.2	841095	At.48130	NM_179446		ABF2	ABSCISIC ACID RESPONSIVE ELEMENTS-BINDING PROTEIN 2|AREB1|ATAREB1|AtABF2|abscisic acid responsive elements-binding factor 2	abscisic acid responsive elements-binding factor 2	protein-coding
5-72241	5	1914517	1914626	+	20.8	109	TTS (AT5G06270.1)	TTS (AT5G06270.1)	2558	AT5G06270.1	830515	At.32874	NM_120710		AT5G06270	MHF15.21|MHF15_21	hypothetical protein	protein-coding
2-51759	2	15128053	15128162	+	20.8	109	promoter-TSS (AT2G36030.1)	promoter-TSS (AT2G36030.1)	-336	AT2G36030.1	818176	At.66323	NM_129162		AT2G36030	F11F19.6|F11F19_6	hypothetical protein	protein-coding
3-58391	3	4439786	4439895	+	20.8	109	Intergenic	Intergenic	-2506	AT3G13590.1	820561	At.21334	NM_112205		AT3G13590	-	Cysteine/Histidine-rich C1 domain family protein	protein-coding
1-83288	1	17697341	17697450	+	20.8	109	Intergenic	Intergenic	-1203	AT1G47990.1	841217	At.51190	NM_103695		GA2OX4	ATGA2OX4|Arabidopsis thaliana gibberellin 2-oxidase 4|T2J15.10|T2J15_10|gibberellin 2-oxidase 4	gibberellin 2-oxidase 4	protein-coding
5-62336	5	21997941	21998050	+	20.8	109	promoter-TSS (AT5G54200.1)	promoter-TSS (AT5G54200.1)	-669	AT5G54200.1	835508	At.27971	NM_124800		AT5G54200	K18G13.8|K18G13_8	Transducin/WD40 repeat-like superfamily protein	protein-coding
1-88624	1	28684354	28684463	+	20.8	109	promoter-TSS (AT1G76440.2)	promoter-TSS (AT1G76440.2)	-143	AT1G76450.1	843978	At.43912	NM_106295		AT1G76450	F15M4.5	Photosystem II reaction center PsbP family protein	protein-coding
3-57296	3	4839863	4839972	+	20.8	109	Intergenic	Intergenic	-5902	AT3G14440.1	820667	At.26346	NM_112304		NCED3	9-CIS-EPOXYCAROTENOID DIOXYGENASE|ATNCED3|SALT TOLERANT 1|SIS7|STO1|SUGAR INSENSITIVE 7|nine-cis-epoxycarotenoid dioxygenase 3	nine-cis-epoxycarotenoid dioxygenase 3	protein-coding
3-59964	3	17380553	17380662	+	20.8	109	Intergenic	Intergenic	-1212	AT3G47200.2	823873	At.49668	NM_114587		AT3G47200	-	transmembrane protein, putative (DUF247)	protein-coding
2-51039	2	18649464	18649573	+	20.8	109	Intergenic	Intergenic	-2912	AT2G45220.1	819130	At.27946	NM_130085		AT2G45220	AtPME17|F4L23.27|PME17|pectin methylesterase 17	Plant invertase/pectin methylesterase inhibitor superfamily	protein-coding
4-48924	4	16637347	16637456	+	20.8	109	promoter-TSS (AT4G34930.1)	promoter-TSS (AT4G34930.1)	79	AT4G34930.1	829645	At.31460	NM_119659		AT4G34930	F11I11.170|F11I11_170	PLC-like phosphodiesterases superfamily protein	protein-coding
5-67780	5	18380012	18380121	+	20.8	109	Intergenic	Intergenic	3426	AT5G45350.6	834571	At.68	NM_123903		AT5G45350	MFC19.1|MFC19_1	proline-rich family protein	protein-coding
3-56479	3	7811408	7811517	+	20.8	109	Intergenic	Intergenic	-1399	AT3G22150.2	821779	At.37924	NM_113112		AT3G22150	-	Tetratricopeptide repeat (TPR)-like superfamily protein	protein-coding
3-59517	3	5685691	5685800	+	20.8	109	intron (AT3G16690.2, intron 3 of 4)	intron (AT3G16690.2, intron 3 of 4)	776	AT3G16690.1	820921	At.27835	NM_112542		SWEET16	AtSWEET16	Nodulin MtN3 family protein	protein-coding
4-47381	4	657824	657933	+	20.8	109	intron (AT4G01520.1, intron 2 of 3)	intron (AT4G01520.1, intron 2 of 3)	1300	AT4G01520.1	828204	At.54081	NM_116382		NAC067	F11O4.3|F11O4_3|NAC domain containing protein 67|anac067	NAC domain containing protein 67	protein-coding
1-87707	1	11137719	11137828	+	20.8	109	exon (ENSRNA049757594-T1, exon 1 of 1)	exon (ENSRNA049757594-T1, exon 1 of 1)	234	ENSRNA049757594-T1
3-62432	3	21407786	21407895	+	20.6	109	promoter-TSS (AT3G57790.2)	promoter-TSS (AT3G57790.2)	-216	AT3G57790.1	824949	At.28595	NM_115640		AT3G57790	-	Pectin lyase-like superfamily protein	protein-coding
5-71310	5	8856191	8856300	+	20.6	109	promoter-TSS (AT5G25450.3)	promoter-TSS (AT5G25450.3)	513	AT5G25440.1	832618	At.30908	NM_122454		AT5G25440	F18G18.180|F18G18_180	Protein kinase superfamily protein	protein-coding
5-72404	5	5137923	5138032	+	20.6	109	promoter-TSS (AT5G15740.1)	promoter-TSS (AT5G15740.1)	-270	AT5G15740.1	831430	At.10157	NM_121579		AT5G15740	F14F8.120|F14F8_120	O-fucosyltransferase family protein	protein-coding
5-74393	5	18805351	18805460	+	20.6	109	TTS (AT5G06815.1)	TTS (AT5G06815.1)	788	AT5G06815.1	28720839		NR_142949		U6.29	-	ncRNA	ncRNA
5-71084	5	4974587	4974696	+	20.6	109	promoter-TSS (AT5G15310.2)	promoter-TSS (AT5G15310.2)	-30	AT5G15310.4	831383	At.5394	NM_121535		MYB16	ATMIXTA|ATMYB16|F8M21.200|F8M21_200|myb domain protein 16	myb domain protein 16	protein-coding
3-59432	3	4375853	4375962	+	20.6	109	promoter-TSS (AT3G13437.2)	promoter-TSS (AT3G13437.2)	-438	AT3G13437.2	5007997	At.75182	NM_001084676		AT3G13437	AtEWR1|EWR1|Enhancer of vascular Wilt Resistance 1	transmembrane protein	protein-coding
4-47968	4	14958100	14958209	+	20.6	109	promoter-TSS (AT4G30670.1)	promoter-TSS (AT4G30670.1)	-74	AT4G30670.1	829190	At.31813	NM_119213		AT4G30670	T10C21.20|T10C21_20	Putative membrane lipoprotein	protein-coding
5-73280	5	23146365	23146474	+	20.6	109	exon (AT5G57130.1, exon 2 of 4)	exon (AT5G57130.1, exon 2 of 4)	1472	AT5G57130.1	835819	At.21466	NM_125095		AT5G57130	MUL3.8|MUL3_8|SMAX1-like 5|SMXL5	Clp amino terminal domain-containing protein	protein-coding
1-89728	1	20014881	20014990	+	20.6	109	exon (AT1G53625.1, exon 1 of 1)	exon (AT1G53625.1, exon 1 of 1)	103	AT1G53625.1	841798	At.64869	NM_179473		AT1G53625	-	hypothetical protein	protein-coding
3-61886	3	8991692	8991801	+	20.6	109	promoter-TSS (AT3G24640.1)	promoter-TSS (AT3G24640.1)	-519	AT3G24640.1	822060		NM_113375		AT3G24640	-	lyase	protein-coding
1-87561	1	8501837	8501946	+	20.6	109	promoter-TSS (AT1G24020.1)	promoter-TSS (AT1G24020.1)	174	AT1G24020.2	839014	At.25399	NM_102249		MLP423	MLP-like protein 423|T23E23.28|T23E23_28	MLP-like protein 423	protein-coding
2-52601	2	12864114	12864223	+	20.6	109	Intergenic	Intergenic	-2197	AT2G30120.1	817564	At.19562	NM_128567		AT2G30120	T27E13.14|T27E13_14	protein FLC EXPRESSOR	protein-coding
4-50462	4	11774134	11774243	+	20.6	109	TTS (ENSRNA049492444-T1)	TTS (ENSRNA049492444-T1)	358	AT4G22265.1	3769893				AT4G22265	67140.TRNA-TYR-1	tRNA	tRNA
2-48305	2	18364397	18364506	+	20.6	109	promoter-TSS (AT2G44490.1)	promoter-TSS (AT2G44490.1)	-201	AT2G44490.1	819056	At.36752	NM_130012		PEN2	BETA GLUCOSIDASE 26|BGLU26|F4I1.30|PENETRATION 2	Glycosyl hydrolase superfamily protein	protein-coding
2-49286	2	647431	647540	+	20.6	109	promoter-TSS (AT2G02450.1)	promoter-TSS (AT2G02450.1)	-53	AT2G02450.2	814775	At.12993	NM_126301		LOV1	ANAC034|ANAC035|Arabidopsis NAC domain containing protein 34|AtLOV1|LONG VEGETATIVE PHASE 1|NAC domain containing protein 35|NAC035|anac034	NAC domain containing protein 35	protein-coding
5-73820	5	6045472	6045581	+	20.3	109	Intergenic	Intergenic	-2512	AT5G18270.1	831945	At.23511	NM_121832		ANAC087	Arabidopsis NAC domain containing protein 87|MRG7.23|MRG7_23	NAC domain containing protein 87	protein-coding
3-56834	3	18139110	18139219	+	20.3	109	promoter-TSS (AT3G48920.1)	promoter-TSS (AT3G48920.1)	-8	AT3G48920.1	824053	At.543	NM_114751		MYB45	AtMYB45|myb domain protein 45	myb domain protein 45	protein-coding
4-51643	4	14770482	14770591	+	20.3	109	TTS (AT4G30190.2)	TTS (AT4G30190.2)	1752	AT4G30180.1	829141	At.31852	NM_119164		AT4G30180	F9N11.30|F9N11_30	hypothetical protein	protein-coding
3-64494	3	15617123	15617232	+	20.3	109	promoter-TSS (AT3G43720.2)	promoter-TSS (AT3G43720.2)	-28	AT3G43720.2	823481	At.4842	NM_114240		LTPG2	glycosylphosphatidylinositol-anchored lipid protein transfer 2	Bifunctional inhibitor/lipid-transfer protein/seed storage 2S albumin superfamily protein	protein-coding
5-70964	5	2653038	2653147	+	20.3	109	promoter-TSS (AT5G08240.1)	promoter-TSS (AT5G08240.1)	-557	AT5G08240.1	830720	At.32606	NM_120907		AT5G08240	F8L15.11	transmembrane protein	protein-coding
1-87645	1	10055254	10055363	+	20.3	109	intron (AT1G28610.1, intron 1 of 3)	intron (AT1G28610.1, intron 1 of 3)	573	AT1G28610.1	839761	At.19129	NM_102629		AT1G28610	F1K23.16|F1K23_16	GDSL-like Lipase/Acylhydrolase superfamily protein	protein-coding
3-64275	3	8556863	8556972	+	20.3	109	Intergenic	Intergenic	-1143	AT3G23750.1	821957	At.37659	NM_113279		AT3G23750	BAK1-Associating Receptor-Like Kinase 1|BARK1	Leucine-rich repeat protein kinase family protein	protein-coding
5-71764	5	20875454	20875563	+	20.3	109	promoter-TSS (AT5G51380.1)	promoter-TSS (AT5G51380.1)	-324	AT5G51380.1	835212	At.7949	NM_124517		AT5G51380	MFG13.9|MFG13_9	RNI-like superfamily protein	protein-coding
1-86524	1	21185622	21185731	+	20.3	109	TTS (AT1G56540.2)	TTS (AT1G56540.2)	2693	AT1G56550.2	842108	At.42755	NM_104532		RGXT3	F25P12.100|F25P12_100|RhamnoGalacturonan specific Xylosyltransferase 1|RhamnoGalacturonan specific Xylosyltransferase 3	RhamnoGalacturonan specific Xylosyltransferase 1	protein-coding
1-92187	1	29413921	29414030	+	20.3	109	exon (AT1G78170.1, exon 1 of 2)	exon (AT1G78170.1, exon 1 of 2)	101	AT1G78170.1	844153	At.34328	NM_106467		AT1G78170	T11I11.11|T11I11_11	E3 ubiquitin-protein ligase	protein-coding
3-62104	3	16150403	16150512	+	20.3	109	promoter-TSS (AT3G44560.3)	promoter-TSS (AT3G44560.3)	-666	AT3G44560.2	823581	At.50681	NM_114324		FAR8	fatty acid reductase 8	fatty acid reductase 8	protein-coding
2-42749	2	15257324	15257433	+	20.3	109	promoter-TSS (AT2G36380.1)	promoter-TSS (AT2G36380.1)	-40	AT2G36380.1	818211	At.43047	NM_129195		ABCG34	ATP-binding cassette G34|ATPDR6|F1O11.1|F1O11_1|PDR6|PLEIOTROPIC DRUG RESISTANCE 6|pleiotropic drug resistance 6	pleiotropic drug resistance 6	protein-coding
1-87793	1	12225011	12225120	+	20.3	109	promoter-TSS (AT1G33720.3)	promoter-TSS (AT1G33720.3)	-957	AT1G33720.2	840263	At.49936	NM_103092		CYP76C6	''cytochrome P450|F14M2.15|F14M2_15|cytochrome P450|family 76|polypeptide 6|polypeptide 6''|subfamily C	cytochrome P450, family 76, subfamily C, polypeptide 6	protein-coding
2-53073	2	1024463	1024572	+	20.3	109	promoter-TSS (AT2G03360.2)	promoter-TSS (AT2G03360.2)	-20	AT2G03360.2	814865	At.50735	NM_126387		AT2G03360	T4M8.21|T4M8_21	Glycosyltransferase family 61 protein	protein-coding
4-49034	4	18100163	18100272	+	20	109	Intergenic	Intergenic	-1584	AT4G38770.1	830032	At.21600	NM_120037		PRP4	ARABIDOPSIS THALIANA PROLINE-RICH PROTEIN 4|ATPRP4|T9A14.50|T9A14_50|proline-rich protein 4	proline-rich protein 4	protein-coding
1-90564	1	2963122	2963231	+	20	109	promoter-TSS (AT1G09170.5)	promoter-TSS (AT1G09170.5)	-630	AT1G09170.5	837437		NM_100787		AT1G09170	T12M4.14|T12M4_14	P-loop nucleoside triphosphate hydrolases superfamily protein with CH (Calponin Homology) domain-containing protein	protein-coding
2-54800	2	14541490	14541599	+	20	109	promoter-TSS (AT2G34500.1)	promoter-TSS (AT2G34500.1)	73	AT2G34500.1	818013	At.27806	NM_129002		CYP710A1	F13P17.35|cytochrome P450|family 710|polypeptide 1|subfamily A	cytochrome P450, family 710, subfamily A, polypeptide 1	protein-coding
1-89429	1	12190402	12190511	+	20	109	promoter-TSS (AT1G33612.1)	promoter-TSS (AT1G33612.1)	-677	AT1G33612.1	10723140		NM_001198202		AT1G33612	-	Leucine-rich repeat (LRR) family protein	protein-coding
5-75069	5	2652417	2652526	+	20	109	promoter-TSS (AT5G08240.1)	promoter-TSS (AT5G08240.1)	64	AT5G08240.1	830720	At.32606	NM_120907		AT5G08240	F8L15.11	transmembrane protein	protein-coding
4-47373	4	523436	523545	+	20	109	exon (AT4G01250.1, exon 2 of 3)	exon (AT4G01250.1, exon 2 of 3)	759	AT4G01250.1	827896	At.3803	NM_116355		WRKY22	AtWRKY22|F2N1.6|F2N1_6	WRKY family transcription factor	protein-coding
4-49424	4	9761091	9761200	+	20	109	TTS (AT4G17500.1)	TTS (AT4G17500.1)	1942	AT4G17500.1	827464	At.23185	NM_117855		ERF-1	ATERF-1|AtERF#100|DL4785W|ERF1A|FCAALL.123|ethylene responsive element binding factor 1	ethylene responsive element binding factor 1	protein-coding
1-93709	1	24967998	24968107	+	20	109	promoter-TSS (AT1G66920.3)	promoter-TSS (AT1G66920.3)	-466	AT1G66920.2	843010	At.28772	NM_105363		AT1G66920	T4O24.7|T4O24_7	Protein kinase superfamily protein	protein-coding
2-53293	2	8095792	8095901	+	20	109	promoter-TSS (AT2G18685.1)	promoter-TSS (AT2G18685.1)	-819	AT2G18685.1	28718285		NM_001335602		AT2G18685	-	hypothetical protein	protein-coding
2-52395	2	10135497	10135606	+	20	109	TTS (AT2G23810.1)	TTS (AT2G23810.1)	2044	AT2G23810.1	816913	At.20664	NM_179714		TET8	F27L4.1|F27L4_1|tetraspanin8	tetraspanin8	protein-coding
5-75361	5	7983947	7984056	+	20	109	intron (AT5G23670.2, intron 8 of 12)	intron (AT5G23670.2, intron 8 of 12)	-1805	AT5G03635.1	28720574		NR_142700		AT5G03635	-	ncRNA	ncRNA
5-77088	5	15901338	15901447	+	20	109	promoter-TSS (AT5G39730.1)	promoter-TSS (AT5G39730.1)	-177	AT5G39730.1	833969	At.9359	NM_123335		AT5G39730	MKM21.20|MKM21_20	AIG2-like (avirulence induced gene) family protein	protein-coding
1-91737	1	23136245	23136354	+	20	109	promoter-TSS (AT1G62515.1)	promoter-TSS (AT1G62515.1)	-421	AT1G62515.1	28717388		NM_001334035		AT1G62515	-	transmembrane protein	protein-coding
4-50506	4	12289876	12289985	+	20	109	Intergenic	Intergenic	-1702	AT4G23550.1	828455	At.27348	NM_118486		WRKY29	ATWRKY29|F9D16.20|F9D16_20	WRKY family transcription factor	protein-coding
1-82590	1	1001082	1001191	+	20	109	promoter-TSS (AT1G03920.3)	promoter-TSS (AT1G03920.3)	20	AT1G03920.1	839369	At.42508	NM_100273		AT1G03920	F21M11.15|F21M11_15	Protein kinase family protein	protein-coding
5-77588	5	23211629	23211738	+	20	109	promoter-TSS (AT5G57300.3)	promoter-TSS (AT5G57300.3)	-269	AT5G57320.2	835837		NM_001345256		VLN5	MJB24.13|MJB24_13|villin 5	actin filament bundling protein P-115-ABP protein	protein-coding
3-65714	3	16963816	16963925	+	20	109	Intergenic	Intergenic	-1235	AT3G46190.2	823764		NM_114488		AT3G46190	-	TRAF-like family protein	protein-coding
4-52586	4	13279201	13279310	+	20	109	Intergenic	Intergenic	-2628	AT4G26210.1	828727	At.2882	NM_118754		AT4G26210	T25K17.20|T25K17_20	Mitochondrial ATP synthase subunit G protein	protein-coding
3-60464	3	3415450	3415559	+	20	109	TTS (AT3G10915.3)	TTS (AT3G10915.3)	-1485	AT3G10910.1	820261	At.27986	NM_111928		AT3G10910	DAF-Like gene 1|DAFL1	RING/U-box superfamily protein	protein-coding
4-52444	4	11144617	11144726	+	20	109	Intergenic	Intergenic	-1074	AT4G20810.1	827829	At.54443	NM_118199		AT4G20810	F21C20.160|F21C20_160	transcription initiation factor IIE (TFIIE) alpha subunit family protein / general transcription factor TFIIE family protein	protein-coding
5-75528	5	14125160	14125269	+	20	109	Intergenic	Intergenic	-1852	AT5G35970.1	833589	At.45828	NM_122988		AT5G35970	MEE13.8|MEE13_8	P-loop containing nucleoside triphosphate hydrolases superfamily protein	protein-coding
2-52248	2	7890767	7890876	+	20	109	Intergenic	Intergenic	-1943	AT2G18140.1	816327	At.52798	NM_127371		AT2G18140	F8D23.8|F8D23_8	Peroxidase superfamily protein	protein-coding
1-93637	1	24003547	24003656	+	20	109	Intergenic	Intergenic	-1543	AT1G64610.1	842769	At.27085	NM_105136		AT1G64610	F1N19.18|F1N19_18	Transducin/WD40 repeat-like superfamily protein	protein-coding
3-65690	3	16618554	16618663	+	19.8	109	intron (AT3G45290.1, intron 3 of 14)	intron (AT3G45290.1, intron 3 of 14)	1210	AT3G45290.1	823667	At.1105	NM_114398		MLO3	ATMLO3|MILDEW RESISTANCE LOCUS O 3	Seven transmembrane MLO family protein	protein-coding
4-52514	4	12160367	12160476	+	19.8	109	promoter-TSS (AT4G23230.1)	promoter-TSS (AT4G23230.1)	-142	AT4G23230.1	828422	At.27300	NM_118452		CRK15	F21P8.120|F21P8_120|cysteine-rich RLK (RECEPTOR-like protein kinase) 15	cysteine-rich RECEPTOR-like kinase	protein-coding
2-54687	2	13103110	13103219	+	19.8	109	Intergenic	Intergenic	-1793	AT2G30750.1	817626	At.38323	NM_128628		CYP71A12	T11J7.14|T11J7_14|cytochrome P450|family 71|polypeptide 12|subfamily A	cytochrome P450 family 71 polypeptide	protein-coding
4-53468	4	10970803	10970912	+	19.8	109	Intergenic	Intergenic	-3599	AT4G20320.2	827780	At.44064	NM_001084942		AT4G20320	F1C12.230|F1C12_230	CTP synthase family protein	protein-coding
2-54035	2	19542601	19542710	+	19.8	109	Intergenic	Intergenic	-1070	AT2G47650.1	819378	At.27002	NM_130333		UXS4	T30B22.31|T30B22_31|UDP-xylose synthase 4	UDP-xylose synthase 4	protein-coding
3-63948	3	4036209	4036318	+	19.8	109	promoter-TSS (AT3G12700.3)	promoter-TSS (AT3G12700.3)	-682	AT3G12700.1	820452	At.28194	NM_112106		NANA	-	Eukaryotic aspartyl protease family protein	protein-coding
1-93748	1	25515187	25515296	+	19.8	109	promoter-TSS (AT1G68060.1)	promoter-TSS (AT1G68060.1)	-640	AT1G68060.1	843134	At.28095	NM_105476		MAP70-1	ATMAP70-1|T23K23.9|T23K23_9|microtubule-associated proteins 70-1	microtubule-associated proteins 70-1	protein-coding
1-91001	1	9349608	9349717	+	19.8	109	Intergenic	Intergenic	-1498	AT1G26945.1	839585	At.44742	NM_179381		KDR	KIDARI|PACLOBUTRAZOL RESISTANCE 6|PRE6	basic helix-loop-helix (bHLH) DNA-binding superfamily protein	protein-coding
2-47309	2	15693668	15693777	+	19.8	109	promoter-TSS (AT2G37390.1)	promoter-TSS (AT2G37390.1)	-316	AT2G37390.1	818315	At.37430	NM_129294		NAKR2	F3G5.18|F3G5_18|SODIUM POTASSIUM ROOT DEFECTIVE 2	Chloroplast-targeted copper chaperone protein	protein-coding
1-92950	1	10803381	10803490	+	19.8	109	TTS (AT1G06343.1)	TTS (AT1G06343.1)	418	AT1G06343.1	28716477		NR_139066		AT1G06343	-	ncRNA	ncRNA
2-53775	2	15254453	15254562	+	19.8	109	promoter-TSS (AT2G08790.1)	promoter-TSS (AT2G08790.1)	-570	AT2G08790.1	28718025		NR_140409		AT2G08790	-	ncRNA	ncRNA
1-91817	1	24436577	24436686	+	19.8	109	promoter-TSS (AT1G65700.2)	promoter-TSS (AT1G65700.2)	-175	AT1G65700.1	842881	At.28329	NM_105244		LSM8	AtLSM8|F1E22.8|F1E22_8|SM-like 8	Small nuclear ribonucleoprotein family protein	protein-coding
5-74843	5	25907368	25907477	+	19.8	109	promoter-TSS (AT5G64810.1)	promoter-TSS (AT5G64810.1)	-825	AT5G64810.1	836602	At.26597	NM_125877		WRKY51	ARABIDOPSIS THALIANA WRKY DNA-BINDING PROTEIN 51|ATWRKY51|MXK3.34|WRKY DNA-binding protein 51	WRKY DNA-binding protein 51	protein-coding
3-63369	3	17427288	17427397	+	19.8	109	promoter-TSS (AT3G47295.1)	promoter-TSS (AT3G47295.1)	-608	AT3G47295.1	823883	At.35821	NM_114597		AT3G47295	-	hypothetical protein	protein-coding
2-52560	2	12327518	12327627	+	19.8	109	exon (AT2G28720.1, exon 1 of 1)	exon (AT2G28720.1, exon 1 of 1)	764	AT2G28720.1	817421	At.22918	NM_128433		AT2G28720	T11P11.3|T11P11_3	Histone superfamily protein	protein-coding
5-74442	5	19366740	19366849	+	19.8	109	intron (AT5G47820.2, intron 1 of 23)	intron (AT5G47820.2, intron 1 of 23)	640	AT5G47820.2	834833	At.43765	NM_124156		FRA1	FRAGILE FIBER 1|MCA23.16|MCA23_16	P-loop containing nucleoside triphosphate hydrolases superfamily protein	protein-coding
4-51049	4	5728722	5728831	+	19.8	109	promoter-TSS (AT4G08930.1)	promoter-TSS (AT4G08930.1)	-393	AT4G08930.1	826471	At.33721	NM_116962		APRL6	APR-like 6|ATAPRL6|T3H13.4|T3H13_4	APR-like 6	protein-coding
1-94909	1	12344895	12345004	+	19.8	109	Intergenic	Intergenic	-1189	AT1G33960.2	840293	At.10803	NM_103118		AIG1	AVRRPT2-INDUCED GENE 1|F12G12.27	P-loop containing nucleoside triphosphate hydrolases superfamily protein	protein-coding
1-89124	1	7885962	7886071	+	19.5	109	promoter-TSS (AT1G22330.1)	promoter-TSS (AT1G22330.1)	-307	AT1G22330.1	838839	At.41608	NM_102083		AT1G22330	T16E15.6|T16E15_6	RNA-binding (RRM/RBD/RNP motifs) family protein	protein-coding
2-52600	2	12835358	12835467	+	19.5	109	intron (AT2G30070.2, intron 1 of 8)	intron (AT2G30070.2, intron 1 of 8)	552	AT2G30070.1	817558	At.10484	NM_128562		KT1	ATKT1|ATKT1P|ATKUP1|KUP1|POTASSIUM TRANSPORTER KUP1|POTASSIUM UPTAKE TRANSPORTER 1|T27E13.19|T27E13_19|potassium transporter 1	potassium transporter 1	protein-coding
2-55525	2	9776032	9776141	+	19.5	109	exon (AT2G22970.3, exon 5 of 14)	exon (AT2G22970.3, exon 5 of 14)	1233	AT2G22970.3	816828	At.12556	NM_127862		SCPL11	T20K9.19|serine carboxypeptidase-like 11	serine carboxypeptidase-like 11	protein-coding
3-67141	3	18728692	18728801	+	19.5	109	promoter-TSS (AT3G50470.1)	promoter-TSS (AT3G50470.1)	-189	AT3G50470.1	824211	At.51002	NM_114907		HR3	INTRACELLULAR MILDEW A 10|MLA10|homolog of RPW8 3	homolog of RPW8 3	protein-coding
3-66555	3	7345309	7345418	+	19.5	109	promoter-TSS (AT3G20960.1)	promoter-TSS (AT3G20960.1)	-4	AT3G20960.1	821646	At.38149	NM_112988		CYP705A33	''cytochrome P450|cytochrome P450|family 705|polypeptide 33|polypeptide 33''|subfamily A	cytochrome P450, family 705, subfamily A, polypeptide 33	protein-coding
5-74207	5	16178844	16178953	+	19.5	109	promoter-TSS (AT5G06045.1)	promoter-TSS (AT5G06045.1)	-700	AT5G06045.1	28720776		NR_142886		AT5G06045	-	ncRNA	ncRNA
4-48444	4	7946056	7946165	+	19.5	109	exon (AT4G13660.2, exon 1 of 4)	exon (AT4G13660.2, exon 1 of 4)	204	AT4G13660.2	827000	At.27534	NM_117440		PRR2	ATPRR2|F18A5.50|F18A5_50|PSEUDO-RESPONSE REGULATOR 2|pinoresinol reductase 2	pinoresinol reductase 2	protein-coding
5-71216	5	7112633	7112742	+	19.5	109	Intergenic	Intergenic	-1234	AT5G20950.3	832220	At.23560	NM_122104		AT5G20950	F22D1.120|F22D1_120	Glycosyl hydrolase family protein	protein-coding
4-51047	4	5651225	5651334	+	19.5	109	TTS (AT4G05615.1)	TTS (AT4G05615.1)	482	AT4G05615.1	28719647		NR_141882		AT4G05615	-	ncRNA	ncRNA
5-77574	5	23043302	23043411	+	19.5	109	Intergenic	Intergenic	-1517	AT5G08675.1	28720988		NR_143096		AT5G08675	-	ncRNA	ncRNA
4-52649	4	14567102	14567211	+	19.5	109	intron (AT4G29740.2, intron 1 of 4)	intron (AT4G29740.2, intron 1 of 4)	891	AT4G29740.1	829096	At.22372	NM_119120		CKX4	ATCKX4|T16L4.250|T16L4_250|cytokinin oxidase 4	cytokinin oxidase 4	protein-coding
4-53026	4	2032437	2032546	+	19.5	109	promoter-TSS (AT4G04220.1)	promoter-TSS (AT4G04220.1)	-677	AT4G04220.1	825737	At.54132	NM_116660		RLP46	AtRLP46|T27D20.9|T27D20_9|receptor like protein 46	receptor like protein 46	protein-coding
1-88806	1	1861996	1862105	+	19.5	109	promoter-TSS (AT1G06135.1)	promoter-TSS (AT1G06135.1)	-134	AT1G06135.1	2745743	At.63145	NM_202039		AT1G06135	-	transmembrane protein	protein-coding
5-77972	5	2622788	2622897	+	19.5	109	promoter-TSS (AT5G08150.1)	promoter-TSS (AT5G08150.1)	58	AT5G08150.1	830711	At.49736	NM_120898		SOB5	SUPPRESSOR OF PHYTOCHROME B 5|T22D6.90|T22D6_90	suppressor of phytochrome b 5	protein-coding
1-87881	1	17121936	17122045	+	19.5	109	Intergenic	Intergenic	-1795	AT1G45201.3	841089	At.44335	NM_179441		TLL1	ARABIDOPSIS THALIANA TRIACYLGLYCEROL LIPASE-LIKE 1|AT1G45196|ATTLL1|triacylglycerol lipase-like 1	triacylglycerol lipase-like 1	protein-coding
5-75566	5	15198319	15198428	+	19.5	109	Intergenic	Intergenic	2495	AT5G38100.3	833790	At.30437	NM_123170		AT5G38100	F16F17.100|F16F17_100	S-adenosyl-L-methionine-dependent methyltransferases superfamily protein	protein-coding
3-66744	3	9346416	9346525	+	19.5	109	promoter-TSS (AT3G25670.1)	promoter-TSS (AT3G25670.1)	-46	AT3G25670.1	822155	At.74335	NM_113466		AT3G25670	-	Leucine-rich repeat (LRR) family protein	protein-coding
1-93310	1	19211208	19211317	+	19.5	109	promoter-TSS (AT1G51790.2)	promoter-TSS (AT1G51790.2)	-347	AT1G51790.2	841605	At.37749	NM_001333501		AT1G51790	F19C24.24|F19C24_24	Leucine-rich repeat protein kinase family protein	protein-coding
5-78467	5	14300087	14300196	+	19.5	109	promoter-TSS (AT5G36280.1)	promoter-TSS (AT5G36280.1)	-598	AT5G36280.1	833626		NM_123019		AT5G36280	T30G6.15|T30G6_15	acyl carrier protein	protein-coding
2-49133	2	17639016	17639125	+	19.5	109	promoter-TSS (AT2G42350.1)	promoter-TSS (AT2G42350.1)	69	AT2G42350.1	818836	At.42716	NM_129797		AT2G42350	MHK10.7|MHK10_7	RING/U-box superfamily protein	protein-coding
1-95178	1	19278852	19278961	+	19.5	109	promoter-TSS (AT1G51890.1)	promoter-TSS (AT1G51890.1)	-108	AT1G51890.1	841616	At.49312	NM_104069		AT1G51890	T14L22.10|T14L22_10	Leucine-rich repeat protein kinase family protein	protein-coding
1-94065	1	29779065	29779174	+	19.3	109	TTS (AT1G79160.1)	TTS (AT1G79160.1)	-1103	AT1G79150.1	844256	At.28077	NM_106566		AT1G79150	YUP8H12R.24|YUP8H12R_24	binding protein	protein-coding
4-49316	4	7878347	7878456	+	19.3	109	TTS (at4g13555)	TTS (at4g13555)	160	ENSRNA049758020-T1
5-79141	5	24747683	24747792	+	19.3	109	promoter-TSS (AT5G61550.3)	promoter-TSS (AT5G61550.3)	-286	AT5G61550.1	836276	At.29099	NM_125548		AT5G61550	K11J9.12|K11J9_12	U-box domain-containing protein kinase family protein	protein-coding
1-92709	1	7534436	7534545	+	19.3	109	exon (AT1G21520.1, exon 1 of 1)	exon (AT1G21520.1, exon 1 of 1)	437	AT1G21520.1	838752	At.41652	NM_102001		AT1G21520	F24J8.16|F24J8_16	hypothetical protein	protein-coding
2-54133	2	1575441	1575550	+	19.3	109	TTS (AT2G04515.1)	TTS (AT2G04515.1)	465	AT2G04520.1	814994	At.14182	NM_126483		AT2G04520	T1O3.7|T1O3_7	Nucleic acid-binding, OB-fold-like protein	protein-coding
5-72227	5	1569936	1570045	+	19.3	109	TTS (AT5G05290.1)	TTS (AT5G05290.1)	619	AT5G05300.1	28720712	At.74332	NM_001342808		AT5G05300	K18I23.10|K18I23_10	hypothetical protein	protein-coding
1-95695	1	25803956	25804065	+	19.3	109	promoter-TSS (AT1G68720.1)	promoter-TSS (AT1G68720.1)	-382	AT1G68720.1	843202	At.11544	NM_105544		TADA	ARABIDOPSIS THALIANA TRNA ADENOSINE DEAMINASE A|ATTADA|F24J5.5|F24J5_5|tRNA arginine adenosine deaminase	tRNA arginine adenosine deaminase	protein-coding
1-93508	1	22197342	22197451	+	19.3	109	promoter-TSS (AT1G60190.1)	promoter-TSS (AT1G60190.1)	-870	AT1G60190.1	842314	At.66059	NM_104709		PUB19	AtPUB19|T13D8.8|T13D8_8|plant U-box 19	ARM repeat superfamily protein	protein-coding
3-65629	3	12359607	12359716	+	19.3	109	Intergenic	Intergenic	-1533	AT3G30730.2	822811		NM_001339056		AT3G30730	-	hypothetical protein	protein-coding
1-93161	1	17167530	17167639	+	19.3	109	exon (AT1G45249.6, exon 1 of 4)	exon (AT1G45249.6, exon 1 of 4)	157	AT1G45249.6	841095	At.48130	NM_179446		ABF2	ABSCISIC ACID RESPONSIVE ELEMENTS-BINDING PROTEIN 2|AREB1|ATAREB1|AtABF2|abscisic acid responsive elements-binding factor 2	abscisic acid responsive elements-binding factor 2	protein-coding
3-63323	3	16618068	16618177	+	19.3	109	exon (AT3G45290.1, exon 2 of 15)	exon (AT3G45290.1, exon 2 of 15)	724	AT3G45290.1	823667	At.1105	NM_114398		MLO3	ATMLO3|MILDEW RESISTANCE LOCUS O 3	Seven transmembrane MLO family protein	protein-coding
1-88074	1	20428336	20428445	+	19.3	109	TTS (AT1G54730.11)	TTS (AT1G54730.11)	-2379	AT1G54740.1	841915	At.37173	NM_104350		AT1G54740	T22H22.16|T22H22_16	FANTASTIC four-like protein (DUF3049)	protein-coding
5-75963	5	21156658	21156767	+	19.3	109	Intergenic	Intergenic	1858	AT5G07855.1	28720925		NR_143035		AT5G07855	-	ncRNA	ncRNA
1-83322	1	18321086	18321195	+	19.3	109	promoter-TSS (AT1G49490.2)	promoter-TSS (AT1G49490.2)	-930	AT1G49490.2	841373	At.38224	NM_103837		AT1G49490	F13F21.7|F13F21_7	Leucine-rich repeat (LRR) family protein	protein-coding
4-53797	4	15944498	15944607	+	19.3	109	TTS (AT4G33050.1)	TTS (AT4G33050.1)	2474	AT4G33050.4	829442	At.22198	NM_119459		EDA39	AtIQM1|F4I10.2|IQ-motif protein 1|IQM1|embryo sac development arrest 39	calmodulin-binding family protein	protein-coding
4-52519	4	12288855	12288964	+	19.3	109	Intergenic	Intergenic	-2423	AT4G23540.1	828454	At.47961	NM_118485		AT4G23540	F16G20.240|F16G20_240	ARM repeat superfamily protein	protein-coding
5-77098	5	15956791	15956900	+	19.3	109	promoter-TSS (AT5G39860.1)	promoter-TSS (AT5G39860.1)	-523	AT5G39860.1	833982	At.30322	NM_123349		PRE1	BANQUO 1|BASIC HELIX-LOOP-HELIX PROTEIN 136|BHLH136|BNQ1|MYH19.1|MYH19_1|PACLOBUTRAZOL RESISTANCE1|PACLOBUTRAZOL RESISTANCE1	basic helix-loop-helix (bHLH) DNA-binding family protein	protein-coding
5-78126	5	5611161	5611270	+	19.3	109	intron (AT5G17060.1, intron 1 of 6)	intron (AT5G17060.1, intron 1 of 6)	474	AT5G17060.2	831569	At.43133	NM_121712		ARFB1B	ADP-ribosylation factor B1B|ATARFB1B|F2K13.210|F2K13_210	ADP-ribosylation factor B1B	protein-coding
1-95589	1	24630737	24630846	+	19.3	109	promoter-TSS (AT1G66150.1)	promoter-TSS (AT1G66150.1)	-547	AT1G66150.1	842930	At.28076	NM_105286		TMK1	F15E12.4|F15E12_4|transmembrane kinase 1	transmembrane kinase 1	protein-coding
2-54625	2	12287162	12287271	+	19.3	109	promoter-TSS (AT2G28640.1)	promoter-TSS (AT2G28640.1)	-374	AT2G28640.1	817413		NM_128425		EXO70H5	ATEXO70H5|T8O18.7|T8O18_7|exocyst subunit exo70 family protein H5	exocyst subunit exo70 family protein H5	protein-coding
3-66386	3	4657299	4657408	+	19.3	109	TTS (AT3G14067.1)	TTS (AT3G14067.1)	370	AT3G14060.1	820620	At.39297	NM_112260		AT3G14060	-	hypothetical protein	protein-coding
3-66926	3	13526395	13526504	+	19.3	109	exon (AT3G32980.1, exon 4 of 4)	exon (AT3G32980.1, exon 4 of 4)	3649	AT3G32980.1	823067	At.47588	NM_180321		AT3G32980	T15D2.9	Peroxidase superfamily protein	protein-coding
4-53718	4	14691714	14691823	+	19.3	109	promoter-TSS (AT4G30060.2)	promoter-TSS (AT4G30060.2)	-45	AT4G30060.2	829129	At.27288	NM_119152		AT4G30060	F6G3.90|F6G3_90	Core-2/I-branching beta-1,6-N-acetylglucosaminyltransferase family protein	protein-coding
5-78150	5	5975333	5975442	+	19	109	promoter-TSS (AT5G18050.1)	promoter-TSS (AT5G18050.1)	-300	AT5G18050.1	830999	At.31477	NM_121810		SAUR22	MCM23.15|MCM23_15|SMALL AUXIN UP RNA 22	SAUR-like auxin-responsive protein family	protein-coding
5-78664	5	17695016	17695125	+	19	109	intron (AT5G43980.1, intron 1 of 1)	intron (AT5G43980.1, intron 1 of 1)	1620	AT5G43980.1	834421	At.30093	NM_123765		PDLP1	MRH10.9|MRH10_9|PDLP1A|PLASMODESMATA-LOCATED PROTEIN 1A|plasmodesmata-located protein 1	plasmodesmata-located protein 1	protein-coding
5-77231	5	17949055	17949164	+	19	109	promoter-TSS (AT5G44562.1)	promoter-TSS (AT5G44562.1)	-219	AT5G44563.1	28721247		NM_001344560		AT5G44563	-	transmembrane protein	protein-coding
3-61981	3	10188272	10188381	+	19	109	promoter-TSS (AT3G05265.1)	promoter-TSS (AT3G05265.1)	-361	AT3G05265.1	28718826		NR_141163		AT3G05265	-	ncRNA	ncRNA
1-91746	1	23239607	23239716	+	19	109	Intergenic	Intergenic	-1017	AT1G62760.1	842574	At.64877	NM_104953		AT1G62760	F23N19.27|F23N19_27	Plant invertase/pectin methylesterase inhibitor superfamily protein	protein-coding
3-62611	3	1487959	1488068	+	19	109	promoter-TSS (AT3G05220.2)	promoter-TSS (AT3G05220.2)	-316	AT3G05220.1	819686	At.40712	NM_111395		AT3G05220	T12H1.19|T12H1_19	Heavy metal transport/detoxification superfamily protein	protein-coding
4-53220	4	7368331	7368440	+	19	109	intron (AT4G12430.1, intron 1 of 11)	intron (AT4G12430.1, intron 1 of 11)	345	AT4G12430.1	826855	At.26607	NM_117313		TPPF	T1P17.20|T1P17_20|trehalose-6-phosphate phosphatase F	Haloacid dehalogenase-like hydrolase (HAD) superfamily protein	protein-coding
1-94734	1	10302699	10302808	+	19	109	promoter-TSS (AT1G29420.1)	promoter-TSS (AT1G29420.1)	-654	AT1G29420.2	839818	At.44734	NM_102682		AT1G29420	F15D2.32|F15D2_32|SAUR61|SMALL AUXIN UPREGULATED RNA 61	SAUR-like auxin-responsive protein family	protein-coding
5-71388	5	13559519	13559628	+	19	109	Intergenic	Intergenic	-9449	AT5G35338.2	833492		NM_203122		MBD12	methyl-CPG-binding domain 12	methyl-CPG-binding domain 12	protein-coding
5-79058	5	23408289	23408398	+	19	109	TTS (AT5G57785.1)	TTS (AT5G57785.1)	1109	AT5G57785.2	28721276	At.29312	NM_001345272		AT5G57785	-	hypothetical protein	protein-coding
5-78148	5	5964016	5964125	+	19	109	promoter-TSS (AT5G18010.1)	promoter-TSS (AT5G18010.1)	-405	AT5G02855.1	28720504		NR_142633		AT5G02855	-	ncRNA	ncRNA
2-55253	2	1780675	1780784	+	19	109	Intergenic	Intergenic	-12873	AT2G04825.1	28717602		NR_140040		AT2G04825	-	ncRNA	ncRNA
5-78690	5	17983875	17983984	+	19	109	promoter-TSS (AT5G44585.1)	promoter-TSS (AT5G44585.1)	-598	AT5G44585.1	6241037	At.55360	NM_001125900		AT5G44585	-	hypothetical protein	protein-coding
3-65865	3	18884883	18884992	+	19	109	Intergenic	Intergenic	-1904	AT3G50800.1	824244	At.35454	NM_114940		AT3G50800	-	hypothetical protein	protein-coding
3-66785	3	9765248	9765357	+	18.8	109	promoter-TSS (AT3G26590.2)	promoter-TSS (AT3G26590.2)	268	AT3G26590.1	822267	At.21531	NM_113567		AT3G26590	-	MATE efflux family protein	protein-coding
5-75014	5	1579709	1579818	+	18.8	109	promoter-TSS (AT5G05330.1)	promoter-TSS (AT5G05330.1)	-995	AT5G05330.1	830415	At.54729	NM_120615		AT5G05330	K18I23.13|K18I23_13	HMG-box (high mobility group) DNA-binding family protein	protein-coding
3-60396	3	1736531	1736640	+	18.8	109	promoter-TSS (AT3G05820.2)	promoter-TSS (AT3G05820.2)	-48	AT3G05830.1	819752	At.11053	NM_111457		AT3G05830	-	spindle pole body component-like protein	protein-coding
1-95810	1	27162278	27162387	+	18.8	109	promoter-TSS (AT1G72180.1)	promoter-TSS (AT1G72180.1)	-488	AT1G72180.1	843550	At.28051	NM_105877		AT1G72180	C-terminally encoded peptide receptor 2|CEPR2|T9N14.3|T9N14_3	Leucine-rich receptor-like protein kinase family protein	protein-coding
5-77132	5	16578547	16578656	+	18.8	109	Intergenic	Intergenic	-1335	AT5G41410.1	834143	At.24568	NM_123506		BEL1	BELL 1|MYC6.12|MYC6_12	POX (plant homeobox) family protein	protein-coding
1-90202	1	27172374	27172483	+	18.8	109	Intergenic	Intergenic	-1018	AT1G72200.1	843552	At.35131	NM_105879		AT1G72200	T9N14.11|T9N14_11	RING/U-box superfamily protein	protein-coding
3-67148	3	18855759	18855868	+	18.8	109	exon (AT3G50740.1, exon 1 of 1)	exon (AT3G50740.1, exon 1 of 1)	1227	AT3G50740.1	824238	At.20099	NM_114934		UGT72E1	F18B3.20|UDP-glucosyl transferase 72E1	UDP-glucosyl transferase 72E1	protein-coding
5-72576	5	8186320	8186429	+	18.8	109	promoter-TSS (AT5G24160.3)	promoter-TSS (AT5G24160.3)	-274	AT5G24160.3	832482	At.409	NM_122321		SQE6	K12G2.4|K12G2_4|squalene monoxygenase 6	squalene monooxygenase 6	protein-coding
1-94940	1	12896170	12896279	+	18.8	109	TTS (AT1G35210.1)	TTS (AT1G35210.1)	1451	AT1G35210.1	840410	At.39615	NM_103219		AT1G35210	T32G9.25|T32G9_25	hypothetical protein	protein-coding
2-55652	2	11248361	11248470	+	18.8	109	intron (AT2G26440.1, intron 1 of 1)	intron (AT2G26440.1, intron 1 of 1)	1255	AT2G26440.1	817184	At.38895	NM_128201		AT2G26440	PME12|T9J22.11|T9J22_11|pectin methylesterase 12	Plant invertase/pectin methylesterase inhibitor superfamily	protein-coding
5-77869	5	735217	735326	+	18.8	109	promoter-TSS (AT5G03130.1)	promoter-TSS (AT5G03130.1)	-596	AT5G03130.1	831922	At.54701	NM_120391		AT5G03130	F15A17.160|F15A17_160	hypothetical protein	protein-coding
1-90566	1	2983670	2983779	+	18.8	109	Intergenic	Intergenic	-1011	AT1G09230.1	837443	At.21135	NM_100793		AT1G09230	T12M4.6|T12M4_6|U11/U12-65K	RNA-binding (RRM/RBD/RNP motifs) family protein	protein-coding
1-94976	1	14162207	14162316	+	18.8	109	TTS (AT1G37130.1)	TTS (AT1G37130.1)	3809	AT1G37130.1	840630	At.23731	NM_103364		NIA2	ARABIDOPSIS NITRATE REDUCTASE 2|ATNR2|B29|CHL3|CHLORATE RESISTANT 3|F28L22.2|F28L22_2|NIA2-1|NITRATE REDUCTASE|NITRATE REDUCTASE 2|NR|NR2|nitrate reductase 2	nitrate reductase 2	protein-coding
3-67125	3	18463465	18463574	+	18.5	109	Intergenic	Intergenic	-1643	AT3G49770.1	824139	At.51225	NM_114837		AT3G49770	-	hypothetical protein	protein-coding
2-55684	2	11716192	11716301	+	18.5	109	TTS (AT2G27385.1)	TTS (AT2G27385.1)	1186	AT2G27385.3	817283	At.22188	NM_179769		AT2G27385	-	Pollen Ole e 1 allergen and extensin family protein	protein-coding
5-77616	5	23702114	23702223	+	18.5	109	intron (AT5G58660.2, intron 1 of 1)	intron (AT5G58660.2, intron 1 of 1)	776	AT5G58660.1	835980	At.7870	NM_125253		AT5G58660	MZN1.11|MZN1_11	2-oxoglutarate (2OG) and Fe(II)-dependent oxygenase superfamily protein	protein-coding
1-92140	1	28750906	28751015	+	18.5	109	promoter-TSS (AT1G76610.1)	promoter-TSS (AT1G76610.1)	88	AT1G76610.1	843994	At.50810	NM_106311		AT1G76610	F14G6.21|F14G6_21	MIZU-KUSSEI-like protein (Protein of unknown function, DUF617)	protein-coding
2-52897	2	17747184	17747293	+	18.5	109	promoter-TSS (AT2G42610.2)	promoter-TSS (AT2G42610.2)	-543	AT2G42610.1	818861	At.24332	NM_129822		LSH10	LIGHT SENSITIVE HYPOCOTYLS 10	LIGHT-DEPENDENT SHORT HYPOCOTYLS-like protein (DUF640)	protein-coding
2-55680	2	11686779	11686888	+	18.5	109	Intergenic	Intergenic	-1491	AT2G27310.1	817274	At.13633	NM_128290		AT2G27310	F12K2.11|F12K2_11	F-box family protein	protein-coding
2-55332	2	6494713	6494822	+	18.3	109	Intergenic	Intergenic	-1255	AT2G15020.1	815991	At.40472	NM_127064		AT2G15020	T15J14.6|T15J14_6	hypothetical protein	protein-coding
5-74048	5	9977706	9977815	+	18.3	109	promoter-TSS (AT5G04615.1)	promoter-TSS (AT5G04615.1)	-246	AT5G04615.1	28720651		NR_142772		AT5G04615	-	ncRNA	ncRNA
2-55791	2	13190025	13190134	+	18.3	109	exon (AT2G30990.4, exon 1 of 3)	exon (AT2G30990.4, exon 1 of 3)	260	AT2G30990.1	817650	At.66448	NM_128653		AT2G30990	F7F1.20|F7F1_20	arginine N-methyltransferase, putative (DUF688)	protein-coding
5-77848	5	388269	388378	+	18.3	109	promoter-TSS (AT5G02020.1)	promoter-TSS (AT5G02020.1)	-92	AT5G02020.1	831782	At.23336	NM_120280		SIS	Salt Induced Serine rich|T7H20.70|T7H20_70	E3 ubiquitin-protein ligase RLIM-like protein	protein-coding
1-95236	1	20009562	20009671	+	18.3	109	promoter-TSS (AT1G53610.1)	promoter-TSS (AT1G53610.1)	-296	AT1G53610.1	841796	At.66020	NM_104239		AT1G53610	F22G10.6	transmembrane protein	protein-coding
1-93998	1	29011108	29011217	+	18.3	109	promoter-TSS (AT1G77210.3)	promoter-TSS (AT1G77210.3)	85	AT1G77210.2	844057	At.10767	NM_106370		STP14	AtSTP14|T14N5.7|T14N5_7|sugar transport protein 14	sugar transporter 14	protein-coding
5-77281	5	18551128	18551237	+	18	109	promoter-TSS (AT5G45730.1)	promoter-TSS (AT5G45730.1)	-77	AT5G06745.1	28720833		NR_142944		AT5G06745	-	ncRNA	ncRNA
2-54014	2	19173108	19173217	+	18	109	Intergenic	Intergenic	-2946	ENSRNA049757895-T1
4-53205	4	7242100	7242209	+	18	109	TTS (AT4G12080.1)	TTS (AT4G12080.1)	1074	AT4G12090.1	826817	At.54288	NM_117279		AT4G12090	F16J13.160|F16J13_160	Cornichon family protein	protein-coding
1-92740	1	7939771	7939880	+	17.8	109	intron (AT1G22490.2, intron 1 of 1)	intron (AT1G22490.2, intron 1 of 1)	800	AT1G22490.2	838855	At.19247	NM_102098		AT1G22490	F12K8.16|F12K8_16|bHLH094|bHLH94	basic helix-loop-helix (bHLH) DNA-binding superfamily protein	protein-coding
4-51275	4	9042233	9042342	+	17.8	109	promoter-TSS (AT4G15953.1)	promoter-TSS (AT4G15953.1)	-610	AT4G15953.1	5008144	At.72916	NM_001084928		AT4G15953	-	maternally expressed family protein	protein-coding
2-56037	2	17136609	17136718	+	17.5	109	promoter-TSS (AT2G41100.5)	promoter-TSS (AT2G41100.5)	-374	AT2G41100.3	818709	At.269	NM_129675		TCH3	ARABIDOPSIS THALIANA CALMODULIN LIKE 4|ATCAL4|CALMODULIN-RELATED PROTEIN|CML12|T3K9.13|T3K9_13|TOUCH 3|calmodulin-like 12	Calcium-binding EF hand family protein	protein-coding
5-76114	5	23407843	23407952	+	17.5	109	TTS (AT5G57785.1)	TTS (AT5G57785.1)	918	AT5G08775.1	28720997		NR_143107		AT5G08775	-	ncRNA	ncRNA
5-77007	5	14517914	14518023	+	16.8	109	promoter-TSS (AT5G36870.2)	promoter-TSS (AT5G36870.2)	-40	AT5G36870.2	833654		NM_123045		GSL09	ATGSL09|F5H8.14|F5H8_14|atgsl9|glucan synthase-like 9|gsl09	glucan synthase-like 9	protein-coding
1-91755	1	23460237	23460346	+	16.5	109	TTS (AT1G63245.1)	TTS (AT1G63245.1)	593	AT1G63245.1	28717391		NM_001334074		CLE14	CLAVATA3/ESR-RELATED 14	CLAVATA3/ESR-RELATED 14	protein-coding

## Sheet: smxl5 vs wt_up
PeakID	Chr	Start	End	Strand	Peak Score	Focus Ratio/Region Size	Annotation	Detailed Annotation	Distance to TSS	Nearest PromoterID	Entrez ID	Nearest Unigene	Nearest Refseq	Nearest Ensembl	Gene Name	Gene Alias	Gene Description	Gene Type
2-28309	2	1927057	1927629	+	158.8	572	exon (AT2G04885.1, exon 1 of 1)	exon (AT2G04885.1, exon 1 of 1)	328	AT2G04885.1	28717606		NR_140047		AT2G04885	-	ncRNA	ncRNA
2-21591	2	7147630	7148024	+	124	394	exon (AT2G16490.1, exon 1 of 5)	exon (AT2G16490.1, exon 1 of 5)	154	AT2G16490.1	816148	At.52771	NM_127203		AT2G16490	F1P15.13|F1P15_13	XH domain-containing protein	protein-coding
5-61705	5	14089664	14090196	+	109.6	532	promoter-TSS (AT5G35940.1)	promoter-TSS (AT5G35940.1)	-644	AT5G35940.1	833584	At.43336	NM_001344123		AT5G35940	MEE13.1|MEE13_1	Mannose-binding lectin superfamily protein	protein-coding
5-46623	5	14089169	14089627	+	108.3	458	Intergenic	Intergenic	-1176	AT5G35940.1	833584	At.43336	NM_001344123		AT5G35940	MEE13.1|MEE13_1	Mannose-binding lectin superfamily protein	protein-coding
3-43214	3	8368373	8368743	+	90.8	370	Intergenic	Intergenic	-4817	AT3G23380.1	821919		NM_113241		RIC5	ROP-interactive CRIB motif-containing protein 5	ROP-interactive CRIB motif-containing protein 5	protein-coding
1-34484	1	16925341	16925681	+	87.8	340	promoter-TSS (AT1G44820.1)	promoter-TSS (AT1G44820.1)	-786	AT1G44820.1	841046	At.25098	NM_103563		AT1G44820	T12C22.9|T12C22_9	Peptidase M20/M25/M40 family protein	protein-coding
3-32063	3	11023741	11024052	+	67	311	promoter-TSS (AT3G29033.1)	promoter-TSS (AT3G29033.1)	-111	AT3G29033.1	822545	At.53555	NM_148762		AT3G29033	-	glycine-rich protein	protein-coding
[truncated: 32 more rows]

## Sheet: smxl4;smxl5 vs smxl5_up
PeakID	Chr	Start	End	Strand	Peak Score	Focus Ratio/Region Size	Annotation	Detailed Annotation	Distance to TSS	Nearest PromoterID	Entrez ID	Nearest Unigene	Nearest Refseq	Nearest Ensembl	Gene Name	Gene Alias	Gene Description	Gene Type
[truncated: 611 more rows]

[truncated: 7 more sheets: smxl4;smxl5 vs wt_up, smxl5;obe3 vs smxl5_down, smxl5;obe3 vs smxl4;smxl5_down, smxl5;obe3 vs wt_down, smxl5 vs wt_down, smxl4;smxl5 vs smxl5_down, smxl4;smxl5 vs wt_down]
