# Supplementary material for: OBERON3 and SUPPRESSOR OF MAX2 1-LIKE proteins form a regulatory module driving phloem development
Source: Nat Commun. 2023 Apr 14;14:2128. doi: 10.1038/s41467-023-37790-5 (PMC10104830; doi:10.1038/s41467-023-37790-5)
Supplement: Supplementary file 8 — Supplementary Data 5 [file 41467_2023_37790_MOESM8_ESM.xlsx]

## Sheet: smxl5;obe3 vs smxl5_up
PeakID	Chr	Start	End	Strand	Peak Score	Focus Ratio/Region Size	Annotation	Detailed Annotation	Distance to TSS	Nearest PromoterID	Entrez ID	Nearest Unigene	Nearest Refseq	Nearest Ensembl	Gene Name	Gene Alias	Gene Description	Gene Type
5-28801	5	23147942	23149958	+	1029.4	2016	promoter-TSS (AT5G57140.1)	promoter-TSS (AT5G57140.1)	-930	AT5G57140.1	835820	At.49181	NM_125096		PAP28	ATPAP28|MUL3.9|MUL3_9|PURPLE ACID PHOSPHATASE 28|purple acid phosphatase 28	purple acid phosphatase 28	protein-coding
5-42975	5	23145460	23146854	+	308.7	1394	exon (AT5G57130.1, exon 2 of 4)	exon (AT5G57130.1, exon 2 of 4)	1210	AT5G57130.1	835819	At.21466	NM_125095		AT5G57130	MUL3.8|MUL3_8|SMAX1-like 5|SMXL5	Clp amino terminal domain-containing protein	protein-coding
3-30174	3	11586167	11586835	+	217	668	promoter-TSS (AT3G05955.1)	promoter-TSS (AT3G05955.1)	47	AT3G05955.1	28718878		NR_141216		AT3G05955	-	ncRNA	ncRNA
3-31159	3	11585190	11585655	+	114.6	465	TTS (AT3G05955.1)	TTS (AT3G05955.1)	1126	AT3G05955.1	28718878		NR_141216		AT3G05955	-	ncRNA	ncRNA
1-61747	1	17188776	17189334	+	100.3	558	Intergenic	Intergenic	-2307	AT1G45688.1	841102	At.22272	NM_103600		AT1G45688	F2G19.25|F2G19_25	transmembrane protein	protein-coding
1-56827	1	10086828	10087342	+	87.4	514	exon (AT1G28710.1, exon 3 of 3)	exon (AT1G28710.1, exon 3 of 3)	1381	AT1G28710.1	839771	At.16393	NM_102638		AT1G28710	F1K23.9|F1K23_9	Nucleotide-diphospho-sugar transferase family protein	protein-coding
1-67436	1	22962877	22963374	+	85.8	497	intron (AT1G62130.1, intron 23 of 26)	intron (AT1G62130.1, intron 23 of 26)	-1022	AT1G62120.1	842508	At.49506	NM_104893		AT1G62120	F19K23.6|F19K23_6	Mitochondrial transcription termination factor family protein	protein-coding
5-18807	5	19280165	19280403	+	72.3	238	promoter-TSS (AT5G47520.1)	promoter-TSS (AT5G47520.1)	-537	AT5G47520.1	834802	At.29886	NM_124125		RABA5a	AtRABA5a|MNJ7.11|MNJ7_11|RAB GTPase homolog A5A	RAB GTPase homolog A5A	protein-coding
3-43941	3	21660001	21660366	+	68	365	TTS (AT3G58580.1)	TTS (AT3G58580.1)	3699	AT3G58570.1	825026	At.831	NM_115719		AT3G58570	-	P-loop containing nucleoside triphosphate hydrolases superfamily protein	protein-coding
5-23585	5	23147646	23147924	+	65.2	278	exon (AT5G57130.1, exon 3 of 4)	exon (AT5G57130.1, exon 3 of 4)	-2095	AT5G57140.1	835820	At.49181	NM_125096		PAP28	ATPAP28|MUL3.9|MUL3_9|PURPLE ACID PHOSPHATASE 28|purple acid phosphatase 28	purple acid phosphatase 28	protein-coding
5-49235	5	8085808	8086185	+	63.9	377	Intergenic	Intergenic	3252	AT5G23950.1	832460	At.30986	NM_122300		AT5G23950	MRO11.1|MRO11_1	Calcium-dependent lipid-binding (CaLB domain) family protein	protein-coding
1-52117	1	21588058	21588393	+	59.6	335	exon (AT1G58250.2, exon 22 of 24)	exon (AT1G58250.2, exon 22 of 24)	-1914	AT1G58248.1	5007815	At.72219	NM_001084272		AT1G58248	-	Plant thionin family protein	protein-coding
3-36187	3	17280455	17280771	+	56	316	TTS (AT3G46910.1)	TTS (AT3G46910.1)	2071	AT3G46910.1	823844		NM_114558		AT3G46910	-	Cullin family protein	protein-coding
1-65930	1	21864788	21865117	+	55.8	329	intron (AT1G59520.1, intron 9 of 11)	intron (AT1G59520.1, intron 9 of 11)	-3238	AT1G59530.1	842243	At.26572	NM_104646		bZIP4	ATBZIP4|T30E16.6|T30E16_6|basic leucine-zipper 4	basic leucine-zipper 4	protein-coding
3-34226	3	7058486	7058823	+	55	337	TTS (AT3G20250.3)	TTS (AT3G20250.3)	1751	AT3G20240.1	821568	At.38269	NM_112915		AT3G20240	-	Mitochondrial substrate carrier family protein	protein-coding
4-31730	4	8232477	8232796	+	53.5	319	exon (AT4G14300.2, exon 2 of 4)	exon (AT4G14300.2, exon 2 of 4)	1591	AT4G14301.1	6240440	At.74587	NM_001160759		AT4G14301	-	transmembrane protein	protein-coding
5-55603	5	9146607	9146908	+	52.5	301	TTS (AT5G26160.1)	TTS (AT5G26160.1)	1634	AT5G26170.1	832686	At.30864	NM_122518		WRKY50	ARABIDOPSIS THALIANA WRKY DNA-BINDING PROTEIN 50|ATWRKY50|T19G15.20|T19G15_20|WRKY DNA-binding protein 50	WRKY DNA-binding protein 50	protein-coding
5-50674	5	20481690	20482013	+	52.5	323	intron (AT5G50320.1, intron 7 of 8)	intron (AT5G50320.1, intron 7 of 8)	3094	AT5G50320.1	835098	At.20657	NM_124412		ELO3	AtELP3|EAST1|ELONGATA 3|ELP3|Elongator protein 3|HAC8|HAG3|HISTONE ACETYLTRANSFERASE 8|HISTONE ACETYLTRANSFERASE OF THE GNAT FAMILY 3|MXI22.3|MXI22_3|enhancer-of-asymmetric leaves-two 1	radical SAM domain-containing protein / GCN5-related N-acetyltransferase (GNAT) family protein	protein-coding
5-38723	5	18906660	18906931	+	52.5	271	promoter-TSS (ENSRNA049492642-T1)	promoter-TSS (ENSRNA049492642-T1)	-728	AT5G46595.1	3771449				AT5G46595	67798.TRNA-CYS-1	tRNA	tRNA
1-68753	1	20337666	20337998	+	52	332	intron (AT1G54450.1, intron 6 of 10)	intron (AT1G54450.1, intron 6 of 10)	1937	AT1G54450.1	841887	At.37213	NM_104323		AT1G54450	F20D21.27|F20D21_27	Calcium-binding EF-hand family protein	protein-coding
5-46850	5	18178302	18178627	+	51.4	325	exon (AT5G45050.4, exon 4 of 6)	exon (AT5G45050.4, exon 4 of 6)	-1576	AT5G45040.1	834535	At.30036	NM_123872		CYTC6A	K21C13.23|K21C13_23|cytochrome c6A	Cytochrome c	protein-coding
4-31803	4	10339063	10339351	+	51.2	288	TTS (AT4G18830.1)	TTS (AT4G18830.1)	1149	AT4G18840.1	827618	At.65398	NM_118000		AT4G18840	F13C5.10|F13C5_10	Pentatricopeptide repeat (PPR-like) superfamily protein	protein-coding
1-60767	1	22401167	22401475	+	49.9	308	promoter-TSS (AT1G60850.4)	promoter-TSS (AT1G60850.4)	-908	AT1G60850.1	842377	At.8270	NM_104766		ATRPAC42	AAC42|F23C21.3|F23C21_3|RNA POLYMERASE I SUBUNIT 42	DNA-directed RNA polymerase family protein	protein-coding
3-34858	3	8735964	8736265	+	49.4	301	exon (AT3G24180.1, exon 19 of 20)	exon (AT3G24180.1, exon 19 of 20)	-1490	AT3G24170.1	822003	At.24980	NM_113322		GR1	ATGR1|glutathione-disulfide reductase	glutathione-disulfide reductase	protein-coding
1-68523	1	16472252	16472564	+	48.4	312	promoter-TSS (AT1G07187.1)	promoter-TSS (AT1G07187.1)	203	AT1G43680.1	840955	At.50789	NM_103493		AT1G43680	F2J6.3|F2J6_3	nucleic acid-binding/zinc ion-binding protein	protein-coding
5-37526	5	19957903	19958145	+	46.9	242	TTS (AT5G49230.1)	TTS (AT5G49230.1)	1806	AT5G49220.1	834982	At.8600	NM_124299		AT5G49220	K21P3.10|K21P3_10	hypothetical protein (DUF789)	protein-coding
1-45317	1	22690327	22690596	+	46.4	269	promoter-TSS (AT1G61490.4)	promoter-TSS (AT1G61490.4)	-850	AT1G61490.4	842443		NM_104830		AT1G61490	T1F9.1|T1F9_1	S-locus lectin protein kinase family protein	protein-coding
4-28960	4	6989414	6989677	+	43.8	263	TTS (AT4G05890.1)	TTS (AT4G05890.1)	993	AT4G05890.1	28719693		NR_141929		AT4G05890	-	ncRNA	ncRNA
5-34427	5	9059185	9059444	+	42.3	259	exon (AT5G25950.1, exon 3 of 7)	exon (AT5G25950.1, exon 3 of 7)	649	AT5G25950.1	832664	At.73926	NM_122496		AT5G25950	T1N24.4|T1N24_4	AslB, putative (DUF239)	protein-coding
3-34763	3	5610447	5610703	+	42	256	Intergenic	Intergenic	1576	AT3G03325.1	28718650		NR_140990		AT3G03325	-	ncRNA	ncRNA
1-68244	1	9217426	9217682	+	42	256	intron (AT1G26670.1, intron 4 of 4)	intron (AT1G26670.1, intron 4 of 4)	1784	AT1G26670.1	839208	At.24378	NM_102430		VTI1B	ATVTI12|T24P13.5|T24P13_5|VESICAL TRANSPORT V-SNARE 12|VTI12	Vesicle transport v-SNARE family protein	protein-coding
5-55940	5	18116697	18116956	+	41.8	259	exon (AT5G44870.1, exon 3 of 5)	exon (AT5G44870.1, exon 3 of 5)	2365	AT5G44870.2	834517	At.55368	NM_123855		LAZ5	K21C13.4|K21C13_4|LAZARUS 5|TTR1|tolerance to Tobacco ringspot virus 1	Disease resistance protein (TIR-NBS-LRR class) family	protein-coding
1-57035	1	17949415	17949660	+	41.8	245	intron (AT1G48540.2, intron 8 of 10)	intron (AT1G48540.2, intron 8 of 10)	3157	AT1G48550.2	841276	At.43020	NM_103751		AT1G48550	T1N15.17|T1N15_17	Vacuolar protein sorting-associated protein 26	protein-coding
1-58367	1	22353548	22353830	+	41.5	282	exon (AT1G60700.1, exon 2 of 7)	exon (AT1G60700.1, exon 2 of 7)	828	AT1G60700.1	842364	At.42971	NM_104753		AT1G60700	F8A5.22|F8A5_22	SMAD/FHA domain-containing protein	protein-coding
2-33041	2	10766822	10767069	+	41.5	247	exon (AT2G25290.3, exon 1 of 4)	exon (AT2G25290.3, exon 1 of 4)	1720	AT2G25290.3	817067	At.49281	NM_128086		Phox1	T22F11.12|T22F11_12	Octicosapeptide/Phox/Bem1p (PB1) domain-containing protein / tetratricopeptide repeat (TPR)-containing protein	protein-coding
5-50464	5	16691970	16692220	+	40.7	250	exon (AT5G41740.3, exon 5 of 6)	exon (AT5G41740.3, exon 5 of 6)	-1737	AT5G41750.1	834178	At.7150	NM_123540		AT5G41750	MUF8.3|MUF8_3	Disease resistance protein (TIR-NBS-LRR class) family	protein-coding
5-52505	5	15442317	15442570	+	40.5	253	exon (AT5G38560.1, exon 6 of 7)	exon (AT5G38560.1, exon 6 of 7)	3194	AT5G38560.1	833844	At.8676	NM_123217		PERK8	AtPERK8|MBB18.10|MBB18_10|proline-rich extensin-like receptor kinase 8	Protein kinase superfamily protein	protein-coding
5-48717	5	20220680	20220925	+	40.5	245	exon (AT5G49760.1, exon 19 of 19)	exon (AT5G49760.1, exon 19 of 19)	-1867	AT5G49770.1	835040	At.43262	NM_124355		AT5G49770	K2I5.14|K2I5_14	Leucine-rich repeat protein kinase family protein	protein-coding
5-52219	5	5826715	5826954	+	40	239	TTS (AT5G17690.1)	TTS (AT5G17690.1)	2921	AT5G17690.1	831635	At.7322	NM_121775		TFL2	AtLHP1|LHP1|LIKE HETEROCHROMATIN PROTEIN 1|MVA3.4|MVA3_4|TERMINAL FLOWER 2	like heterochromatin protein (LHP1)	protein-coding
5-45314	5	21708164	21708408	+	39	244	exon (AT5G53460.3, exon 17 of 21)	exon (AT5G53460.3, exon 17 of 21)	-1884	AT5G53470.1	835428	At.8952	NM_124726		ACBP1	ACBP|ACYL-COA BINDING PROTEIN|AtACBP1|MYN8.8|MYN8_8|acyl-CoA binding protein 1	acyl-CoA binding protein 1	protein-coding
5-46679	5	14069086	14069320	+	38.5	234	exon (AT5G35930.3, exon 10 of 17)	exon (AT5G35930.3, exon 10 of 17)	-3030	AT5G35927.1	28721217		NM_001344119		AT5G35927	-	hypothetical protein	protein-coding
2-38066	2	14764462	14764703	+	37.7	241	TTS (AT2G35040.2)	TTS (AT2G35040.2)	463	AT2G35035.1	818068	At.66385	NM_179908		URED	urease accessory protein D	urease accessory protein D	protein-coding
1-67232	1	19585088	19585334	+	37.7	246	exon (AT1G52570.2, exon 4 of 5)	exon (AT1G52570.2, exon 4 of 5)	2217	AT1G52570.1	841689		NM_104135		PLDALPHA2	F6D8.21|F6D8_21|PHOSPHOLIPASE D|phospholipase D alpha 2	phospholipase D alpha 2	protein-coding
2-34683	2	1336071	1336313	+	37.2	242	TTS (AT2G04050.1)	TTS (AT2G04050.1)	358	AT2G04040.1	814938	At.26662	NM_126443		DTX1	ATDTX1|F3L12.13|F3L12_13|TX1|detoxification 1	MATE efflux family protein	protein-coding
2-35606	2	9451855	9452076	+	36.2	221	TTS (AT2G22230.1)	TTS (AT2G22230.1)	2035	AT2G22230.1	816756	At.14447	NM_127789		AT2G22230	T26C19.11|T26C19_11	Thioesterase superfamily protein	protein-coding
4-32586	4	14553439	14553680	+	36.2	241	exon (AT4G29720.1, exon 1 of 1)	exon (AT4G29720.1, exon 1 of 1)	1717	AT4G29720.1	829093	At.31894	NM_119117		PAO5	ATPAO5|AtPAO5|T16L4.230|T16L4_230|polyamine oxidase 5	polyamine oxidase 5	protein-coding
5-30013	5	16866526	16866723	+	36.2	197	intron (AT5G42210.2, intron 2 of 11)	intron (AT5G42210.2, intron 2 of 11)	590	AT5G42210.2	834226	At.48059	NM_001344437		AT5G42210	K5J14.1|K5J14_1	Major facilitator superfamily protein	protein-coding
1-57809	1	7776909	7777111	+	36.2	202	exon (AT1G22060.2, exon 6 of 10)	exon (AT1G22060.2, exon 6 of 10)	4169	AT1G22060.2	838811	At.15622	NM_102056		AT1G22060	F2E2.13|F2E2_13	sporulation-specific protein	protein-coding
5-53650	5	16838344	16838587	+	35.9	243	exon (AT5G42140.2, exon 7 of 9)	exon (AT5G42140.2, exon 7 of 9)	-1570	AT5G42130.1	834218	At.30188	NM_123578		Mfl1	AtMfl1|MJC20.24|MJC20_24|MitoFerrinLike1	Mitochondrial substrate carrier family protein	protein-coding
4-32685	4	17190923	17191129	+	35.9	206	intron (AT4G36380.2, intron 1 of 7)	intron (AT4G36380.2, intron 1 of 7)	1419	AT4G36380.2	829790	At.19730	NM_119801		ROT3	AP22.10|AP22_10|CYP90C1|ROTUNDIFOLIA 3	Cytochrome P450 superfamily protein	protein-coding
2-31144	2	8520871	8521083	+	35.9	212	intron (AT2G19770.1, intron 1 of 2)	intron (AT2G19770.1, intron 1 of 2)	298	AT2G19770.1	816496	At.39795	NM_127535		PRF5	F6F22.20|F6F22_20|profilin 5	profilin 5	protein-coding
5-48415	5	9730515	9730731	+	35.7	216	promoter-TSS (AT5G27560.3)	promoter-TSS (AT5G27560.3)	-889	AT5G27560.1	832816	At.19067	NM_122638		AT5G27560	F15A18.20|F15A18_20	DUF1995 domain protein, putative (DUF1995)	protein-coding
5-50486	5	17189019	17189235	+	34.9	216	exon (AT5G42870.1, exon 1 of 11)	exon (AT5G42870.1, exon 1 of 11)	804	AT5G42870.3	834298	At.26938	NM_123652		PAH2	ATPAH2|MBD2.6|MBD2_6|PHOSPHATIDIC ACID PHOSPHOHYDROLASE 2|phosphatidic acid phosphohydrolase 2	phosphatidic acid phosphohydrolase 2	protein-coding
5-55650	5	9773551	9773777	+	34.6	226	exon (AT5G27620.2, exon 9 of 12)	exon (AT5G27620.2, exon 9 of 12)	-2190	AT5G27630.3	832825	At.49071	NM_122645		ACBP5	AtACBP5|F15A18.90|F15A18_90|acyl-CoA binding protein 5	acyl-CoA binding protein 5	protein-coding
2-34387	2	12700621	12700829	+	34.6	208	TTS (AT2G29710.1)	TTS (AT2G29710.1)	1718	AT2G29720.1	817522	At.10975	NM_128526		CTF2B	T27A16.18|T27A16_18	FAD/NAD(P)-binding oxidoreductase family protein	protein-coding
5-51991	5	26400036	26400243	+	34.1	207	promoter-TSS (AT5G66005.4)	promoter-TSS (AT5G66005.4)	613	AT5G66010.1	836731	At.28214	NM_125998		AT5G66010	K2A18.8|K2A18_8	RNA-binding (RRM/RBD/RNP motifs) family protein	protein-coding
5-51260	5	7961307	7961516	+	34.1	209	promoter-TSS (AT5G23610.1)	promoter-TSS (AT5G23610.1)	-965	AT5G23610.1	832427	At.28006	NM_122267		AT5G23610	MQM1.12|MQM1_12	DYAD protein	protein-coding
1-67334	1	21376029	21376241	+	34.1	212	TTS (AT1G08173.1)	TTS (AT1G08173.1)	778	AT1G08173.1	28716790		NR_139385		AT1G08173	-	ncRNA	ncRNA
2-36394	2	11255298	11255495	+	34.1	197	intron (AT2G26460.1, intron 10 of 10)	intron (AT2G26460.1, intron 10 of 10)	3674	AT2G26460.1	817187	At.38892	NM_128203		SMU2	SUPPRESSORS OF MEC-8 AND UNC-52 2|T9J22.13|T9J22_13	RED family protein	protein-coding
4-32816	4	2513530	2513744	+	33.9	214	exon (AT4G04940.2, exon 9 of 16)	exon (AT4G04940.2, exon 9 of 16)	3066	AT4G04940.2	825833	At.4051	NM_116732		AT4G04940	T1J1.5|T1J1_5	transducin family protein / WD-40 repeat family protein	protein-coding
2-35494	2	6982928	6983138	+	33.9	210	TTS (AT2G16070.1)	TTS (AT2G16070.1)	744	AT2G16060.1	816103	At.40321	NM_127165		HB1	AHB1|ARATH GLB1|ATGLB1|CLASS I HEMOGLOBIN|F7H1.8|F7H1_8|GLB1|HEMOGLOBIN|NSHB1|hemoglobin 1	hemoglobin 1	protein-coding
1-63182	1	21328468	21328678	+	33.6	210	intron (AT1G57590.1, intron 5 of 10)	intron (AT1G57590.1, intron 5 of 10)	1371	AT1G57590.1	842135	At.37001	NM_104556		AT1G57590	T8L23.6|T8L23_6	Pectinacetylesterase family protein	protein-coding
5-49357	5	14133751	14133981	+	33.6	230	exon (AT5G35980.3, exon 15 of 18)	exon (AT5G35980.3, exon 15 of 18)	4259	AT5G35980.3	833590	At.49092	NM_122989		YAK1	MEE13.9|MEE13_9|yeast YAK1-related gene 1	YAK1-like protein 1	protein-coding
4-32488	4	12240237	12240443	+	33.6	206	TTS (AT4G23450.5)	TTS (AT4G23450.5)	2366	AT4G23450.4	828444	At.2440	NM_118474		AIRP1	ABA Insensitive RING Protein 1|AtAIRP1|F16G20.150|F16G20_150	RING/U-box superfamily protein	protein-coding
2-37076	2	10763486	10763706	+	33.6	220	TTS (AT2G08130.1)	TTS (AT2G08130.1)	854	AT2G08130.1	28717899		NR_140286		AT2G08130	-	ncRNA	ncRNA
5-55733	5	14278628	14278842	+	33.6	214	intron (AT5G36240.1, intron 1 of 2)	intron (AT5G36240.1, intron 1 of 2)	189	AT5G36240.1	833621	At.55159	NM_123015		AT5G36240	T30G6.10|T30G6_10	zinc knuckle (CCHC-type) family protein	protein-coding
1-53645	1	8508635	8508850	+	33.6	215	TTS (AT1G24060.1)	TTS (AT1G24060.1)	1314	AT1G24060.1	839018	At.49911	NM_102253		AT1G24060	T23E23.21|T23E23_21	hypothetical protein	protein-coding
3-34820	3	7533697	7533900	+	33.4	203	TTS (AT3G21400.1)	TTS (AT3G21400.1)	2051	AT3G21390.2	821693	At.43250	NM_113034		AT3G21390	-	Mitochondrial substrate carrier family protein	protein-coding
2-33739	2	12611087	12611285	+	33.1	198	TTS (AT2G29380.1)	TTS (AT2G29380.1)	792	AT2G29390.5	817488	At.27345	NM_128493		SMO2-2	ATSMO2|ATSMO2-2|Arabidopsis thaliana sterol 4-alpha-methyl-oxidase 2-2|F16P2.23|F16P2_23|STEROL 4-ALPHA-METHYL-OXIDASE 2|sterol 4-alpha-methyl-oxidase 2-2	sterol 4-alpha-methyl-oxidase 2-2	protein-coding
1-56942	1	12523433	12523631	+	33.1	198	exon (AT1G34320.1, exon 13 of 13)	exon (AT1G34320.1, exon 13 of 13)	3435	AT1G34320.2	840333	At.39760	NM_103154		AT1G34320	F23M19.3|F23M19_3|PSI1|PSK SIMULATOR 1	Ikzf5 (DUF668)	protein-coding
1-57253	1	23420170	23420367	+	33.1	197	exon (AT1G63150.2, exon 1 of 2)	exon (AT1G63150.2, exon 1 of 2)	974	AT1G63150.2	842619	At.26348	NM_104993		AT1G63150	F16M19.13|F16M19_13	Tetratricopeptide repeat (TPR)-like superfamily protein	protein-coding
4-35767	4	8365240	8365440	+	32.9	200	exon (AT4G14570.1, exon 12 of 18)	exon (AT4G14570.1, exon 12 of 18)	3223	AT4G14570.1	827104	At.33266	NM_001340948		AARE	AtAARE|DL3325W|FCAALL.258|acylamino acid-releasing enzyme	acylaminoacyl-peptidase-like protein	protein-coding
2-36145	2	5674943	5675143	+	32.9	200	exon (AT2G13610.1, exon 1 of 1)	exon (AT2G13610.1, exon 1 of 1)	952	AT2G13610.1	815846	At.14323	NM_126940		ABCG5	ATP-binding cassette G5|T10F5.15|T10F5_15	ABC-2 type transporter family protein	protein-coding
1-57763	1	6807172	6807380	+	32.9	208	TTS (AT1G19690.1)	TTS (AT1G19690.1)	1846	AT1G19680.1	838555	At.41738	NM_101824		AT1G19680	F14P1.21|F14P1_21	RING/U-box superfamily protein	protein-coding
1-62633	1	7441868	7442073	+	32.6	205	exon (AT1G21250.1, exon 3 of 3)	exon (AT1G21250.1, exon 3 of 3)	-2779	AT1G21270.1	838723	At.21118	NM_101979		WAK2	F16F4.5|F16F4_5|wall-associated kinase 2	wall-associated kinase 2	protein-coding
4-31717	4	7985269	7985471	+	32.3	202	exon (AT4G13750.1, exon 10 of 13)	exon (AT4G13750.1, exon 10 of 13)	-2688	AT4G13760.1	827010	At.54312	NM_117450		AT4G13760	F18A5.150|F18A5_150	Pectin lyase-like superfamily protein	protein-coding
1-68781	1	20736166	20736368	+	32.3	202	exon (AT1G55540.1, exon 17 of 18)	exon (AT1G55540.1, exon 17 of 18)	-2201	AT1G55535.3	842001	At.45200	NM_148595		AT1G55535	-	transmembrane protein	protein-coding
4-32302	4	7941125	7941336	+	32.3	211	exon (AT4G13650.1, exon 2 of 2)	exon (AT4G13650.1, exon 2 of 2)	1713	AT4G13650.1	826999	At.50335	NM_117439		AT4G13650	F18A5.40|F18A5_40	Pentatricopeptide repeat (PPR) superfamily protein	protein-coding
1-60775	1	22654596	22654793	+	32.1	197	promoter-TSS (AT1G61390.2)	promoter-TSS (AT1G61390.2)	-299	AT1G61390.2	842433	At.52304	NM_104820		AT1G61390	T1F9.12|T1F9_12	S-locus lectin protein kinase family protein	protein-coding
2-36461	2	12532455	12532655	+	32.1	200	exon (AT2G29140.2, exon 2 of 9)	exon (AT2G29140.2, exon 2 of 9)	1717	AT2G29140.2	817463	At.46280	NM_128471		PUM3	APUM3|F16P2.48|F16P2_48|pumilio 3	pumilio 3	protein-coding
4-34237	4	6042169	6042369	+	32.1	200	intron (AT4G09560.1, intron 3 of 3)	intron (AT4G09560.1, intron 3 of 3)	1580	AT4G09560.1	826540	At.33685	NM_117024		AT4G09560	T15G18.20|T15G18_20	Protease-associated (PA) RING/U-box zinc finger family protein	protein-coding
3-36169	3	16720017	16720220	+	31.8	203	intron (AT3G45560.1, intron 5 of 5)	intron (AT3G45560.1, intron 5 of 5)	2556	AT3G45560.1	823698	At.53763	NM_114425		AT3G45560	-	zinc finger (C3HC4-type RING finger) family protein	protein-coding
2-35014	2	11577580	11577777	+	31.8	197	exon (AT2G27110.1, exon 4 of 6)	exon (AT2G27110.1, exon 4 of 6)	3131	AT2G27110.3	817253	At.22269	NM_128269		FRS3	FAR1-related sequence 3|T20P8.16|T20P8_16	FAR1-related sequence 3	protein-coding
2-34822	2	7384954	7385152	+	31.8	198	intron (AT2G16990.8, intron 2 of 13)	intron (AT2G16990.8, intron 2 of 13)	2194	AT2G16990.8	816202	At.40208	NM_127252		AT2G16990	F6P23.2|F6P23_2	Major facilitator superfamily protein	protein-coding
1-68596	1	17907855	17908056	+	31.3	201	TTS (AT1G48450.2)	TTS (AT1G48450.2)	-1082	AT1G48430.2	841264	At.28765	NM_103739		AT1G48430	T1N15.4|T1N15_4	Dihydroxyacetone kinase	protein-coding
5-52757	5	20057033	20057242	+	31.3	209	exon (AT5G49460.2, exon 12 of 16)	exon (AT5G49460.2, exon 12 of 16)	2636	AT5G49460.2	835006	At.19172	NM_124323		ACLB-2	ATP citrate lyase subunit B 2|K7J8.14|K7J8_14	ATP citrate lyase subunit B 2	protein-coding
3-34856	3	8679100	8679302	+	31.3	202	promoter-TSS (AT3G24010.1)	promoter-TSS (AT3G24010.1)	334	AT3G04615.1	28718769		NR_141109		AT3G04615	-	ncRNA	ncRNA
1-50853	1	10940592	10940791	+	31.1	199	exon (AT1G30810.3, exon 5 of 9)	exon (AT1G30810.3, exon 5 of 9)	1277	AT1G30810.1	839963	At.27326	NM_102818		JMJ18	Jumonji domain-containing protein 18|T17H7.10|T17H7_10	Transcription factor jumonji (jmj) family protein / zinc finger (C5HC2 type) family protein	protein-coding
5-37540	5	20309076	20309234	+	31.1	158	exon (AT5G49930.1, exon 11 of 14)	exon (AT5G49930.1, exon 11 of 14)	-1212	AT5G49920.1	835055	At.21829	NM_124370		AT5G49920	K9P8.6|K9P8_6	Octicosapeptide/Phox/Bem1p family protein	protein-coding
3-43502	3	9455052	9455259	+	31.1	207	exon (AT3G25840.1, exon 4 of 15)	exon (AT3G25840.1, exon 4 of 15)	2399	AT3G25840.1	822178	At.26477	NM_113486		AT3G25840	-	Protein kinase superfamily protein	protein-coding
1-60586	1	18861795	18861996	+	31.1	201	TTS (AT1G50880.1)	TTS (AT1G50880.1)	1058	AT1G50880.1	841510	At.52120	NM_103968		AT1G50880	F8A12.10|F8A12_10	F-box and associated interaction domains-containing protein	protein-coding
1-64143	1	11849908	11850109	+	30.8	201	exon (AT1G32750.1, exon 15 of 22)	exon (AT1G32750.1, exon 15 of 22)	5020	AT1G32740.4	840168	At.40077	NM_103008		AT1G32740	F6N18.12|F6N18_12	SBP (S-ribonuclease binding protein) family protein	protein-coding
4-36427	4	6269607	6269806	+	30.8	199	TTS (AT4G05755.2)	TTS (AT4G05755.2)	395	AT4G05755.2	28719670		NR_141905		AT4G05755	-	ncRNA	ncRNA
1-63334	1	24212939	24213136	+	30.6	197	exon (AT1G65180.1, exon 1 of 1)	exon (AT1G65180.1, exon 1 of 1)	909	AT1G65180.1	842825	At.27078	NM_105191		AT1G65180	T23K8.9|T23K8_9	Cysteine/Histidine-rich C1 domain family protein	protein-coding
2-34437	2	13753296	13753500	+	30.6	204	exon (AT2G32400.1, exon 6 of 7)	exon (AT2G32400.1, exon 6 of 7)	-1117	AT2G32390.3	817800	At.13200	NM_128798		GLR3.5	ATGLR3.5|GLR6|T32F6.9|T32F6_9|glutamate receptor 3.5|glutamate receptor 3.5	glutamate receptor 3.5	protein-coding
2-26430	2	15597216	15597374	+	30.6	158	promoter-TSS (AT2G37125.1)	promoter-TSS (AT2G37125.1)	-387	AT2G37125.1	28718332		NM_001336626		AT2G37125	-	GRF zinc finger protein	protein-coding
5-54504	5	9509434	9509634	+	30.6	200	TTS (AT5G27020.1)	TTS (AT5G27020.1)	-1185	AT5G04335.1	28720626		NR_142750		AT5G04335	-	ncRNA	ncRNA
1-63230	1	22141290	22141489	+	30.3	199	exon (AT1G60060.1, exon 7 of 7)	exon (AT1G60060.1, exon 7 of 7)	1817	AT1G60060.2	842300	At.36728	NM_104698		AT1G60060	T2K10.11|T2K10_11	Serine/threonine-protein kinase WNK (With No Lysine)-like protein	protein-coding
1-62919	1	13697055	13697253	+	30.1	198	intron (AT1G36370.1, intron 1 of 3)	intron (AT1G36370.1, intron 1 of 3)	1585	AT1G36370.1	840543	At.23145	NM_103323		SHM7	F7F23.9|F7F23_9|serine hydroxymethyltransferase 7	serine hydroxymethyltransferase 7	protein-coding
3-28924	3	20853733	20853891	+	30.1	158	exon (AT3G56210.2, exon 6 of 7)	exon (AT3G56210.2, exon 6 of 7)	1730	AT3G56210.1	824787	At.34958	NM_115479		AT3G56210	-	ARM repeat superfamily protein	protein-coding
2-34198	2	8110755	8110958	+	30.1	203	exon (AT2G18700.1, exon 1 of 3)	exon (AT2G18700.1, exon 1 of 3)	1958	AT2G18700.1	816385	At.25317	NM_127426		TPS11	ATTPS11|ATTPSB|MSF3.8|MSF3_8|TREHALOSE-6-PHOSPHATE SYNTHASE 11|trehalose phosphatase/synthase 11	trehalose phosphatase/synthase 11	protein-coding
5-41567	5	23109262	23109420	+	29.5	158	promoter-TSS (AT5G57100.3)	promoter-TSS (AT5G57100.3)	-458	AT5G57100.4	835814	At.9675	NM_125092		AT5G57100	MUL3.4|MUL3_4	Nucleotide/sugar transporter family protein	protein-coding
5-42318	5	24042577	24042735	+	29.3	158	exon (AT5G59670.1, exon 4 of 14)	exon (AT5G59670.1, exon 4 of 14)	1318	AT5G59670.1	836088	At.29210	NM_125359		AT5G59670	MTH12.12|MTH12_12	Leucine-rich repeat protein kinase family protein	protein-coding
3-34409	3	16030622	16030780	+	29	158	intron (AT3G44370.2, intron 13 of 13)	intron (AT3G44370.2, intron 13 of 13)	1536	AT3G06785.1	28718951		NR_141281		AT3G06785	-	ncRNA	ncRNA
1-49097	1	11271926	11272084	+	28.5	158	TTS (AT1G31480.1)	TTS (AT1G31480.1)	261	AT1G31485.1	6241417		NR_139813		AT1G31485	-	ncRNA	ncRNA
1-55219	1	25366094	25366252	+	28	158	TTS (AT1G67670.1)	TTS (AT1G67670.1)	803	AT1G67670.1	843092		NM_105435		AT1G67670	F12A21.18|F12A21_18	hypothetical protein	protein-coding
5-40640	5	16564729	16564887	+	27.8	158	promoter-TSS (AT5G41390.1)	promoter-TSS (AT5G41390.1)	-495	AT5G41390.1	834141	At.55296	NM_123504		AT5G41390	MYC6.10|MYC6_10	PLAC8 family protein	protein-coding
3-35261	3	2321956	2322114	+	27.8	158	exon (AT3G07290.1, exon 1 of 1)	exon (AT3G07290.1, exon 1 of 1)	2533	AT3G07290.1	819917	At.65069	NM_111609		AT3G07290	-	Pentatricopeptide repeat (PPR) superfamily protein	protein-coding
4-29029	4	8616650	8616808	+	27.8	158	exon (AT4G15090.2, exon 2 of 8)	exon (AT4G15090.2, exon 2 of 8)	-1530	AT4G15093.1	827174	At.26541	NM_117597		LigB	AtLigB	catalytic LigB subunit of aromatic ring-opening dioxygenase family	protein-coding
5-48009	5	24032284	24032442	+	27.5	158	exon (AT5G59650.2, exon 3 of 13)	exon (AT5G59650.2, exon 3 of 13)	1017	AT5G59650.1	836086	At.55624	NM_125357		AT5G59650	MTH12.9|MTH12_9	Leucine-rich repeat protein kinase family protein	protein-coding
2-32594	2	15343060	15343218	+	27.5	158	TTS (AT2G36590.2)	TTS (AT2G36590.2)	-2302	AT2G08805.1	28718028		NR_140412		AT2G08805	-	ncRNA	ncRNA
5-45068	5	15369082	15369240	+	27.3	158	promoter-TSS (AT5G38392.1)	promoter-TSS (AT5G38392.1)	-524	AT5G38392.1	28721228		NM_001344247		AT5G38392	-	F-box/RNI superfamily protein	protein-coding
4-29649	4	11843184	11843342	+	27.3	158	promoter-TSS (AT4G22475.1)	promoter-TSS (AT4G22475.1)	-979	AT4G22475.1	28720169		NM_001341546		AT4G22475	-	transmembrane protein	protein-coding
5-45173	5	18278563	18278721	+	27.3	158	exon (AT5G45190.3, exon 6 of 6)	exon (AT5G45190.3, exon 6 of 6)	-2056	AT5G45180.1	834554	At.55381	NM_123886		AT5G45180	K18C1.6|K18C1_6	Flavin-binding monooxygenase family protein	protein-coding
3-36885	3	17490645	17490803	+	27.3	158	intron (AT3G47460.2, intron 11 of 19)	intron (AT3G47460.2, intron 11 of 19)	4180	AT3G47460.1	823900	At.35803	NM_114614		ATSMC2	-	Structural maintenance of chromosomes (SMC) family protein	protein-coding
5-47568	5	10136340	10136498	+	27.3	158	exon (AT5G28150.1, exon 2 of 2)	exon (AT5G28150.1, exon 2 of 2)	1010	AT5G28150.1	832890	At.43964	NM_122698		AT5G28150	T24G3.80|T24G3_80	hypothetical protein (DUF868)	protein-coding
1-60291	1	10136692	10136850	+	27	158	promoter-TSS (AT1G06213.1)	promoter-TSS (AT1G06213.1)	-824	AT1G06213.1	28716452		NR_139038		AT1G06213	-	ncRNA	ncRNA
1-59104	1	10711604	10711762	+	27	158	promoter-TSS (AT1G30350.1)	promoter-TSS (AT1G30350.1)	-16	AT1G30350.1	839915	At.51837	NM_102772		AT1G30350	T4K22.5|T4K22_5	Pectin lyase-like superfamily protein	protein-coding
1-57977	1	11038980	11039138	+	27	158	exon (AT1G30960.1, exon 3 of 7)	exon (AT1G30960.1, exon 3 of 7)	1025	AT1G30960.1	839983	At.49929	NM_102835		AT1G30960	F17F8.15	GTP-binding family protein	protein-coding
2-31274	2	11914912	11915070	+	27	158	intron (AT2G27980.1, intron 14 of 18)	intron (AT2G27980.1, intron 14 of 18)	-1566	AT2G27970.1	817341	At.38692	NM_128356		CKS2	CDK-subunit 2|T1E2.11|T1E2_11	CDK-subunit 2	protein-coding
3-40613	3	21348903	21349061	+	26.7	158	promoter-TSS (AT3G57650.1)	promoter-TSS (AT3G57650.1)	-401	AT3G57650.1	824934	At.34815	NM_115625		LPAT2	lysophosphatidyl acyltransferase 2	lysophosphatidyl acyltransferase 2	protein-coding
2-34626	2	19041502	19041660	+	26.7	158	TTS (AT2G46390.1)	TTS (AT2G46390.1)	1653	AT2G46390.1	819247	At.20468	NM_130203		SDH8	F11C10.8|succinate dehydrogenase 8	succinate dehydrogenase subunit	protein-coding
1-56946	1	12697425	12697583	+	26.7	158	exon (AT1G34650.1, exon 10 of 10)	exon (AT1G34650.1, exon 10 of 10)	4509	AT1G34650.1	840369	At.51941	NM_103188		HDG10	F21H2.11|F21H2_11|homeodomain GLABROUS 10	homeodomain GLABROUS 10	protein-coding
1-62090	1	24283782	24283940	+	26.7	158	TTS (AT1G65370.1)	TTS (AT1G65370.1)	2486	AT1G65370.1	842848	At.17110	NM_105211		AT1G65370	T8F5.15|T8F5_15	TRAF-like family protein	protein-coding
1-61536	1	10284855	10285013	+	26.7	158	exon (AT1G29380.2, exon 2 of 2)	exon (AT1G29380.2, exon 2 of 2)	1434	AT1G29380.4	839813	At.50785	NM_102677		AT1G29380	F15D2.1|F15D2_1	Carbohydrate-binding X8 domain superfamily protein	protein-coding
1-59630	1	24021448	24021606	+	26.7	158	TTS (AT1G64640.1)	TTS (AT1G64640.1)	-1648	AT1G08723.1	28716891		NR_139483		AT1G08723	-	ncRNA	ncRNA
1-58420	1	23496573	23496731	+	26.7	158	exon (AT1G63350.4, exon 1 of 3)	exon (AT1G63350.4, exon 1 of 3)	979	AT1G63350.1	842641	At.66084	NM_105014		AT1G63350	F9N12.3|F9N12_3	Disease resistance protein (CC-NBS-LRR class) family	protein-coding
1-62068	1	23853262	23853420	+	26.7	158	exon (AT1G64280.1, exon 4 of 4)	exon (AT1G64280.1, exon 4 of 4)	-1567	AT1G08667.1	28716881		NR_139474		AT1G08667	-	ncRNA	ncRNA
1-59459	1	20737523	20737681	+	26.7	158	intron (AT1G55540.1, intron 14 of 17)	intron (AT1G55540.1, intron 14 of 17)	-3536	AT1G55535.3	842001	At.45200	NM_148595		AT1G55535	-	transmembrane protein	protein-coding
2-33079	2	11850414	11850572	+	26.7	158	promoter-TSS (AT2G27790.3)	promoter-TSS (AT2G27790.3)	-934	AT2G27790.3	817326	At.38716	NM_128339		AT2G27790	F15K20.11|F15K20_11	RNA-binding (RRM/RBD/RNP motifs) family protein	protein-coding
1-54692	1	9621110	9621268	+	26.7	158	promoter-TSS (AT1G27660.1)	promoter-TSS (AT1G27660.1)	-209	AT1G27660.1	839658	At.49924	NM_102531		AT1G27660	T22C5.11|T22C5_11	basic helix-loop-helix (bHLH) DNA-binding superfamily protein	protein-coding
2-34781	2	6830873	6831031	+	26.7	158	promoter-TSS (AT2G15680.1)	promoter-TSS (AT2G15680.1)	-43	AT2G15680.1	816061	At.59377	NM_127129		CML30	AtCML30|calmodulin-like 30	Calcium-binding EF-hand family protein	protein-coding
5-47785	5	18356137	18356295	+	26.5	158	exon (AT5G45300.3, exon 8 of 10)	exon (AT5G45300.3, exon 8 of 10)	2606	AT5G45300.1	834566	At.30019	NM_123898		BMY2	BAM8|BETA-AMYLASE 8|K9E15.8|K9E15_8|beta-amylase 2	beta-amylase 2	protein-coding
3-37731	3	21774439	21774597	+	26.5	158	TTS (AT3G58900.2)	TTS (AT3G58900.2)	1561	AT3G58910.1	825060		NM_115753		AT3G58910	-	F-box family protein	protein-coding
1-60668	1	20551756	20551914	+	26.5	158	exon (AT1G55070.1, exon 1 of 1)	exon (AT1G55070.1, exon 1 of 1)	383	AT1G55070.1	841950	At.66029	NM_104381		AT1G55070	T7N22.2|T7N22_2	F-box and associated interaction domains-containing protein	protein-coding
3-38880	3	10703594	10703752	+	26.5	158	exon (AT3G28550.1, exon 1 of 1)	exon (AT3G28550.1, exon 1 of 1)	337	AT3G28550.1	822485	At.10557	NM_113775		AT3G28550	-	Proline-rich extensin-like family protein	protein-coding
4-32454	4	11536055	11536213	+	26.5	158	exon (AT4G21710.1, exon 24 of 25)	exon (AT4G21710.1, exon 24 of 25)	-1267	AT4G21705.1	828258	At.45334	NM_148369		AT4G21705	-	Tetratricopeptide repeat (TPR)-like superfamily protein	protein-coding
3-40431	3	16843886	16844044	+	26.5	158	exon (AT3G45830.1, exon 2 of 3)	exon (AT3G45830.1, exon 2 of 3)	-2982	AT3G45820.1	823725	At.53775	NM_114451		AT3G45820	-	hypothetical protein	protein-coding
5-50988	5	1321790	1321948	+	26.5	158	exon (AT5G04590.1, exon 6 of 8)	exon (AT5G04590.1, exon 6 of 8)	-1705	AT5G04600.1	830337	At.4932	NM_120542		AT5G04600	T1E3.1	RNA-binding (RRM/RBD/RNP motifs) family protein	protein-coding
4-33584	4	6712059	6712217	+	26.5	158	promoter-TSS (AT4G10930.2)	promoter-TSS (AT4G10930.2)	-890	AT4G10930.1	826692	At.33598	NM_001340694		AT4G10930	F25I24.140|F25I24_140	RING/U-box protein	protein-coding
5-53030	5	26199612	26199770	+	26.2	158	TTS (AT5G65560.1)	TTS (AT5G65560.1)	295	AT5G65550.1	836681	At.44104	NM_125953		AT5G65550	K21L13.6|K21L13_6	UDP-Glycosyltransferase superfamily protein	protein-coding
3-41023	3	8814697	8814855	+	26.2	158	Intergenic	Intergenic	-2293	AT3G24310.1	822019	At.10918	NM_113337		MYB305	ATMYB71|K7M2_10|MYB DOMAIN PROTEIN 71|SNAPDRAGON MYB PROTEIN 305 HOMOLOG|myb domain protein 305	myb domain protein 305	protein-coding
5-51709	5	20262035	20262193	+	26.2	158	exon (AT5G49850.1, exon 2 of 6)	exon (AT5G49850.1, exon 2 of 6)	471	AT5G49850.1	835048	At.29765	NM_124363		AT5G49850	K21G20.6|K21G20_6	Mannose-binding lectin superfamily protein	protein-coding
5-50340	5	10637989	10638147	+	26.2	158	TTS (AT5G28630.1)	TTS (AT5G28630.1)	1456	AT5G28630.1	832966	At.47220	NM_122746		AT5G28630	F4I4.10|F4I4_10	glycine-rich protein	protein-coding
4-33710	4	9209671	9209829	+	26.2	158	intron (AT4G16280.2, intron 11 of 20)	intron (AT4G16280.2, intron 11 of 20)	4662	AT4G16280.3	827323	At.219	NM_117725		FCA	BETA|DELTA AND GAMMA|DL4180C|FCAALL.331|FLOWERING TIME CONTROL PROTEIN FCA ALPHA	flowering time control protein FCA	protein-coding
1-63740	1	3632435	3632593	+	26.2	158	exon (AT1G10900.2, exon 9 of 9)	exon (AT1G10900.2, exon 9 of 9)	4433	AT1G10890.4	837632	At.42160	NM_100964		AT1G10890	T19D16.19|T19D16_19	arginine/glutamate-rich 1 protein	protein-coding
5-51863	5	23461900	23462058	+	26.2	158	TTS (AT5G57960.1)	TTS (AT5G57960.1)	1283	AT5G57950.1	835906	At.29304	NM_125180		AT5G57950	MTI20.21|MTI20_21	26S proteasome regulatory subunit	protein-coding
1-64365	1	18619244	18619402	+	26.2	158	exon (AT1G50260.1, exon 5 of 9)	exon (AT1G50260.1, exon 5 of 9)	-2168	AT1G50250.1	841447	At.21777	NM_103909		FTSH1	F14I3.14|F14I3_14|FTSH protease 1	FTSH protease 1	protein-coding
5-47865	5	20155076	20155234	+	26.2	158	exon (AT5G49650.2, exon 10 of 11)	exon (AT5G49650.2, exon 10 of 11)	2374	AT5G49650.2	835027	At.23406	NM_124343		XK-2	MNI5.3|MNI5_3|XK2|XYLULOSE KINASE 2|xylulose kinase-2	xylulose kinase-2	protein-coding
1-61398	1	7792460	7792618	+	26.2	158	TTS (AT1G22070.1)	TTS (AT1G22070.1)	2298	AT1G22080.1	838813	At.51180	NM_102058		AT1G22080	F2E2.15|F2E2_15	Cysteine proteinases superfamily protein	protein-coding
5-51538	5	17259452	17259610	+	26.2	158	exon (AT5G43030.1, exon 1 of 1)	exon (AT5G43030.1, exon 1 of 1)	1253	AT5G43030.1	834318		NM_123669		AT5G43030	MMG4.3|MMG4_3	Cysteine/Histidine-rich C1 domain family protein	protein-coding
2-37566	2	1903917	1904075	+	26	158	Intergenic	Intergenic	-1171	AT2G05230.1	815071	At.14247	NM_126549		AT2G05230	F5G3.13|F5G3_13	DNAJ heat shock N-terminal domain-containing protein	protein-coding
1-61563	1	10687745	10687903	+	26	158	exon (AT1G30330.2, exon 13 of 15)	exon (AT1G30330.2, exon 13 of 15)	3014	AT1G30330.2	839913	At.21939	NM_102771		ARF6	T4K22.6|T4K22_6|auxin response factor 6	auxin response factor 6	protein-coding
4-33592	4	6889108	6889266	+	26	158	exon (AT4G11320.1, exon 4 of 4)	exon (AT4G11320.1, exon 4 of 4)	1960	AT4G11320.2	826734	At.25206	NM_117203		AT4G11320	AtCP2|CP2|F8L21.110|F8L21_110|cysteine protease 2	Papain family cysteine protease	protein-coding
1-63721	1	3278073	3278231	+	26	158	promoter-TSS (AT1G10050.2)	promoter-TSS (AT1G10050.2)	545	AT1G10040.2	837539	At.18966	NM_100878		AT1G10040	T27I1.6|T27I1_6	alpha/beta-Hydrolases superfamily protein	protein-coding
1-63714	1	3013599	3013757	+	26	158	exon (AT1G09330.2, exon 4 of 6)	exon (AT1G09330.2, exon 4 of 6)	-1271	AT1G09320.1	837453	At.42230	NM_100802		AT1G09320	T31J12.4|T31J12_4	agenet domain-containing protein	protein-coding
3-41840	3	8516603	8516761	+	26	158	intron (AT3G23660.2, intron 2 of 12)	intron (AT3G23660.2, intron 2 of 12)	1108	AT3G23660.2	821946	At.37672	NM_113270		AT3G23660	-	Sec23/Sec24 protein transport family protein	protein-coding
1-58419	1	23495650	23495808	+	26	158	exon (AT1G63350.4, exon 1 of 3)	exon (AT1G63350.4, exon 1 of 3)	-1710	AT1G63340.1	842640	At.52341	NM_105013		AT1G63340	F9N12.4|F9N12_4	Flavin-containing monooxygenase family protein	protein-coding
1-63349	1	24383345	24383503	+	26	158	exon (AT1G65580.1, exon 1 of 11)	exon (AT1G65580.1, exon 1 of 11)	662	AT1G65580.2	842869	At.414	NM_105232		FRA3	F5I14.11|F5I14_11|FRAGILE FIBER3	Endonuclease/exonuclease/phosphatase family protein	protein-coding
3-42537	3	7123414	7123572	+	26	158	TTS (AT3G20430.1)	TTS (AT3G20430.1)	2431	AT3G20430.1	821588	At.38241	NM_112934		AT3G20430	-	phosphorylated adapter RNA export-like protein	protein-coding
1-66127	1	25070908	25071066	+	26	158	exon (AT1G67120.2, exon 72 of 75)	exon (AT1G67120.2, exon 72 of 75)	-5541	AT1G67110.1	843031	At.35690	NM_105381		CYP735A2	F5A8.3|F5A8_3|cytochrome P450|family 735|polypeptide 2|subfamily A	cytochrome P450, family 735, subfamily A, polypeptide 2	protein-coding
3-36917	3	18050902	18051060	+	26	158	exon (AT3G48730.1, exon 3 of 4)	exon (AT3G48730.1, exon 3 of 4)	1410	AT3G48730.1	824034	At.19963	NM_114732		GSA2	1-aminomutase 2|glutamate-1-semialdehyde 2	glutamate-1-semialdehyde 2,1-aminomutase 2	protein-coding
1-65760	1	18836768	18836926	+	26	158	exon (AT1G50830.1, exon 1 of 1)	exon (AT1G50830.1, exon 1 of 1)	1182	AT1G50830.1	841505	At.50880	NM_103964		AT1G50830	F8A12.7|F8A12_7	Aminotransferase-like, plant mobile domain family protein	protein-coding
3-39701	3	17024213	17024371	+	26	158	exon (AT3G46330.1, exon 2 of 12)	exon (AT3G46330.1, exon 2 of 12)	777	AT3G46330.2	823778	At.35937	NM_114500		MEE39	maternal effect embryo arrest 39	Leucine-rich repeat protein kinase family protein	protein-coding
1-61682	1	12912912	12913070	+	26	158	exon (AT1G35220.7, exon 7 of 9)	exon (AT1G35220.7, exon 7 of 9)	2990	AT1G35220.7	840411	At.39613	NM_103220		AT1G35220	T9I1.1|T9I1_1	FAM91 carboxy-terminus protein	protein-coding
1-58071	1	12911896	12912054	+	26	158	intron (AT1G35220.2, intron 9 of 10)	intron (AT1G35220.2, intron 9 of 10)	1974	AT1G35220.7	840411	At.39613	NM_103220		AT1G35220	T9I1.1|T9I1_1	FAM91 carboxy-terminus protein	protein-coding
5-53821	5	19774776	19774934	+	26	158	exon (AT5G48770.1, exon 4 of 5)	exon (AT5G48770.1, exon 4 of 5)	1981	AT5G48775.4	6240340		NR_143333		AT5G48775	-	ncRNA	ncRNA
3-41787	3	7458937	7459095	+	26	158	intron (AT3G21250.5, intron 7 of 11)	intron (AT3G21250.5, intron 7 of 11)	-1612	AT3G21240.3	821678	At.57587	NM_113019		4CL2	4-COUMARATE:COA LIGASE|4-coumarate:CoA ligase 2|AT4CL2	4-coumarate:CoA ligase 2	protein-coding
4-32528	4	12787381	12787539	+	25.7	158	exon (AT4G24810.6, exon 8 of 11)	exon (AT4G24810.6, exon 8 of 11)	-1227	AT4G07285.1	28719908		NR_142128		AT4G07285	-	ncRNA	ncRNA
2-34318	2	10903416	10903574	+	25.7	158	promoter-TSS (AT2G25610.1)	promoter-TSS (AT2G25610.1)	-576	AT2G25610.2	817101	At.24605	NM_128119		AT2G25610	F3N11.6|F3N11_6	ATPase, F0/V0 complex, subunit C protein	protein-coding
1-66806	1	9718880	9719038	+	25.7	158	intron (AT1G27900.3, intron 6 of 14)	intron (AT1G27900.3, intron 6 of 14)	1631	AT1G27900.2	839683	At.25438	NM_102555		AT1G27900	F13K9.28|F13K9_28	RNA helicase family protein	protein-coding
4-32148	4	1393321	1393479	+	25.7	158	TTS (AT4G03150.1)	TTS (AT4G03150.1)	119	AT4G04435.1	28719562		NR_141803		AT4G04435	-	ncRNA	ncRNA
2-37276	2	14479140	14479298	+	25.7	158	TTS (AT2G34315.2)	TTS (AT2G34315.2)	743	AT2G34310.2	817992	At.43933	NM_128982		AT2G34310	F13P17.27	hypothetical protein	protein-coding
5-53244	5	5241490	5241648	+	25.7	158	TTS (AT5G16030.2)	TTS (AT5G16030.2)	-1236	AT5G02515.1	28720476		NR_142606		AT5G02515	-	ncRNA	ncRNA
1-67443	1	23085435	23085593	+	25.7	158	exon (AT1G62390.1, exon 1 of 1)	exon (AT1G62390.1, exon 1 of 1)	1627	AT1G62390.1	842537	At.24489	NM_104919		Phox2	CLMP1|CLUMPED CHLOROPLASTS 1	Octicosapeptide/Phox/Bem1p (PB1) domain-containing protein / tetratricopeptide repeat (TPR)-containing protein	protein-coding
4-31716	4	7973264	7973422	+	25.7	158	intron (AT4G13730.2, intron 7 of 8)	intron (AT4G13730.2, intron 7 of 8)	-1721	AT4G13750.1	827009	At.33341	NM_117449		NOV	EMB2597|EMBRYO DEFECTIVE 2597|F18A5.140|F18A5_140|NO VEIN	Histidine kinase-, DNA gyrase B-, and HSP90-like ATPase family protein	protein-coding
5-51690	5	19667214	19667372	+	25.7	158	TTS (AT5G48520.2)	TTS (AT5G48520.2)	1537	AT5G48530.1	834909	At.70453	NM_124229		AT5G48530	MJE7.17|MJE7_17	hypothetical protein	protein-coding
3-42125	3	17956257	17956415	+	25.7	158	promoter-TSS (AT3G48475.1)	promoter-TSS (AT3G48475.1)	-240	AT3G48475.1	28719389		NM_001339372		AT3G48475	-	hypothetical protein	protein-coding
5-54815	5	18329694	18329852	+	25.7	158	exon (AT5G45260.1, exon 5 of 7)	exon (AT5G45260.1, exon 5 of 7)	3570	AT5G45260.3	834562	At.30021	NM_123894		RRS1	ARABIDOPSIS THALIANA WRKY DOMAIN PROTEIN 52|ATWRKY52|K9E15.2|K9E15_2|RESISTANT TO RALSTONIA SOLANACEARUM 1|SENSITIVE TO LOW HUMIDITY 1|SLH1	Disease resistance protein (TIR-NBS-LRR class)	protein-coding
2-37638	2	6930585	6930743	+	25.7	158	exon (AT2G15900.1, exon 10 of 15)	exon (AT2G15900.1, exon 10 of 15)	3640	AT2G15900.1	816086	At.48478	NM_127150		AT2G15900	F19G14.10|F19G14_10	phox domain-containing protein	protein-coding
5-52368	5	8807868	8808026	+	25.7	158	promoter-TSS (AT5G25370.2)	promoter-TSS (AT5G25370.2)	-164	AT5G25370.2	832609		NM_122446		PLDALPHA3	F18G18.110|F18G18_110|phospholipase D alpha 3	phospholipase D alpha 3	protein-coding
1-64029	1	9856344	9856502	+	25.7	158	intron (AT1G28210.3, intron 9 of 17)	intron (AT1G28210.3, intron 9 of 17)	1906	AT1G28210.2	839715	At.10482	NM_102586		ATJ1	ATJ|AtDjB1|F3H9.13|F3H9_13	DNAJ heat shock family protein	protein-coding
5-50546	5	18334807	18334965	+	25.7	158	exon (AT5G45275.1, exon 3 of 3)	exon (AT5G45275.1, exon 3 of 3)	-1084	AT5G06715.1	28720831		NR_142942		AT5G06715	-	ncRNA	ncRNA
1-66979	1	12260233	12260391	+	25.7	158	promoter-TSS (AT1G33800.1)	promoter-TSS (AT1G33800.1)	-853	AT1G33800.1	840272	At.28328	NM_103099		GXMT1	AtGXMT1|F14M2.8|F14M2_8|GXM1|glucuronoxylan methyltransferase 1	glucuronoxylan 4-O-methyltransferase-like protein (DUF579)	protein-coding
5-55585	5	8943593	8943751	+	25.5	158	Intergenic	Intergenic	3224	ENSRNA049492681-T1
2-38882	2	14917354	14917512	+	25.5	158	TTS (AT2G35500.1)	TTS (AT2G35500.1)	3049	AT2G35510.1	818116	At.26378	NM_129103		SRO1	T32F12.11|T32F12_11|similar to RCD one 1	similar to RCD one 1	protein-coding
2-39732	2	15237126	15237284	+	25.5	158	promoter-TSS (AT2G36350.1)	promoter-TSS (AT2G36350.1)	-888	AT2G36350.1	818208	At.14120	NM_129192		AT2G36350	F2H17.4|F2H17_4	Protein kinase superfamily protein	protein-coding
5-54734	5	16986844	16987002	+	25.5	158	exon (AT5G42480.1, exon 4 of 6)	exon (AT5G42480.1, exon 4 of 6)	1766	AT5G42480.2	834255	At.30169	NM_123613		ARC6	ACCUMULATION AND REPLICATION OF CHLOROPLASTS 6|MDH9.18|MDH9_18	Chaperone DnaJ-domain superfamily protein	protein-coding
2-38952	2	16593220	16593378	+	25.5	158	TTS (AT2G39782.1)	TTS (AT2G39782.1)	1217	AT2G39782.1	6241305	At.73723	NM_001125007		AT2G39782	-	hypothetical protein	protein-coding
1-67025	1	15604595	15604753	+	25.5	158	exon (AT1G41830.1, exon 6 of 8)	exon (AT1G41830.1, exon 6 of 8)	3292	AT1G41830.1	840792	At.23781	NM_103408		SKS6	F5A13.5|F5A13_5|SKU5 SIMILAR 6|SKU5-similar 6	SKU5-similar 6	protein-coding
4-33666	4	8297596	8297754	+	25.5	158	intron (AT4G14400.1, intron 4 of 4)	intron (AT4G14400.1, intron 4 of 4)	-1722	AT4G14410.1	827086	At.4272	NM_117520		bHLH104	DL3245W|FCAALL.201|basic Helix-Loop-Helix 104	basic helix-loop-helix (bHLH) DNA-binding superfamily protein	protein-coding
2-39470	2	10935555	10935713	+	25.5	158	Intergenic	Intergenic	-1030	AT2G25680.1	817109	At.49243	NM_128127		MOT1	F3N11.13|F3N11_13|molybdate transporter 1	molybdate transporter 1	protein-coding
2-36818	2	1875783	1875941	+	25.5	158	exon (AT2G05180.1, exon 1 of 2)	exon (AT2G05180.1, exon 1 of 2)	472	AT2G05180.1	815066	At.52645	NM_126545		CYP705A6	''cytochrome P450|F5G3.8|F5G3_8|cytochrome P450|family 705|polypeptide 6|polypeptide 6''|subfamily A	cytochrome P450, family 705, subfamily A, polypeptide 6	protein-coding
1-66222	1	26909096	26909254	+	25.5	158	promoter-TSS (AT1G71400.1)	promoter-TSS (AT1G71400.1)	-617	AT1G71400.1	843481	At.17912	NM_105809		RLP12	AtRLP12|F3I17.30|F3I17_30|receptor like protein 12	receptor like protein 12	protein-coding
4-35668	4	6317062	6317220	+	25.5	158	exon (AT4G10120.1, exon 8 of 15)	exon (AT4G10120.1, exon 8 of 15)	1190	AT4G10120.5	826603	At.27493	NM_117080		ATSPS4F	F28M11.40|F28M11_40	Sucrose-phosphate synthase family protein	protein-coding
2-38700	2	11758496	11758654	+	25.5	158	TTS (AT2G27505.1)	TTS (AT2G27505.1)	1013	AT2G27510.1	817297	At.38754	NM_128311		FD3	ATFD3|F10A12.19|F10A12_19|ferredoxin 3	ferredoxin 3	protein-coding
3-42635	3	9100400	9100558	+	25.5	158	exon (AT3G24900.1, exon 1 of 1)	exon (AT3G24900.1, exon 1 of 1)	1358	AT3G24900.1	822088	At.65151	NM_113402		RLP39	AtRLP39|receptor like protein 39	receptor like protein 39	protein-coding
5-47569	5	10261867	10262025	+	25.5	158	Intergenic	Intergenic	14680	AT5G28288.1	3770787	At.63329	NM_001036884		AT5G28288	-	Defensin-like (DEFL) family protein	protein-coding
5-55950	5	18237303	18237461	+	25.5	158	TTS (AT5G45115.2)	TTS (AT5G45115.2)	1524	AT5G45115.1	28721250		NM_001344587		AT5G45115	-	transcription termination factor family protein	protein-coding
1-64714	1	25120980	25121138	+	25.5	158	promoter-TSS (AT1G67148.1)	promoter-TSS (AT1G67148.1)	-152	AT1G67148.1	5007836	At.44081	NM_001084311		AT1G67148	-	hypothetical protein	protein-coding
1-65425	1	10395586	10395744	+	25.5	158	intron (AT1G29720.1, intron 19 of 24)	intron (AT1G29720.1, intron 19 of 24)	4208	AT1G29720.1	839850		NM_102712		AT1G29720	CELLULOSE SYNTHASE LIKE D2|CLSD2|T3M22.6|T3M22_6	Leucine-rich repeat transmembrane protein kinase	protein-coding
2-35841	2	14709905	14710063	+	25.5	158	promoter-TSS (AT2G34870.1)	promoter-TSS (AT2G34870.1)	-770	AT2G34870.1	818052	At.37748	NM_129040		MEE26	F19I3.10|F19I3_10|maternal effect embryo arrest 26	hydroxyproline-rich glycoprotein family protein	protein-coding
1-65861	1	20456395	20456553	+	25.5	158	TTS (AT1G54860.1)	TTS (AT1G54860.1)	2085	AT1G54850.1	841924	At.37161	NM_104358		AT1G54850	F14C21.42|F14C21_42	HSP20-like chaperones superfamily protein	protein-coding
3-41785	3	7443970	7444128	+	25.2	158	intron (AT3G21215.3, intron 4 of 8)	intron (AT3G21215.3, intron 4 of 8)	1254	AT3G21215.4	821675	At.27825	NM_148740		AT3G21215	-	RNA-binding (RRM/RBD/RNP motifs) family protein	protein-coding
5-51649	5	19091713	19091871	+	25.2	158	exon (AT5G47030.1, exon 2 of 2)	exon (AT5G47030.1, exon 2 of 2)	1642	AT5G47030.1	834749	At.23416	NM_124074		AT5G47030	-	ATPase, F1 complex, delta/epsilon subunit	protein-coding
4-33707	4	9115063	9115221	+	25.2	158	exon (AT4G16110.1, exon 5 of 6)	exon (AT4G16110.1, exon 5 of 6)	2456	AT4G16110.1	827297	At.21955	NM_117704		RR2	ARR2|DL4095W|FCAALL.287|response regulator 2	response regulator 2	protein-coding
5-53357	5	7796661	7796819	+	25.2	158	promoter-TSS (AT5G23160.1)	promoter-TSS (AT5G23160.1)	-394	AT5G23160.1	832380	At.51064	NM_122222		AT5G23160	MKD15.2|MKD15_2	transmembrane protein	protein-coding
1-64069	1	10404294	10404452	+	25.2	158	exon (AT1G29730.1, exon 9 of 24)	exon (AT1G29730.1, exon 9 of 24)	1501	AT1G29730.4	839851	At.40676	NM_102713		AT1G29730	T3M22.3	Leucine-rich repeat transmembrane protein kinase	protein-coding
1-64142	1	11849491	11849649	+	25.2	158	exon (AT1G32750.1, exon 16 of 22)	exon (AT1G32750.1, exon 16 of 22)	4582	AT1G32740.4	840168	At.40077	NM_103008		AT1G32740	F6N18.12|F6N18_12	SBP (S-ribonuclease binding protein) family protein	protein-coding
2-38872	2	14737909	14738067	+	25.2	158	exon (AT2G34930.1, exon 1 of 1)	exon (AT2G34930.1, exon 1 of 1)	2158	AT2G34930.1	818058	At.19599	NM_129046		AT2G34930	F19I3.16|F19I3_16	disease resistance family protein / LRR family protein	protein-coding
5-55805	5	16103359	16103517	+	25.2	158	intron (AT5G40280.1, intron 8 of 13)	intron (AT5G40280.1, intron 8 of 13)	2047	AT5G40280.2	834026	At.9205	NM_123392		ERA1	ARABIDOPSIS THALIANA FARNESYL TRANSFERASE BETA SUBUNIT|ATFTB|ENHANCED RESPONSE TO ABA 1|FARNESYL TRANSFERASE BETA SUBUNIT|MSN9.180|MSN9_180|WIG|WIGGUM	Prenyltransferase family protein	protein-coding
2-39704	2	14820927	14821085	+	25.2	158	exon (AT2G35155.2, exon 2 of 6)	exon (AT2G35155.2, exon 2 of 6)	1016	AT2G35155.2	818082	At.26634	NM_129069		AT2G35155	-	Trypsin family protein	protein-coding
2-37153	2	12163226	12163384	+	25.2	158	exon (AT2G28450.1, exon 10 of 13)	exon (AT2G28450.1, exon 10 of 13)	2328	AT2G28440.1	817392	At.44990	NM_128404		AT2G28440	T1B3.4|T1B3_4	proline-rich family protein	protein-coding
5-52408	5	9782296	9782454	+	25.2	158	intron (AT5G27640.1, intron 9 of 11)	intron (AT5G27640.1, intron 9 of 11)	2800	AT5G27640.3	832826	At.16948	NM_122646		TIF3B1	ARABIDOPSIS THALIANA TRANSLATION INITIATION FACTOR 3B1|ATEIF3B-1|ATTIF3B1|EIF3B|EIF3B-1|EUKARYOTIC TRANSLATION INITIATION FACTOR 3B|EUKARYOTIC TRANSLATION INITIATION FACTOR 3B1|T1G16.2|translation initiation factor 3B1	translation initiation factor 3B1	protein-coding
3-43707	3	17609432	17609590	+	25.2	158	exon (AT3G47750.1, exon 12 of 16)	exon (AT3G47750.1, exon 12 of 16)	-2276	AT3G47760.1	823930		NM_001339332		ABCA5	A. THALIANA ABC2 HOMOLOG 4|ABC2 homolog 4|ATATH4|ATH4|ATP-binding cassette A5	ABC2 homolog 4	protein-coding
1-64938	1	29713027	29713185	+	25.2	158	TTS (AT1G78990.1)	TTS (AT1G78990.1)	-1685	AT1G78980.1	844238	At.19007	NM_106547		SRF5	STRUBBELIG-receptor family 5|YUP8H12R.40|YUP8H12R_40	STRUBBELIG-receptor family 5	protein-coding
5-54814	5	18328410	18328568	+	25	158	exon (AT5G45260.1, exon 4 of 7)	exon (AT5G45260.1, exon 4 of 7)	2286	AT5G45260.3	834562	At.30021	NM_123894		RRS1	ARABIDOPSIS THALIANA WRKY DOMAIN PROTEIN 52|ATWRKY52|K9E15.2|K9E15_2|RESISTANT TO RALSTONIA SOLANACEARUM 1|SENSITIVE TO LOW HUMIDITY 1|SLH1	Disease resistance protein (TIR-NBS-LRR class)	protein-coding
3-43656	3	16845023	16845181	+	25	158	exon (AT3G45830.1, exon 2 of 3)	exon (AT3G45830.1, exon 2 of 3)	-4119	AT3G45820.1	823725	At.53775	NM_114451		AT3G45820	-	hypothetical protein	protein-coding
3-44853	3	22317947	22318105	+	25	158	exon (AT3G60380.1, exon 1 of 1)	exon (AT3G60380.1, exon 1 of 1)	-1401	AT3G60370.2	825208	At.34461	NM_115901		AT3G60370	-	FKBP-like peptidyl-prolyl cis-trans isomerase family protein	protein-coding
5-54257	5	3289236	3289394	+	25	158	TTS (AT5G10470.2)	TTS (AT5G10470.2)	1565	AT5G10460.1	830910	At.32374	NM_121084		AT5G10460	F12B17.190|F12B17_190	Haloacid dehalogenase-like hydrolase (HAD) superfamily protein	protein-coding
4-36540	4	7986976	7987134	+	25	158	exon (AT4G13750.1, exon 13 of 13)	exon (AT4G13750.1, exon 13 of 13)	-1003	AT4G13760.1	827010	At.54312	NM_117450		AT4G13760	F18A5.150|F18A5_150	Pectin lyase-like superfamily protein	protein-coding
1-65244	1	7243844	7244002	+	25	158	exon (AT1G20830.2, exon 2 of 4)	exon (AT1G20830.2, exon 2 of 4)	891	AT1G20830.2	838675	At.41684	NM_101936		MCD1	F2D10.35|F2D10_35|MULTIPLE CHLOROPLAST DIVISION SITE 1	multiple chloroplast division site 1	protein-coding
2-37231	2	13643344	13643502	+	25	158	promoter-TSS (AT2G32090.1)	promoter-TSS (AT2G32090.1)	743	AT2G32080.1	817768	At.25473	NM_128768		PUR ALPHA-1	F22D22.17|F22D22_17|purin-rich alpha 1	purin-rich alpha 1	protein-coding
2-34903	2	8975833	8975991	+	25	158	exon (AT2G20850.1, exon 14 of 15)	exon (AT2G20850.1, exon 14 of 15)	-1357	AT2G20840.1	816617	At.28122	NM_127653		SCAMP3	AtSCAMP3|F5H14.19|F5H14_19|Secretory carrier membrane protein 3	Secretory carrier membrane protein (SCAMP) family protein	protein-coding
1-66030	1	23625446	23625604	+	25	158	exon (AT1G63700.2, exon 11 of 11)	exon (AT1G63700.2, exon 11 of 11)	3587	AT1G63700.2	842674	At.21875	NM_105047		YDA	EMB71|EMBRYO DEFECTIVE 71|F24D7.11|F24D7_11|MAP KINASE KINASE KINASE 4|MAPKKK4|YODA	Protein kinase superfamily protein	protein-coding
4-35682	4	6692067	6692225	+	25	158	exon (AT4G10890.3, exon 8 of 12)	exon (AT4G10890.3, exon 8 of 12)	2572	AT4G10895.1	2745698	At.49721	NM_202802		AT4G10895	-	Plant self-incompatibility protein S1 family	protein-coding
3-43955	3	21916451	21916609	+	25	158	exon (AT3G59290.1, exon 13 of 14)	exon (AT3G59290.1, exon 13 of 14)	226	AT3G59295.1	28719417		NM_001339957		AT3G59295	-	hypothetical protein	protein-coding
5-52731	5	19667414	19667572	+	25	158	intron (AT5G48530.1, intron 4 of 4)	intron (AT5G48530.1, intron 4 of 4)	1337	AT5G48530.1	834909	At.70453	NM_124229		AT5G48530	MJE7.17|MJE7_17	hypothetical protein	protein-coding
3-42738	3	11150617	11150775	+	25	158	intron (AT3G29180.2, intron 6 of 8)	intron (AT3G29180.2, intron 6 of 8)	1724	AT3G29180.3	822569	At.21786	NM_113841		AT3G29180	-	DUF1336 family protein (DUF1336)	protein-coding
1-67393	1	22211193	22211351	+	25	158	TTS (AT1G60230.1)	TTS (AT1G60230.1)	3159	AT1G60230.1	842318	At.43275	NM_104713		AT1G60230	T13D8.12|T13D8_12	Radical SAM superfamily protein	protein-coding
1-67789	1	303950	304108	+	25	158	promoter-TSS (AT1G04073.1)	promoter-TSS (AT1G04073.1)	-52	AT1G04067.1	28716045		NR_138643		AT1G04067	-	ncRNA	ncRNA
2-39750	2	15577456	15577614	+	25	158	promoter-TSS (AT2G37070.1)	promoter-TSS (AT2G37070.1)	-809	AT2G37070.1	818283	At.37470	NM_129263		AT2G37070	T2N18.17|T2N18_17	TRIO/F-actin-binding protein	protein-coding
4-35708	4	7241762	7241920	+	25	158	TTS (AT4G12080.1)	TTS (AT4G12080.1)	1387	AT4G12090.1	826817	At.54288	NM_117279		AT4G12090	F16J13.160|F16J13_160	Cornichon family protein	protein-coding
5-53737	5	18245652	18245810	+	25	158	intron (AT5G45130.1, intron 5 of 6)	intron (AT5G45130.1, intron 5 of 6)	1468	AT5G45130.2	834549	At.23631	NM_123881		RHA1	ARABIDOPSIS RAB HOMOLOG F2A|ATRAB-F2A|ATRAB5A|ATRABF2A|K17O22.15|K17O22_15|RAB HOMOLOG F2A|RAB homolog 1|RAB-F2A|RAB5A|RABF2A|ROOT HANDEDNESS 1	Ras small GTP-binding family protein	protein-coding
5-56283	5	24828324	24828482	+	24.7	158	exon (AT5G61790.1, exon 3 of 6)	exon (AT5G61790.1, exon 3 of 6)	1497	AT5G61790.1	836301	At.21770	NM_125573		CNX1	ATCNX1|MAC9.15|MAC9_15|calnexin 1	calnexin 1	protein-coding
1-65939	1	22140659	22140817	+	24.7	158	exon (AT1G60060.1, exon 5 of 7)	exon (AT1G60060.1, exon 5 of 7)	1166	AT1G60060.2	842300	At.36728	NM_104698		AT1G60060	T2K10.11|T2K10_11	Serine/threonine-protein kinase WNK (With No Lysine)-like protein	protein-coding
1-68508	1	13552448	13552606	+	24.7	158	exon (AT1G36180.1, exon 18 of 32)	exon (AT1G36180.1, exon 18 of 32)	6555	AT1G36180.1	840522	At.51973	NM_103314		ACC2	F15C21.2|F15C21_2|acetyl-CoA carboxylase 2	acetyl-CoA carboxylase 2	protein-coding
2-36833	2	3048121	3048279	+	24.7	158	intron (AT2G07360.1, intron 24 of 26)	intron (AT2G07360.1, intron 24 of 26)	2641	AT2G07340.2	815304	At.13573	NM_126703		PFD1	PREFOLDIN 1|T13E11.11|T13E11_11	PREFOLDIN 1	protein-coding
5-56084	5	20392814	20392972	+	24.7	158	TTS (AT5G07565.1)	TTS (AT5G07565.1)	755	AT5G07565.1	28720902		NR_143012		AT5G07565	-	ncRNA	ncRNA
1-64659	1	24180084	24180242	+	24.7	158	TTS (AT1G65090.3)	TTS (AT1G65090.3)	3036	AT1G65090.2	842817	At.35924	NM_105183		AT1G65090	-	nucleolin	protein-coding
5-55812	5	16170031	16170189	+	24.7	158	exon (AT5G40405.2, exon 1 of 1)	exon (AT5G40405.2, exon 1 of 1)	795	AT5G40405.2	3771385		NM_001036910		AT5G40405	-	Tetratricopeptide repeat (TPR)-like superfamily protein	protein-coding
1-68561	1	17249519	17249677	+	24.7	158	Intergenic	Intergenic	-3354	AT1G46554.1	6241141		NR_143578		AT1G46554	-	ncRNA	ncRNA
5-55434	5	6185482	6185640	+	24.7	158	Intergenic	Intergenic	-1523	AT5G18600.1	831978	At.43305	NM_121865		AT5G18600	T28N17.80|T28N17_80	Thioredoxin superfamily protein	protein-coding
5-54708	5	16480143	16480301	+	24.4	158	exon (AT5G41170.2, exon 1 of 2)	exon (AT5G41170.2, exon 1 of 2)	362	AT5G41170.3	834119	At.49775	NM_123482		AT5G41170	MEE6.24|MEE6_24	Pentatricopeptide repeat (PPR-like) superfamily protein	protein-coding
5-55629	5	9608728	9608886	+	24.4	158	exon (AT5G27270.2, exon 5 of 7)	exon (AT5G27270.2, exon 5 of 7)	3231	AT5G27270.5	832785	At.30814	NM_122609		EMB976	EMBRYO DEFECTIVE 976|F21A20.6	Tetratricopeptide repeat (TPR)-like superfamily protein	protein-coding
2-36243	2	8131197	8131355	+	24.4	158	exon (AT2G18760.2, exon 5 of 8)	exon (AT2G18760.2, exon 5 of 8)	2499	AT2G18760.7	816391	At.39947	NM_127432		CHR8	ERCC6|MSF3.14|MSF3_14|RAD26|chromatin remodeling 8	chromatin remodeling 8	protein-coding
1-67187	1	18862507	18862665	+	24.4	158	TTS (AT1G50880.1)	TTS (AT1G50880.1)	1749	AT1G50880.1	841510	At.52120	NM_103968		AT1G50880	F8A12.10|F8A12_10	F-box and associated interaction domains-containing protein	protein-coding
5-53726	5	18110054	18110212	+	24.4	158	TTS (AT5G44850.1)	TTS (AT5G44850.1)	153	AT5G06635.1	28720824		NR_142934		AT5G06635	-	ncRNA	ncRNA
1-61781	1	17953898	17954056	+	24.4	158	exon (AT1G48560.2, exon 3 of 3)	exon (AT1G48560.2, exon 3 of 3)	1118	AT1G48560.2	841277	At.28575	NM_103752		AT1G48560	T1N15.18|T1N15_18	hypothetical protein	protein-coding
4-36806	4	13237938	13238096	+	24.4	158	exon (AT4G26120.1, exon 3 of 4)	exon (AT4G26120.1, exon 3 of 4)	1569	AT4G26120.1	828718		NM_118745		AT4G26120	F20B18.230|F20B18_230	Ankyrin repeat family protein / BTB/POZ domain-containing protein	protein-coding
4-36993	4	18219223	18219381	+	24.4	158	intron (AT4G39100.1, intron 3 of 4)	intron (AT4G39100.1, intron 3 of 4)	1022	AT4G39100.1	830065	At.47993	NM_120070		SHL1	T22F8.2|short life	PHD finger family protein / bromo-adjacent homology (BAH) domain-containing protein	protein-coding
5-53492	5	13637361	13637519	+	24.2	158	exon (AT5G35410.2, exon 11 of 13)	exon (AT5G35410.2, exon 11 of 13)	2995	AT5G35410.2	833502	At.7930	NM_122932		SOS2	ATSOS2|CBL-INTERACTING PROTEIN KINASE 24|CIPK24|K21B8.3|K21B8_3|SALT OVERLY SENSITIVE 2|SNF1-RELATED PROTEIN KINASE 3.11|SNRK3.11	Protein kinase superfamily protein	protein-coding
2-39597	2	12668238	12668396	+	24.2	158	exon (AT2G29630.1, exon 4 of 6)	exon (AT2G29630.1, exon 4 of 6)	416	AT2G29630.4	817513	At.24797	NM_128517		THIC	PY|PYRIMIDINE REQUIRING|T27A16.27|T27A16_27|thiaminC	thiaminC	protein-coding
4-36286	4	642050	642208	+	23.9	158	promoter-TSS (AT4G01510.2)	promoter-TSS (AT4G01510.2)	-585	AT4G01510.1	826763	At.34415	NM_116381		ARV2	F11O4.16|F11O4_16	Arv1-like protein	protein-coding
2-39428	2	10362991	10363149	+	23.9	158	exon (AT2G24350.2, exon 5 of 10)	exon (AT2G24350.2, exon 5 of 10)	-1211	AT2G08020.1	28717879		NR_140266		AT2G08020	-	ncRNA	ncRNA
1-66909	1	11183540	11183698	+	23.9	158	intron (AT1G31280.1, intron 2 of 2)	intron (AT1G31280.1, intron 2 of 2)	2115	AT1G31280.1	840016	At.40380	NM_102866		AGO2	AtAGO2|T19E23.7|T19E23_7|argonaute 2	Argonaute family protein	protein-coding
1-64591	1	22907138	22907296	+	23.7	158	promoter-TSS (AT1G61980.3)	promoter-TSS (AT1G61980.3)	-801	AT1G61980.1	842493	At.23835	NM_104878		AT1G61980	F8K4.17|F8K4_17	Mitochondrial transcription termination factor family protein	protein-coding
5-55959	5	18417975	18418133	+	23.2	158	exon (AT5G45460.1, exon 1 of 1)	exon (AT5G45460.1, exon 1 of 1)	1478	AT5G45460.1	834582	At.30011	NM_123914		AT5G45460	MFC19.13|MFC19_13	transmembrane protein	protein-coding

## Sheet: smxl5;obe3 vs smxl4;smxl5_up
PeakID	Chr	Start	End	Strand	Peak Score	Focus Ratio/Region Size	Annotation	Detailed Annotation	Distance to TSS	Nearest PromoterID	Entrez ID	Nearest Unigene	Nearest Refseq	Nearest Ensembl	Gene Name	Gene Alias	Gene Description	Gene Type
5-45359	5	23139821	23145415	+	1632.3	5594	Intergenic	Intergenic	-2329	AT5G57130.1	835819	At.21466	NM_125095		AT5G57130	MUL3.8|MUL3_8|SMAX1-like 5|SMXL5	Clp amino terminal domain-containing protein	protein-coding
1-62081	1	24081762	24082950	+	327.8	1188	promoter-TSS (AT1G64790.1)	promoter-TSS (AT1G64790.1)	-173	AT1G64790.3	842787	At.27612	NM_105153		ILA	F13O11.35|F13O11_35|ILITHYIA	ILITYHIA	protein-coding
3-30174	3	11586167	11586835	+	217	668	promoter-TSS (AT3G05955.1)	promoter-TSS (AT3G05955.1)	47	AT3G05955.1	28718878		NR_141216		AT3G05955	-	ncRNA	ncRNA
3-31159	3	11585190	11585655	+	114.6	465	TTS (AT3G05955.1)	TTS (AT3G05955.1)	1126	AT3G05955.1	28718878		NR_141216		AT3G05955	-	ncRNA	ncRNA
1-36204	1	13590478	13590956	+	110.3	478	Intergenic	Intergenic	23334	AT1G36230.1	840529	At.51974	NM_103316		AT1G36230	F15C21.12|F15C21_12	hypothetical protein	protein-coding
1-55349	1	28515801	28516189	+	103.4	388	promoter-TSS (AT1G75950.1)	promoter-TSS (AT1G75950.1)	-79	AT1G75945.1	28717429		NM_001334702		AT1G75945	-	hypothetical protein	protein-coding
1-40476	1	28514955	28515520	+	102.1	565	TTS (AT1G75940.1)	TTS (AT1G75940.1)	679	AT1G75945.1	28717429		NM_001334702		AT1G75945	-	hypothetical protein	protein-coding
1-61393	1	7694753	7695124	+	74.9	371	Intergenic	Intergenic	-1489	AT1G21910.1	838793	At.41636	NM_102039		DREB26	T26F17.14|T26F17_14|dehydration response element-binding protein 26	Integrase-type DNA-binding superfamily protein	protein-coding
3-32717	3	10804543	10804863	+	54.8	320	Intergenic	Intergenic	3758	AT3G28780.1	822510	At.42733	NM_113799		AT3G28780	-	transmembrane protein, putative (DUF1216)	protein-coding
5-53094	5	848999	849335	+	53	336	TTS (AT5G03420.1)	TTS (AT5G03420.1)	-1093	AT5G00925.1	28720337		NR_142458		AT5G00925	-	ncRNA	ncRNA
2-29559	2	8622497	8622781	+	45.6	284	promoter-TSS (AT2G07255.1)	promoter-TSS (AT2G07255.1)	-211	AT2G07255.1	28717776		NR_140201		AT2G07255	-	ncRNA	ncRNA
3-43952	3	21916002	21916291	+	44.6	289	TTS (AT3G59295.1)	TTS (AT3G59295.1)	610	AT3G59295.1	28719417		NM_001339957		AT3G59295	-	hypothetical protein	protein-coding
3-36264	3	18938369	18938632	+	43.3	263	promoter-TSS (AT3G08170.2)	promoter-TSS (AT3G08170.2)	-261	AT3G08170.2	28719075		NR_141401		AT3G08170	-	ncRNA	ncRNA
1-61160	1	1852602	1852865	+	42.8	263	TTS (AT1G06110.1)	TTS (AT1G06110.1)	1261	AT1G06100.1	837119	At.50644	NM_100491		AT1G06100	T21E18.15|T21E18_15	Fatty acid desaturase family protein	protein-coding
5-48717	5	20220680	20220925	+	40.5	245	exon (AT5G49760.1, exon 19 of 19)	exon (AT5G49760.1, exon 19 of 19)	-1867	AT5G49770.1	835040	At.43262	NM_124355		AT5G49770	K2I5.14|K2I5_14	Leucine-rich repeat protein kinase family protein	protein-coding
1-36206	1	14018974	14019172	+	38.7	198	promoter-TSS (AT1G36970.1)	promoter-TSS (AT1G36970.1)	-717	AT1G36970.1	840606	At.51983	NM_103352		AT1G36970	T32E20.31|T32E20_31	transmembrane protein, putative (DUF1985)	protein-coding
3-39874	3	22053766	22053987	+	36.4	221	TTS (AT3G59710.2)	TTS (AT3G59710.2)	993	AT3G09225.1	28719199		NR_141518		AT3G09225	-	ncRNA	ncRNA
5-54728	5	16904334	16904537	+	32.3	203	TTS (AT5G42280.2)	TTS (AT5G42280.2)	1960	AT5G42270.1	834232	At.21670	NM_123592		VAR1	FTSH5|K5J14.13|K5J14_13|VARIEGATED 1	FtsH extracellular protease family	protein-coding
3-36169	3	16720017	16720220	+	31.8	203	intron (AT3G45560.1, intron 5 of 5)	intron (AT3G45560.1, intron 5 of 5)	2556	AT3G45560.1	823698	At.53763	NM_114425		AT3G45560	-	zinc finger (C3HC4-type RING finger) family protein	protein-coding
3-41992	3	11670966	11671167	+	29.8	201	promoter-TSS (AT3G29780.1)	promoter-TSS (AT3G29780.1)	-571	AT3G29780.1	822684		NM_113904		RALFL27	ralf-like 27	ralf-like 27	protein-coding
5-41567	5	23109262	23109420	+	29.5	158	promoter-TSS (AT5G57100.3)	promoter-TSS (AT5G57100.3)	-458	AT5G57100.2	835814	At.9675	NM_125092		AT5G57100	MUL3.4|MUL3_4	Nucleotide/sugar transporter family protein	protein-coding
5-40640	5	16564729	16564887	+	27.8	158	promoter-TSS (AT5G41390.1)	promoter-TSS (AT5G41390.1)	-495	AT5G41390.1	834141	At.55296	NM_123504		AT5G41390	MYC6.10|MYC6_10	PLAC8 family protein	protein-coding
3-38272	3	16943075	16943233	+	27.5	158	Intergenic	Intergenic	-1620	AT3G07325.1	28718987		NR_141315		AT3G07325	-	ncRNA	ncRNA
2-31274	2	11914912	11915070	+	27	158	intron (AT2G27980.1, intron 14 of 18)	intron (AT2G27980.1, intron 14 of 18)	-1566	AT2G27970.1	817341	At.38692	NM_128356		CKS2	CDK-subunit 2|T1E2.11|T1E2_11	CDK-subunit 2	protein-coding
5-46860	5	18328832	18328990	+	26.7	158	exon (AT5G45260.1, exon 4 of 7)	exon (AT5G45260.1, exon 4 of 7)	2708	AT5G45260.1	834562	At.30021	NM_123894		RRS1	ARABIDOPSIS THALIANA WRKY DOMAIN PROTEIN 52|ATWRKY52|K9E15.2|K9E15_2|RESISTANT TO RALSTONIA SOLANACEARUM 1|SENSITIVE TO LOW HUMIDITY 1|SLH1	Disease resistance protein (TIR-NBS-LRR class)	protein-coding
1-59459	1	20737523	20737681	+	26.7	158	intron (AT1G55540.1, intron 14 of 17)	intron (AT1G55540.1, intron 14 of 17)	-3536	AT1G55535.3	842001	At.45200	NM_148595		AT1G55535	-	transmembrane protein	protein-coding
1-58476	1	24696597	24696755	+	26.7	158	exon (AT1G66260.1, exon 4 of 7)	exon (AT1G66260.1, exon 4 of 7)	1808	AT1G66260.1	842943	At.25606	NM_105297		AT1G66260	T6J19.1|T6J19_1	RNA-binding (RRM/RBD/RNP motifs) family protein	protein-coding
1-58420	1	23496573	23496731	+	26.7	158	exon (AT1G63350.4, exon 1 of 3)	exon (AT1G63350.4, exon 1 of 3)	979	AT1G63350.1	842641	At.66084	NM_105014		AT1G63350	F9N12.3|F9N12_3	Disease resistance protein (CC-NBS-LRR class) family	protein-coding
4-33320	4	15864005	15864163	+	26.7	158	intron (AT4G32880.1, intron 16 of 17)	intron (AT4G32880.1, intron 16 of 17)	1967	AT4G32870.1	829423	At.31629	NM_119440		AT4G32870	T16I18.80|T16I18_80	Polyketide cyclase/dehydrase and lipid transport superfamily protein	protein-coding
5-50248	5	7996799	7996957	+	26.5	158	TTS (AT5G23700.3)	TTS (AT5G23700.3)	627	AT5G23710.1	832436	At.30994	NM_122276		AT5G23710	MQM1.2|MQM1_2	DNA binding / DNA-directed RNA polymerase	protein-coding
4-33710	4	9209671	9209829	+	26.2	158	intron (AT4G16280.2, intron 11 of 20)	intron (AT4G16280.2, intron 11 of 20)	4662	AT4G16280.3	827323	At.219	NM_117725		FCA	BETA|DELTA AND GAMMA|DL4180C|FCAALL.331|FLOWERING TIME CONTROL PROTEIN FCA ALPHA	flowering time control protein FCA	protein-coding
1-63815	1	5448877	5449035	+	26	158	promoter-TSS (AT1G15825.1)	promoter-TSS (AT1G15825.1)	230	AT1G15830.3	838153	At.41914	NM_101451		AT1G15830	F7H2.23|F7H2_23	hypothetical protein	protein-coding
1-61563	1	10687745	10687903	+	26	158	exon (AT1G30330.2, exon 13 of 15)	exon (AT1G30330.2, exon 13 of 15)	3014	AT1G30330.2	839913	At.21939	NM_102771		ARF6	T4K22.6|T4K22_6|auxin response factor 6	auxin response factor 6	protein-coding
3-38098	3	9156468	9156626	+	26	158	TTS (AT3G25150.1)	TTS (AT3G25150.1)	2039	AT3G25140.1	822105	At.19709	NM_113418		QUA1	GALACTURONOSYLTRANSFERASE 8|GAUT8|QUASIMODO 1	Nucleotide-diphospho-sugar transferases superfamily protein	protein-coding
5-54992	5	21967112	21967270	+	25.7	158	intron (AT5G54140.1, intron 4 of 4)	intron (AT5G54140.1, intron 4 of 4)	1524	AT5G54140.1	835501	At.29510	NM_124794		ILL3	IAA-leucine-resistant (ILR1)-like 3|MJP23.12|MJP23_12	IAA-leucine-resistant (ILR1)-like 3	protein-coding
5-54675	5	15898192	15898350	+	25.7	158	TTS (AT5G39715.1)	TTS (AT5G39715.1)	865	AT5G39715.1	28721234		NM_001344300		AT5G39715	-	lysine histidine transporter-like protein	protein-coding
1-64029	1	9856344	9856502	+	25.7	158	intron (AT1G28210.3, intron 9 of 17)	intron (AT1G28210.3, intron 9 of 17)	1906	AT1G28210.3	839715	At.10482	NM_102586		ATJ1	ATJ|AtDjB1|F3H9.13|F3H9_13	DNAJ heat shock family protein	protein-coding
4-34134	4	1209330	1209488	+	25.5	158	TTS (AT4G04295.1)	TTS (AT4G04295.1)	445	AT4G04295.1	28719552		NR_141794		AT4G04295	-	ncRNA	ncRNA
5-52467	5	14561956	14562114	+	25.2	158	exon (AT5G36910.1, exon 3 of 3)	exon (AT5G36910.1, exon 3 of 3)	828	AT5G36910.1	833659	At.9367	NM_123049		THI2.2	MLF18.30|MLF18_30|thionin 2.2	thionin 2.2	protein-coding
2-39704	2	14820927	14821085	+	25.2	158	exon (AT2G35155.2, exon 2 of 6)	exon (AT2G35155.2, exon 2 of 6)	1016	AT2G35155.2	818082	At.26634	NM_129069		AT2G35155	-	Trypsin family protein	protein-coding
3-42734	3	11078253	11078411	+	25	158	promoter-TSS (AT3G29100.3)	promoter-TSS (AT3G29100.3)	-760	AT3G29100.2	822557	At.36973	NM_113833		VTI13	ATVTI13|vesicle transport V-snare 13	vesicle transport V-snare 13	protein-coding
1-64012	1	9533446	9533604	+	25	158	promoter-TSS (AT1G27460.3)	promoter-TSS (AT1G27460.3)	-963	AT1G27460.2	839637	At.67763	NM_102510		NPGR1	F17L21.25|F17L21_25|no pollen germination related 1	no pollen germination related 1	protein-coding
5-55998	5	18925830	18925988	+	24.4	158	intron (AT5G46640.1, intron 4 of 4)	intron (AT5G46640.1, intron 4 of 4)	1480	AT5G46640.1	834707	At.29940	NM_124034		AT5G46640	AHL8|AT-hook motif nuclear localized protein 8|MZA15.3|MZA15_3	AT hook motif DNA-binding family protein	protein-coding
2-39597	2	12668238	12668396	+	24.2	158	exon (AT2G29630.1, exon 4 of 6)	exon (AT2G29630.1, exon 4 of 6)	416	AT2G29630.4	817513	At.24797	NM_128517		THIC	PY|PYRIMIDINE REQUIRING|T27A16.27|T27A16_27|thiaminC	thiaminC	protein-coding
2-37003	2	9106480	9106638	+	23.7	158	promoter-TSS (AT2G21270.4)	promoter-TSS (AT2G21270.4)	821	AT2G21260.1	816665	At.27945	NM_127698		AT2G21260	F3K23.2|F3K23_2	NAD(P)-linked oxidoreductase superfamily protein	protein-coding
2-37336	2	15955504	15955662	+	23.2	158	exon (AT2G38110.1, exon 1 of 2)	exon (AT2G38110.1, exon 1 of 2)	169	AT2G38110.1	818389	At.21177	NM_129367		GPAT6	ATGPAT6|F16M14.4|F16M14_4|GLYCEROL-3-PHOSPHATE ACYLTRANSFERASE 6|GLYCEROL-3-PHOSPHATE sn-2-ACYLTRANSFERASE 6|glycerol-3-phosphate acyltransferase 6	glycerol-3-phosphate acyltransferase 6	protein-coding
2-38595	2	9947330	9947488	+	23.2	158	Intergenic	Intergenic	-1185	AT2G23360.1	816868	At.43345	NM_127900		AT2G23360	F26B6.1|F26B6_1	filament-like protein (DUF869)	protein-coding

## Sheet: smxl5;obe3 vs wt_up
PeakID	Chr	Start	End	Strand	Peak Score	Focus Ratio/Region Size	Annotation	Detailed Annotation	Distance to TSS	Nearest PromoterID	Entrez ID	Nearest Unigene	Nearest Refseq	Nearest Ensembl	Gene Name	Gene Alias	Gene Description	Gene Type
5-45359	5	23139821	23145415	+	1632.3	5594	Intergenic	Intergenic	-2329	AT5G57130.1	835819	At.21466	NM_125095		AT5G57130	MUL3.8|MUL3_8|SMAX1-like 5|SMXL5	Clp amino terminal domain-containing protein	protein-coding
5-28801	5	23147942	23149958	+	1029.4	2016	promoter-TSS (AT5G57140.1)	promoter-TSS (AT5G57140.1)	-930	AT5G57140.1	835820	At.49181	NM_125096		PAP28	ATPAP28|MUL3.9|MUL3_9|PURPLE ACID PHOSPHATASE 28|purple acid phosphatase 28	purple acid phosphatase 28	protein-coding
5-42975	5	23145460	23146854	+	308.7	1394	exon (AT5G57130.1, exon 2 of 4)	exon (AT5G57130.1, exon 2 of 4)	1210	AT5G57130.1	835819	At.21466	NM_125095		AT5G57130	MUL3.8|MUL3_8|SMAX1-like 5|SMXL5	Clp amino terminal domain-containing protein	protein-coding
5-40562	5	14089105	14090201	+	283.5	1096	promoter-TSS (AT5G35940.1)	promoter-TSS (AT5G35940.1)	-921	AT5G35940.1	833584	At.43336	NM_001344123		AT5G35940	MEE13.1|MEE13_1	Mannose-binding lectin superfamily protein	protein-coding
3-30174	3	11586167	11586835	+	217	668	promoter-TSS (AT3G05955.1)	promoter-TSS (AT3G05955.1)	47	AT3G05955.1	28718878		NR_141216		AT3G05955	-	ncRNA	ncRNA
3-31159	3	11585190	11585655	+	114.6	465	TTS (AT3G05955.1)	TTS (AT3G05955.1)	1126	AT3G05955.1	28718878		NR_141216		AT3G05955	-	ncRNA	ncRNA
1-61747	1	17188776	17189334	+	100.3	558	Intergenic	Intergenic	-2307	AT1G45688.1	841102	At.22272	NM_103600		AT1G45688	F2G19.25|F2G19_25	transmembrane protein	protein-coding
1-40248	1	19404698	19405191	+	98.3	493	Intergenic	Intergenic	-2155	AT1G52130.1	841643	At.52152	NM_104094		AT1G52130	F5F19.19|F5F19_19	Mannose-binding lectin superfamily protein	protein-coding
3-31072	3	8368427	8368745	+	87.6	318	Intergenic	Intergenic	-4789	AT3G23380.1	821919		NM_113241		RIC5	ROP-interactive CRIB motif-containing protein 5	ROP-interactive CRIB motif-containing protein 5	protein-coding
1-56827	1	10086828	10087342	+	87.4	514	exon (AT1G28710.1, exon 3 of 3)	exon (AT1G28710.1, exon 3 of 3)	1381	AT1G28710.1	839771	At.16393	NM_102638		AT1G28710	F1K23.9|F1K23_9	Nucleotide-diphospho-sugar transferase family protein	protein-coding
3-38172	3	11100766	11101255	+	81.5	489	exon (AT3G29130.4, exon 2 of 2)	exon (AT3G29130.4, exon 2 of 2)	2499	AT3G29130.5	822561	At.50236	NM_113836		AT3G29130	-	kxDL motif protein	protein-coding
5-18807	5	19280165	19280403	+	72.3	238	promoter-TSS (AT5G47520.1)	promoter-TSS (AT5G47520.1)	-537	AT5G47520.1	834802	At.29886	NM_124125		RABA5a	AtRABA5a|MNJ7.11|MNJ7_11|RAB GTPase homolog A5A	RAB GTPase homolog A5A	protein-coding
3-37917	3	4650790	4651180	+	66.7	390	promoter-TSS (AT3G14040.1)	promoter-TSS (AT3G14040.1)	-666	AT3G14040.1	820618	At.22234	NM_112258		AT3G14040	-	Pectin lyase-like superfamily protein	protein-coding
5-23585	5	23147646	23147924	+	65.2	278	exon (AT5G57130.1, exon 3 of 4)	exon (AT5G57130.1, exon 3 of 4)	-2095	AT5G57140.1	835820	At.49181	NM_125096		PAP28	ATPAP28|MUL3.9|MUL3_9|PURPLE ACID PHOSPHATASE 28|purple acid phosphatase 28	purple acid phosphatase 28	protein-coding
1-64560	1	22295571	22295956	+	64.7	385	exon (AT1G60505.2, exon 2 of 2)	exon (AT1G60505.2, exon 2 of 2)	1469	AT1G60505.6	5007818		NR_139878		AT1G60505	-	ncRNA	ncRNA
5-24065	5	14090259	14090579	+	64.2	320	promoter-TSS (AT5G35940.1)	promoter-TSS (AT5G35940.1)	-155	AT5G35940.1	833584	At.43336	NM_001344123		AT5G35940	MEE13.1|MEE13_1	Mannose-binding lectin superfamily protein	protein-coding
3-34869	3	9146479	9146864	+	62.1	385	TTS (AT3G25100.1)	TTS (AT3G25100.1)	1854	AT3G25110.1	822102	At.19907	NM_113415		FaTA	AtFaTA|fatA acyl-ACP thioesterase	fatA acyl-ACP thioesterase	protein-coding
3-34428	3	16564324	16564707	+	60.4	383	TTS (AT3G45220.1)	TTS (AT3G45220.1)	1815	AT3G45220.1	823658	At.53751	NM_114391		AT3G45220	-	Serine protease inhibitor (SERPIN) family protein	protein-coding
5-51762	5	21318572	21318925	+	60.1	353	exon (AT5G52530.1, exon 3 of 4)	exon (AT5G52530.1, exon 3 of 4)	1608	AT5G52530.1	835329	At.21910	NM_124632		AT5G52530	T4M5.4|T4M5_4	dentin sialophosphoprotein-like protein	protein-coding
1-52117	1	21588058	21588393	+	59.6	335	exon (AT1G58250.2, exon 22 of 24)	exon (AT1G58250.2, exon 22 of 24)	-1914	AT1G58248.1	5007815	At.72219	NM_001084272		AT1G58248	-	Plant thionin family protein	protein-coding
4-30132	4	11022955	11023301	+	56.5	346	TTS (AT4G20450.1)	TTS (AT4G20450.1)	608	AT4G20440.4	827792	At.3551	NM_118163		smB	F9F13.90|F9F13_90|small nuclear ribonucleoprotein associated protein B	small nuclear ribonucleoprotein associated protein B	protein-coding
3-17343	3	11023746	11023995	+	56	249	promoter-TSS (AT3G29033.1)	promoter-TSS (AT3G29033.1)	-137	AT3G29033.1	822545	At.53555	NM_148762		AT3G29033	-	glycine-rich protein	protein-coding
3-39425	3	6690701	6691020	+	52.5	319	TTS (AT3G19290.1)	TTS (AT3G19290.1)	-1132	AT3G03815.2	28718696		NR_141039		AT3G03815	-	ncRNA	ncRNA
2-29559	2	8622497	8622781	+	45.6	284	promoter-TSS (AT2G07255.1)	promoter-TSS (AT2G07255.1)	-211	AT2G07255.1	28717776		NR_140201		AT2G07255	-	ncRNA	ncRNA
2-35668	2	10782046	10782323	+	45.6	277	exon (AT2G25320.1, exon 10 of 10)	exon (AT2G25320.1, exon 10 of 10)	-1775	AT2G25312.1	5007909	At.72199	NM_001084488		AT2G25312	-	ECA1 gametogenesis related family protein	protein-coding
1-55136	1	23034801	23035079	+	45.1	278	exon (AT1G62310.1, exon 10 of 10)	exon (AT1G62310.1, exon 10 of 10)	251	AT1G08513.1	28716851		NR_139444		AT1G08513	-	ncRNA	ncRNA
3-38106	3	9266829	9267101	+	44.1	272	exon (AT3G25510.2, exon 2 of 6)	exon (AT3G25510.2, exon 2 of 6)	1887	AT3G25510.2	822137		NM_001338751		AT3G25510	-	disease resistance protein (TIR-NBS-LRR class) family protein	protein-coding
3-34831	3	7966149	7966420	+	43.3	271	TTS (AT3G22460.1)	TTS (AT3G22460.1)	-1705	AT3G22480.1	821819	At.20076	NM_113147		PDF2	prefoldin 2	prefoldin 2	protein-coding
1-61160	1	1852602	1852865	+	42.8	263	TTS (AT1G06110.1)	TTS (AT1G06110.1)	1261	AT1G06100.1	837119	At.50644	NM_100491		AT1G06100	T21E18.15|T21E18_15	Fatty acid desaturase family protein	protein-coding
1-66077	1	24495536	24495802	+	42.5	266	exon (AT1G65850.2, exon 3 of 5)	exon (AT1G65850.2, exon 3 of 5)	935	AT1G65850.1	842896	At.52389	NM_105257		AT1G65850	F12P19.1|F12P19_1	Disease resistance protein (TIR-NBS-LRR class) family	protein-coding
3-34763	3	5610447	5610703	+	42	256	Intergenic	Intergenic	1576	AT3G03325.1	28718650		NR_140990		AT3G03325	-	ncRNA	ncRNA
5-41081	5	4567582	4567831	+	42	249	promoter-TSS (AT5G14150.2)	promoter-TSS (AT5G14150.2)	373	AT5G14160.1	831266	At.54841	NM_121420		AT5G14160	MUA22.16|MUA22_16	F-box family protein	protein-coding
2-35578	2	8622891	8623154	+	41.8	263	TTS (AT2G19970.1)	TTS (AT2G19970.1)	172	AT2G07255.1	28717776		NR_140201		AT2G07255	-	ncRNA	ncRNA
2-33041	2	10766822	10767069	+	41.5	247	exon (AT2G25290.3, exon 1 of 4)	exon (AT2G25290.3, exon 1 of 4)	1720	AT2G25290.3	817067	At.49281	NM_128086		Phox1	T22F11.12|T22F11_12	Octicosapeptide/Phox/Bem1p (PB1) domain-containing protein / tetratricopeptide repeat (TPR)-containing protein	protein-coding
1-63134	1	20667356	20667622	+	41.3	266	exon (AT1G55360.1, exon 4 of 7)	exon (AT1G55360.1, exon 4 of 7)	1328	AT1G55360.1	841982	At.21588	NM_104412		AT1G55360	F7A10.1|F7A10_1	tRNA-splicing ligase (DUF239)	protein-coding
2-37009	2	9302085	9302351	+	41.3	266	promoter-TSS (AT2G21810.1)	promoter-TSS (AT2G21810.1)	-36	AT2G21810.1	816717	At.52860	NM_127750		AT2G21810	F7D8.13|F7D8_13	Cysteine/Histidine-rich C1 domain family protein	protein-coding
5-48533	5	16398086	16398337	+	41	251	exon (AT5G40910.7, exon 5 of 7)	exon (AT5G40910.7, exon 5 of 7)	2704	AT5G40910.9	834092	At.43039	NM_123456		AT5G40910	MHK7.14|MHK7_14	Disease resistance protein (TIR-NBS-LRR class) family	protein-coding
1-69252	1	28987002	28987247	+	40.5	245	exon (AT1G77140.1, exon 11 of 13)	exon (AT1G77140.1, exon 11 of 13)	3190	AT1G77140.1	844050	At.10764	NM_106364		VPS45	ATVPS45|BEN2|T14N5.2|T14N5_2|bfa-visualized endocytic trafficking defective 2|vacuolar protein sorting 45	vacuolar protein sorting 45	protein-coding
3-44834	3	21796181	21796440	+	40.5	259	TTS (AT3G58990.1)	TTS (AT3G58990.1)	696	AT3G58980.1	825067	At.48782	NM_115760		AT3G58980	-	F-box family protein	protein-coding
3-42123	3	17943403	17943651	+	39.2	248	TTS (AT3G48450.1)	TTS (AT3G48450.1)	1579	AT3G48450.1	824004	At.35721	NM_114704		AT3G48450	-	RPM1-interacting protein 4 (RIN4) family protein	protein-coding
5-54732	5	16940437	16940665	+	39.2	228	exon (AT5G42370.1, exon 3 of 7)	exon (AT5G42370.1, exon 3 of 7)	1183	AT5G42370.2	834243	At.9410	NM_123602		AT5G42370	MDH9.6|MDH9_6	Calcineurin-like metallo-phosphoesterase superfamily protein	protein-coding
1-58620	1	27794010	27794269	+	39	259	TTS (AT1G73930.1)	TTS (AT1G73930.1)	3263	AT1G73920.2	843729	At.23253	NM_106051		AT1G73920	F2P9.21|F2P9_21	alpha/beta-Hydrolases superfamily protein	protein-coding
5-46679	5	14069086	14069320	+	38.5	234	exon (AT5G35930.3, exon 10 of 17)	exon (AT5G35930.3, exon 10 of 17)	-3030	AT5G35927.1	28721217		NM_001344119		AT5G35927	-	hypothetical protein	protein-coding
1-66826	1	10034166	10034409	+	38.2	243	exon (AT1G28530.2, exon 3 of 8)	exon (AT1G28530.2, exon 3 of 8)	-1330	AT1G28540.1	839754	At.40869	NM_102622		AT1G28540	F3M18.29	transmembrane protein	protein-coding
1-57942	1	10284480	10284720	+	37.9	240	exon (AT1G29380.2, exon 2 of 2)	exon (AT1G29380.2, exon 2 of 2)	1100	AT1G29380.1	839813	At.50785	NM_102677		AT1G29380	F15D2.1|F15D2_1	Carbohydrate-binding X8 domain superfamily protein	protein-coding
3-36926	3	18259235	18259484	+	37.9	249	exon (AT3G49250.1, exon 5 of 7)	exon (AT3G49250.1, exon 5 of 7)	1639	AT3G49250.1	824086	At.23295	NM_114784		DMS3	DEFECTIVE IN MERISTEM SILENCING 3|IDN1|INVOLVED IN DE NOVO 1	defective in meristem silencing 3	protein-coding
1-57809	1	7776909	7777111	+	36.2	202	exon (AT1G22060.2, exon 6 of 10)	exon (AT1G22060.2, exon 6 of 10)	4169	AT1G22060.2	838811	At.15622	NM_102056		AT1G22060	F2E2.13|F2E2_13	sporulation-specific protein	protein-coding
5-42018	5	15815288	15815510	+	36.2	222	exon (AT5G39500.2, exon 1 of 2)	exon (AT5G39500.2, exon 1 of 2)	125	AT5G39500.2	833946	At.30340	NM_123312		GNL1	ENDOPLASMIC RETICULUM MORPHOLOGY 1|ERMO1|GNOM-like 1|MUL8.180|MUL8_180	GNOM-like 1	protein-coding
4-29249	4	15324919	15325136	+	35.9	217	promoter-TSS (AT4G31620.1)	promoter-TSS (AT4G31620.1)	-307	AT4G31620.1	829290	At.27141	NM_001342100		AT4G31620	F28M20.190|F28M20_190|REM36|reproductive meristem 36	Transcriptional factor B3 family protein	protein-coding
5-43289	5	7000668	7000904	+	35.9	236	exon (AT5G20680.4, exon 6 of 6)	exon (AT5G20680.4, exon 6 of 6)	931	AT5G20680.6	832191	At.19736	NM_122075		TBL16	T1M15.80|T1M15_80|TRICHOME BIREFRINGENCE-LIKE 16	TRICHOME BIREFRINGENCE-LIKE 16	protein-coding
5-32630	5	26747882	26748080	+	35.7	198	promoter-TSS (AT5G67000.1)	promoter-TSS (AT5G67000.1)	-700	AT5G67000.1	836835	At.64325	NM_126100		AT5G67000	K8A10.7|K8A10_7	Integrase-type DNA-binding superfamily protein	protein-coding
5-50486	5	17189019	17189235	+	34.9	216	exon (AT5G42870.1, exon 1 of 11)	exon (AT5G42870.1, exon 1 of 11)	804	AT5G42870.3	834298	At.26938	NM_123652		PAH2	ATPAH2|MBD2.6|MBD2_6|PHOSPHATIDIC ACID PHOSPHOHYDROLASE 2|phosphatidic acid phosphohydrolase 2	phosphatidic acid phosphohydrolase 2	protein-coding
1-65954	1	22299874	22300080	+	34.9	206	exon (AT1G60530.1, exon 1 of 2)	exon (AT1G60530.1, exon 1 of 2)	180	AT1G60530.1	842348	At.26653	NM_104737		DRP4A	Dynamin related protein 4A|F8A5.7|F8A5_7	Dynamin related protein 4A	protein-coding
5-55650	5	9773551	9773777	+	34.6	226	exon (AT5G27620.2, exon 9 of 12)	exon (AT5G27620.2, exon 9 of 12)	-2190	AT5G27630.2	832825	At.49071	NM_122645		ACBP5	AtACBP5|F15A18.90|F15A18_90|acyl-CoA binding protein 5	acyl-CoA binding protein 5	protein-coding
2-34387	2	12700621	12700829	+	34.6	208	TTS (AT2G29710.1)	TTS (AT2G29710.1)	1718	AT2G29720.1	817522	At.10975	NM_128526		CTF2B	T27A16.18|T27A16_18	FAD/NAD(P)-binding oxidoreductase family protein	protein-coding
1-56503	1	451039	451247	+	34.4	208	promoter-TSS (AT1G02280.1)	promoter-TSS (AT1G02280.1)	-717	AT1G02280.2	839248	At.10710	NM_100108		TOC33	ATTOC33|PLASTID PROTEIN IMPORT 1|PPI1|T6A9.32|translocon at the outer envelope membrane of chloroplasts 33	translocon at the outer envelope membrane of chloroplasts 33	protein-coding
1-64945	1	30101385	30101595	+	34.4	210	Intergenic	Intergenic	4154	AT1G80010.1	844341	At.52575	NM_106650		FRS8	F18B13.10|F18B13_10|FAR1-related sequence 8	FAR1-related sequence 8	protein-coding
4-32882	4	6249875	6250082	+	34.4	207	intron (AT4G09980.1, intron 1 of 5)	intron (AT4G09980.1, intron 1 of 5)	2315	AT4G09980.2	826589	At.33660	NM_117066		EMB1691	EMBRYO DEFECTIVE 1691|T5L19.110|T5L19_110	Methyltransferase MT-A70 family protein	protein-coding
5-51991	5	26400036	26400243	+	34.1	207	promoter-TSS (AT5G66005.4)	promoter-TSS (AT5G66005.4)	613	AT5G66010.1	836731	At.28214	NM_125998		AT5G66010	K2A18.8|K2A18_8	RNA-binding (RRM/RBD/RNP motifs) family protein	protein-coding
2-29037	2	8373873	8374071	+	34.1	198	TTS (AT2G19340.2)	TTS (AT2G19340.2)	-1059	AT2G07175.1	28717770		NR_140194		AT2G07175	-	ncRNA	ncRNA
2-36001	2	18977721	18977939	+	33.9	218	promoter-TSS (AT2G46200.4)	promoter-TSS (AT2G46200.4)	486	AT2G46210.1	819228	At.36539	NM_130183		SLD2	AtSLD2|T3F17.14|sphingoid LCB desaturase 2	Fatty acid/sphingolipid desaturase	protein-coding
5-52807	5	21090891	21091103	+	33.9	212	TTS (AT5G51880.1)	TTS (AT5G51880.1)	1413	AT5G51890.1	835264	At.25182	NM_124568		AT5G51890	MJM18.4|MJM18_4	Peroxidase superfamily protein	protein-coding
4-32488	4	12240237	12240443	+	33.6	206	TTS (AT4G23450.5)	TTS (AT4G23450.5)	2366	AT4G23450.5	828444	At.2440	NM_118474		AIRP1	ABA Insensitive RING Protein 1|AtAIRP1|F16G20.150|F16G20_150	RING/U-box superfamily protein	protein-coding
4-35094	4	8605687	8605905	+	33.6	218	exon (AT4G15070.1, exon 1 of 2)	exon (AT4G15070.1, exon 1 of 2)	345	AT4G15070.1	827170	At.65380	NM_117594		AT4G15070	DL3580C|FCAALL.181	Cysteine/Histidine-rich C1 domain family protein	protein-coding
1-46421	1	6435635	6435838	+	33.4	203	exon (AT1G18690.2, exon 3 of 3)	exon (AT1G18690.2, exon 3 of 3)	-1738	AT1G18700.5	838451	At.28430	NM_101728		AT1G18700	F6A14.19|F6A14_19	DNAJ heat shock N-terminal domain-containing protein	protein-coding
1-57813	1	7937078	7937281	+	33.4	203	Intergenic	Intergenic	-1797	AT1G22480.1	838854	At.41598	NM_102097		AT1G22480	F12K8.17|F12K8_17	Cupredoxin superfamily protein	protein-coding
1-52155	1	22637790	22637990	+	33.4	200	exon (AT1G61360.4, exon 9 of 9)	exon (AT1G61360.4, exon 9 of 9)	3221	AT1G61360.1	842430	At.36473	NM_104817		AT1G61360	T1F9.15|T1F9_15	S-locus lectin protein kinase family protein	protein-coding
1-63993	1	9167551	9167780	+	33.4	229	TTS (AT1G26530.1)	TTS (AT1G26530.1)	-1765	AT1G26520.1	839192	At.49920	NM_102414		AT1G26520	T1K7.11|T1K7_11	Cobalamin biosynthesis CobW-like protein	protein-coding
2-37569	2	1961053	1961264	+	33.4	211	exon (AT2G05370.1, exon 1 of 3)	exon (AT2G05370.1, exon 1 of 3)	267	AT2G05370.1	815085	At.41191	NM_126560		AT2G05370	F16J10.8|F16J10_8	RNA-dependent RNA polymerase-like protein	protein-coding
1-50863	1	11162314	11162516	+	33.1	202	exon (AT1G31230.1, exon 3 of 18)	exon (AT1G31230.1, exon 3 of 18)	859	AT1G31230.1	840011	At.48251	NM_102861		AK-HSDH I	AK-HSDH|ASPARTATE KINASE-HOMOSERINE DEHYDROGENASE|F28K20.19|F28K20_19|aspartate kinase-homoserine dehydrogenase i	aspartate kinase-homoserine dehydrogenase i	protein-coding
2-33739	2	12611087	12611285	+	33.1	198	TTS (AT2G29380.1)	TTS (AT2G29380.1)	792	AT2G29390.5	817488	At.27345	NM_128493		SMO2-2	ATSMO2|ATSMO2-2|Arabidopsis thaliana sterol 4-alpha-methyl-oxidase 2-2|F16P2.23|F16P2_23|STEROL 4-ALPHA-METHYL-OXIDASE 2|sterol 4-alpha-methyl-oxidase 2-2	sterol 4-alpha-methyl-oxidase 2-2	protein-coding
4-35279	4	12603357	12603568	+	33.1	211	promoter-TSS (AT4G24320.1)	promoter-TSS (AT4G24320.1)	32	AT4G24320.1	828535	At.65419	NM_118565		AT4G24320	T22A6.150|T22A6_150	Ubiquitin carboxyl-terminal hydrolase family protein	protein-coding
1-57253	1	23420170	23420367	+	33.1	197	exon (AT1G63150.2, exon 1 of 2)	exon (AT1G63150.2, exon 1 of 2)	974	AT1G63150.2	842619	At.26348	NM_104993		AT1G63150	F16M19.13|F16M19_13	Tetratricopeptide repeat (TPR)-like superfamily protein	protein-coding
1-65890	1	21002990	21003203	+	33.1	213	intron (AT1G56140.1, intron 20 of 23)	intron (AT1G56140.1, intron 20 of 23)	-2083	AT1G56130.2	842065	At.52228	NM_104491		AT1G56130	T6H22.8|T6H22_8	Leucine-rich repeat transmembrane protein kinase	protein-coding
1-64704	1	24866893	24867097	+	32.9	204	exon (AT1G66680.1, exon 5 of 7)	exon (AT1G66680.1, exon 5 of 7)	-1147	AT1G66670.1	842985	At.21167	NM_105338		CLPP3	CLP protease proteolytic subunit 3|F4N21.19|F4N21_19|NCLPP3	CLP protease proteolytic subunit 3	protein-coding
1-64580	1	22666262	22666459	+	32.9	197	exon (AT1G61430.6, exon 3 of 6)	exon (AT1G61430.6, exon 3 of 6)	-1858	AT1G61420.3	842436	At.36455	NM_104823		AT1G61420	T1F9.9|T1F9_9	S-locus lectin protein kinase family protein	protein-coding
1-57763	1	6807172	6807380	+	32.9	208	TTS (AT1G19690.1)	TTS (AT1G19690.1)	1846	AT1G19680.1	838555	At.41738	NM_101824		AT1G19680	F14P1.21|F14P1_21	RING/U-box superfamily protein	protein-coding
1-39217	1	28504539	28504697	+	32.6	158	promoter-TSS (AT1G09603.1)	promoter-TSS (AT1G09603.1)	-215	AT1G09603.1	28717120		NR_139658		AT1G09603	-	ncRNA	ncRNA
1-62633	1	7441868	7442073	+	32.6	205	exon (AT1G21250.1, exon 3 of 3)	exon (AT1G21250.1, exon 3 of 3)	-2779	AT1G21270.1	838723	At.21118	NM_101979		WAK2	F16F4.5|F16F4_5|wall-associated kinase 2	wall-associated kinase 2	protein-coding
4-31717	4	7985269	7985471	+	32.3	202	exon (AT4G13750.1, exon 10 of 13)	exon (AT4G13750.1, exon 10 of 13)	-2688	AT4G13760.1	827010	At.54312	NM_117450		AT4G13760	F18A5.150|F18A5_150	Pectin lyase-like superfamily protein	protein-coding
1-40704	1	8291969	8292127	+	32.3	158	TTS (AT1G23350.1)	TTS (AT1G23350.1)	2216	AT1G23350.1	838944	At.41554	NM_102184		AT1G23350	F26F24.23|F26F24_23	Plant invertase/pectin methylesterase inhibitor superfamily protein	protein-coding
1-68781	1	20736166	20736368	+	32.3	202	exon (AT1G55540.1, exon 17 of 18)	exon (AT1G55540.1, exon 17 of 18)	-2201	AT1G55535.3	842001	At.45200	NM_148595		AT1G55535	-	transmembrane protein	protein-coding
1-67096	1	17633811	17634014	+	32.1	203	promoter-TSS (AT1G47870.1)	promoter-TSS (AT1G47870.1)	-785	AT1G47870.1	841202	At.10547	NM_103684		ATE2F2	ARABIDOPSIS THALIANA HOMOLOG OF E2F C|ATE2FC|E2FC|E2FC TRANSCRIPTION FACTOR|T2E6.2|T2E6_2|TRANSCRIPTION FACTOR-2 E2F2	winged-helix DNA-binding transcription factor family protein	protein-coding
1-68328	1	10423910	10424109	+	32.1	199	promoter-TSS (AT1G29770.1)	promoter-TSS (AT1G29770.1)	-454	AT1G29770.1	839855	At.40670	NM_102717		AT1G29770	CELLULOSE SYNTHASE LIKE D1|CLSD1|F1N18.17|F1N18_17	Haloacid dehalogenase-like hydrolase (HAD) superfamily protein	protein-coding
2-35744	2	12441422	12441623	+	32.1	201	exon (AT2G28960.2, exon 2 of 13)	exon (AT2G28960.2, exon 2 of 13)	1067	AT2G28960.1	817445	At.38545	NM_128455		AT2G28960	T9I4.4|T9I4_4	Leucine-rich repeat protein kinase family protein	protein-coding
1-60842	1	23804460	23804664	+	32.1	204	TTS (AT1G64130.1)	TTS (AT1G64130.1)	1539	AT1G64130.1	28717393		NM_001334148		AT1G64130	F22C12.11|F22C12_11	Polyketide cyclase/dehydrase and lipid transport superfamily protein	protein-coding
1-60775	1	22654596	22654793	+	32.1	197	promoter-TSS (AT1G61390.2)	promoter-TSS (AT1G61390.2)	-299	AT1G61390.2	842433	At.52304	NM_104820		AT1G61390	T1F9.12|T1F9_12	S-locus lectin protein kinase family protein	protein-coding
2-31699	2	7483529	7483726	+	32.1	197	exon (AT2G17200.1, exon 3 of 8)	exon (AT2G17200.1, exon 3 of 8)	1613	AT2G17200.1	816225	At.22593	NM_127274		DSK2	DSK2b|T23A1.6|T23A1_6	ubiquitin family protein	protein-coding
3-36169	3	16720017	16720220	+	31.8	203	intron (AT3G45560.1, intron 5 of 5)	intron (AT3G45560.1, intron 5 of 5)	2556	AT3G45560.1	823698	At.53763	NM_114425		AT3G45560	-	zinc finger (C3HC4-type RING finger) family protein	protein-coding
1-41503	1	15883171	15883329	+	31.8	158	Intergenic	Intergenic	1975	AT1G07117.1	28716601		NR_139189		AT1G07117	-	ncRNA	ncRNA
2-37370	2	16933755	16933960	+	31.6	205	promoter-TSS (AT2G40550.1)	promoter-TSS (AT2G40550.1)	-764	AT2G40550.1	818650	At.37033	NM_129617		ETG1	E2F target gene 1|T2P4.10|T2P4_10	E2F target protein 1 (ETG1)	protein-coding
1-65671	1	17250129	17250338	+	31.3	209	Intergenic	Intergenic	-2719	AT1G46554.1	6241141		NR_143578		AT1G46554	-	ncRNA	ncRNA
5-54535	5	10279473	10279675	+	31.3	202	exon (AT5G28290.3, exon 14 of 15)	exon (AT5G28290.3, exon 14 of 15)	-2948	AT5G28288.1	3770787	At.63329	NM_001036884		AT5G28288	-	Defensin-like (DEFL) family protein	protein-coding
3-34856	3	8679100	8679302	+	31.3	202	promoter-TSS (AT3G24010.1)	promoter-TSS (AT3G24010.1)	334	AT3G04615.1	28718769		NR_141109		AT3G04615	-	ncRNA	ncRNA
5-37540	5	20309076	20309234	+	31.1	158	exon (AT5G49930.1, exon 11 of 14)	exon (AT5G49930.1, exon 11 of 14)	-1212	AT5G49920.1	835055	At.21829	NM_124370		AT5G49920	K9P8.6|K9P8_6	Octicosapeptide/Phox/Bem1p family protein	protein-coding
1-64143	1	11849908	11850109	+	30.8	201	exon (AT1G32750.1, exon 15 of 22)	exon (AT1G32750.1, exon 15 of 22)	5020	AT1G32740.4	840168	At.40077	NM_103008		AT1G32740	F6N18.12|F6N18_12	SBP (S-ribonuclease binding protein) family protein	protein-coding
5-54467	5	8692188	8692389	+	30.8	201	promoter-TSS (AT5G25170.2)	promoter-TSS (AT5G25170.2)	-724	AT5G25170.1	832588	At.28576	NM_122426		AT5G25170	F21J6.101|F21J6_101	PPPDE putative thiol peptidase family protein	protein-coding
2-26430	2	15597216	15597374	+	30.6	158	promoter-TSS (AT2G37125.1)	promoter-TSS (AT2G37125.1)	-387	AT2G37125.1	28718332		NM_001336626		AT2G37125	-	GRF zinc finger protein	protein-coding
4-34966	4	6269857	6270054	+	30.3	197	TTS (AT4G10030.1)	TTS (AT4G10030.1)	146	AT4G05755.2	28719670		NR_141905		AT4G05755	-	ncRNA	ncRNA
3-27681	3	3189772	3189930	+	30.3	158	promoter-TSS (AT3G10310.1)	promoter-TSS (AT3G10310.1)	-67	AT3G10310.2	820193		NM_001337869		AT3G10310	-	P-loop nucleoside triphosphate hydrolases superfamily protein with CH (Calponin Homology) domain-containing protein	protein-coding
1-51668	1	7650829	7651026	+	30.3	197	promoter-TSS (AT1G21780.2)	promoter-TSS (AT1G21780.2)	-955	AT1G21780.2	838782	At.43381	NM_102027		AT1G21780	F8K7.22|F8K7_22	BTB/POZ domain-containing protein	protein-coding
3-32148	3	9340465	9340623	+	30.1	158	intron (AT3G25660.1, intron 4 of 8)	intron (AT3G25660.1, intron 4 of 8)	1679	AT3G25660.1	822154	At.5929	NM_113465		AT3G25660	-	Amidase family protein	protein-coding
3-28924	3	20853733	20853891	+	30.1	158	exon (AT3G56210.2, exon 6 of 7)	exon (AT3G56210.2, exon 6 of 7)	1730	AT3G56210.1	824787	At.34958	NM_115479		AT3G56210	-	ARM repeat superfamily protein	protein-coding
1-66722	1	8245740	8245939	+	30.1	199	exon (AT1G23230.1, exon 4 of 20)	exon (AT1G23230.1, exon 4 of 20)	1399	AT1G23230.1	838932	At.41562	NM_102172		AT1G23230	F26F24.8|F26F24_8	mediator of RNA polymerase II transcription subunit	protein-coding
3-43907	3	20863826	20864024	+	29.8	198	exon (AT3G56240.2, exon 2 of 3)	exon (AT3G56240.2, exon 2 of 3)	669	AT3G56240.2	824790	At.24871	NM_115482		CCH	COPPER HOMEOSTASIS FACTOR|copper chaperone	copper chaperone	protein-coding
3-32217	3	15211237	15211395	+	29.5	158	intron (AT3G43240.1, intron 10 of 15)	intron (AT3G43240.1, intron 10 of 15)	3631	AT3G43240.1	823399	At.36303	NM_114192		AT3G43240	-	ARID/BRIGHT DNA-binding domain-containing protein	protein-coding
5-42318	5	24042577	24042735	+	29.3	158	exon (AT5G59670.1, exon 4 of 14)	exon (AT5G59670.1, exon 4 of 14)	1318	AT5G59670.1	836088	At.29210	NM_125359		AT5G59670	MTH12.12|MTH12_12	Leucine-rich repeat protein kinase family protein	protein-coding
1-47392	1	11018974	11019132	+	29.3	158	Intergenic	Intergenic	2561	AT1G06387.1	28716485		NR_139074		AT1G06387	-	ncRNA	ncRNA
1-49097	1	11271926	11272084	+	28.5	158	TTS (AT1G31480.1)	TTS (AT1G31480.1)	261	AT1G31485.1	6241417		NR_139813		AT1G31485	-	ncRNA	ncRNA
1-54086	1	22213271	22213429	+	28.3	158	exon (AT1G60230.1, exon 5 of 9)	exon (AT1G60230.1, exon 5 of 9)	1081	AT1G60230.1	842318	At.43275	NM_104713		AT1G60230	T13D8.12|T13D8_12	Radical SAM superfamily protein	protein-coding
4-29029	4	8616650	8616808	+	27.8	158	exon (AT4G15090.2, exon 2 of 8)	exon (AT4G15090.2, exon 2 of 8)	-1530	AT4G15093.1	827174	At.26541	NM_117597		LigB	AtLigB	catalytic LigB subunit of aromatic ring-opening dioxygenase family	protein-coding
1-57167	1	21003887	21004045	+	27.8	158	exon (AT1G56140.1, exon 17 of 24)	exon (AT1G56140.1, exon 17 of 24)	-2953	AT1G56130.2	842065	At.52228	NM_104491		AT1G56130	T6H22.8|T6H22_8	Leucine-rich repeat transmembrane protein kinase	protein-coding
5-40640	5	16564729	16564887	+	27.8	158	promoter-TSS (AT5G41390.1)	promoter-TSS (AT5G41390.1)	-495	AT5G41390.1	834141	At.55296	NM_123504		AT5G41390	MYC6.10|MYC6_10	PLAC8 family protein	protein-coding
5-48009	5	24032284	24032442	+	27.5	158	exon (AT5G59650.2, exon 3 of 13)	exon (AT5G59650.2, exon 3 of 13)	1017	AT5G59650.1	836086	At.55624	NM_125357		AT5G59650	MTH12.9|MTH12_9	Leucine-rich repeat protein kinase family protein	protein-coding
4-30587	4	7618947	7619105	+	27.5	158	TTS (AT4G13060.1)	TTS (AT4G13060.1)	1598	AT4G13050.1	826919	At.33422	NM_117374		AT4G13050	F25G13.140|F25G13_140	Acyl-ACP thioesterase	protein-coding
4-29603	4	10608949	10609107	+	27.5	158	exon (AT4G19450.2, exon 2 of 2)	exon (AT4G19450.2, exon 2 of 2)	2617	AT4G19450.2	827686	At.28176	NM_118065		AT4G19450	T5K18.230|T5K18_230	Major facilitator superfamily protein	protein-coding
4-29649	4	11843184	11843342	+	27.3	158	promoter-TSS (AT4G22475.1)	promoter-TSS (AT4G22475.1)	-979	AT4G22475.1	28720169		NM_001341546		AT4G22475	-	transmembrane protein	protein-coding
3-36790	3	10985511	10985669	+	27.3	158	promoter-TSS (AT3G28960.4)	promoter-TSS (AT3G28960.4)	78	AT3G28960.4	822536		NM_113817		AT3G28960	-	Transmembrane amino acid transporter family protein	protein-coding
5-45173	5	18278563	18278721	+	27.3	158	exon (AT5G45190.3, exon 6 of 6)	exon (AT5G45190.3, exon 6 of 6)	-2056	AT5G45180.1	834554	At.55381	NM_123886		AT5G45180	K18C1.6|K18C1_6	Flavin-binding monooxygenase family protein	protein-coding
3-38121	3	9636201	9636359	+	27	158	Intergenic	Intergenic	-1458	AT3G26290.2	822232	At.5699	NM_113536		CYP71B26	''cytochrome P450|cytochrome P450|family 71|polypeptide 26|polypeptide 26''|subfamily B	cytochrome P450, family 71, subfamily B, polypeptide 26	protein-coding
2-31274	2	11914912	11915070	+	27	158	intron (AT2G27980.1, intron 14 of 18)	intron (AT2G27980.1, intron 14 of 18)	-1566	AT2G27970.1	817341	At.38692	NM_128356		CKS2	CDK-subunit 2|T1E2.11|T1E2_11	CDK-subunit 2	protein-coding
1-59104	1	10711604	10711762	+	27	158	promoter-TSS (AT1G30350.1)	promoter-TSS (AT1G30350.1)	-16	AT1G30350.1	839915	At.51837	NM_102772		AT1G30350	T4K22.5|T4K22_5	Pectin lyase-like superfamily protein	protein-coding
5-47854	5	19757439	19757597	+	27	158	Intergenic	Intergenic	-1198	AT5G07205.1	28720874		NR_142986		AT5G07205	-	ncRNA	ncRNA
5-45578	5	3429087	3429245	+	27	158	exon (AT5G10860.1, exon 6 of 6)	exon (AT5G10860.1, exon 6 of 6)	-1269	AT5G10840.1	830951	At.27558	NM_121122		EMP1	T30N20.110|T30N20_110|endomembrane protein 1	Endomembrane protein 70 protein family	protein-coding
1-57977	1	11038980	11039138	+	27	158	exon (AT1G30960.1, exon 3 of 7)	exon (AT1G30960.1, exon 3 of 7)	1025	AT1G30960.1	839983	At.49929	NM_102835		AT1G30960	F17F8.15	GTP-binding family protein	protein-coding
4-32272	4	7074000	7074158	+	27	158	intron (AT4G11740.1, intron 7 of 10)	intron (AT4G11740.1, intron 7 of 10)	2312	AT4G11740.2	826779	At.22392	NM_117243		SAY1	T5C23.170|T5C23_170	Ubiquitin-like superfamily protein	protein-coding
4-31189	4	9152598	9152756	+	27	158	TTS (AT4G16155.1)	TTS (AT4G16155.1)	4456	AT4G16155.1	827307	At.16906	NM_117711		AT4G16155	-	dihydrolipoamide dehydrogenase	protein-coding
2-32997	2	9989202	9989360	+	26.7	158	exon (AT2G23450.2, exon 4 of 4)	exon (AT2G23450.2, exon 4 of 4)	2245	AT2G23450.1	816877	At.39289	NM_127909		AT2G23450	F26B6.10|F26B6_10	Protein kinase superfamily protein	protein-coding
1-50615	1	3800970	3801128	+	26.7	158	TTS (AT1G11303.1)	TTS (AT1G11303.1)	2646	AT1G11310.3	837673	At.24513	NM_101004		MLO2	ATMLO2|MILDEW RESISTANCE LOCUS O 2|PMR2|POWDERY MILDEW RESISTANT 2|T28P6.4|T28P6_4	Seven transmembrane MLO family protein	protein-coding
5-46151	5	21860273	21860431	+	26.7	158	TTS (AT5G53850.3)	TTS (AT5G53850.3)	320	AT5G53840.1	835465	At.55535	NM_124763		AT5G53840	K6O8.1|K6O8_1	F-box/RNI-like/FBD-like domains-containing protein	protein-coding
1-56244	1	24160357	24160515	+	26.7	158	promoter-TSS (AT1G65032.1)	promoter-TSS (AT1G65032.1)	-801	AT1G65032.1	6240339	At.43680	NM_001124077		AT1G65032	-	COMPLEX 1 LYR-like protein	protein-coding
3-37327	3	7468818	7468976	+	26.7	158	TTS (AT3G04095.1)	TTS (AT3G04095.1)	1242	AT3G04095.1	28718721		NR_141064		AT3G04095	-	ncRNA	ncRNA
1-62090	1	24283782	24283940	+	26.7	158	TTS (AT1G65370.1)	TTS (AT1G65370.1)	2486	AT1G65370.1	842848	At.17110	NM_105211		AT1G65370	T8F5.15|T8F5_15	TRAF-like family protein	protein-coding
1-58689	1	30001553	30001711	+	26.7	158	exon (AT1G79730.1, exon 8 of 12)	exon (AT1G79730.1, exon 8 of 12)	2451	AT1G79730.1	844312	At.44777	NM_106622		ELF7	EARLY FLOWERING 7|F19K16.29|F19K16_29	hydroxyproline-rich glycoprotein family protein	protein-coding
5-50232	5	7452092	7452250	+	26.7	158	exon (AT5G22480.1, exon 15 of 17)	exon (AT5G22480.1, exon 15 of 17)	4694	AT5G22480.1	832309	At.31073	NM_122153		AT5G22480	MQJ16.2|MQJ16_2	ZPR1 zinc-finger domain protein	protein-coding
1-60140	1	7557667	7557825	+	26.7	158	TTS (AT1G21560.3)	TTS (AT1G21560.3)	2906	AT1G21560.1	838757	At.41649	NM_102005		AT1G21560	F24J8.19|F24J8_19	hypothetical protein	protein-coding
2-33079	2	11850414	11850572	+	26.7	158	promoter-TSS (AT2G27790.3)	promoter-TSS (AT2G27790.3)	-934	AT2G27790.2	817326	At.38716	NM_128339		AT2G27790	F15K20.11|F15K20_11	RNA-binding (RRM/RBD/RNP motifs) family protein	protein-coding
1-56946	1	12697425	12697583	+	26.7	158	exon (AT1G34650.1, exon 10 of 10)	exon (AT1G34650.1, exon 10 of 10)	4509	AT1G34650.1	840369	At.51941	NM_103188		HDG10	F21H2.11|F21H2_11|homeodomain GLABROUS 10	homeodomain GLABROUS 10	protein-coding
5-48453	5	14133004	14133162	+	26.7	158	intron (AT5G35980.1, intron 13 of 17)	intron (AT5G35980.1, intron 13 of 17)	3476	AT5G35980.3	833590	At.49092	NM_122989		YAK1	MEE13.9|MEE13_9|yeast YAK1-related gene 1	YAK1-like protein 1	protein-coding
1-63413	1	25474958	25475116	+	26.5	158	TTS (AT1G67920.1)	TTS (AT1G67920.1)	1493	AT1G67920.1	843120	At.19367	NM_105462		AT1G67920	T23K23.23|T23K23_23	hypothetical protein	protein-coding
4-33581	4	6634975	6635133	+	26.5	158	exon (AT4G10780.2, exon 1 of 2)	exon (AT4G10780.2, exon 1 of 2)	-2378	AT4G10770.1	826672	At.4238	NM_117145		OPT7	ARABIDOPSIS THALIANA OLIGOPEPTIDE TRANSPORTER 7|ATOPT7|T12H20.7|T12H20_7|oligopeptide transporter 7	oligopeptide transporter 7	protein-coding
3-40636	3	21779520	21779678	+	26.5	158	exon (AT3G58930.5, exon 2 of 4)	exon (AT3G58930.5, exon 2 of 4)	834	AT3G58930.2	825062		NM_115755		AT3G58930	-	F-box/RNI-like superfamily protein	protein-coding
3-37731	3	21774439	21774597	+	26.5	158	TTS (AT3G58900.2)	TTS (AT3G58900.2)	1561	AT3G58910.1	825060		NM_115753		AT3G58910	-	F-box family protein	protein-coding
5-45678	5	6607704	6607862	+	26.5	158	TTS (AT5G19570.1)	TTS (AT5G19570.1)	1219	AT5G19570.1	832077	At.26173	NM_121962		AT5G19570	T20D1.90|T20D1_90	transmembrane protein	protein-coding
1-55648	1	6600868	6601026	+	26.5	158	intron (AT1G19100.1, intron 19 of 19)	intron (AT1G19100.1, intron 19 of 19)	-1158	AT1G19110.1	838494	At.41760	NM_101769		AT1G19110	F14D16.26|F14D16_26	inter-alpha-trypsin inhibitor heavy chain-like protein	protein-coding
1-61200	1	2984791	2984949	+	26.2	158	promoter-TSS (AT1G09240.1)	promoter-TSS (AT1G09240.1)	41	AT1G09240.1	837444	At.42234	NM_100794		NAS3	ARABIDOPSIS THALIANA NICOTIANAMINE SYNTHASE 3|ATNAS3|T12M4.5|T12M4_5|nicotianamine synthase 3	nicotianamine synthase 3	protein-coding
5-51703	5	20091904	20092062	+	26.2	158	intron (AT5G49520.1, intron 2 of 2)	intron (AT5G49520.1, intron 2 of 2)	1335	AT5G49520.1	835012	At.27170	NM_124329		WRKY48	ARABIDOPSIS THALIANA WRKY DNA-BINDING PROTEIN 48|ATWRKY48|K6M13.6|K6M13_6|WRKY DNA-binding protein 48	WRKY DNA-binding protein 48	protein-coding
4-33710	4	9209671	9209829	+	26.2	158	intron (AT4G16280.2, intron 11 of 20)	intron (AT4G16280.2, intron 11 of 20)	4662	AT4G16280.3	827323	At.219	NM_117725		FCA	BETA|DELTA AND GAMMA|DL4180C|FCAALL.331|FLOWERING TIME CONTROL PROTEIN FCA ALPHA	flowering time control protein FCA	protein-coding
3-41683	3	5340740	5340898	+	26.2	158	promoter-TSS (AT3G15780.1)	promoter-TSS (AT3G15780.1)	-537	AT3G15780.1	820821	At.27224	NM_112448		AT3G15780	-	transmembrane protein	protein-coding
3-37745	3	21994192	21994350	+	26.2	158	exon (AT3G59530.2, exon 3 of 5)	exon (AT3G59530.2, exon 3 of 5)	782	AT3G59530.3	825122	At.43215	NM_115815		LAP3	LESS ADHERENT POLLEN 3	Calcium-dependent phosphotriesterase superfamily protein	protein-coding
5-51448	5	15546880	15547038	+	26.2	158	exon (AT5G38830.1, exon 5 of 8)	exon (AT5G38830.1, exon 5 of 8)	1334	AT5G38830.1	833874	At.30380	NM_123244		AT5G38830	K15E6.3|K15E6_3	Cysteinyl-tRNA synthetase, class Ia family protein	protein-coding
5-51538	5	17259452	17259610	+	26.2	158	exon (AT5G43030.1, exon 1 of 1)	exon (AT5G43030.1, exon 1 of 1)	1253	AT5G43030.1	834318		NM_123669		AT5G43030	MMG4.3|MMG4_3	Cysteine/Histidine-rich C1 domain family protein	protein-coding
2-36412	2	11554259	11554417	+	26.2	158	exon (AT2G27060.1, exon 3 of 3)	exon (AT2G27060.1, exon 3 of 3)	3497	AT2G27060.3	817248	At.28121	NM_128264		AT2G27060	T20P8.11|T20P8_11	Leucine-rich repeat protein kinase family protein	protein-coding
5-51015	5	1923893	1924051	+	26.2	158	intron (AT5G06300.1, intron 2 of 6)	intron (AT5G06300.1, intron 2 of 6)	1435	AT5G06300.1	830518	At.43182	NM_120713		LOG7	LONELY GUY 7|MHF15.18|MHF15_18	Putative lysine decarboxylase family protein	protein-coding
3-41023	3	8814697	8814855	+	26.2	158	Intergenic	Intergenic	-2293	AT3G24310.1	822019	At.10918	NM_113337		MYB305	ATMYB71|K7M2_10|MYB DOMAIN PROTEIN 71|SNAPDRAGON MYB PROTEIN 305 HOMOLOG|myb domain protein 305	myb domain protein 305	protein-coding
1-61398	1	7792460	7792618	+	26.2	158	TTS (AT1G22070.1)	TTS (AT1G22070.1)	2298	AT1G22080.1	838813	At.51180	NM_102058		AT1G22080	F2E2.15|F2E2_15	Cysteine proteinases superfamily protein	protein-coding
4-32238	4	6272411	6272569	+	26.2	158	exon (AT4G10030.1, exon 4 of 13)	exon (AT4G10030.1, exon 4 of 13)	952	AT4G10030.1	826594	At.33656	NM_117071		AT4G10030	T5L19.160|T5L19_160	alpha/beta-Hydrolases superfamily protein	protein-coding
5-53030	5	26199612	26199770	+	26.2	158	TTS (AT5G65560.1)	TTS (AT5G65560.1)	295	AT5G65550.1	836681	At.44104	NM_125953		AT5G65550	K21L13.6|K21L13_6	UDP-Glycosyltransferase superfamily protein	protein-coding
1-61647	1	12121293	12121451	+	26	158	exon (AT1G33415.1, exon 6 of 6)	exon (AT1G33415.1, exon 6 of 6)	1556	AT1G33420.2	840235	At.17514	NM_103067		AT1G33420	F10C21.9|F10C21_9	RING/FYVE/PHD zinc finger superfamily protein	protein-coding
5-52337	5	8119342	8119500	+	26	158	exon (AT5G24030.2, exon 4 of 5)	exon (AT5G24030.2, exon 4 of 5)	2756	AT5G24020.1	832467	At.5430	NM_122307		MIND	ACCUMULATION AND REPLICATION OF CHLOROPLASTS 11|ARC11|ATMIND1|MZF18.10|MZF18_10	septum site-determining protein (MIND)	protein-coding
1-63815	1	5448877	5449035	+	26	158	promoter-TSS (AT1G15825.1)	promoter-TSS (AT1G15825.1)	230	AT1G15830.3	838153	At.41914	NM_101451		AT1G15830	F7H2.23|F7H2_23	hypothetical protein	protein-coding
1-62125	1	24887018	24887176	+	26	158	exon (AT1G66730.1, exon 1 of 19)	exon (AT1G66730.1, exon 1 of 19)	2416	AT1G66730.1	842991	At.35739	NM_105343		LIG6	AtLIG6|DNA LIGASE 6|F4N21.14|F4N21_14	DNA LIGASE 6	protein-coding
1-61563	1	10687745	10687903	+	26	158	exon (AT1G30330.2, exon 13 of 15)	exon (AT1G30330.2, exon 13 of 15)	3014	AT1G30330.2	839913	At.21939	NM_102771		ARF6	T4K22.6|T4K22_6|auxin response factor 6	auxin response factor 6	protein-coding
1-66127	1	25070908	25071066	+	26	158	exon (AT1G67120.2, exon 72 of 75)	exon (AT1G67120.2, exon 72 of 75)	-5541	AT1G67110.1	843031	At.35690	NM_105381		CYP735A2	F5A8.3|F5A8_3|cytochrome P450|family 735|polypeptide 2|subfamily A	cytochrome P450, family 735, subfamily A, polypeptide 2	protein-coding
1-58419	1	23495650	23495808	+	26	158	exon (AT1G63350.4, exon 1 of 3)	exon (AT1G63350.4, exon 1 of 3)	-1710	AT1G63340.1	842640	At.52341	NM_105013		AT1G63340	F9N12.4|F9N12_4	Flavin-containing monooxygenase family protein	protein-coding
1-63642	1	1158491	1158649	+	26	158	promoter-TSS (AT1G04310.1)	promoter-TSS (AT1G04310.1)	-453	AT1G04320.1	3766657				AT1G04320	51096.TRNA-GLY-1	tRNA	tRNA
3-39701	3	17024213	17024371	+	26	158	exon (AT3G46330.1, exon 2 of 12)	exon (AT3G46330.1, exon 2 of 12)	777	AT3G46330.2	823778	At.35937	NM_114500		MEE39	maternal effect embryo arrest 39	Leucine-rich repeat protein kinase family protein	protein-coding
2-37111	2	11346563	11346721	+	26	158	TTS (AT2G26690.2)	TTS (AT2G26690.2)	-1102	AT2G26680.1	817209	At.38860	NM_128225		AT2G26680	F18A8.5|F18A8_5	FkbM family methyltransferase	protein-coding
1-65678	1	17444953	17445111	+	26	158	Intergenic	Intergenic	-2970	AT1G07383.1	28716645		NR_139238		AT1G07383	-	ncRNA	ncRNA
4-33789	4	10862562	10862720	+	26	158	exon (AT4G20070.1, exon 4 of 12)	exon (AT4G20070.1, exon 4 of 12)	1255	AT4G20070.2	827752	At.32752	NM_118126		AAH	ATAAH|F18F4.170|F18F4_170|allantoate amidohydrolase	allantoate amidohydrolase	protein-coding
2-33793	2	13922145	13922303	+	26	158	exon (AT2G32810.1, exon 11 of 19)	exon (AT2G32810.1, exon 11 of 19)	3127	AT2G32810.2	817842	At.704	NM_128841		BGAL9	F24L7.5|F24L7_5|beta galactosidase 9|beta-galactosidase 9	beta galactosidase 9	protein-coding
4-33741	4	9728406	9728564	+	26	158	intron (AT4G17440.4, intron 1 of 3)	intron (AT4G17440.4, intron 1 of 3)	745	AT4G17440.1	827455	At.32998	NM_117847		AT4G17440	DL4755W|FCAALL.6	chromogranin (DUF1639)	protein-coding
1-61995	1	22276014	22276172	+	25.7	158	promoter-TSS (AT1G60460.4)	promoter-TSS (AT1G60460.4)	-500	AT1G60460.4	842341	At.36646	NM_104733		AT1G60460	F8A5.1|F8A5_1	hypothetical protein	protein-coding
4-34441	4	9863006	9863164	+	25.7	158	exon (AT4G17720.1, exon 5 of 5)	exon (AT4G17720.1, exon 5 of 5)	-1090	AT4G17718.1	3770190	At.63287	NM_001036579		AT4G17718	-	Defensin-like (DEFL) family protein	protein-coding
5-47566	5	10023661	10023819	+	25.7	158	promoter-TSS (AT5G28010.1)	promoter-TSS (AT5G28010.1)	-883	AT5G28010.1	832871		NM_122684		AT5G28010	F15F15.80|F15F15_80	Polyketide cyclase/dehydrase and lipid transport superfamily protein	protein-coding
4-32528	4	12787381	12787539	+	25.7	158	exon (AT4G24810.6, exon 8 of 11)	exon (AT4G24810.6, exon 8 of 11)	-1227	AT4G07285.1	28719908		NR_142128		AT4G07285	-	ncRNA	ncRNA
2-36270	2	8799852	8800010	+	25.7	158	exon (AT2G20400.2, exon 2 of 8)	exon (AT2G20400.2, exon 2 of 8)	845	AT2G20400.2	816559	At.43867	NM_127599		AT2G20400	F11A3.5|F11A3_5	myb-like HTH transcriptional regulator family protein	protein-coding
1-65694	1	17649654	17649812	+	25.7	158	exon (AT1G47900.3, exon 3 of 5)	exon (AT1G47900.3, exon 3 of 5)	1393	AT1G47900.3	841207	At.43430	NM_103688		AT1G47900	T6B12.1|T6B12_1	filament-like protein (DUF869)	protein-coding
1-61979	1	22064541	22064699	+	25.7	158	TTS (AT1G59940.1)	TTS (AT1G59940.1)	2456	AT1G59940.1	842288	At.237	NM_104686		ARR3	F23H11.25|F23H11_25|response regulator 3	response regulator 3	protein-coding
1-61165	1	2069466	2069624	+	25.7	158	intron (AT1G06730.1, intron 4 of 4)	intron (AT1G06730.1, intron 4 of 4)	-1192	AT1G06740.1	3766669	At.42328	NM_001331665		MUG3	F4H5.17|F4H5_17|MUSTANG 3	MuDR family transposase	protein-coding
5-54815	5	18329694	18329852	+	25.7	158	exon (AT5G45260.1, exon 5 of 7)	exon (AT5G45260.1, exon 5 of 7)	3570	AT5G45260.1	834562	At.30021	NM_123894		RRS1	ARABIDOPSIS THALIANA WRKY DOMAIN PROTEIN 52|ATWRKY52|K9E15.2|K9E15_2|RESISTANT TO RALSTONIA SOLANACEARUM 1|SENSITIVE TO LOW HUMIDITY 1|SLH1	Disease resistance protein (TIR-NBS-LRR class)	protein-coding
1-64029	1	9856344	9856502	+	25.7	158	intron (AT1G28210.3, intron 9 of 17)	intron (AT1G28210.3, intron 9 of 17)	1906	AT1G28210.2	839715	At.10482	NM_102586		ATJ1	ATJ|AtDjB1|F3H9.13|F3H9_13	DNAJ heat shock family protein	protein-coding
4-35603	4	2371624	2371782	+	25.7	158	promoter-TSS (AT4G04680.1)	promoter-TSS (AT4G04680.1)	-563	AT4G04680.2	825801		NM_116706		AT4G04680	T19J18.1|T19J18_1	Rix1 complex component	protein-coding
1-66222	1	26909096	26909254	+	25.5	158	promoter-TSS (AT1G71400.1)	promoter-TSS (AT1G71400.1)	-617	AT1G71400.1	843481	At.17912	NM_105809		RLP12	AtRLP12|F3I17.30|F3I17_30|receptor like protein 12	receptor like protein 12	protein-coding
3-41597	3	2766554	2766712	+	25.5	158	TTS (AT3G09050.1)	TTS (AT3G09050.1)	-1133	AT3G09055.1	28719184		NM_001337798		AT3G09055	-	hypothetical protein	protein-coding
4-33666	4	8297596	8297754	+	25.5	158	intron (AT4G14400.1, intron 4 of 4)	intron (AT4G14400.1, intron 4 of 4)	-1722	AT4G14410.1	827086	At.4272	NM_117520		bHLH104	DL3245W|FCAALL.201|basic Helix-Loop-Helix 104	basic helix-loop-helix (bHLH) DNA-binding superfamily protein	protein-coding
4-36307	4	979699	979857	+	25.5	158	TTS (AT4G02220.1)	TTS (AT4G02220.1)	920	AT4G02230.1	828099	At.23066	NM_116456		AT4G02230	T2H3.3|T2H3_3	Ribosomal protein L19e family protein	protein-coding
2-38882	2	14917354	14917512	+	25.5	158	TTS (AT2G35500.1)	TTS (AT2G35500.1)	3049	AT2G35510.3	818116	At.26378	NM_129103		SRO1	T32F12.11|T32F12_11|similar to RCD one 1	similar to RCD one 1	protein-coding
1-68933	1	23546258	23546416	+	25.5	158	exon (AT1G63490.3, exon 20 of 25)	exon (AT1G63490.3, exon 20 of 25)	-4104	AT1G63480.2	842654	At.28375	NM_105027		AT1G63480	AHL12|AT-hook motif nuclear localized protein 12|F2K11.15|F2K11_15	AT hook motif DNA-binding family protein	protein-coding
1-65193	1	6435902	6436060	+	25.5	158	exon (AT1G18690.2, exon 3 of 3)	exon (AT1G18690.2, exon 3 of 3)	-1493	AT1G18700.5	838451	At.28430	NM_101728		AT1G18700	F6A14.19|F6A14_19	DNAJ heat shock N-terminal domain-containing protein	protein-coding
3-41297	3	18288837	18288995	+	25.5	158	promoter-TSS (AT3G49310.1)	promoter-TSS (AT3G49310.1)	-798	AT3G49310.1	824093	At.43599	NM_114791		AT3G49310	-	Major facilitator superfamily protein	protein-coding
1-63263	1	22834648	22834806	+	25.5	158	promoter-TSS (AT1G08433.1)	promoter-TSS (AT1G08433.1)	82	AT1G08437.1	28716837		NR_139430		AT1G08437	-	ncRNA	ncRNA
2-37064	2	10488641	10488799	+	25.5	158	promoter-TSS (AT2G24650.1)	promoter-TSS (AT2G24650.1)	-947	AT2G24650.3	817001	At.39126	NM_128026		AT2G24650	F25P17.5|F25P17_5	B3 domain-containing protein REM13	protein-coding
5-54497	5	9457957	9458115	+	25.5	158	promoter-TSS (AT5G26865.1)	promoter-TSS (AT5G26865.1)	-157	AT5G26865.1	28721199		NM_001343984		AT5G26865	-	AGAMOUS-like MADS-box protein	protein-coding
1-55114	1	22691638	22691796	+	25.5	158	exon (AT1G61500.2, exon 2 of 8)	exon (AT1G61500.2, exon 2 of 8)	1714	AT1G61500.3	842444		NM_104831		AT1G61500	T25B24.15|T25B24_15	S-locus lectin protein kinase family protein	protein-coding
1-69286	1	29801189	29801347	+	25.5	158	TTS (AT1G79220.1)	TTS (AT1G79220.1)	575	AT1G79230.2	844264	At.21317	NM_106574		MST1	ARABIDOPSIS THALIANA RHODANESE HOMOLOGUE 1|ATMST1|ATRDH1|MERCAPTOPYRUVATE SULFURTRANSFERASE|ST1|STR1|SULFURTRANSFERASE 1|YUP8H12R.17|YUP8H12R_17|mercaptopyruvate sulfurtransferase 1	mercaptopyruvate sulfurtransferase 1	protein-coding
2-39420	2	10187350	10187508	+	25.5	158	promoter-TSS (AT2G23945.1)	promoter-TSS (AT2G23945.1)	-691	AT2G23945.1	816927	At.39226	NM_127956		AT2G23945	-	Eukaryotic aspartyl protease family protein	protein-coding
2-38700	2	11758496	11758654	+	25.5	158	TTS (AT2G27505.1)	TTS (AT2G27505.1)	1013	AT2G27510.1	817297	At.38754	NM_128311		FD3	ATFD3|F10A12.19|F10A12_19|ferredoxin 3	ferredoxin 3	protein-coding
2-35788	2	13638175	13638333	+	25.5	158	TTS (AT2G32060.2)	TTS (AT2G32060.2)	640	AT2G32050.1	817765	At.66288	NM_128765		AT2G32050	F22D22.20|F22D22_20	cell cycle control-like protein (DUF572)	protein-coding
5-51141	5	4857474	4857632	+	25.5	158	promoter-TSS (AT5G15008.1)	promoter-TSS (AT5G15008.1)	406	AT5G15010.1	831353	At.54850	NM_121505		AT5G15010	F2G14.130|F2G14_130	Tetratricopeptide repeat (TPR)-like superfamily protein	protein-coding
5-56164	5	22062316	22062474	+	25.5	158	promoter-TSS (AT5G54320.1)	promoter-TSS (AT5G54320.1)	-410	AT5G54320.1	835520	At.55543	NM_124812		AT5G54320	MDK4.14|MDK4_14	hypothetical protein (DUF295)	protein-coding
2-38302	2	764568	764726	+	25.2	158	promoter-TSS (AT2G04285.1)	promoter-TSS (AT2G04285.1)	-7	AT2G04285.1	28717559		NR_139998		AT2G04285	-	ncRNA	ncRNA
1-67180	1	18727203	18727361	+	25.2	158	promoter-TSS (AT1G07653.1)	promoter-TSS (AT1G07653.1)	-272	AT1G07653.1	28716694		NR_139285		AT1G07653	-	ncRNA	ncRNA
2-39704	2	14820927	14821085	+	25.2	158	exon (AT2G35155.2, exon 2 of 6)	exon (AT2G35155.2, exon 2 of 6)	1016	AT2G35155.1	818082	At.26634	NM_129069		AT2G35155	-	Trypsin family protein	protein-coding
2-36068	2	946447	946605	+	25.2	158	exon (AT2G03140.7, exon 6 of 13)	exon (AT2G03140.7, exon 6 of 13)	4614	AT2G03140.2	814843	At.43392	NM_126365		AT2G03140	T18E12.19|T18E12_19	alpha/beta-Hydrolases superfamily protein	protein-coding
1-64069	1	10404294	10404452	+	25.2	158	exon (AT1G29730.1, exon 9 of 24)	exon (AT1G29730.1, exon 9 of 24)	1501	AT1G29730.3	839851	At.40676	NM_102713		AT1G29730	T3M22.3	Leucine-rich repeat transmembrane protein kinase	protein-coding
4-34303	4	7468557	7468715	+	25.2	158	TTS (AT4G12640.4)	TTS (AT4G12640.4)	2101	AT4G12650.1	826878	At.19904	NM_001340796		AT4G12650	T1P17.240|T1P17_240	Endomembrane protein 70 protein family	protein-coding
4-33707	4	9115063	9115221	+	25.2	158	exon (AT4G16110.1, exon 5 of 6)	exon (AT4G16110.1, exon 5 of 6)	2456	AT4G16110.1	827297	At.21955	NM_117704		RR2	ARR2|DL4095W|FCAALL.287|response regulator 2	response regulator 2	protein-coding
3-44650	3	17781025	17781183	+	25.2	158	exon (AT3G48150.1, exon 3 of 4)	exon (AT3G48150.1, exon 3 of 4)	965	AT3G48150.2	823970	At.26312	NM_114684		APC8	CDC23|anaphase-promoting complex subunit 8	anaphase-promoting complex subunit 8	protein-coding
1-64938	1	29713027	29713185	+	25.2	158	TTS (AT1G78990.1)	TTS (AT1G78990.1)	-1685	AT1G78980.1	844238	At.19007	NM_106547		SRF5	STRUBBELIG-receptor family 5|YUP8H12R.40|YUP8H12R_40	STRUBBELIG-receptor family 5	protein-coding
1-68084	1	6676059	6676217	+	25.2	158	TTS (AT1G19310.1)	TTS (AT1G19310.1)	1542	AT1G19310.1	838513	At.16708	NM_101788		AT1G19310	F18O14.3|F18O14_3	RING/U-box superfamily protein	protein-coding
1-65693	1	17647498	17647656	+	25.2	158	TTS (AT1G47890.1)	TTS (AT1G47890.1)	3549	AT1G47900.3	841207	At.43430	NM_103688		AT1G47900	T6B12.1|T6B12_1	filament-like protein (DUF869)	protein-coding
2-39851	2	17621660	17621818	+	25.2	158	exon (AT2G42300.5, exon 1 of 4)	exon (AT2G42300.5, exon 1 of 4)	582	AT2G42300.2	818831	At.28495	NM_180037		AT2G42300	MHK10.2|MHK10_2	basic helix-loop-helix (bHLH) DNA-binding superfamily protein	protein-coding
2-39307	2	8002704	8002862	+	25.2	158	TTS (AT2G18465.1)	TTS (AT2G18465.1)	1549	AT2G18460.1	816360	At.44994	NM_127402		LCV3	T30D6.3|T30D6_3|like COV 3	like COV 3	protein-coding
5-52408	5	9782296	9782454	+	25.2	158	intron (AT5G27640.1, intron 9 of 11)	intron (AT5G27640.1, intron 9 of 11)	2800	AT5G27640.3	832826	At.16948	NM_122646		TIF3B1	ARABIDOPSIS THALIANA TRANSLATION INITIATION FACTOR 3B1|ATEIF3B-1|ATTIF3B1|EIF3B|EIF3B-1|EUKARYOTIC TRANSLATION INITIATION FACTOR 3B|EUKARYOTIC TRANSLATION INITIATION FACTOR 3B1|T1G16.2|translation initiation factor 3B1	translation initiation factor 3B1	protein-coding
5-53357	5	7796661	7796819	+	25.2	158	promoter-TSS (AT5G23160.1)	promoter-TSS (AT5G23160.1)	-394	AT5G23160.1	832380	At.51064	NM_122222		AT5G23160	MKD15.2|MKD15_2	transmembrane protein	protein-coding
5-56351	5	26404697	26404855	+	25.2	158	promoter-TSS (AT5G66020.1)	promoter-TSS (AT5G66020.1)	-51	AT5G66020.1	836732	At.28885	NM_125999		ATSAC1B	ATSAC6|IBS2|IMPAIRED IN BABA-INDUCED STERILITY 2|K2A18.9|K2A18_9|SAC DOMAIN-CONTAINING PROTEIN 6|SACIB|SUPPRESSOR OF ACTIN 1B	Phosphoinositide phosphatase family protein	protein-coding
5-56074	5	20287481	20287639	+	25.2	158	TTS (AT5G49890.1)	TTS (AT5G49890.1)	4872	AT5G49890.1	835052	At.16	NM_124367		CLC-C	ATCLC-C|CHLORIDE CHANNEL C|K9P8.3|K9P8_3|chloride channel C	chloride channel C	protein-coding
3-42734	3	11078253	11078411	+	25	158	promoter-TSS (AT3G29100.3)	promoter-TSS (AT3G29100.3)	-760	AT3G29100.2	822557	At.36973	NM_113833		VTI13	ATVTI13|vesicle transport V-snare 13	vesicle transport V-snare 13	protein-coding
1-64567	1	22347339	22347497	+	25	158	promoter-TSS (AT1G08333.1)	promoter-TSS (AT1G08333.1)	-372	AT1G08333.1	28716819		NR_139412		AT1G08333	-	ncRNA	ncRNA
1-66030	1	23625446	23625604	+	25	158	exon (AT1G63700.2, exon 11 of 11)	exon (AT1G63700.2, exon 11 of 11)	3587	AT1G63700.2	842674	At.21875	NM_105047		YDA	EMB71|EMBRYO DEFECTIVE 71|F24D7.11|F24D7_11|MAP KINASE KINASE KINASE 4|MAPKKK4|YODA	Protein kinase superfamily protein	protein-coding
5-52959	5	24379417	24379575	+	25	158	promoter-TSS (AT5G08965.1)	promoter-TSS (AT5G08965.1)	-276	AT5G08965.1	28721033		NR_143142		AT5G08965	-	ncRNA	ncRNA
5-54257	5	3289236	3289394	+	25	158	TTS (AT5G10470.2)	TTS (AT5G10470.2)	1565	AT5G10460.1	830910	At.32374	NM_121084		AT5G10460	F12B17.190|F12B17_190	Haloacid dehalogenase-like hydrolase (HAD) superfamily protein	protein-coding
2-34903	2	8975833	8975991	+	25	158	exon (AT2G20850.1, exon 14 of 15)	exon (AT2G20850.1, exon 14 of 15)	-1357	AT2G20840.1	816617	At.28122	NM_127653		SCAMP3	AtSCAMP3|F5H14.19|F5H14_19|Secretory carrier membrane protein 3	Secretory carrier membrane protein (SCAMP) family protein	protein-coding
4-35982	4	12039799	12039957	+	25	158	exon (AT4G22970.2, exon 10 of 27)	exon (AT4G22970.2, exon 10 of 27)	3694	AT4G22970.3	828396	At.32480	NM_118426		ESP	AESP|EXTRA SPINDLE POLES|F7H19.150|F7H19_150|RADIALLY SWOLLEN 4|RSW4|SEPARASE|homolog of separase	separase	protein-coding
1-60610	1	19256250	19256408	+	25	158	exon (AT1G51850.1, exon 2 of 14)	exon (AT1G51850.1, exon 2 of 14)	454	AT1G51850.1	841612	At.37727	NM_104065		AT1G51850	T14L22.6|T14L22_6	Leucine-rich repeat protein kinase family protein	protein-coding
2-36383	2	10915282	10915440	+	25	158	TTS (AT2G25640.2)	TTS (AT2G25640.2)	850	AT2G25650.1	817106	At.25632	NM_128124		AT2G25650	F3N11.10|F3N11_10	DNA-binding storekeeper protein-related transcriptional regulator	protein-coding
2-39399	2	9838878	9839036	+	25	158	exon (AT2G23100.1, exon 1 of 1)	exon (AT2G23100.1, exon 1 of 1)	867	AT2G23100.1	816842	At.39343	NM_127874		AT2G23100	F21P24.16|F21P24_16	Cysteine/Histidine-rich C1 domain family protein	protein-coding
1-64012	1	9533446	9533604	+	25	158	promoter-TSS (AT1G27460.3)	promoter-TSS (AT1G27460.3)	-963	AT1G27460.1	839637	At.67763	NM_102510		NPGR1	F17L21.25|F17L21_25|no pollen germination related 1	no pollen germination related 1	protein-coding
4-35857	4	9937697	9937855	+	25	158	intron (AT4G17890.1, intron 2 of 6)	intron (AT4G17890.1, intron 2 of 6)	752	AT4G17890.2	827512	At.26724	NM_117898		AGD8	ARF-GAP domain 8|T6K21.1	ARF-GAP domain 8	protein-coding
2-38443	2	7100643	7100801	+	25	158	TTS (AT2G16400.1)	TTS (AT2G16400.1)	3206	AT2G16400.1	816137	At.14305	NM_127194		BLH7	BEL1-like homeodomain 7|F16F14.10|F16F14_10	BEL1-like homeodomain 7	protein-coding
1-55969	1	17308323	17308481	+	25	158	TTS (AT1G47240.1)	TTS (AT1G47240.1)	1825	AT1G47230.2	841126	At.11477	NM_103617		CYCA3;4	CYCLIN A3;4|F8G22.5|F8G22_5	CYCLIN A3;4	protein-coding
3-43955	3	21916451	21916609	+	25	158	exon (AT3G59290.1, exon 13 of 14)	exon (AT3G59290.1, exon 13 of 14)	226	AT3G59295.1	28719417		NM_001339957		AT3G59295	-	hypothetical protein	protein-coding
1-68561	1	17249519	17249677	+	24.7	158	Intergenic	Intergenic	-3354	AT1G46554.1	6241141		NR_143578		AT1G46554	-	ncRNA	ncRNA
1-68200	1	8613805	8613963	+	24.7	158	TTS (AT1G24300.1)	TTS (AT1G24300.1)	399	AT1G24290.1	839045	At.41453	NM_102275		AT1G24290	F3I6.23|F3I6_23	AAA-type ATPase family protein	protein-coding
4-36556	4	8300351	8300509	+	24.7	158	exon (AT4G14410.3, exon 1 of 4)	exon (AT4G14410.3, exon 1 of 4)	652	AT4G14410.3	827086	At.4272	NM_117520		bHLH104	DL3245W|FCAALL.201|basic Helix-Loop-Helix 104	basic helix-loop-helix (bHLH) DNA-binding superfamily protein	protein-coding
1-68508	1	13552448	13552606	+	24.7	158	exon (AT1G36180.1, exon 18 of 32)	exon (AT1G36180.1, exon 18 of 32)	6555	AT1G36180.1	840522	At.51973	NM_103314		ACC2	F15C21.2|F15C21_2|acetyl-CoA carboxylase 2	acetyl-CoA carboxylase 2	protein-coding
4-35998	4	12244711	12244869	+	24.7	158	intron (AT4G23460.2, intron 12 of 13)	intron (AT4G23460.2, intron 12 of 13)	-2054	AT4G23450.1	828444	At.2440	NM_118474		AIRP1	ABA Insensitive RING Protein 1|AtAIRP1|F16G20.150|F16G20_150	RING/U-box superfamily protein	protein-coding
2-38835	2	14068859	14069017	+	24.7	158	promoter-TSS (AT2G33200.1)	promoter-TSS (AT2G33200.1)	-603	AT2G33200.1	817881	At.66300	NM_128879		AT2G33200	F25I18.6|F25I18_6	F-box family protein	protein-coding
1-65282	1	8097226	8097384	+	24.7	158	exon (AT1G22880.3, exon 4 of 4)	exon (AT1G22880.3, exon 4 of 4)	-1087	AT1G22882.1	838894	At.45268	NM_148482		AT1G22882	AtSUN3|SUN-domain protein 3|SUN3	Galactose-binding protein	protein-coding
1-66250	1	27545544	27545702	+	24.7	158	promoter-TSS (AT1G73240.1)	promoter-TSS (AT1G73240.1)	-703	AT1G73240.1	843658	At.35016	NM_105983		AT1G73240	T18K17.9|T18K17_9	nucleoporin protein Ndc1-Nup protein	protein-coding
5-49185	5	6609039	6609197	+	24.4	158	exon (AT5G19580.1, exon 1 of 2)	exon (AT5G19580.1, exon 1 of 2)	681	AT5G19580.1	832078	At.19923	NM_121963		AT5G19580	T20D1.100|T20D1_100	glyoxal oxidase-related protein	protein-coding
5-55998	5	18925830	18925988	+	24.4	158	intron (AT5G46640.1, intron 4 of 4)	intron (AT5G46640.1, intron 4 of 4)	1480	AT5G46640.1	834707	At.29940	NM_124034		AT5G46640	AHL8|AT-hook motif nuclear localized protein 8|MZA15.3|MZA15_3	AT hook motif DNA-binding family protein	protein-coding
1-61781	1	17953898	17954056	+	24.4	158	exon (AT1G48560.2, exon 3 of 3)	exon (AT1G48560.2, exon 3 of 3)	1118	AT1G48560.2	841277	At.28575	NM_103752		AT1G48560	T1N15.18|T1N15_18	hypothetical protein	protein-coding
2-36525	2	14127220	14127378	+	24.4	158	intron (AT2G33340.1, intron 14 of 17)	intron (AT2G33340.1, intron 14 of 17)	-1773	AT2G33330.1	817896	At.22255	NM_128893		PDLP3	F4P9.10|F4P9_10|plasmodesmata-located protein 3	plasmodesmata-located protein 3	protein-coding
4-36806	4	13237938	13238096	+	24.4	158	exon (AT4G26120.1, exon 3 of 4)	exon (AT4G26120.1, exon 3 of 4)	1569	AT4G26120.1	828718		NM_118745		AT4G26120	F20B18.230|F20B18_230	Ankyrin repeat family protein / BTB/POZ domain-containing protein	protein-coding
2-38023	2	14102540	14102698	+	24.4	158	promoter-TSS (AT2G33260.1)	promoter-TSS (AT2G33260.1)	52	AT2G33260.2	817889	At.53017	NM_128886		AT2G33260	F4P9.3|F4P9_3	Tryptophan/tyrosine permease	protein-coding
2-38715	2	12013626	12013784	+	24.4	158	promoter-TSS (AT2G28180.1)	promoter-TSS (AT2G28180.1)	34	AT2G28180.1	817364	At.38653	NM_128378		ATCHX8	CATION/H+ EXCHANGER 8|CATION/H+ EXCHANGER 8|CHX08|CHX8|F24D13.3|F24D13_3	cation/hydrogen exchanger family protein	protein-coding
1-68979	1	24132417	24132575	+	24.4	158	exon (AT1G64960.1, exon 3 of 5)	exon (AT1G64960.1, exon 3 of 5)	2606	AT1G64960.1	842804	At.10960	NM_105170		HEB1	F13O11.26|F13O11_26|hypersensitive to excess boron 1	ARM repeat superfamily protein	protein-coding
2-36243	2	8131197	8131355	+	24.4	158	exon (AT2G18760.2, exon 5 of 8)	exon (AT2G18760.2, exon 5 of 8)	2499	AT2G18760.6	816391	At.39947	NM_127432		CHR8	ERCC6|MSF3.14|MSF3_14|RAD26|chromatin remodeling 8	chromatin remodeling 8	protein-coding
4-36993	4	18219223	18219381	+	24.4	158	intron (AT4G39100.1, intron 3 of 4)	intron (AT4G39100.1, intron 3 of 4)	1022	AT4G39100.1	830065	At.47993	NM_120070		SHL1	T22F8.2|short life	PHD finger family protein / bromo-adjacent homology (BAH) domain-containing protein	protein-coding
5-56209	5	23219755	23219913	+	24.4	158	exon (AT5G57330.1, exon 5 of 9)	exon (AT5G57330.1, exon 5 of 9)	1748	AT5G57330.1	835838	At.9593	NM_125115		AT5G57330	MJB24.14|MJB24_14	Galactose mutarotase-like superfamily protein	protein-coding
5-52098	5	2318280	2318438	+	24.4	158	exon (AT5G07340.2, exon 3 of 6)	exon (AT5G07340.2, exon 3 of 6)	1146	AT5G07340.2	830625	At.43202	NM_120816		AT5G07340	T2I1.50|T2I1_50	Calreticulin family protein	protein-coding
5-56199	5	23078533	23078691	+	24.2	158	intron (AT5G57030.1, intron 5 of 10)	intron (AT5G57030.1, intron 5 of 10)	1492	AT5G57030.1	835806	At.7099	NM_125085		LUT2	LUTEIN DEFICIENT 2|LYCOPENE EPSILON-CYCLASE	Lycopene beta/epsilon cyclase protein	protein-coding
1-64455	1	20197436	20197594	+	24.2	158	intron (AT1G54100.1, intron 7 of 14)	intron (AT1G54100.1, intron 7 of 14)	1458	AT1G54100.2	841849	At.20851	NM_104287		ALDH7B4	F15I1.19|F15I1_19|aldehyde dehydrogenase 7B4	aldehyde dehydrogenase 7B4	protein-coding
4-36861	4	14671501	14671659	+	24.2	158	exon (AT4G30000.2, exon 2 of 3)	exon (AT4G30000.2, exon 2 of 3)	883	AT4G30000.2	829123	At.31868	NM_119146		AT4G30000	F6G3.30|F6G3_30	Dihydropterin pyrophosphokinase / Dihydropteroate synthase	protein-coding
2-38554	2	9157314	9157472	+	23.9	158	promoter-TSS (AT2G21400.1)	promoter-TSS (AT2G21400.1)	-917	AT2G21400.3	816679	At.39573	NM_127712		SRS3	F3K23.16|F3K23_16|SHI-related sequence3	SHI-related sequence3	protein-coding
3-41946	3	10492040	10492198	+	23.9	158	intron (AT3G05445.1, intron 1 of 1)	intron (AT3G05445.1, intron 1 of 1)	439	AT3G05445.1	28718840		NR_141175		AT3G05445	-	ncRNA	ncRNA
1-67247	1	19866293	19866451	+	23.4	158	intron (AT1G53280.2, intron 4 of 6)	intron (AT1G53280.2, intron 4 of 6)	1017	AT1G53280.1	841762	At.24375	NM_104206		DJ1B	AtDJ1B|DJ-1 homolog B|DJ-1b|F12M16.18|F12M16_18	Class I glutamine amidotransferase-like superfamily protein	protein-coding
3-44644	3	17585129	17585287	+	23.4	158	exon (AT3G47700.1, exon 4 of 4)	exon (AT3G47700.1, exon 4 of 4)	1499	AT3G47700.1	823924	At.35780	NM_114638		MAG2	maigo2	RINT-1 / TIP-1 family	protein-coding
5-56179	5	22578454	22578612	+	22.7	158	TTS (AT5G55790.3)	TTS (AT5G55790.3)	2040	AT5G55780.1	835672		NM_124960		AT5G55780	MDF20.22|MDF20_22	Cysteine/Histidine-rich C1 domain family protein	protein-coding
3-43252	3	3523956	3524114	+	22.2	158	TTS (AT3G11250.1)	TTS (AT3G11250.1)	2706	AT3G11250.1	820296	At.17400	NM_111960		AT3G11250	-	Ribosomal protein L10 family protein	protein-coding

## Sheet: smxl5 vs wt_up
PeakID	Chr	Start	End	Strand	Peak Score	Focus Ratio/Region Size	Annotation	Detailed Annotation	Distance to TSS	Nearest PromoterID	Entrez ID	Nearest Unigene	Nearest Refseq	Nearest Ensembl	Gene Name	Gene Alias	Gene Description	Gene Type
5-55898	5	23141228	23143499	+	483.7	2271	Intergenic	Intergenic	-2584	AT5G57130.1	835819	At.21466	NM_125095		AT5G57130	MUL3.8|MUL3_8|SMAX1-like 5|SMXL5	Clp amino terminal domain-containing protein	protein-coding
1-75776	1	24081742	24082949	+	401.6	1207	promoter-TSS (AT1G64790.1)	promoter-TSS (AT1G64790.1)	-162	AT1G64790.3	842787	At.27612	NM_105153		ILA	F13O11.35|F13O11_35|ILITHYIA	ILITYHIA	protein-coding
5-57386	5	14089105	14090194	+	278.3	1089	promoter-TSS (AT5G35940.1)	promoter-TSS (AT5G35940.1)	-925	AT5G35940.1	833584	At.43336	NM_001344123		AT5G35940	MEE13.1|MEE13_1	Mannose-binding lectin superfamily protein	protein-coding
2-41349	2	1927090	1927589	+	143.1	499	exon (AT2G04885.1, exon 1 of 1)	exon (AT2G04885.1, exon 1 of 1)	324	AT2G04885.1	28717606		NR_140047		AT2G04885	-	ncRNA	ncRNA
2-20616	2	7147643	7148012	+	127.6	369	exon (AT2G16490.1, exon 1 of 5)	exon (AT2G16490.1, exon 1 of 5)	154	AT2G16490.1	816148	At.52771	NM_127203		AT2G16490	F1P15.13|F1P15_13	XH domain-containing protein	protein-coding
1-71566	1	16925270	16925703	+	124.3	433	promoter-TSS (AT1G44820.1)	promoter-TSS (AT1G44820.1)	-811	AT1G44820.1	841046	At.25098	NM_103563		AT1G44820	T12C22.9|T12C22_9	Peptidase M20/M25/M40 family protein	protein-coding
5-36361	5	14090238	14090740	+	102.2	502	promoter-TSS (AT5G35940.1)	promoter-TSS (AT5G35940.1)	-85	AT5G35940.1	833584	At.43336	NM_001344123		AT5G35940	MEE13.1|MEE13_1	Mannose-binding lectin superfamily protein	protein-coding
3-46523	3	8368417	8368778	+	101.2	361	Intergenic	Intergenic	-4778	AT3G23380.1	821919		NM_113241		RIC5	ROP-interactive CRIB motif-containing protein 5	ROP-interactive CRIB motif-containing protein 5	protein-coding
1-67226	1	21145179	21145570	+	84.9	391	promoter-TSS (AT1G56460.1)	promoter-TSS (AT1G56460.1)	-862	AT1G56460.3	842099	At.42771	NM_104524		AT1G56460	F13N6.4|F13N6_4	HIT zinc finger and PAPA-1-like domain-containing protein	protein-coding
3-19923	3	11023743	11024070	+	75.2	327	promoter-TSS (AT3G29033.1)	promoter-TSS (AT3G29033.1)	-101	AT3G29033.1	822545	At.53555	NM_148762		AT3G29033	-	glycine-rich protein	protein-coding
3-53115	3	17205892	17206221	+	68.9	329	TTS (AT3G46710.1)	TTS (AT3G46710.1)	3147	AT3G46710.1	823824		NM_114538		AT3G46710	-	NB-ARC domain-containing disease resistance protein	protein-coding
5-37965	5	20527704	20527932	+	61.8	228	TTS (AT5G50410.1)	TTS (AT5G50410.1)	-1297	AT5G50400.1	835108	At.50715	NM_124422		PAP27	ARABIDOPSIS THALIANA PURPLE ACID PHOSPHATASE 27|ATPAP27|MXI22.12|MXI22_12|purple acid phosphatase 27	purple acid phosphatase 27	protein-coding
2-21875	2	4871103	4871350	+	54.9	247	promoter-TSS (AT2G05665.1)	promoter-TSS (AT2G05665.1)	11	AT2G05665.1	28717668		NR_140095		AT2G05665	-	ncRNA	ncRNA
3-35087	3	12348826	12349074	+	54.4	248	promoter-TSS (AT3G30720.1)	promoter-TSS (AT3G30720.1)	-97	AT3G30720.3	822807	At.36724	NM_113975		QQS	QUA-QUINE STARCH	qua-quine starch	protein-coding
3-43891	3	15780570	15780812	+	50.1	242	Intergenic	Intergenic	-1331	AT3G43980.1	823515	At.20223	NM_114266		AT3G43980	-	Ribosomal protein S14p/S29e family protein	protein-coding
3-47377	3	16564383	16564698	+	48.8	315	TTS (AT3G45220.1)	TTS (AT3G45220.1)	1790	AT3G45220.1	823658	At.53751	NM_114391		AT3G45220	-	Serine protease inhibitor (SERPIN) family protein	protein-coding
4-35639	4	12980868	12981142	+	47.3	274	promoter-TSS (AT4G25400.2)	promoter-TSS (AT4G25400.2)	-11	AT4G25400.1	828643	At.32261	NM_118672		AT4G25400	T30C3.70|T30C3_70	basic helix-loop-helix (bHLH) DNA-binding superfamily protein	protein-coding
2-43864	2	11346503	11346719	+	39.7	216	TTS (AT2G26690.2)	TTS (AT2G26690.2)	-1071	AT2G26680.1	817209	At.38860	NM_128225		AT2G26680	F18A8.5|F18A8_5	FkbM family methyltransferase	protein-coding
3-50419	3	10777401	10777620	+	39.1	219	promoter-TSS (AT3G28715.1)	promoter-TSS (AT3G28715.1)	-327	AT3G28715.2	822503	At.23331	NM_113792		AT3G28715	-	ATPase, V0/A0 complex, subunit C/D	protein-coding
5-46587	5	23147049	23147270	+	39.1	221	intron (AT5G57130.1, intron 2 of 3)	intron (AT5G57130.1, intron 2 of 3)	2212	AT5G57130.1	835819	At.21466	NM_125095		AT5G57130	MUL3.8|MUL3_8|SMAX1-like 5|SMXL5	Clp amino terminal domain-containing protein	protein-coding
5-57239	5	7370593	7370802	+	38.9	209	promoter-TSS (AT5G22260.1)	promoter-TSS (AT5G22260.1)	-402	AT5G22260.1	832286	At.26417	NM_122131		MS1	MALE STERILITY 1 PROTEIN|T6G21.3|male sterility 1	RING/FYVE/PHD zinc finger superfamily protein	protein-coding
4-36824	4	13536484	13536691	+	38.4	207	Intergenic	Intergenic	-2089	AT4G26950.1	828802	At.43079	NM_118829		AT4G26950	F10M23.290|F10M23_290	senescence regulator (Protein of unknown function, DUF584)	protein-coding
5-32094	5	14027119	14027295	+	38.1	176	promoter-TSS (AT5G35890.1)	promoter-TSS (AT5G35890.1)	-481	AT5G35890.1	833575	At.65581	NM_122980		AT5G35890	MIK22.20|MIK22_20	Beta-galactosidase related protein	protein-coding
5-40518	5	17651735	17651908	+	34.8	173	Intergenic	Intergenic	-1446	AT5G43890.1	834411	At.64272	NM_123756		YUC5	F6B6.3|F6B6_3|SUPER1|SUPPRESSOR OF ER 1|YUCCA5	Flavin-binding monooxygenase family protein	protein-coding
3-49479	3	8597200	8597423	+	34.6	223	Intergenic	Intergenic	-4787	AT3G04595.1	28718768		NR_141108		AT3G04595	-	ncRNA	ncRNA
3-46939	3	1051428	1051635	+	34.3	207	TTS (AT3G04050.1)	TTS (AT3G04050.1)	1878	AT3G04050.1	819560	At.53174	NM_111276		AT3G04050	T11I18.16|T11I18_16	Pyruvate kinase family protein	protein-coding
1-45755	1	28504550	28504689	+	32	139	promoter-TSS (AT1G09603.1)	promoter-TSS (AT1G09603.1)	-216	AT1G09603.1	28717120		NR_139658		AT1G09603	-	ncRNA	ncRNA
5-40229	5	489946	490085	+	30	139	promoter-TSS (AT5G02330.1)	promoter-TSS (AT5G02330.1)	-773	AT5G02330.1	831755		NM_120311		AT5G02330	T1E22.90|T1E22_90	Cysteine/Histidine-rich C1 domain family protein	protein-coding
2-32910	2	9947322	9947461	+	27.5	139	Intergenic	Intergenic	-1203	AT2G23360.1	816868	At.43345	NM_127900		AT2G23360	F26B6.1|F26B6_1	filament-like protein (DUF869)	protein-coding
1-56625	1	10241418	10241557	+	27.5	139	Intergenic	Intergenic	-2966	AT1G29290.1	28717277	At.40770	NM_001332843		AT1G29290	F28N24.30|F28N24_30	B-cell lymphoma 6 protein	protein-coding
4-36554	4	7290270	7290409	+	25.9	139	exon (AT4G12250.1, exon 1 of 1)	exon (AT4G12250.1, exon 1 of 1)	781	AT4G12250.1	826833	At.48849	NM_117295		GAE5	T4C9.90|T4C9_90|UDP-D-glucuronate 4-epimerase 5	UDP-D-glucuronate 4-epimerase 5	protein-coding
1-69478	1	21191547	21191686	+	24.9	139	promoter-TSS (AT1G56560.1)	promoter-TSS (AT1G56560.1)	-521	AT1G56560.1	842110	At.24588	NM_104533		A/N-InvA	F25P12.99|F25P12_99|alkaline/neutral invertase A	Plant neutral invertase family protein	protein-coding
1-66547	1	1445035	1445174	+	24.9	139	promoter-TSS (AT1G04313.1)	promoter-TSS (AT1G04313.1)	-65	AT1G04313.1	28716094		NR_138692		AT1G04313	-	ncRNA	ncRNA
3-48548	3	4475207	4475346	+	24.1	139	promoter-TSS (AT3G13672.2)	promoter-TSS (AT3G13672.2)	-611	AT3G13677.2	820575	At.53296	NM_148722		AT3G13677	-	hypothetical protein	protein-coding
3-52080	3	10363663	10363802	+	23.6	139	promoter-TSS (AT3G27920.1)	promoter-TSS (AT3G27920.1)	-125	AT3G27920.1	822415	At.42881	NM_113708		MYB0	ATGL1|ATMYB0|GL1|GLABRA 1|TRICHOME DIFFERENTIATION PROTEIN GL1|myb domain protein 0	myb domain protein 0	protein-coding
2-42073	2	1577941	1578080	+	23.6	139	exon (AT2G04530.1, exon 5 of 8)	exon (AT2G04530.1, exon 5 of 8)	1316	AT2G04530.1	814995	At.43676	NM_126484		CPZ	T1O3.6|T1O3_6|TRNASE Z 2|TRZ2	Metallo-hydrolase/oxidoreductase superfamily protein	protein-coding
1-74892	1	2779224	2779363	+	23.1	139	promoter-TSS (AT1G08730.2)	promoter-TSS (AT1G08730.2)	-145	AT1G08730.2	837394	At.42257	NM_100746		XIC	ATXIC|F22O13.200|F22O13_200|MYOSIN XI C	Myosin family protein with Dil domain-containing protein	protein-coding
5-58709	5	21456129	21456268	+	23.1	139	Intergenic	Intergenic	-2218	AT5G52900.1	835367	At.29588	NM_124668		MAKR6	MEMBRANE-ASSOCIATED KINASE REGULATOR 6|MXC20.13|MXC20_13	membrane-associated kinase regulator	protein-coding
1-71398	1	10108782	10108921	+	22.6	139	TTS (AT1G28960.1)	TTS (AT1G28960.1)	141	AT1G28990.1	3766836				AT1G28990	51358.TRNA-PRO-1|52095.TRNA-PRO-1|AT1G28975	tRNA	tRNA
3-51035	3	6522045	6522184	+	20.1	139	exon (AT3G18910.1, exon 1 of 1)	exon (AT3G18910.1, exon 1 of 1)	545	AT3G18910.1	821424	At.8151	NM_112777		ETP2	EIN2 targeting protein2	EIN2 targeting protein2	protein-coding

## Sheet: smxl4;smxl5 vs smxl5_up
PeakID	Chr	Start	End	Strand	Peak Score	Focus Ratio/Region Size	Annotation	Detailed Annotation	Distance to TSS	Nearest PromoterID	Entrez ID	Nearest Unigene	Nearest Refseq	Nearest Ensembl	Gene Name	Gene Alias	Gene Description	Gene Type
2-35568	2	12774038	12777185	+	1628.2	3147	promoter-TSS (AT2G29970.1)	promoter-TSS (AT2G29970.1)	-597	AT2G29970.1	817547	At.22058	NM_128551		AT2G29970	F23F1.11|F23F1_11|SMAX1-like 7|SMXL7	Double Clp-N motif-containing P-loop nucleoside triphosphate hydrolases superfamily protein	protein-coding
5-29206	5	23147655	23149484	+	693.3	1829	exon (AT5G57130.1, exon 4 of 4)	exon (AT5G57130.1, exon 4 of 4)	-1311	AT5G57140.1	835820	At.49181	NM_125096		PAP28	ATPAP28|MUL3.9|MUL3_9|PURPLE ACID PHOSPHATASE 28|purple acid phosphatase 28	purple acid phosphatase 28	protein-coding
5-19561	5	23145462	23146848	+	340.4	1386	exon (AT5G57130.1, exon 2 of 4)	exon (AT5G57130.1, exon 2 of 4)	1208	AT5G57130.1	835819	At.21466	NM_125095		AT5G57130	MUL3.8|MUL3_8|SMAX1-like 5|SMXL5	Clp amino terminal domain-containing protein	protein-coding
2-31522	2	2069666	2070913	+	336.9	1247	Intergenic	Intergenic	-2357	AT2G05600.1	815109	At.52652	NM_126583		AT2G05600	T20G20.5|T20G20_5	F-box associated ubiquitination effector family protein	protein-coding
2-17470	2	12779756	12780420	+	287.2	664	TTS (AT2G29970.1)	TTS (AT2G29970.1)	3880	AT2G29970.1	817547	At.22058	NM_128551		AT2G29970	F23F1.11|F23F1_11|SMAX1-like 7|SMXL7	Double Clp-N motif-containing P-loop nucleoside triphosphate hydrolases superfamily protein	protein-coding
2-37639	2	12773131	12773976	+	209.5	845	TTS (AT2G08355.1)	TTS (AT2G08355.1)	1221	AT2G08355.1	28717940		NR_140325		AT2G08355	-	ncRNA	ncRNA
2-26938	2	16761393	16762083	+	132.2	690	Intergenic	Intergenic	-3971	AT2G40130.1	818604	At.11136	NM_201917		AT2G40130	SMAX1-like 8|SMXL8|T7M7.2|T7M7_2	Double Clp-N motif-containing P-loop nucleoside triphosphate hydrolases superfamily protein	protein-coding
3-24324	3	6383200	6383675	+	118.5	475	promoter-TSS (AT3G18550.2)	promoter-TSS (AT3G18550.2)	-71	AT3G18550.2	821386	At.50196	NM_112741		BRC1	ATTCP18|AtBRC1|BRANCHED 1|TCP18	TCP family transcription factor	protein-coding
2-37084	2	16758157	16758735	+	94	578	promoter-TSS (AT2G40120.1)	promoter-TSS (AT2G40120.1)	-847	AT2G40120.1	818603	At.11135	NM_129570		AT2G40120	T7M7.1|T7M7_1	Protein kinase superfamily protein	protein-coding
5-42602	5	9303209	9303561	+	93.8	352	promoter-TSS (AT5G26720.1)	promoter-TSS (AT5G26720.1)	-554	AT5G26720.1	832717	At.30847	NM_180542		AT5G26720	-	ubiquitin carboxyl-terminal hydrolase-like protein	protein-coding
1-66969	1	25441993	25442401	+	86.1	408	promoter-TSS (AT1G67856.1)	promoter-TSS (AT1G67856.1)	-207	AT1G67856.1	6240476	At.66117	NM_001124093		AT1G67856	-	RING/U-box superfamily protein	protein-coding
1-66318	1	10669114	10669547	+	82.6	433	TTS (AT1G30290.2)	TTS (AT1G30290.2)	-1201	AT1G06313.1	28716471		NR_139060		AT1G06313	-	ncRNA	ncRNA
4-34898	4	2566467	2566875	+	79	408	promoter-TSS (AT4G05010.1)	promoter-TSS (AT4G05010.1)	-512	AT4G05010.1	825843	At.54152	NM_116740		FBS3	AtFBS3|C17L7.7|F-box stress induced 3	F-box family protein	protein-coding
2-26940	2	16762344	16762763	+	78.2	419	Intergenic	Intergenic	-3156	AT2G40130.1	818604	At.11136	NM_201917		AT2G40130	SMAX1-like 8|SMXL8|T7M7.2|T7M7_2	Double Clp-N motif-containing P-loop nucleoside triphosphate hydrolases superfamily protein	protein-coding
4-28837	4	4989945	4990304	+	76.7	359	Intergenic	Intergenic	-13972	AT4G08097.1	826336	At.54195	NM_148282		AT4G08097	-	hypothetical protein	protein-coding
5-20333	5	19280160	19280424	+	74.7	264	promoter-TSS (AT5G47520.1)	promoter-TSS (AT5G47520.1)	-545	AT5G47520.1	834802	At.29886	NM_124125		RABA5a	AtRABA5a|MNJ7.11|MNJ7_11|RAB GTPase homolog A5A	RAB GTPase homolog A5A	protein-coding
5-34535	5	21664130	21664465	+	71.9	335	TTS (AT5G53400.1)	TTS (AT5G53400.1)	2853	AT5G53400.1	835421	At.27931	NM_124719		BOB1	BOBBER1|MYN8.1|MYN8_1	HSP20-like chaperones superfamily protein	protein-coding
5-53729	5	22980437	22980777	+	59.4	340	promoter-TSS (AT5G56840.1)	promoter-TSS (AT5G56840.1)	-31	AT5G56840.1	835786	At.29361	NM_125067		AT5G56840	MIK19.31|MIK19_31	myb-like transcription factor family protein	protein-coding
5-42640	5	10455536	10455800	+	51.5	264	promoter-TSS (AT5G28490.1)	promoter-TSS (AT5G28490.1)	13	AT5G28490.1	832941	At.49252	NM_122732		LSH1	F24J2.30|F24J2_30|LIGHT-DEPENDENT SHORT HYPOCOTYLS 1|OBO2|ORGAN BOUNDARY 2	LIGHT-DEPENDENT SHORT HYPOCOTYLS-like protein (DUF640)	protein-coding
5-17078	5	23145271	23145460	+	44.3	189	exon (AT5G57130.1, exon 1 of 4)	exon (AT5G57130.1, exon 1 of 4)	418	AT5G57130.1	835819	At.21466	NM_125095		AT5G57130	MUL3.8|MUL3_8|SMAX1-like 5|SMXL5	Clp amino terminal domain-containing protein	protein-coding
2-31249	2	12772538	12772776	+	42.8	238	Intergenic	Intergenic	-1989	AT2G29960.3	817546	At.26460	NM_128550		CYP5	ARABIDOPSIS THALIANA CYCLOPHILIN 5|ATCYP5|CYCLOPHILIN 19-4|CYP19-4|F23F1.12|F23F1_12|cyclophilin 5	cyclophilin 5	protein-coding
1-42765	1	11069293	11069518	+	41.8	225	TTS (AT1G31040.1)	TTS (AT1G31040.1)	3159	AT1G31040.1	839990	At.71353	NM_102842		AT1G31040	F17F8.4	PLATZ transcription factor family protein	protein-coding
5-48535	5	16653406	16653667	+	41.8	261	exon (AT5G41640.1, exon 4 of 4)	exon (AT5G41640.1, exon 4 of 4)	1099	AT5G41640.1	834166	At.55305	NM_123528		AT5G41640	MBK23.16|MBK23_16	hypothetical protein (DUF626)	protein-coding
2-37797	2	16709056	16709304	+	40.5	248	exon (AT2G40010.1, exon 3 of 4)	exon (AT2G40010.1, exon 3 of 4)	1124	AT2G40008.1	5007947		NR_140741		AT2G40008	-	ncRNA	ncRNA
3-41047	3	20514072	20514300	+	39	228	promoter-TSS (AT3G55320.1)	promoter-TSS (AT3G55320.1)	-653	AT3G55320.1	824698	At.35033	NM_115390		ABCB20	ATP-binding cassette B20|P-glycoprotein 20|P-glycoprotein 20|PGP20	P-glycoprotein 20	protein-coding
4-21238	4	7154521	7154709	+	36.7	188	promoter-TSS (AT4G11900.2)	promoter-TSS (AT4G11900.2)	-934	AT4G11900.3	826797	At.63693	NM_117260		AT4G11900	T26M18.110|T26M18_110	S-locus lectin protein kinase family protein	protein-coding
5-45263	5	20164890	20165123	+	35.9	233	promoter-TSS (AT5G49660.1)	promoter-TSS (AT5G49660.1)	-277	AT5G49660.1	835028	At.21895	NM_124344		XIP1	C-terminally encoded peptide receptor 1|CEPR1|MNI5.4|MNI5_4|XYLEM INTERMIXED WITH PHLOEM 1	Leucine-rich repeat transmembrane protein kinase family protein	protein-coding
1-47274	1	21404094	21404282	+	35.2	188	TTS (AT1G57790.1)	TTS (AT1G57790.1)	1188	AT1G57780.1	842153		NM_104573		AT1G57780	F12K22.17|F12K22_17	heavy-metal-associated domain-containing protein	protein-coding
4-28829	4	2613104	2613304	+	34.1	200	promoter-TSS (AT4G05097.1)	promoter-TSS (AT4G05097.1)	-811	AT4G05097.1	28719608		NM_001340531		AT4G05097	-	hypothetical protein	protein-coding
2-38587	2	16763223	16763421	+	32.6	198	Intergenic	Intergenic	-2387	AT2G40130.1	818604	At.11136	NM_201917		AT2G40130	SMAX1-like 8|SMXL8|T7M7.2|T7M7_2	Double Clp-N motif-containing P-loop nucleoside triphosphate hydrolases superfamily protein	protein-coding
4-28046	4	11703053	11703256	+	32.4	203	promoter-TSS (AT4G22080.1)	promoter-TSS (AT4G22080.1)	-369	AT4G22080.1	828297	At.50361	NM_118329		RHS14	F1N20.180|F1N20_180|root hair specific 14	root hair specific 14	protein-coding
5-53302	5	14835817	14836006	+	31.6	189	promoter-TSS (AT5G37410.1)	promoter-TSS (AT5G37410.1)	-664	AT5G37410.2	833716	At.55188	NM_123100		AT5G37410	T25O11.6|T25O11_6	hypothetical protein (DUF577)	protein-coding
4-25912	4	11707125	11707320	+	31.3	195	TTS (AT4G22100.1)	TTS (AT4G22100.1)	-1180	AT4G22090.1	828298	At.54466	NM_118330		AT4G22090	F1N20.190|F1N20_190	Pectin lyase-like superfamily protein	protein-coding
3-39865	3	4776551	4776739	+	30.8	188	TTS (AT3G14320.1)	TTS (AT3G14320.1)	-1387	AT3G14310.1	820651	At.6066	NM_112289		PME3	ATPME3|OVERLY ZINC SENSITIVE 2|OZS2|pectin methylesterase 3	pectin methylesterase 3	protein-coding
5-44200	5	13675630	13675823	+	29.6	193	TTS (AT5G35460.2)	TTS (AT5G35460.2)	3237	AT5G35460.2	833509	At.6877	NM_122937		AT5G35460	MOK9.4|MOK9_4	membrane protein	protein-coding
5-48083	5	1040968	1041163	+	29.3	195	promoter-TSS (AT5G03885.1)	promoter-TSS (AT5G03885.1)	415	AT5G03880.1	831679	At.4886	NM_120469		AT5G03880	MED24.18|MED24_18	Thioredoxin family protein	protein-coding
1-48013	1	18821955	18822106	+	29	151	intron (AT1G50780.1, intron 3 of 3)	intron (AT1G50780.1, intron 3 of 3)	763	AT1G50780.1	841500	At.69039	NM_103960		AT1G50780	F8A12.3|F8A12_3	2Fe-2S ferredoxin-like superfamily protein	protein-coding
2-30572	2	8101447	8101598	+	28.3	151	TTS (AT2G07085.1)	TTS (AT2G07085.1)	804	AT2G07085.1	28717765		NR_140189		AT2G07085	-	ncRNA	ncRNA
1-55162	1	18959683	18959834	+	27	151	Intergenic	Intergenic	3051	AT1G07723.1	28716705		NR_139297		AT1G07723	-	ncRNA	ncRNA
1-57108	1	17912757	17912908	+	27	151	promoter-TSS (AT1G48470.1)	promoter-TSS (AT1G48470.1)	-879	AT1G48470.1	841268	At.28083	NM_103743		GLN1;5	T1N15.8|T1N15_8|glutamine synthetase 1;5	glutamine synthetase 1;5	protein-coding
2-34653	2	7196206	7196357	+	26.5	151	promoter-TSS (AT2G06705.1)	promoter-TSS (AT2G06705.1)	134	AT2G16592.1	5007881	At.69192	NM_001084430		AT2G16592	-	Bifunctional inhibitor/lipid-transfer protein/seed storage 2S albumin superfamily protein	protein-coding
1-57047	1	14160063	14160214	+	26.2	151	exon (AT1G37130.1, exon 3 of 3)	exon (AT1G37130.1, exon 3 of 3)	1686	AT1G37130.1	840630	At.23731	NM_103364		NIA2	ARABIDOPSIS NITRATE REDUCTASE 2|ATNR2|B29|CHL3|CHLORATE RESISTANT 3|F28L22.2|F28L22_2|NIA2-1|NITRATE REDUCTASE|NITRATE REDUCTASE 2|NR|NR2|nitrate reductase 2	nitrate reductase 2	protein-coding
1-56959	1	10937507	10937658	+	26.2	151	TTS (AT1G30810.3)	TTS (AT1G30810.3)	659	AT1G30800.1	839962	At.27326	NM_102817		AT1G30800	T17H7.8|T17H7_8	Fasciclin-like arabinogalactan family protein	protein-coding
2-33783	2	17942984	17943135	+	26	151	Intergenic	Intergenic	-2603	AT2G43150.1	818917	At.48584	NM_129877		AT2G43150	F14B2.9	Proline-rich extensin-like family protein	protein-coding
5-49568	5	18719395	18719546	+	26	151	intron (AT5G46180.1, intron 7 of 9)	intron (AT5G46180.1, intron 7 of 9)	2274	AT5G46180.1	834660	At.28104	NM_123987		DELTA-OAT	MCL19.24|MCL19_24|ornithine-delta-aminotransferase	ornithine-delta-aminotransferase	protein-coding
5-45021	5	10461580	10461731	+	26	151	Intergenic	Intergenic	-5848	AT5G28491.1	6241081		NM_001125821		AT5G28491	-	hypothetical protein	protein-coding
1-55967	1	11024511	11024662	+	26	151	Intergenic	Intergenic	-7772	AT1G06393.1	28716486		NR_139075		AT1G06393	-	ncRNA	ncRNA
1-59011	1	9341938	9342089	+	25.7	151	Intergenic	Intergenic	-1099	AT1G26940.2	839584	At.41165	NM_102458		AT1G26940	T2P11.13|T2P11_13	Cyclophilin-like peptidyl-prolyl cis-trans isomerase family protein	protein-coding
1-62420	1	8505646	8505797	+	25.7	151	TTS (AT1G24030.6)	TTS (AT1G24030.6)	1092	AT1G24040.3	839016	At.19813	NM_102251		AT1G24040	T23E23.19|T23E23_19	Acyl-CoA N-acyltransferases (NAT) superfamily protein	protein-coding
2-35942	2	3495327	3495478	+	25.7	151	promoter-TSS (AT2G07763.1)	promoter-TSS (AT2G07763.1)	-40	AT2G07763.1	3768377				AT2G07763	45986.TRNA-CYS-1	tRNA	tRNA
2-33545	2	11749875	11750026	+	25.7	151	promoter-TSS (AT2G27490.4)	promoter-TSS (AT2G27490.4)	538	AT2G27490.2	817294	At.38756	NM_128309		ATCOAE	F10A12.17|F10A12_17	dephospho-CoA kinase family	protein-coding
2-36703	2	7247061	7247212	+	25.7	151	Intergenic	Intergenic	-1002	AT2G16710.1	816172	At.40246	NM_127223		AT2G16710	T24I21.12|T24I21_12	Iron-sulfur cluster biosynthesis family protein	protein-coding
1-63728	1	10510978	10511129	+	25.5	151	exon (AT1G30000.1, exon 2 of 6)	exon (AT1G30000.1, exon 2 of 6)	1505	AT1G30000.2	839879	At.26476	NM_102740		MNS3	T1P2.10|T1P2_10|alpha-mannosidase 3	alpha-mannosidase 3	protein-coding
4-34291	4	6188079	6188230	+	25.5	151	promoter-TSS (AT4G09830.1)	promoter-TSS (AT4G09830.1)	-601	AT4G09830.1	826572	At.46849	NM_117051		AT4G09830	F17A8.180|F17A8_180	nuclear receptor family 2 group C protein	protein-coding
2-36552	2	80385	80536	+	25.5	151	promoter-TSS (AT2G01100.3)	promoter-TSS (AT2G01100.3)	471	AT2G01090.2	814638	At.14054	NM_126171		AT2G01090	F23H14.6|F23H14_6	Ubiquinol-cytochrome C reductase hinge protein	protein-coding
5-51250	5	12591015	12591166	+	25.5	151	TTS (AT5G33330.1)	TTS (AT5G33330.1)	1814	AT5G33330.1	833309		NM_122857		AT5G33330	F19N2.50|F19N2_50	Polynucleotidyl transferase, ribonuclease H-like superfamily protein	protein-coding
1-62693	1	16523734	16523885	+	25.2	151	Intergenic	Intergenic	7256	AT1G43760.1	840968	At.52018	NM_103504		AT1G43760	F2J6.14	DNAse I-like superfamily protein	protein-coding
4-32150	4	11603069	11603220	+	25.2	151	TTS (AT4G21870.1)	TTS (AT4G21870.1)	-1420	AT4G21860.1	828274	At.24358	NM_118306		MSRB2	T8O5.70|T8O5_70|methionine sulfoxide reductase B 2	methionine sulfoxide reductase B 2	protein-coding
3-40882	3	16375239	16375390	+	25	151	intron (AT3G44850.1, intron 2 of 3)	intron (AT3G44850.1, intron 2 of 3)	-1555	AT3G44840.1	823618		NM_114353		AT3G44840	-	S-adenosyl-L-methionine-dependent methyltransferases superfamily protein	protein-coding
5-49044	5	2611248	2611399	+	25	151	Intergenic	Intergenic	-1073	AT5G08130.8	830708	At.20960	NM_001125718		BIM1	T22D6.70|T22D6_70	basic helix-loop-helix (bHLH) DNA-binding superfamily protein	protein-coding
4-35274	4	13555161	13555312	+	25	151	promoter-TSS (AT4G26990.1)	promoter-TSS (AT4G26990.1)	-800	AT4G26990.1	828807	At.32128	NM_118833		AT4G26990	F10M23.330|F10M23_330	polyadenylate-binding protein interacting protein	protein-coding
5-49421	5	15787891	15788042	+	25	151	TTS (AT5G39460.1)	TTS (AT5G39460.1)	2038	AT5G39460.1	833942	At.65605	NM_123308		AT5G39460	MUL8.14|MUL8_14	F-box family protein	protein-coding
5-51610	5	21662898	21663049	+	25	151	exon (AT5G53400.1, exon 4 of 6)	exon (AT5G53400.1, exon 4 of 6)	1529	AT5G53400.1	835421	At.27931	NM_124719		BOB1	BOBBER1|MYN8.1|MYN8_1	HSP20-like chaperones superfamily protein	protein-coding
2-39295	2	15793504	15793655	+	24.7	151	exon (AT2G37650.1, exon 1 of 2)	exon (AT2G37650.1, exon 1 of 2)	1034	AT2G37650.2	818342	At.26205	NM_129321		AT2G37650	F13M22.15|F13M22_15	GRAS family transcription factor	protein-coding
3-42998	3	8146523	8146674	+	24.7	151	Intergenic	Intergenic	4528	AT3G22961.1	6241387	At.73293	NM_001125207		AT3G22961	-	Paired amphipathic helix (PAH2) superfamily protein	protein-coding
1-65993	1	4500759	4500910	+	24.7	151	TTS (AT1G13195.2)	TTS (AT1G13195.2)	2070	AT1G13190.1	837877	At.27310	NM_101189		AT1G13190	F3F19.21|F3F19_21	RNA-binding (RRM/RBD/RNP motifs) family protein	protein-coding
3-40880	3	16294288	16294439	+	24.7	151	Intergenic	Intergenic	-1899	AT3G44735.2	823603	At.36115	NM_114342		PSK3	ATPSK3|PHYTOSULFOKINE 3 PRECURSOR|PHYTOSULFOKINE PEPTIDE|PSK1	PHYTOSULFOKINE 3 PRECURSOR	protein-coding
4-33594	4	1276071	1276222	+	24.7	151	TTS (AT4G04325.1)	TTS (AT4G04325.1)	948	AT4G04325.1	28719554		NR_141796		AT4G04325	-	ncRNA	ncRNA
5-51666	5	22816342	22816493	+	24.7	151	TTS (AT5G56330.1)	TTS (AT5G56330.1)	-1063	AT5G56340.1	835734	At.8859	NM_125017		ATCRT1	MCD7.7|MCD7_7	RING/U-box superfamily protein	protein-coding
5-51155	5	8237662	8237813	+	24.7	151	TTS (AT5G24270.1)	TTS (AT5G24270.1)	423	AT5G24260.4	832493	At.30969	NM_122332		AT5G24260	MOP9.8|MOP9_8	prolyl oligopeptidase family protein	protein-coding
3-41936	3	1214696	1214847	+	24.7	151	promoter-TSS (AT3G04500.2)	promoter-TSS (AT3G04500.2)	-864	AT3G04500.3	819606	At.40828	NM_111321		AT3G04500	T27C4.15|T27C4_15	RNA-binding (RRM/RBD/RNP motifs) family protein	protein-coding
3-43696	3	5359621	5359772	+	24.5	151	intron (AT3G15850.1, intron 1 of 4)	intron (AT3G15850.1, intron 1 of 4)	1095	AT3G15850.1	820828	At.5631	NM_112455		FAD5	ADS3|AtADS3|FADB|FATTY ACID DESATURASE B|JB67|fatty acid desaturase 5	fatty acid desaturase 5	protein-coding
5-48805	5	22979889	22980040	+	24.5	151	promoter-TSS (AT5G56840.1)	promoter-TSS (AT5G56840.1)	-674	AT5G56840.1	835786	At.29361	NM_125067		AT5G56840	MIK19.31|MIK19_31	myb-like transcription factor family protein	protein-coding
1-65282	1	18361769	18361920	+	24.5	151	exon (AT1G49610.1, exon 5 of 5)	exon (AT1G49610.1, exon 5 of 5)	1348	AT1G49610.1	841385	At.52096	NM_103849		AT1G49610	F14J22.15|F14J22_15	F-box family protein	protein-coding
2-38809	2	2338047	2338198	+	24.5	151	exon (AT2G06010.1, exon 3 of 5)	exon (AT2G06010.1, exon 3 of 5)	1420	AT2G06010.1	815155	At.41121	NM_126615		ORG4	F5K7.23|F5K7_23|OBP3-responsive gene 4	OBP3-responsive protein 4 (ORG4)	protein-coding
4-35705	4	8133506	8133657	+	24.5	151	intron (AT4G14110.1, intron 3 of 4)	intron (AT4G14110.1, intron 3 of 4)	1407	AT4G14110.1	827049	At.4252	NM_117488		COP9	CONSTITUTIVE PHOTOMORPHOGENIC 9|COP9 SIGNALOSOME SUBUNIT 8|CSN8|DL3095C|EMB143|EMBRYO DEFECTIVE 143|FCAALL.131|FUS7|FUSCA 7|FUSCA PROTEIN FUS7	COP9 signalosome, subunit CSN8	protein-coding
3-43177	3	14947604	14947755	+	24.5	151	intron (AT3G42860.1, intron 1 of 2)	intron (AT3G42860.1, intron 1 of 2)	549	AT3G42860.1	823332	At.28534	NM_114154		AT3G42860	-	zinc knuckle (CCHC-type) family protein	protein-coding
2-38196	2	9008092	9008243	+	24.2	151	exon (AT2G20960.3, exon 5 of 6)	exon (AT2G20960.3, exon 5 of 6)	1424	AT2G20960.4	816630	At.25090	NM_127665		pEARLI4	F26H11.28|F26H11_28	phospholipase-like protein (PEARLI 4) family protein	protein-coding
3-42293	3	10385132	10385283	+	24.2	151	Intergenic	Intergenic	-1958	AT3G27960.1	822420	At.42873	NM_113713		KLCR2	kinesin light chain-related 2	Tetratricopeptide repeat (TPR)-like superfamily protein	protein-coding
1-63933	1	17285247	17285398	+	24.2	151	exon (AT1G47128.1, exon 1 of 5)	exon (AT1G47128.1, exon 1 of 5)	427	AT1G47128.1	841122	At.43549	NM_103612		RD21A	F2G19.31|F2G19_31|RD21|RESPONSIVE TO DEHYDRATION 21A|responsive to dehydration 21|responsive to dehydration 21A	Granulin repeat cysteine protease family protein	protein-coding
1-64149	1	21376247	21376398	+	24.2	151	promoter-TSS (AT1G57720.1)	promoter-TSS (AT1G57720.1)	591	AT1G08173.1	28716790		NR_139385		AT1G08173	-	ncRNA	ncRNA
1-60396	1	16402092	16402243	+	24.2	151	TTS (AT1G07157.1)	TTS (AT1G07157.1)	1088	AT1G07157.1	28716608		NR_139202		AT1G07157	-	ncRNA	ncRNA
2-38402	2	12932712	12932863	+	24.2	151	promoter-TSS (AT2G30340.1)	promoter-TSS (AT2G30340.1)	41	AT2G30340.2	817584	At.12242	NM_179810		LBD13	LOB domain-containing protein 13|T9D9.15|T9D9_15	LOB domain-containing protein 13	protein-coding
1-65237	1	17779717	17779868	+	24.2	151	promoter-TSS (AT1G48130.1)	promoter-TSS (AT1G48130.1)	314	AT1G48120.1	841230	At.28763	NM_103708		AT1G48120	F21D18.16|F21D18_16|MAIL3|MAIN-LIKE 3	serine/threonine-protein phosphatase 7 long form-like protein	protein-coding
1-66037	1	5243590	5243741	+	24	151	promoter-TSS (AT1G15230.1)	promoter-TSS (AT1G15230.1)	215	AT1G15240.3	838091	At.41939	NM_101392		AT1G15240	F9L1.19|F9L1_19	phox (PX) domain-containing protein	protein-coding
1-67065	1	27238264	27238415	+	23.7	151	TTS (AT1G72350.1)	TTS (AT1G72350.1)	1474	AT1G72340.3	843566	At.18244	NM_105893		AT1G72340	T10D10.19|T10D10_19	NagB/RpiA/CoA transferase-like superfamily protein	protein-coding
3-43944	3	9880371	9880522	+	23.7	151	promoter-TSS (AT3G26820.1)	promoter-TSS (AT3G26820.1)	-682	AT3G26820.1	822297	At.50227	NM_113594		AT3G26820	-	Esterase/lipase/thioesterase family protein	protein-coding
1-66064	1	5896661	5896812	+	23.4	151	TTS (AT1G17235.1)	TTS (AT1G17235.1)	1385	AT1G17235.1	5007700	At.69435	NM_001084083		RTFL11	ROTUNDIFOLIA like 11	ROTUNDIFOLIA like 11	protein-coding
4-36984	4	5705181	5705332	+	23.4	151	exon (AT4G08900.1, exon 6 of 6)	exon (AT4G08900.1, exon 6 of 6)	1945	AT4G08900.1	826468	At.1554	NM_116959		ARGAH1	arginine amidohydrolase 1	arginase	protein-coding
3-40729	3	8815012	8815163	+	23.4	151	Intergenic	Intergenic	-2604	AT3G24310.1	822019	At.10918	NM_113337		MYB305	ATMYB71|K7M2_10|MYB DOMAIN PROTEIN 71|SNAPDRAGON MYB PROTEIN 305 HOMOLOG|myb domain protein 305	myb domain protein 305	protein-coding
3-42039	3	4753933	4754084	+	23.4	151	promoter-TSS (AT3G14270.1)	promoter-TSS (AT3G14270.1)	83	AT3G14270.1	820647	At.23226	NM_112285		FAB1B	FORMS APLOID AND BINUCLEATE CELLS 1B	phosphatidylinositol-4-phosphate 5-kinase family protein	protein-coding
3-43183	3	15752569	15752720	+	23.4	151	promoter-TSS (AT3G43920.4)	promoter-TSS (AT3G43920.4)	-743	AT3G43920.5	823508	At.36217	NM_114260		DCL3	ATDCL3|DICER-LIKE 3|dicer-like 3	dicer-like 3	protein-coding
3-43058	3	9147386	9147537	+	23.4	151	intron (AT3G25110.1, intron 3 of 6)	intron (AT3G25110.1, intron 3 of 6)	1064	AT3G25110.1	822102	At.19907	NM_113415		FaTA	AtFaTA|fatA acyl-ACP thioesterase	fatA acyl-ACP thioesterase	protein-coding

## Sheet: smxl4;smxl5 vs wt_up
PeakID	Chr	Start	End	Strand	Peak Score	Focus Ratio/Region Size	Annotation	Detailed Annotation	Distance to TSS	Nearest PromoterID	Entrez ID	Nearest Unigene	Nearest Refseq	Nearest Ensembl	Gene Name	Gene Alias	Gene Description	Gene Type
2-35568	2	12774038	12777185	+	1628.2	3147	promoter-TSS (AT2G29970.1)	promoter-TSS (AT2G29970.1)	-597	AT2G29970.1	817547	At.22058	NM_128551		AT2G29970	F23F1.11|F23F1_11|SMAX1-like 7|SMXL7	Double Clp-N motif-containing P-loop nucleoside triphosphate hydrolases superfamily protein	protein-coding
5-29206	5	23147655	23149484	+	693.3	1829	exon (AT5G57130.1, exon 4 of 4)	exon (AT5G57130.1, exon 4 of 4)	-1311	AT5G57140.1	835820	At.49181	NM_125096		PAP28	ATPAP28|MUL3.9|MUL3_9|PURPLE ACID PHOSPHATASE 28|purple acid phosphatase 28	purple acid phosphatase 28	protein-coding
5-19561	5	23145462	23146848	+	340.4	1386	exon (AT5G57130.1, exon 2 of 4)	exon (AT5G57130.1, exon 2 of 4)	1208	AT5G57130.1	835819	At.21466	NM_125095		AT5G57130	MUL3.8|MUL3_8|SMAX1-like 5|SMXL5	Clp amino terminal domain-containing protein	protein-coding
2-31522	2	2069666	2070913	+	336.9	1247	Intergenic	Intergenic	-2357	AT2G05600.1	815109	At.52652	NM_126583		AT2G05600	T20G20.5|T20G20_5	F-box associated ubiquitination effector family protein	protein-coding
2-17470	2	12779756	12780420	+	287.2	664	TTS (AT2G29970.1)	TTS (AT2G29970.1)	3880	AT2G29970.1	817547	At.22058	NM_128551		AT2G29970	F23F1.11|F23F1_11|SMAX1-like 7|SMXL7	Double Clp-N motif-containing P-loop nucleoside triphosphate hydrolases superfamily protein	protein-coding
5-42666	5	14089104	14090177	+	266.8	1073	promoter-TSS (AT5G35940.1)	promoter-TSS (AT5G35940.1)	-934	AT5G35940.1	833584	At.43336	NM_001344123		AT5G35940	MEE13.1|MEE13_1	Mannose-binding lectin superfamily protein	protein-coding
2-37639	2	12773131	12773976	+	209.5	845	TTS (AT2G08355.1)	TTS (AT2G08355.1)	1221	AT2G08355.1	28717940		NR_140325		AT2G08355	-	ncRNA	ncRNA
2-38586	2	16760567	16761284	+	153.6	717	Intergenic	Intergenic	-3326	AT2G40120.1	818603	At.11135	NM_129570		AT2G40120	T7M7.1|T7M7_1	Protein kinase superfamily protein	protein-coding
2-26938	2	16761393	16762083	+	132.2	690	Intergenic	Intergenic	-3971	AT2G40130.1	818604	At.11136	NM_201917		AT2G40130	SMAX1-like 8|SMXL8|T7M7.2|T7M7_2	Double Clp-N motif-containing P-loop nucleoside triphosphate hydrolases superfamily protein	protein-coding
3-24324	3	6383200	6383675	+	118.5	475	promoter-TSS (AT3G18550.2)	promoter-TSS (AT3G18550.2)	-71	AT3G18550.2	821386	At.50196	NM_112741		BRC1	ATTCP18|AtBRC1|BRANCHED 1|TCP18	TCP family transcription factor	protein-coding
3-40697	3	8368411	8368778	+	95.6	367	Intergenic	Intergenic	-4781	AT3G23380.1	821919		NM_113241		RIC5	ROP-interactive CRIB motif-containing protein 5	ROP-interactive CRIB motif-containing protein 5	protein-coding
5-42602	5	9303209	9303561	+	93.8	352	promoter-TSS (AT5G26720.1)	promoter-TSS (AT5G26720.1)	-554	AT5G26720.1	832717	At.30847	NM_180542		AT5G26720	-	ubiquitin carboxyl-terminal hydrolase-like protein	protein-coding
2-26940	2	16762344	16762763	+	78.2	419	Intergenic	Intergenic	-3156	AT2G40130.1	818604	At.11136	NM_201917		AT2G40130	SMAX1-like 8|SMXL8|T7M7.2|T7M7_2	Double Clp-N motif-containing P-loop nucleoside triphosphate hydrolases superfamily protein	protein-coding
4-28837	4	4989945	4990304	+	76.7	359	Intergenic	Intergenic	-13972	AT4G08097.1	826336	At.54195	NM_148282		AT4G08097	-	hypothetical protein	protein-coding
5-20333	5	19280160	19280424	+	74.7	264	promoter-TSS (AT5G47520.1)	promoter-TSS (AT5G47520.1)	-545	AT5G47520.1	834802	At.29886	NM_124125		RABA5a	AtRABA5a|MNJ7.11|MNJ7_11|RAB GTPase homolog A5A	RAB GTPase homolog A5A	protein-coding
1-30143	1	19404724	19405102	+	74.4	378	Intergenic	Intergenic	-2124	AT1G52130.1	841643	At.52152	NM_104094		AT1G52130	F5F19.19|F5F19_19	Mannose-binding lectin superfamily protein	protein-coding
5-34535	5	21664130	21664465	+	71.9	335	TTS (AT5G53400.1)	TTS (AT5G53400.1)	2853	AT5G53400.1	835421	At.27931	NM_124719		BOB1	BOBBER1|MYN8.1|MYN8_1	HSP20-like chaperones superfamily protein	protein-coding
4-37496	4	17159571	17159997	+	71.6	426	promoter-TSS (AT4G09285.1)	promoter-TSS (AT4G09285.1)	-487	AT4G09285.1	28720059		NR_142268		AT4G09285	-	ncRNA	ncRNA
3-33690	3	9971230	9971606	+	66.5	376	promoter-TSS (AT3G27027.1)	promoter-TSS (AT3G27027.1)	-354	AT3G27027.1	6240602		NM_001125241		AT3G27027	-	GPI-anchored-like protein (DUF 3339)	protein-coding
5-46655	5	14090212	14090559	+	66.3	347	promoter-TSS (AT5G35940.1)	promoter-TSS (AT5G35940.1)	-189	AT5G35940.1	833584	At.43336	NM_001344123		AT5G35940	MEE13.1|MEE13_1	Mannose-binding lectin superfamily protein	protein-coding
1-57042	1	13368188	13368533	+	64	345	Intergenic	Intergenic	-3188	AT1G35910.1	840493	At.39452	NM_103289		TPPD	AtTPPD|F10O5.8|F10O5_8|trehalose-6-phosphate phosphatase D	Haloacid dehalogenase-like hydrolase (HAD) superfamily protein	protein-coding
3-22731	3	11023746	11024016	+	56.6	270	promoter-TSS (AT3G29033.1)	promoter-TSS (AT3G29033.1)	-126	AT3G29033.1	822545	At.53555	NM_148762		AT3G29033	-	glycine-rich protein	protein-coding
5-34562	5	22981880	22982171	+	53	291	exon (AT5G56840.1, exon 3 of 3)	exon (AT5G56840.1, exon 3 of 3)	1387	AT5G56840.1	835786	At.29361	NM_125067		AT5G56840	MIK19.31|MIK19_31	myb-like transcription factor family protein	protein-coding
2-23187	2	3486485	3486712	+	52.5	227	TTS (AT2G07806.3)	TTS (AT2G07806.3)	1768	AT2G07806.2	7922444	At.70972	NM_001161036		AT2G07806	-	hypothetical protein	protein-coding
1-57400	1	24711836	24712157	+	52.5	321	promoter-TSS (AT1G08827.1)	promoter-TSS (AT1G08827.1)	-289	AT1G08827.1	28716919		NR_139506		AT1G08827	-	ncRNA	ncRNA
2-22839	2	4871084	4871349	+	51.5	265	promoter-TSS (AT2G05665.1)	promoter-TSS (AT2G05665.1)	1	AT2G05665.1	28717668		NR_140095		AT2G05665	-	ncRNA	ncRNA
4-29185	4	17772608	17772882	+	50.5	274	Intergenic	Intergenic	4700	AT4G37800.1	829936	At.42942	NM_119942		XTH7	T28I19.80|T28I19_80|xyloglucan endotransglucosylase/hydrolase 7	xyloglucan endotransglucosylase/hydrolase 7	protein-coding
2-35044	2	16749209	16749511	+	50.5	302	promoter-TSS (AT2G40113.1)	promoter-TSS (AT2G40113.1)	-675	AT2G40113.1	818601	At.53081	NM_179995		AT2G40113	-	Pollen Ole e 1 allergen and extensin family protein	protein-coding
3-37448	3	16564335	16564639	+	50.2	304	TTS (AT3G45220.1)	TTS (AT3G45220.1)	1843	AT3G45220.1	823658	At.53751	NM_114391		AT3G45220	-	Serine protease inhibitor (SERPIN) family protein	protein-coding
2-19775	2	15096517	15096748	+	46.1	231	Intergenic	Intergenic	-4217	AT2G35940.1	818167	At.23033	NM_129153		BLH1	BEL1-like homeodomain 1|EDA29|F11F19.15|F11F19_15|embryo sac development arrest 29	BEL1-like homeodomain 1	protein-coding
5-17078	5	23145271	23145460	+	44.3	189	exon (AT5G57130.1, exon 1 of 4)	exon (AT5G57130.1, exon 1 of 4)	418	AT5G57130.1	835819	At.21466	NM_125095		AT5G57130	MUL3.8|MUL3_8|SMAX1-like 5|SMXL5	Clp amino terminal domain-containing protein	protein-coding
3-26828	3	22426262	22426512	+	43.8	250	promoter-TSS (AT3G60670.1)	promoter-TSS (AT3G60670.1)	-18	AT3G60670.1	825238	At.50297	NM_115931		AT3G60670	-	PLATZ transcription factor family protein	protein-coding
1-55087	1	17021760	17022012	+	40.8	252	intron (AT1G45015.2, intron 1 of 3)	intron (AT1G45015.2, intron 1 of 3)	202	AT1G45015.2	841067	At.45229	NM_148539		AT1G45015	-	MD-2-related lipid recognition domain-containing protein	protein-coding
2-18516	2	16766116	16766304	+	40	188	exon (AT2G40130.2, exon 1 of 3)	exon (AT2G40130.2, exon 1 of 3)	290	AT2G40130.2	818604	At.11136	NM_201917		AT2G40130	SMAX1-like 8|SMXL8|T7M7.2|T7M7_2	Double Clp-N motif-containing P-loop nucleoside triphosphate hydrolases superfamily protein	protein-coding
4-29582	4	15324930	15325143	+	39.5	213	promoter-TSS (AT4G31620.1)	promoter-TSS (AT4G31620.1)	-316	AT4G31620.1	829290	At.27141	NM_001342100		AT4G31620	F28M20.190|F28M20_190|REM36|reproductive meristem 36	Transcriptional factor B3 family protein	protein-coding
3-42349	3	13050513	13050740	+	39.5	227	Intergenic	Intergenic	-1520	AT3G32040.1	822957	At.50761	NM_114027		AT3G32040	-	Terpenoid synthases superfamily protein	protein-coding
2-32898	2	11249226	11249420	+	38.5	194	exon (AT2G26440.1, exon 2 of 2)	exon (AT2G26440.1, exon 2 of 2)	-1717	AT2G26450.1	817185	At.38894	NM_179746		AT2G26450	T9J22.12|T9J22_12	Plant invertase/pectin methylesterase inhibitor superfamily	protein-coding
5-39202	5	11019131	11019328	+	36.4	197	Intergenic	Intergenic	5046	AT5G29000.4	833026	At.26183	NM_122784		PHL1	F3F24.100|F3F24_100|PHR1-like 1	Homeodomain-like superfamily protein	protein-coding
1-50576	1	19696720	19696933	+	35.9	213	TTS (AT1G52890.1)	TTS (AT1G52890.1)	1656	AT1G52890.1	841722	At.28621	NM_104167		NAC019	ANAC019|F14G24.16|F14G24_16|NAC domain containing protein 19	NAC domain containing protein 19	protein-coding
3-43616	3	3197306	3197513	+	35.4	207	promoter-TSS (AT3G10320.1)	promoter-TSS (AT3G10320.1)	48	AT3G10320.1	820194	At.27684	NM_111867		AT3G10320	-	Glycosyltransferase family 61 protein	protein-coding
1-59930	1	2984732	2984937	+	34.7	205	promoter-TSS (AT1G09240.1)	promoter-TSS (AT1G09240.1)	5	AT1G09240.1	837444	At.42234	NM_100794		NAS3	ARABIDOPSIS THALIANA NICOTIANAMINE SYNTHASE 3|ATNAS3|T12M4.5|T12M4_5|nicotianamine synthase 3	nicotianamine synthase 3	protein-coding
4-28829	4	2613104	2613304	+	34.1	200	promoter-TSS (AT4G05097.1)	promoter-TSS (AT4G05097.1)	-811	AT4G05097.1	28719608		NM_001340531		AT4G05097	-	hypothetical protein	protein-coding
2-37272	2	1961052	1961258	+	34.1	206	exon (AT2G05370.1, exon 1 of 3)	exon (AT2G05370.1, exon 1 of 3)	270	AT2G05370.1	815085	At.41191	NM_126560		AT2G05370	F16J10.8|F16J10_8	RNA-dependent RNA polymerase-like protein	protein-coding
1-58663	1	30015125	30015329	+	33.4	204	promoter-TSS (AT1G79780.1)	promoter-TSS (AT1G79780.1)	-485	AT1G79780.1	844317	At.52573	NM_106627		AT1G79780	CASP-like protein 3A2|CASPL3A2|F20B17.26|F20B17_26	Uncharacterized protein family (UPF0497)	protein-coding
2-38587	2	16763223	16763421	+	32.6	198	Intergenic	Intergenic	-2387	AT2G40130.1	818604	At.11136	NM_201917		AT2G40130	SMAX1-like 8|SMXL8|T7M7.2|T7M7_2	Double Clp-N motif-containing P-loop nucleoside triphosphate hydrolases superfamily protein	protein-coding
2-39066	2	10585880	10586070	+	32.6	190	promoter-TSS (AT2G24850.1)	promoter-TSS (AT2G24850.1)	-759	AT2G24850.1	817022	At.13978	NM_128044		TAT3	F27C12.23|F27C12_23|TAT|TYROSINE AMINOTRANSFERASE|tyrosine aminotransferase 3	tyrosine aminotransferase 3	protein-coding
5-51906	5	1028590	1028781	+	32.1	191	exon (AT5G03850.1, exon 2 of 2)	exon (AT5G03850.1, exon 2 of 2)	446	AT5G03850.1	831692	At.27764	NM_120466		AT5G03850	MED24.14	Nucleic acid-binding, OB-fold-like protein	protein-coding
1-61421	1	11764369	11764564	+	32.1	195	Intergenic	Intergenic	-1831	AT1G32530.1	840147	At.40122	NM_102988		AT1G32530	F5D14.34	RING/U-box superfamily protein	protein-coding
2-37786	2	16539761	16539960	+	31.9	199	exon (AT2G39681.1, exon 1 of 1)	exon (AT2G39681.1, exon 1 of 1)	557	AT2G39681.1	3768418		NR_143766		TAS2	trans-acting siRNA2	ncRNA	ncRNA
2-34376	2	16806233	16806429	+	30.8	196	Intergenic	Intergenic	-1508	AT2G40230.1	818615	At.43695	NM_129581		AT2G40230	T7M7.11|T7M7_11	HXXXD-type acyl-transferase family protein	protein-coding
2-34747	2	9302205	9302399	+	29.8	194	promoter-TSS (AT2G21810.1)	promoter-TSS (AT2G21810.1)	48	AT2G21810.1	816717	At.52860	NM_127750		AT2G21810	F7D8.13|F7D8_13	Cysteine/Histidine-rich C1 domain family protein	protein-coding
5-48083	5	1040968	1041163	+	29.3	195	promoter-TSS (AT5G03885.1)	promoter-TSS (AT5G03885.1)	415	AT5G03880.1	831679	At.4886	NM_120469		AT5G03880	MED24.18|MED24_18	Thioredoxin family protein	protein-coding
2-25852	2	3332288	3332439	+	29	151	promoter-TSS (AT2G07792.1)	promoter-TSS (AT2G07792.1)	-322	AT2G07792.1	3767974				AT2G07792	49301.TRNA-TYR-1	tRNA	tRNA
2-29974	2	3478255	3478406	+	28.5	151	exon (AT2G07787.1, exon 2 of 2)	exon (AT2G07787.1, exon 2 of 2)	866	AT2G07658.1	28717833		NM_001335338		AT2G07658	-	hypothetical protein	protein-coding
2-30509	2	3335494	3335645	+	27.8	151	promoter-TSS (AT2G07689.1)	promoter-TSS (AT2G07689.1)	120	AT2G05205.1	28717632		NR_140069		AT2G05205	-	ncRNA	ncRNA
4-29883	4	9368569	9368720	+	27.5	151	exon (AT4G16640.1, exon 1 of 1)	exon (AT4G16640.1, exon 1 of 1)	208	AT4G16640.1	827365	At.33062	NM_117765		AT4G16640	DL4345C|FCAALL.425	Matrixin family protein	protein-coding
1-57108	1	17912757	17912908	+	27	151	promoter-TSS (AT1G48470.1)	promoter-TSS (AT1G48470.1)	-879	AT1G48470.1	841268	At.28083	NM_103743		GLN1;5	T1N15.8|T1N15_8|glutamine synthetase 1;5	glutamine synthetase 1;5	protein-coding
4-32347	4	17653878	17654029	+	27	151	Intergenic	Intergenic	-3886	AT4G37553.4	10723018		NR_142400		AT4G37553	-	ncRNA	ncRNA
5-44161	5	9430020	9430171	+	26.8	151	promoter-TSS (AT5G26810.1)	promoter-TSS (AT5G26810.1)	-754	AT5G26810.1	832739		NM_001343983		AT5G26810	F2P16.5|F2P16_5	Pectin lyase-like superfamily protein	protein-coding
2-33937	2	3460330	3460481	+	26.5	151	intron (AT2G07656.1, intron 3 of 4)	intron (AT2G07656.1, intron 3 of 4)	-1673	AT2G07758.1	3768661				AT2G07758	45986.TRNA-MET-1	tRNA	tRNA
5-48754	5	21662598	21662749	+	26.2	151	intron (AT5G53400.1, intron 2 of 5)	intron (AT5G53400.1, intron 2 of 5)	1229	AT5G53400.1	835421	At.27931	NM_124719		BOB1	BOBBER1|MYN8.1|MYN8_1	HSP20-like chaperones superfamily protein	protein-coding
5-48413	5	11733902	11734053	+	26.2	151	Intergenic	Intergenic	23245	ENSRNA049758130-T1
3-39649	3	20853760	20853911	+	26.2	151	exon (AT3G56210.2, exon 6 of 7)	exon (AT3G56210.2, exon 6 of 7)	1707	AT3G56210.1	824787	At.34958	NM_115479		AT3G56210	-	ARM repeat superfamily protein	protein-coding
2-34630	2	6670101	6670252	+	26.2	151	exon (AT2G15325.1, exon 1 of 2)	exon (AT2G15325.1, exon 1 of 2)	205	AT2G15325.1	816022	At.49530	NM_127093		AT2G15325	F27O10.2|F27O10_2	Bifunctional inhibitor/lipid-transfer protein/seed storage 2S albumin superfamily protein	protein-coding
1-58489	1	26039335	26039486	+	26	151	exon (AT1G69260.1, exon 1 of 2)	exon (AT1G69260.1, exon 1 of 2)	505	AT1G69260.1	843257	At.16506	NM_105593		AFP1	ABI five binding protein|F4N2.22|F4N2_22	ABI five binding protein	protein-coding
2-35476	2	10488635	10488786	+	26	151	promoter-TSS (AT2G24650.1)	promoter-TSS (AT2G24650.1)	-937	AT2G24650.3	817001	At.39126	NM_128026		AT2G24650	F25P17.5|F25P17_5	B3 domain-containing protein REM13	protein-coding
2-33783	2	17942984	17943135	+	26	151	Intergenic	Intergenic	-2603	AT2G43150.1	818917	At.48584	NM_129877		AT2G43150	F14B2.9	Proline-rich extensin-like family protein	protein-coding
5-47468	5	8685667	8685818	+	26	151	Intergenic	Intergenic	-1446	AT5G25160.1	832587	At.1642	NM_122425		ZFP3	F21J6.6|F21J6_6|zinc finger protein 3	zinc finger protein 3	protein-coding
2-35265	2	3396989	3397140	+	26	151	Intergenic	Intergenic	1452	ENSRNA049494614-T1
1-62355	1	7177763	7177914	+	25.7	151	exon (AT1G20693.2, exon 4 of 8)	exon (AT1G20693.2, exon 4 of 8)	1063	AT1G20693.2	838658	At.21298	NM_101920		HMGB2	HIGH MOBILITY GROUP BETA 1|HMG BETA 1|NFD02|NFD2|NUCLEOSOME/CHROMATIN ASSEMBLY FACTOR GROUP D 02|NUCLEOSOME/CHROMATIN ASSEMBLY FACTOR GROUP D 2|high mobility group B2	high mobility group B2	protein-coding
1-59200	1	15082113	15082264	+	25.7	151	intron (AT1G40104.1, intron 2 of 21)	intron (AT1G40104.1, intron 2 of 21)	236	AT1G40104.1	7922513		NM_001160924		AT1G40104	-	hypothetical protein	protein-coding
2-35942	2	3495327	3495478	+	25.7	151	promoter-TSS (AT2G07763.1)	promoter-TSS (AT2G07763.1)	-40	AT2G07763.1	3768377				AT2G07763	45986.TRNA-CYS-1	tRNA	tRNA
1-61780	1	22834545	22834696	+	25.7	151	promoter-TSS (AT1G08433.1)	promoter-TSS (AT1G08433.1)	189	AT1G08437.1	28716837		NR_139430		AT1G08437	-	ncRNA	ncRNA
2-32649	2	1029587	1029738	+	25.5	151	TTS (AT2G03390.6)	TTS (AT2G03390.6)	1434	AT2G03380.1	814867		NM_126389		AT2G03380	T4M8.19|T4M8_19	Pentatricopeptide repeat (PPR) superfamily protein	protein-coding
5-51341	5	16001182	16001333	+	25.5	151	TTS (AT5G39970.3)	TTS (AT5G39970.3)	1815	AT5G39980.1	833995	At.30314	NM_123361		AT5G39980	MYH19.18|MYH19_18	Tetratricopeptide repeat (TPR)-like superfamily protein	protein-coding
1-60331	1	11977397	11977548	+	25.5	151	intron (AT1G33060.1, intron 2 of 6)	intron (AT1G33060.1, intron 2 of 6)	1150	AT1G33060.1	840202	At.40004	NM_103040		NAC014	ANAC014|NAC 014|T9L6.13|T9L6_13	NAC 014	protein-coding
2-35238	2	1843909	1844060	+	25.5	151	exon (AT2G05120.1, exon 4 of 8)	exon (AT2G05120.1, exon 4 of 8)	2928	AT2G05120.2	815060	At.20338	NM_001202582		AT2G05120	F5G3.2|F5G3_2	Nucleoporin, Nup133/Nup155-like protein	protein-coding
1-63728	1	10510978	10511129	+	25.5	151	exon (AT1G30000.1, exon 2 of 6)	exon (AT1G30000.1, exon 2 of 6)	1505	AT1G30000.1	839879	At.26476	NM_102740		MNS3	T1P2.10|T1P2_10|alpha-mannosidase 3	alpha-mannosidase 3	protein-coding
5-51250	5	12591015	12591166	+	25.5	151	TTS (AT5G33330.1)	TTS (AT5G33330.1)	1814	AT5G33330.1	833309		NM_122857		AT5G33330	F19N2.50|F19N2_50	Polynucleotidyl transferase, ribonuclease H-like superfamily protein	protein-coding
5-50133	5	6048902	6049053	+	25.2	151	Intergenic	Intergenic	5409	AT5G18280.1	831946	At.19874	NM_121833		APY2	APYRASE|ATAPY2|MRG7.24|MRG7_24|apyrase 2	apyrase 2	protein-coding
2-37292	2	3497451	3497602	+	25.2	151	TTS (AT2G07765.1)	TTS (AT2G07765.1)	168	AT2G07765.1	3768379				AT2G07765	45986.TRNA-TYR-1	tRNA	tRNA
2-37423	2	8477132	8477283	+	25.2	151	exon (AT2G19590.2, exon 1 of 2)	exon (AT2G19590.2, exon 1 of 2)	480	AT2G19590.2	816478	At.24322	NM_127517		ACO1	ACC oxidase 1|ATACO1|F3P11.19|F3P11_19	ACC oxidase 1	protein-coding
1-65196	1	17001191	17001342	+	25.2	151	promoter-TSS (AT1G44970.1)	promoter-TSS (AT1G44970.1)	-823	AT1G44970.1	841062	At.140	NM_103577		AT1G44970	F27F5.6|F27F5_6	Peroxidase superfamily protein	protein-coding
5-51702	5	23367033	23367184	+	25.2	151	promoter-TSS (AT5G57685.1)	promoter-TSS (AT5G57685.1)	-45	AT5G57685.1	835875	At.22616	NM_148146		GDU3	ARABIDOPSIS THALIANA GLUTAMINE DUMPER 3|ATGDU3|LESS SUSCEPTIBLE TO BSCTV 1|LSB1|glutamine dumper 3	glutamine dumper 3	protein-coding
2-37730	2	15155156	15155307	+	25.2	151	Intergenic	Intergenic	-3330	AT2G36090.1	818182	At.42995	NM_129168		AT2G36090	F9C22.2|F9C22_2	F-box family protein	protein-coding
1-66457	1	13114116	13114267	+	25	151	Intergenic	Intergenic	-1359	AT1G35545.1	6240801		NR_139833		AT1G35545	-	ncRNA	ncRNA
5-51168	5	8587951	8588102	+	25	151	Intergenic	Intergenic	-1431	AT5G24930.1	832563	At.3220	NM_122402		COL4	ATCOL4|B-box domain protein 5|BBX5|CONSTANS-like 4|F6A4.140|F6A4_140	zinc finger CONSTANS-like protein	protein-coding
2-39325	2	16377770	16377921	+	25	151	promoter-TSS (AT2G39220.1)	promoter-TSS (AT2G39220.1)	-677	AT2G39220.1	818507	At.27277	NM_129480		PLP6	PATATIN-like protein 6|PLA IIB|T16B24.14|T16B24_14	PATATIN-like protein 6	protein-coding
4-35877	4	11816042	11816193	+	25	151	promoter-TSS (AT4G22390.2)	promoter-TSS (AT4G22390.2)	-612	AT4G22400.1	828335	At.32542	NM_118366		AT4G22400	F7K2.5|F7K2_5	hypothetical protein	protein-coding
2-39174	2	12481359	12481510	+	25	151	promoter-TSS (AT2G29060.1)	promoter-TSS (AT2G29060.1)	-230	AT2G29060.2	817454	At.38529	NM_128463		AT2G29060	T9I4.14|T9I4_14	GRAS family transcription factor	protein-coding
5-51666	5	22816342	22816493	+	24.7	151	TTS (AT5G56330.1)	TTS (AT5G56330.1)	-1063	AT5G56340.1	835734	At.8859	NM_125017		ATCRT1	MCD7.7|MCD7_7	RING/U-box superfamily protein	protein-coding
1-65993	1	4500759	4500910	+	24.7	151	TTS (AT1G13195.2)	TTS (AT1G13195.2)	2070	AT1G13190.1	837877	At.27310	NM_101189		AT1G13190	F3F19.21|F3F19_21	RNA-binding (RRM/RBD/RNP motifs) family protein	protein-coding
5-51155	5	8237662	8237813	+	24.7	151	TTS (AT5G24270.1)	TTS (AT5G24270.1)	423	AT5G24260.4	832493	At.30969	NM_122332		AT5G24260	MOP9.8|MOP9_8	prolyl oligopeptidase family protein	protein-coding
1-62078	1	29518404	29518555	+	24.7	151	promoter-TSS (AT1G78450.1)	promoter-TSS (AT1G78450.1)	-451	AT1G78450.1	844181	At.34296	NM_106492		AT1G78450	F3F9.4	SOUL heme-binding family protein	protein-coding
2-38242	2	9989175	9989326	+	24.7	151	exon (AT2G23450.2, exon 4 of 4)	exon (AT2G23450.2, exon 4 of 4)	2276	AT2G23450.1	816877	At.39289	NM_127909		AT2G23450	F26B6.10|F26B6_10	Protein kinase superfamily protein	protein-coding
5-52795	5	25441143	25441294	+	24.7	151	intron (AT5G63540.2, intron 8 of 8)	intron (AT5G63540.2, intron 8 of 8)	3220	AT5G63540.2	836473	At.51108	NM_125749		RMI1	ATRMI1|BLAP75|MLE2.17|MLE2_17|RECQ MEDIATED INSTABILITY 1	recQ-mediated instability protein (DUF1767)	protein-coding
2-38824	2	4871394	4871545	+	24.7	151	exon (AT2G05675.1, exon 1 of 1)	exon (AT2G05675.1, exon 1 of 1)	209	AT2G05675.1	28717669		NR_140096		AT2G05675	-	ncRNA	ncRNA
2-39295	2	15793504	15793655	+	24.7	151	exon (AT2G37650.1, exon 1 of 2)	exon (AT2G37650.1, exon 1 of 2)	1034	AT2G37650.1	818342	At.26205	NM_129321		AT2G37650	F13M22.15|F13M22_15	GRAS family transcription factor	protein-coding
1-66557	1	17700563	17700714	+	24.5	151	exon (AT1G47990.1, exon 3 of 3)	exon (AT1G47990.1, exon 3 of 3)	2040	AT1G47990.1	841217	At.51190	NM_103695		GA2OX4	ATGA2OX4|Arabidopsis thaliana gibberellin 2-oxidase 4|T2J15.10|T2J15_10|gibberellin 2-oxidase 4	gibberellin 2-oxidase 4	protein-coding
1-65282	1	18361769	18361920	+	24.5	151	exon (AT1G49610.1, exon 5 of 5)	exon (AT1G49610.1, exon 5 of 5)	1348	AT1G49610.1	841385	At.52096	NM_103849		AT1G49610	F14J22.15|F14J22_15	F-box family protein	protein-coding
1-64528	1	29568837	29568988	+	24.5	151	TTS (AT1G78610.1)	TTS (AT1G78610.1)	1806	AT1G78600.2	844196	At.19261	NM_106507		LZF1	B-box domain protein 22|BBX22|DBB3|DOUBLE B-BOX 3|SALT TOLERANCE HOMOLOG 3|STH3|T30F21.7|T30F21_7|light-regulated zinc finger protein 1	light-regulated zinc finger protein 1	protein-coding
1-64320	1	24908935	24909086	+	24.5	151	promoter-TSS (AT1G66780.1)	promoter-TSS (AT1G66780.1)	-168	AT1G66780.1	842996		NM_105349		AT1G66780	F4N21.9|F4N21_9	MATE efflux family protein	protein-coding
3-43696	3	5359621	5359772	+	24.5	151	intron (AT3G15850.1, intron 1 of 4)	intron (AT3G15850.1, intron 1 of 4)	1095	AT3G15850.1	820828	At.5631	NM_112455		FAD5	ADS3|AtADS3|FADB|FATTY ACID DESATURASE B|JB67|fatty acid desaturase 5	fatty acid desaturase 5	protein-coding
1-66806	1	22220501	22220652	+	24.2	151	TTS (AT1G60270.1)	TTS (AT1G60270.1)	857	AT1G60260.1	3767578	At.36686	NM_001333890		BGLU5	T13D8.15|T13D8_15|beta glucosidase 5	beta glucosidase 5	protein-coding
5-53659	5	21456137	21456288	+	24.2	151	Intergenic	Intergenic	-2232	AT5G52900.1	835367	At.29588	NM_124668		MAKR6	MEMBRANE-ASSOCIATED KINASE REGULATOR 6|MXC20.13|MXC20_13	membrane-associated kinase regulator	protein-coding
3-41624	3	16930159	16930310	+	23.7	151	intron (AT3G46100.1, intron 3 of 9)	intron (AT3G46100.1, intron 3 of 9)	819	AT3G46100.1	823753	At.22106	NM_114479		HRS1	ATHRS1|HISTIDYL-TRNA SYNTHETASE|Histidyl-tRNA synthetase 1	Histidyl-tRNA synthetase 1	protein-coding
3-40729	3	8815012	8815163	+	23.4	151	Intergenic	Intergenic	-2604	AT3G24310.1	822019	At.10918	NM_113337		MYB305	ATMYB71|K7M2_10|MYB DOMAIN PROTEIN 71|SNAPDRAGON MYB PROTEIN 305 HOMOLOG|myb domain protein 305	myb domain protein 305	protein-coding
5-53890	5	26631709	26631860	+	23.4	151	Intergenic	Intergenic	-2491	AT5G66700.1	836803	At.51263	NM_126068		HB53	ARABIDOPSIS THALIANA HOMEOBOX 53|ATHB53|HB-8|HOMEOBOX-8|MSN2.9|MSN2_9|homeobox 53	homeobox 53	protein-coding

## Sheet: smxl5;obe3 vs smxl5_down
PeakID	Chr	Start	End	Strand	Peak Score	Focus Ratio/Region Size	Annotation	Detailed Annotation	Distance to TSS	Nearest PromoterID	Entrez ID	Nearest Unigene	Nearest Refseq	Nearest Ensembl	Gene Name	Gene Alias	Gene Description	Gene Type
1-39100	1	21341715	21342532	+	235.1	817	promoter-TSS (AT1G57620.1)	promoter-TSS (AT1G57620.1)	-504	AT1G57620.1	842138	At.36998	NM_104559		AT1G57620	CYB|CYTOPLASMIC BODIES|T8L23.9|T8L23_9	emp24/gp25L/p24 family/GOLD family protein	protein-coding
2-41349	2	1927090	1927589	+	143.1	499	exon (AT2G04885.1, exon 1 of 1)	exon (AT2G04885.1, exon 1 of 1)	324	AT2G04885.1	28717606		NR_140047		AT2G04885	-	ncRNA	ncRNA
2-20616	2	7147643	7148012	+	127.6	369	exon (AT2G16490.1, exon 1 of 5)	exon (AT2G16490.1, exon 1 of 5)	154	AT2G16490.1	816148	At.52771	NM_127203		AT2G16490	F1P15.13|F1P15_13	XH domain-containing protein	protein-coding
4-41469	4	16320626	16321120	+	121	494	promoter-TSS (AT4G08885.1)	promoter-TSS (AT4G08885.1)	-433	AT4G08885.1	28720023		NR_142237		AT4G08885	-	ncRNA	ncRNA
4-39620	4	2735657	2736099	+	90.5	442	promoter-TSS (AT4G05380.1)	promoter-TSS (AT4G05380.1)	-231	AT4G05380.1	825886	At.54165	NM_001340550		AT4G05380	C6L9.60|C6L9_60	P-loop nucleoside triphosphate hydrolase superfamily protein	protein-coding
1-67226	1	21145179	21145570	+	84.9	391	promoter-TSS (AT1G56460.1)	promoter-TSS (AT1G56460.1)	-862	AT1G56460.3	842099	At.42771	NM_104524		AT1G56460	F13N6.4|F13N6_4	HIT zinc finger and PAPA-1-like domain-containing protein	protein-coding
1-39064	1	19380771	19381055	+	74.7	284	Intergenic	Intergenic	4620	AT1G52100.1	841640	At.37669	NM_104091		AT1G52100	F5F19.16|F5F19_16	Mannose-binding lectin superfamily protein	protein-coding
3-53115	3	17205892	17206221	+	68.9	329	TTS (AT3G46710.1)	TTS (AT3G46710.1)	3147	AT3G46710.1	823824		NM_114538		AT3G46710	-	NB-ARC domain-containing disease resistance protein	protein-coding
5-37965	5	20527704	20527932	+	61.8	228	TTS (AT5G50410.1)	TTS (AT5G50410.1)	-1297	AT5G50400.1	835108	At.50715	NM_124422		PAP27	ARABIDOPSIS THALIANA PURPLE ACID PHOSPHATASE 27|ATPAP27|MXI22.12|MXI22_12|purple acid phosphatase 27	purple acid phosphatase 27	protein-coding
1-31219	1	14152879	14153123	+	60.5	244	Intergenic	Intergenic	2968	AT1G07013.1	28716597		NR_139184		AT1G07013	-	ncRNA	ncRNA
3-41726	3	3664114	3664373	+	56.7	259	promoter-TSS (AT3G11591.1)	promoter-TSS (AT3G11591.1)	-257	AT3G11591.1	6240556	At.17667	NM_001125143		AT3G11591	-	bric-a-brac protein	protein-coding
2-21875	2	4871103	4871350	+	54.9	247	promoter-TSS (AT2G05665.1)	promoter-TSS (AT2G05665.1)	11	AT2G05665.1	28717668		NR_140095		AT2G05665	-	ncRNA	ncRNA
3-35087	3	12348826	12349074	+	54.4	248	promoter-TSS (AT3G30720.1)	promoter-TSS (AT3G30720.1)	-97	AT3G30720.3	822807	At.36724	NM_113975		QQS	QUA-QUINE STARCH	qua-quine starch	protein-coding
3-43891	3	15780570	15780812	+	50.1	242	Intergenic	Intergenic	-1331	AT3G43980.1	823515	At.20223	NM_114266		AT3G43980	-	Ribosomal protein S14p/S29e family protein	protein-coding
5-49826	5	15259022	15259268	+	48	246	TTS (AT5G38200.1)	TTS (AT5G38200.1)	-1605	AT5G38210.1	833803	At.30426	NM_123182		AT5G38210	MXA21.10|MXA21_10	Protein kinase family protein	protein-coding
3-50419	3	10777401	10777620	+	39.1	219	promoter-TSS (AT3G28715.1)	promoter-TSS (AT3G28715.1)	-327	AT3G28715.2	822503	At.23331	NM_113792		AT3G28715	-	ATPase, V0/A0 complex, subunit C/D	protein-coding
4-36824	4	13536484	13536691	+	38.4	207	Intergenic	Intergenic	-2089	AT4G26950.2	828802	At.43079	NM_118829		AT4G26950	F10M23.290|F10M23_290	senescence regulator (Protein of unknown function, DUF584)	protein-coding
5-32094	5	14027119	14027295	+	38.1	176	promoter-TSS (AT5G35890.1)	promoter-TSS (AT5G35890.1)	-481	AT5G35890.1	833575	At.65581	NM_122980		AT5G35890	MIK22.20|MIK22_20	Beta-galactosidase related protein	protein-coding
5-57385	5	14040123	14040332	+	36.9	209	promoter-TSS (AT5G35913.1)	promoter-TSS (AT5G35913.1)	-596	AT5G35913.1	28721216		NM_001344116		AT5G35913	-	hypothetical protein	protein-coding
3-42699	3	17866138	17866328	+	34.1	190	promoter-TSS (AT3G48240.1)	promoter-TSS (AT3G48240.1)	-898	AT3G48240.1	823982	At.50254	NM_114694		AT3G48240	-	Octicosapeptide/Phox/Bem1p family protein	protein-coding
1-73045	1	21253504	21253643	+	24.1	139	promoter-TSS (AT1G56690.1)	promoter-TSS (AT1G56690.1)	-113	AT1G56690.1	842125		NM_104546		AT1G56690	F25P12.87|F25P12_87	Pentatricopeptide repeat (PPR) superfamily protein	protein-coding
5-57129	5	4268570	4268709	+	23.4	139	exon (AT5G13320.2, exon 1 of 5)	exon (AT5G13320.2, exon 1 of 5)	107	AT5G13320.3	831173	At.32084	NM_121335		PBS3	AVRPPHB SUSCEPTIBLE 3|AtGH3.12|GDG1|GH3-LIKE DEFENSE GENE 1|GH3.12|GRETCHEN HAGEN 3.12|HOPW1-1-INTERACTING 3|T22N19.5|WIN3	Auxin-responsive GH3 family protein	protein-coding
5-59370	5	13481599	13481738	+	22.9	139	exon (AT5G35210.1, exon 2 of 17)	exon (AT5G35210.1, exon 2 of 17)	923	AT5G35210.1	833475	At.1672	NM_122912		PTM	PHD type transcription factor with transmembrane domains|T25C13.90|T25C13_90	PHD type transcription factor with transmembrane domain protein (PTM)	protein-coding
3-51428	3	18578272	18578411	+	22.4	139	promoter-TSS (AT3G50100.1)	promoter-TSS (AT3G50100.1)	35	AT3G50100.1	824172	At.35533	NM_114870		SDN1	small RNA degrading nuclease 1	small RNA degrading nuclease 1	protein-coding

## Sheet: smxl5;obe3 vs smx4;smxl5_down
PeakID	Chr	Start	End	Strand	Peak Score	Focus Ratio/Region Size	Annotation	Detailed Annotation	Distance to TSS	Nearest PromoterID	Entrez ID	Nearest Unigene	Nearest Refseq	Nearest Ensembl	Gene Name	Gene Alias	Gene Description	Gene Type
2-35568	2	12774038	12777185	+	1628.2	3147	promoter-TSS (AT2G29970.1)	promoter-TSS (AT2G29970.1)	-597	AT2G29970.1	817547	At.22058	NM_128551		AT2G29970	F23F1.11|F23F1_11|SMAX1-like 7|SMXL7	Double Clp-N motif-containing P-loop nucleoside triphosphate hydrolases superfamily protein	protein-coding
2-31522	2	2069666	2070913	+	336.9	1247	Intergenic	Intergenic	-2357	AT2G05600.1	815109	At.52652	NM_126583		AT2G05600	T20G20.5|T20G20_5	F-box associated ubiquitination effector family protein	protein-coding
2-17470	2	12779756	12780420	+	287.2	664	TTS (AT2G29970.1)	TTS (AT2G29970.1)	3880	AT2G29970.1	817547	At.22058	NM_128551		AT2G29970	F23F1.11|F23F1_11|SMAX1-like 7|SMXL7	Double Clp-N motif-containing P-loop nucleoside triphosphate hydrolases superfamily protein	protein-coding
2-37639	2	12773131	12773976	+	209.5	845	TTS (AT2G08355.1)	TTS (AT2G08355.1)	1221	AT2G08355.1	28717940		NR_140325		AT2G08355	-	ncRNA	ncRNA
2-26938	2	16761393	16762083	+	132.2	690	Intergenic	Intergenic	-3971	AT2G40130.1	818604	At.11136	NM_201917		AT2G40130	SMAX1-like 8|SMXL8|T7M7.2|T7M7_2	Double Clp-N motif-containing P-loop nucleoside triphosphate hydrolases superfamily protein	protein-coding
3-24324	3	6383200	6383675	+	118.5	475	promoter-TSS (AT3G18550.2)	promoter-TSS (AT3G18550.2)	-71	AT3G18550.2	821386	At.50196	NM_112741		BRC1	ATTCP18|AtBRC1|BRANCHED 1|TCP18	TCP family transcription factor	protein-coding
5-42602	5	9303209	9303561	+	93.8	352	promoter-TSS (AT5G26720.1)	promoter-TSS (AT5G26720.1)	-554	AT5G26720.1	832717	At.30847	NM_180542		AT5G26720	-	ubiquitin carboxyl-terminal hydrolase-like protein	protein-coding
4-34898	4	2566467	2566875	+	79	408	promoter-TSS (AT4G05010.1)	promoter-TSS (AT4G05010.1)	-512	AT4G05010.1	825843	At.54152	NM_116740		FBS3	AtFBS3|C17L7.7|F-box stress induced 3	F-box family protein	protein-coding
4-28837	4	4989945	4990304	+	76.7	359	Intergenic	Intergenic	-13972	AT4G08097.1	826336	At.54195	NM_148282		AT4G08097	-	hypothetical protein	protein-coding
2-22839	2	4871084	4871349	+	51.5	265	promoter-TSS (AT2G05665.1)	promoter-TSS (AT2G05665.1)	1	AT2G05665.1	28717668		NR_140095		AT2G05665	-	ncRNA	ncRNA
1-44220	1	14003331	14003564	+	47.1	233	promoter-TSS (AT1G36940.1)	promoter-TSS (AT1G36940.1)	-372	AT1G36940.1	840603	At.50788	NM_103350		AT1G36940	T32E20.35|T32E20_35	myotubularin-like protein	protein-coding
1-38624	1	24759089	24759319	+	43.6	230	TTS (AT1G66380.2)	TTS (AT1G66380.2)	1158	AT1G66380.3	842956	At.16917	NM_105309		MYB114	AtMYB114|T27F4.13|T27F4_13|myb domain protein 114	myb domain protein 114	protein-coding
5-43448	5	14040100	14040343	+	41.3	243	promoter-TSS (AT5G35913.1)	promoter-TSS (AT5G35913.1)	-590	AT5G35913.1	28721216		NM_001344116		AT5G35913	-	hypothetical protein	protein-coding
2-18516	2	16766116	16766304	+	40	188	exon (AT2G40130.2, exon 1 of 3)	exon (AT2G40130.2, exon 1 of 3)	290	AT2G40130.2	818604	At.11136	NM_201917		AT2G40130	SMAX1-like 8|SMXL8|T7M7.2|T7M7_2	Double Clp-N motif-containing P-loop nucleoside triphosphate hydrolases superfamily protein	protein-coding
4-21238	4	7154521	7154709	+	36.7	188	promoter-TSS (AT4G11900.2)	promoter-TSS (AT4G11900.2)	-934	AT4G11900.3	826797	At.63693	NM_117260		AT4G11900	T26M18.110|T26M18_110	S-locus lectin protein kinase family protein	protein-coding
5-39202	5	11019131	11019328	+	36.4	197	Intergenic	Intergenic	5046	AT5G29000.4	833026	At.26183	NM_122784		PHL1	F3F24.100|F3F24_100|PHR1-like 1	Homeodomain-like superfamily protein	protein-coding
4-28829	4	2613104	2613304	+	34.1	200	promoter-TSS (AT4G05097.1)	promoter-TSS (AT4G05097.1)	-811	AT4G05097.1	28719608		NM_001340531		AT4G05097	-	hypothetical protein	protein-coding
2-38587	2	16763223	16763421	+	32.6	198	Intergenic	Intergenic	-2387	AT2G40130.1	818604	At.11136	NM_201917		AT2G40130	SMAX1-like 8|SMXL8|T7M7.2|T7M7_2	Double Clp-N motif-containing P-loop nucleoside triphosphate hydrolases superfamily protein	protein-coding
1-51153	1	8554161	8554349	+	32.4	188	TTS (AT1G24159.1)	TTS (AT1G24159.1)	1480	AT1G24159.1	7922543	At.74708	NM_001160889		AT1G24159	-	Interleukin-1 receptor-associated kinase 4 protein	protein-coding
1-46402	1	16492251	16492402	+	29.6	151	Intergenic	Intergenic	-2754	AT1G43720.1	840960	At.66836	NM_103498		AT1G43720	F2J6.20|F2J6_20	hypothetical protein	protein-coding
5-48083	5	1040968	1041163	+	29.3	195	promoter-TSS (AT5G03885.1)	promoter-TSS (AT5G03885.1)	415	AT5G03880.1	831679	At.4886	NM_120469		AT5G03880	MED24.18|MED24_18	Thioredoxin family protein	protein-coding
2-25852	2	3332288	3332439	+	29	151	promoter-TSS (AT2G07792.1)	promoter-TSS (AT2G07792.1)	-322	AT2G07792.1	3767974				AT2G07792	49301.TRNA-TYR-1	tRNA	tRNA
1-57015	1	12246772	12246923	+	27	151	promoter-TSS (AT1G33780.1)	promoter-TSS (AT1G33780.1)	-616	AT1G33780.1	840269	At.15837	NM_103097		AT1G33780	F14M2.10|F14M2_10	electron transporter, putative (DUF179)	protein-coding
5-52862	5	450433	450584	+	25	151	promoter-TSS (AT5G02240.1)	promoter-TSS (AT5G02240.1)	-898	AT5G02240.1	830851	At.21103	NM_120302		AT5G02240	T1E22.5	NAD(P)-binding Rossmann-fold superfamily protein	protein-coding
1-64354	1	25677993	25678144	+	25	151	exon (AT1G68470.1, exon 1 of 2)	exon (AT1G68470.1, exon 1 of 2)	400	AT1G68470.1	843176	At.35518	NM_105518		AT1G68470	T26J14.4|T26J14_4	Exostosin family protein	protein-coding
2-38824	2	4871394	4871545	+	24.7	151	exon (AT2G05675.1, exon 1 of 1)	exon (AT2G05675.1, exon 1 of 1)	209	AT2G05675.1	28717669		NR_140096		AT2G05675	-	ncRNA	ncRNA
1-62078	1	29518404	29518555	+	24.7	151	promoter-TSS (AT1G78450.1)	promoter-TSS (AT1G78450.1)	-451	AT1G78450.1	844181	At.34296	NM_106492		AT1G78450	F3F9.4	SOUL heme-binding family protein	protein-coding
4-35408	4	17494074	17494225	+	24.5	151	TTS (AT4G37160.2)	TTS (AT4G37160.2)	130	AT4G37150.1	829869	At.31270	NM_119878		MES9	AP22.78|AP22_78|ARABIDOPSIS THALIANA METHYL ESTERASE 9|ATMES9|methyl esterase 9	methyl esterase 9	protein-coding
2-38819	2	3278734	3278885	+	24	151	Intergenic	Intergenic	-2054	ENSRNA049492370-T1
1-66037	1	5243590	5243741	+	24	151	promoter-TSS (AT1G15230.1)	promoter-TSS (AT1G15230.1)	215	AT1G15240.3	838091	At.41939	NM_101392		AT1G15240	F9L1.19|F9L1_19	phox (PX) domain-containing protein	protein-coding
4-35736	4	8834897	8835048	+	23.7	151	promoter-TSS (AT4G15440.1)	promoter-TSS (AT4G15440.1)	-396	AT4G15440.1	827215	At.4346	NM_117633		HPL1	CYP74B2|DL3766W|FCAALL.125|HYDROPEROXIDE LYASE 1|hydroperoxide lyase 1	hydroperoxide lyase 1	protein-coding
3-43161	3	11510983	11511134	+	23.7	151	promoter-TSS (AT3G05945.1)	promoter-TSS (AT3G05945.1)	-548	AT3G05945.1	28718877		NR_141215		AT3G05945	-	ncRNA	ncRNA
1-66695	1	20219607	20219758	+	23.7	151	promoter-TSS (AT1G54160.1)	promoter-TSS (AT1G54160.1)	-230	AT1G54160.1	841856	At.48305	NM_104294		NF-YA5	''nuclear factor Y|F15I1.26|F15I1_26|NFYA5|NUCLEAR FACTOR Y A5|nuclear factor Y|subunit A5|subunit A5''	nuclear factor Y, subunit A5	protein-coding

## Sheet: smxl5;obe3 vs wt_down
PeakID	Chr	Start	End	Strand	Peak Score	Focus Ratio/Region Size	Annotation	Detailed Annotation	Distance to TSS	Nearest PromoterID	Entrez ID	Nearest Unigene	Nearest Refseq	Nearest Ensembl	Gene Name	Gene Alias	Gene Description	Gene Type
1-69651	1	21341661	21343023	+	377.4	1362	promoter-TSS (AT1G57620.1)	promoter-TSS (AT1G57620.1)	-285	AT1G57620.1	842138	At.36998	NM_104559		AT1G57620	CYB|CYTOPLASMIC BODIES|T8L23.9|T8L23_9	emp24/gp25L/p24 family/GOLD family protein	protein-coding
5-48628	5	15828247	15829066	+	232.2	819	promoter-TSS (AT5G39530.2)	promoter-TSS (AT5G39530.2)	-621	AT5G39530.1	833949	At.30338	NM_123315		AT5G39530	MUL8.23|MUL8_23	hypothetical protein (DUF1997)	protein-coding
1-59287	1	25344199	25344699	+	138.4	500	TTS (AT1G67630.1)	TTS (AT1G67630.1)	2348	AT1G67623.1	843084		NM_105429		AT1G67623	F12A21.25|F12A21_25	F-box family protein	protein-coding
3-49346	3	11760733	11761321	+	125.7	588	Intergenic	Intergenic	4042	AT3G05995.1	28718881		NR_141219		AT3G05995	-	ncRNA	ncRNA
1-78617	1	19963934	19964367	+	104.7	433	promoter-TSS (AT1G53490.2)	promoter-TSS (AT1G53490.2)	38	AT1G53480.2	841783	At.43960	NM_104226		MRD1	ARABIDOPSIS MTO 1 RESPONDING DOWN 1|ATMRD1|F22G10.14|MTO 1 RESPONDING DOWN 1	mto 1 responding down 1	protein-coding
1-34192	1	19962982	19963341	+	80.6	359	promoter-TSS (AT1G07887.1)	promoter-TSS (AT1G07887.1)	94	AT1G07887.1	28716735		NR_139329		AT1G07887	-	ncRNA	ncRNA
5-39886	5	486736	487063	+	75	327	promoter-TSS (AT5G02320.1)	promoter-TSS (AT5G02320.1)	-426	AT5G02320.2	831802	At.63784	NM_120310		MYB3R-5	ARABIDOPSIS THALIANA MYB DOMAIN PROTEIN 3R5|ATMYB3R5|T1E22.80|T1E22_80|myb domain protein 3r-5	myb domain protein 3r-5	protein-coding
1-44070	1	17008465	17008793	+	74.3	328	promoter-TSS (AT1G45000.2)	promoter-TSS (AT1G45000.2)	-422	AT1G45000.1	841065	At.27257	NM_103580		AT1G45000	F27F5.8|F27F5_8	AAA-type ATPase family protein	protein-coding
2-46856	2	6991905	6992238	+	72.2	333	Intergenic	Intergenic	-1991	AT2G16090.1	816106	At.28282	NM_127167		ARI2	ARABIDOPSIS ARIADNE 12|ARABIDOPSIS ARIADNE 2|ARI12|ARIADNE 12|ARIADNE 2|ATARI12|ATARI2|F7H1.11|F7H1_11	RING/U-box superfamily protein	protein-coding
5-60519	5	491683	492003	+	66.4	320	TTS (AT5G02340.1)	TTS (AT5G02340.1)	2307	AT5G02340.1	831744	At.65479	NM_120312		AT5G02340	T1E22.100|T1E22_100	Cysteine/Histidine-rich C1 domain family protein	protein-coding
4-34151	4	2566530	2566861	+	63.9	331	promoter-TSS (AT4G05010.1)	promoter-TSS (AT4G05010.1)	-488	AT4G05010.1	825843	At.54152	NM_116740		FBS3	AtFBS3|C17L7.7|F-box stress induced 3	F-box family protein	protein-coding
3-48569	3	15436726	15437031	+	61.1	305	Intergenic	Intergenic	6218	AT3G43540.2	823446	At.1267	NM_114222		AT3G43540	-	initiation factor 4F subunit (DUF1350)	protein-coding
5-60987	5	14040058	14040330	+	51.5	272	promoter-TSS (AT5G35913.1)	promoter-TSS (AT5G35913.1)	-563	AT5G35913.1	28721216		NM_001344116		AT5G35913	-	hypothetical protein	protein-coding
4-44539	4	6560116	6560399	+	46.6	283	promoter-TSS (AT4G10613.1)	promoter-TSS (AT4G10613.1)	-106	AT4G10613.1	3770191	At.63288	NM_001036538		AT4G10613	-	RNA-directed DNA polymerase (reverse transcriptase)-related family protein	protein-coding
4-40825	4	7154473	7154703	+	44.4	230	promoter-TSS (AT4G11900.2)	promoter-TSS (AT4G11900.2)	-907	AT4G11900.3	826797	At.63693	NM_117260		AT4G11900	T26M18.110|T26M18_110	S-locus lectin protein kinase family protein	protein-coding
1-31704	1	16492236	16492413	+	38.5	177	Intergenic	Intergenic	-2756	AT1G43720.1	840960	At.66836	NM_103498		AT1G43720	F2J6.20|F2J6_20	hypothetical protein	protein-coding
4-36952	4	6187310	6187523	+	36.8	213	TTS (AT4G09820.1)	TTS (AT4G09820.1)	-1339	AT4G09830.1	826572	At.46849	NM_117051		AT4G09830	F17A8.180|F17A8_180	nuclear receptor family 2 group C protein	protein-coding
1-51834	1	1592474	1592649	+	35.2	175	Intergenic	Intergenic	2523	AT1G05420.1	837043	At.51159	NM_100421		OFP12	ARABIDOPSIS THALIANA OVATE FAMILY PROTEIN 12|ATOFP12|T25N20.7|T25N20_7|ovate family protein 12	ovate family protein 12	protein-coding
4-44541	4	6594964	6595167	+	29.1	203	promoter-TSS (AT4G10695.2)	promoter-TSS (AT4G10695.2)	-84	AT4G10695.1	826663	At.65349	NM_148309		AT4G10695	-	CDC68-like protein	protein-coding
2-42383	2	10541834	10541974	+	24.8	140	TTS (AT2G24755.3)	TTS (AT2G24755.3)	4768	AT2G24755.1	5007908		NR_140665		AT2G24755	-	ncRNA	ncRNA

## Sheet: smxl5 vs wt_down
PeakID	Chr	Start	End	Strand	Peak Score	Focus Ratio/Region Size	Annotation	Detailed Annotation	Distance to TSS	Nearest PromoterID	Entrez ID	Nearest Unigene	Nearest Refseq	Nearest Ensembl	Gene Name	Gene Alias	Gene Description	Gene Type
1-59287	1	25344199	25344699	+	138.4	500	TTS (AT1G67630.1)	TTS (AT1G67630.1)	2348	AT1G67623.1	843084		NM_105429		AT1G67623	F12A21.25|F12A21_25	F-box family protein	protein-coding
3-49346	3	11760733	11761321	+	125.7	588	Intergenic	Intergenic	4042	AT3G05995.1	28718881		NR_141219		AT3G05995	-	ncRNA	ncRNA
1-78617	1	19963934	19964367	+	104.7	433	promoter-TSS (AT1G53490.2)	promoter-TSS (AT1G53490.2)	38	AT1G53480.2	841783	At.43960	NM_104226		MRD1	ARABIDOPSIS MTO 1 RESPONDING DOWN 1|ATMRD1|F22G10.14|MTO 1 RESPONDING DOWN 1	mto 1 responding down 1	protein-coding
1-34192	1	19962982	19963341	+	80.6	359	promoter-TSS (AT1G07887.1)	promoter-TSS (AT1G07887.1)	94	AT1G07887.1	28716735		NR_139329		AT1G07887	-	ncRNA	ncRNA
5-39886	5	486736	487063	+	75	327	promoter-TSS (AT5G02320.1)	promoter-TSS (AT5G02320.1)	-426	AT5G02320.2	831802	At.63784	NM_120310		MYB3R-5	ARABIDOPSIS THALIANA MYB DOMAIN PROTEIN 3R5|ATMYB3R5|T1E22.80|T1E22_80|myb domain protein 3r-5	myb domain protein 3r-5	protein-coding
2-46856	2	6991905	6992238	+	72.2	333	Intergenic	Intergenic	-1991	AT2G16090.1	816106	At.28282	NM_127167		ARI2	ARABIDOPSIS ARIADNE 12|ARABIDOPSIS ARIADNE 2|ARI12|ARIADNE 12|ARIADNE 2|ATARI12|ATARI2|F7H1.11|F7H1_11	RING/U-box superfamily protein	protein-coding
5-60519	5	491683	492003	+	66.4	320	TTS (AT5G02340.1)	TTS (AT5G02340.1)	2307	AT5G02340.1	831744	At.65479	NM_120312		AT5G02340	T1E22.100|T1E22_100	Cysteine/Histidine-rich C1 domain family protein	protein-coding
4-34151	4	2566530	2566861	+	63.9	331	promoter-TSS (AT4G05010.1)	promoter-TSS (AT4G05010.1)	-488	AT4G05010.1	825843	At.54152	NM_116740		FBS3	AtFBS3|C17L7.7|F-box stress induced 3	F-box family protein	protein-coding
4-44539	4	6560116	6560399	+	46.6	283	promoter-TSS (AT4G10613.1)	promoter-TSS (AT4G10613.1)	-106	AT4G10613.1	3770191	At.63288	NM_001036538		AT4G10613	-	RNA-directed DNA polymerase (reverse transcriptase)-related family protein	protein-coding
4-40825	4	7154473	7154703	+	44.4	230	promoter-TSS (AT4G11900.2)	promoter-TSS (AT4G11900.2)	-907	AT4G11900.5	826797	At.63693	NM_117260		AT4G11900	T26M18.110|T26M18_110	S-locus lectin protein kinase family protein	protein-coding
1-69744	1	23501940	23502191	+	41.3	251	exon (AT1G63360.2, exon 1 of 2)	exon (AT1G63360.2, exon 1 of 2)	204	AT1G63360.2	842642	At.66085	NM_105015		AT1G63360	F2K11.26|F2K11_26	Disease resistance protein (CC-NBS-LRR class) family	protein-coding
1-31704	1	16492236	16492413	+	38.5	177	Intergenic	Intergenic	-2756	AT1G43720.1	840960	At.66836	NM_103498		AT1G43720	F2J6.20|F2J6_20	hypothetical protein	protein-coding
4-36952	4	6187310	6187523	+	36.8	213	TTS (AT4G09820.1)	TTS (AT4G09820.1)	-1339	AT4G09830.1	826572	At.46849	NM_117051		AT4G09830	F17A8.180|F17A8_180	nuclear receptor family 2 group C protein	protein-coding
4-42995	4	6187984	6188223	+	36.5	239	promoter-TSS (AT4G09830.1)	promoter-TSS (AT4G09830.1)	-652	AT4G09830.1	826572	At.46849	NM_117051		AT4G09830	F17A8.180|F17A8_180	nuclear receptor family 2 group C protein	protein-coding
1-78716	1	21500298	21500510	+	35.7	212	intron (AT1G58060.1, intron 4 of 33)	intron (AT1G58060.1, intron 4 of 33)	1486	AT1G58060.1	842173	At.27872	NM_104588		AT1G58060	T15M6.7|T15M6_7	RNA helicase family protein	protein-coding
1-51834	1	1592474	1592649	+	35.2	175	Intergenic	Intergenic	2523	AT1G05420.1	837043	At.51159	NM_100421		OFP12	ARABIDOPSIS THALIANA OVATE FAMILY PROTEIN 12|ATOFP12|T25N20.7|T25N20_7|ovate family protein 12	ovate family protein 12	protein-coding
1-72717	1	7535639	7535847	+	33.5	208	promoter-TSS (AT1G21520.1)	promoter-TSS (AT1G21520.1)	-816	AT1G21520.1	838752	At.41652	NM_102001		AT1G21520	F24J8.16|F24J8_16	hypothetical protein	protein-coding
1-51675	1	26260315	26260491	+	31.4	176	exon (AT1G69780.1, exon 3 of 3)	exon (AT1G69780.1, exon 3 of 3)	1615	AT1G69780.1	843314	At.23736	NM_105646		ATHB13	HOMEODOMAIN LEUCINE-ZIPPER PROTEIN ATHB13|T6C23.2|T6C23_2	Homeobox-leucine zipper protein family	protein-coding
3-40415	3	10544714	10544854	+	27.4	140	exon (AT3G05465.1, exon 1 of 1)	exon (AT3G05465.1, exon 1 of 1)	252	AT3G05465.1	28718842		NR_141177		AT3G05465	-	ncRNA	ncRNA
5-51219	5	23969872	23970012	+	26.6	140	exon (AT5G59430.5, exon 7 of 9)	exon (AT5G59430.5, exon 7 of 9)	-1121	AT5G59440.2	836063	At.19783	NM_125335		ZEU1	ARABIDOPSIS THALIANA THYMIDYLATE KINASE.1|ARABIDOPSIS THALIANA THYMIDYLATE KINASE.2|ATTMPK.1|ATTMPK.2|F2O15.12|F2O15_12|ZEUS1	P-loop containing nucleoside triphosphate hydrolases superfamily protein	protein-coding
2-37065	2	9291783	9291923	+	26.4	140	TTS (AT2G21780.1)	TTS (AT2G21780.1)	1148	AT2G21780.1	816714	At.39526	NM_127747		AT2G21780	F7D8.10|F7D8_10	hypothetical protein	protein-coding
4-39978	4	574818	574958	+	24.8	140	TTS (AT4G01400.1)	TTS (AT4G01400.1)	885	AT4G01395.1	827943	At.43212	NM_001160726		AT4G01395	-	conserved oligomeric Golgi complex subunit 4	protein-coding
2-42383	2	10541834	10541974	+	24.8	140	TTS (AT2G24755.3)	TTS (AT2G24755.3)	4768	AT2G24755.1	5007908		NR_140665		AT2G24755	-	ncRNA	ncRNA
3-51019	3	15500909	15501049	+	23.8	140	Intergenic	Intergenic	-1037	AT3G43580.1	823455	At.50242	NM_114226		AT3G43580	-	Beta-galactosidase related protein	protein-coding
5-56857	5	7561387	7561527	+	23.6	140	Intergenic	Intergenic	-1267	AT5G22740.1	832337	At.8431	NM_122180		CSLA02	ARABIDOPSIS THALIANA CELLULOSE SYNTHASE-LIKE A02|ARABIDOPSIS THALIANA CELLULOSE SYNTHASE-LIKE A2|ARABIDOPSIS THALIANA CELLULOSE SYNTHASE-LIKE A02|ARABIDOPSIS THALIANA CELLULOSE SYNTHASE-LIKE A2|ATCSLA02|ATCSLA2|CELLULOSE SYNTHASE-LIKE A 2|CSLA2|MDJ22.16|MDJ22_16|cellulose synthase-like A02	cellulose synthase-like A02	protein-coding
5-62944	5	3743460	3743600	+	23.6	140	exon (AT5G11640.2, exon 7 of 8)	exon (AT5G11640.2, exon 7 of 8)	-1168	AT5G11650.1	831037	At.32229	NM_121203		AT5G11650	T22P22.40|T22P22_40	alpha/beta-Hydrolases superfamily protein	protein-coding
1-73793	1	2337107	2337247	+	23.6	140	exon (AT1G07590.1, exon 3 of 3)	exon (AT1G07590.1, exon 3 of 3)	2144	AT1G07600.1	837273	At.23699	NM_100633		MT1A	ARABIDOPSIS METALLOTHIONEIN 1|ATMT-2|ATMT-Q|ATMT1|F22G5.2|LIGHT STRESS-REGULATED 4|LSR4|METALLOTHIONEIN 1|METALLOTHIONEIN 2|METALLOTHIONEIN Q|MT-Q|MT1|metallothionein 1A	metallothionein 1A	protein-coding
4-42458	4	10701430	10701570	+	23.3	140	exon (AT4G19670.1, exon 1 of 3)	exon (AT4G19670.1, exon 1 of 3)	674	AT4G19670.7	827711	At.32790	NM_118087		AT4G19670	T16H5.30|T16H5_30	RING/U-box superfamily protein	protein-coding
5-60898	5	9236501	9236641	+	23.3	140	TTS (AT5G26310.1)	TTS (AT5G26310.1)	-1656	AT5G26320.1	832701		NM_122533		AT5G26320	F9D12.3|F9D12_3	TRAF-like family protein	protein-coding
5-61733	5	2404466	2404606	+	23.3	140	promoter-TSS (AT5G07590.2)	promoter-TSS (AT5G07590.2)	-640	AT5G07590.3	830652	At.32703	NM_120841		AT5G07590	MBK20.2|MBK20_2	Transducin/WD40 repeat-like superfamily protein	protein-coding
2-47493	2	19693854	19693994	+	23.1	140	exon (AT2G48160.2, exon 3 of 11)	exon (AT2G48160.2, exon 3 of 11)	2897	AT2G48160.1	819428	At.27581	NM_180154		AT2G48160	F11L15.11|F11L15_11|HUA2 LIKE 2|HULK2	Tudor/PWWP/MBT domain-containing protein	protein-coding
2-45598	2	13896295	13896435	+	22.8	140	TTS (AT2G32765.1)	TTS (AT2G32765.1)	527	AT2G32770.1	817838	At.38023	NM_128837		PAP13	ATPAP13|F24L7.9|F24L7_9|PURPLE ACID PHOSPHATASE 13|purple acid phosphatase 13	purple acid phosphatase 13	protein-coding
4-43179	4	9780550	9780690	+	22.6	140	promoter-TSS (AT4G17550.1)	promoter-TSS (AT4G17550.1)	396	AT4G17560.1	827471	At.27419	NM_117862		AT4G17560	DL4815W|FCAALL.39	Ribosomal protein L19 family protein	protein-coding
2-43640	2	6830236	6830376	+	22.1	140	promoter-TSS (AT2G15680.1)	promoter-TSS (AT2G15680.1)	-689	AT2G15680.1	816061	At.59377	NM_127129		CML30	AtCML30|calmodulin-like 30	Calcium-binding EF-hand family protein	protein-coding
5-63240	5	13362897	13363037	+	21	140	TTS (AT5G35110.1)	TTS (AT5G35110.1)	-1062	AT5G35100.1	833461	At.27662	NM_122901		AT5G35100	F7N22.3|F7N22_3	Cyclophilin-like peptidyl-prolyl cis-trans isomerase family protein	protein-coding

[truncated: 2 more sheets: smxl4;smxl5 vs smxl5_down, smxl4;smxl5 vs wt_down]
