# Supplementary material for: OBERON3 and SUPPRESSOR OF MAX2 1-LIKE proteins form a regulatory module driving phloem development
Source: Nat Commun. 2023 Apr 14;14:2128. doi: 10.1038/s41467-023-37790-5 (PMC10104830; doi:10.1038/s41467-023-37790-5)
Supplement: Supplementary file 9 — Supplementary Data 6 [file 41467_2023_37790_MOESM9_ESM.xlsx]

## Sheet: Sheet1
phloem genes	xylem genes	non-phloem genes
SUC2+APL+S32	S4+S18	RM1000+cortex+COBL9+GL2+AGL42+PET111+LRC	see: Brady et al., 2007
AT1G01190	AT1G01240	AT1G05190
AT1G03410	AT1G01210	AT1G05577
AT1G04330	AT1G01510	AT1G07260
AT1G06830	AT1G01550	AT1G07320
AT1G07640	AT1G01900	AT1G08430
AT1G10380	AT1G02450	AT1G08980
AT1G10900	AT1G02640	AT1G09460
AT1G11450	AT1G02720	AT1G09910
AT1G12010	AT1G02860	AT1G11600
AT1G12140	AT1G03070	AT1G13740
AT1G19715	AT1G03080	AT1G17140
AT1G21590	AT1G03090	AT1G17840
AT1G21760	AT1G03100	AT1G19600
AT1G22050	AT1G03110	AT1G20620
AT1G22710	AT1G03445	AT1G20650
AT1G23380	AT1G03610	AT1G29670
AT1G23530	AT1G04020	AT1G30040
AT1G23560	AT1G04170	AT1G31650
AT1G23730	AT1G04190	AT1G33700
AT1G27530	AT1G04480	AT1G35140
AT1G28520	AT1G04540	AT1G48430
AT1G29160	AT1G04550	AT1G50590
AT1G31770	AT1G04760	AT1G51500
AT1G31812	AT1G04860	AT1G74400
AT1G31940	AT1G04870	AT1G75520
AT1G33080	AT1G04930	AT1G75640
AT1G33340	AT1G05170	AT1G75900
AT1G44100	AT1G05310	AT1G76170
AT1G45050	AT1G05330	AT1G76310
AT1G47400	AT1G05460	AT1G78290
AT1G49560	AT1G05850	AT1G78960
AT1G52700	AT1G06020	AT1G79470
AT1G55740	AT1G06090	AT2G02850
AT1G58340	AT1G06100	AT2G05380
AT1G59730	AT1G06120	AT2G15090
AT1G60950	AT1G06220	AT2G23030
AT1G61930	AT1G06230	AT2G25270
AT1G62380	AT1G06240	AT2G26250
AT1G62840	AT1G06270	AT2G28950
AT1G63820	AT1G06380	AT2G38530
AT1G64370	AT1G06390	AT2G38540
AT1G64700	AT1G06470	AT2G39370
AT1G66890	AT1G06530	AT2G42840
AT1G67720	AT1G06670	AT3G05140
AT1G67870	AT1G06720	AT3G07540
AT1G68500	AT1G06790	AT3G08770
AT1G69410	AT1G06900	AT3G13450
AT1G70810	AT1G07120	AT3G16370
AT1G71040	AT1G07370	AT3G21090
AT1G71692	AT1G07380	AT3G29670
AT1G73040	AT1G07620	AT3G44890
AT1G73630	AT1G07790	AT3G45960
AT1G75390	AT1G07840	AT3G47600
AT1G75820	AT1G07910	AT3G50650
AT1G77380	AT1G08340	AT3G54720
AT1G78110	AT1G08390	AT3G55040
AT1G78320	AT1G08780	AT3G61160
AT1G78580	AT1G09440	AT3G63210
AT1G78720	AT1G09610	AT4G01310
AT1G79430	AT1G09620	AT4G02020
AT1G80760	AT1G09660	AT4G03230
AT2G01990	AT1G09760	AT4G08150
AT2G03500	AT1G09830	AT4G08780
AT2G15310	AT1G09890	AT4G08950
AT2G16430	AT1G10270	AT4G16370
AT2G16740	AT1G10300	AT4G17370
AT2G20500	AT1G10310	AT4G18910
AT2G22080	AT1G10670	AT4G20230
AT2G23600	AT1G10780	AT4G21620
AT2G25680	AT1G10800	AT4G21680
AT2G27550	AT1G10810	AT4G23980
AT2G27960	AT1G10850	AT4G25470
AT2G28810	AT1G11090	AT4G25490
AT2G30540	AT1G11190	AT4G25960
AT2G32990	AT1G11240	AT4G28950
AT2G34690	AT1G11280	AT4G29080
AT2G35635	AT1G11350	AT4G29890
AT2G36330	AT1G11360	AT4G34000
AT2G38640	AT1G11740	AT4G34160
AT2G39705	AT1G12260	AT4G35730
AT2G39830	AT1G12370	AT4G36260
AT2G39890	AT1G12450	AT4G36730
AT2G40080	AT1G12500	AT4G37295
AT2G40150	AT1G12780	AT4G37300
AT2G42280	AT1G12830	AT4G37580
AT2G46630	AT1G13020	AT4G38210
AT2G47390	AT1G13120	AT4G38370
AT2G47710	AT1G13130	AT4G38770
AT2G48090	AT1G13160	AT4G39330
AT3G03120	AT1G13170	AT5G01240
AT3G03150	AT1G13450	AT5G03640
AT3G03980	AT1G13690	AT5G03940
AT3G04030	AT1G13730	AT5G06080
AT3G10910	AT1G13900	AT5G06580
AT3G12090	AT1G14185	AT5G10100
AT3G12730	AT1G14190	AT5G12330
AT3G12750	AT1G14240	AT5G18560
AT3G15300	AT1G14300	AT5G22500
AT3G15353	AT1G14440	AT5G25475
AT3G15650	AT1G14610	AT5G25610
AT3G16360	AT1G14710	AT5G43310
AT3G16500	AT1G14810	AT5G44050
AT3G16560	AT1G14890	AT5G45670
AT3G19550	AT1G15250	AT5G52760
AT3G21600	AT1G15440	AT5G53320
AT3G23630	AT1G15960	AT5G53880
AT3G24110	AT1G16280	AT5G57800
AT3G24770	AT1G16480	AT5G58520
AT3G25400	AT1G16500	AT5G59320
AT3G25570	AT1G16520	AT5G65310
AT3G43270	AT1G16570	AT5G65510
AT3G43430	AT1G16610	AT5G66350
AT3G45610	AT1G16740	AT5G66700
AT3G46880	AT1G16780	AT1G02310
AT3G47500	AT1G16790	AT1G02340
AT3G47510	AT1G16830	AT1G03210
AT3G48940	AT1G16870	AT1G03457
AT3G49220	AT1G16920	AT1G03870
AT3G49620	AT1G17070	AT1G05570
AT3G50410	AT1G17080	AT1G06000
AT3G51680	AT1G17090	AT1G06430
AT3G53920	AT1G17130	AT1G06650
AT3G57230	AT1G17360	AT1G07650
AT3G60490	AT1G17470	AT1G09390
AT3G61210	AT1G17510	AT1G09750
AT3G61220	AT1G17560	AT1G11790
AT3G62930	AT1G17950	AT1G12230
AT3G62950	AT1G17960	AT1G12240
AT3G62960	AT1G18040	AT1G12845
AT3G63050	AT1G18320	AT1G13080
AT3G63110	AT1G18340	AT1G13420
AT4G00880	AT1G18640	AT1G15460
AT4G01250	AT1G19170	AT1G16720
AT4G01897	AT1G19230	AT1G18870
AT4G02810	AT1G19240	AT1G19250
AT4G10120	AT1G19300	AT1G20010
AT4G14020	AT1G19525	AT1G20190
AT4G15660	AT1G19690	AT1G21070
AT4G15680	AT1G19700	AT1G21100
AT4G16400	AT1G19880	AT1G21120
AT4G16480	AT1G19920	AT1G22430
AT4G16563	AT1G19940	AT1G22740
AT4G16980	AT1G20030	AT1G27460
AT4G19450	AT1G20110	AT1G30130
AT4G19840	AT1G20220	AT1G30370
AT4G21780	AT1G20390	AT1G30380
AT4G22160	AT1G20550	AT1G42550
AT4G22212	AT1G20850	AT1G44160
AT4G23900	AT1G20920	AT1G44575
AT4G24240	AT1G20930	AT1G50250
AT4G24450	AT1G20960	AT1G54730
AT4G24670	AT1G21480	AT1G61740
AT4G25010	AT1G21710	AT1G62510
AT4G26180	AT1G21780	AT1G64910
AT4G31730	AT1G21810	AT1G64920
AT4G32690	AT1G22480	AT1G65060
AT4G33160	AT1G22610	AT1G68410
AT4G34590	AT1G22650	AT1G70580
AT4G36000	AT1G22920	AT1G70890
AT4G36410	AT1G22970	AT1G70900
AT4G37180	AT1G23040	AT1G72900
AT4G37445	AT1G23260	AT1G75780
AT4G38530	AT1G23340	AT1G76090
AT5G01750	AT1G23460	AT1G76100
AT5G02600	AT1G23470	AT1G76490
AT5G03455	AT1G24030	AT1G77990
AT5G03840	AT1G24440	AT1G78560
AT5G04080	AT1G24600	AT1G79410
AT5G04140	AT1G24610	AT1G79720
AT5G04150	AT1G24764	AT1G80320
AT5G04370	AT1G25320	AT2G02080
AT5G05790	AT1G25360	AT2G02780
AT5G06850	AT1G25500	AT2G02950
AT5G07020	AT1G26170	AT2G03370
AT5G09220	AT1G26290	AT2G06850
AT5G13790	AT1G26300	AT2G06925
AT5G14070	AT1G26330	AT2G17890
AT5G16470	AT1G26370	AT2G23170
AT5G16530	AT1G26460	AT2G23910
AT5G17450	AT1G26570	AT2G25160
AT5G18240	AT1G26610	AT2G26360
AT5G19040	AT1G26620	AT2G26640
AT5G20640	AT1G26740	AT2G26980
AT5G25890	AT1G26820	AT2G30520
AT5G26620	AT1G26840	AT2G33360
AT5G29000	AT1G26910	AT2G34490
AT5G40370	AT1G27340	AT2G34770
AT5G40960	AT1G27380	AT2G36430
AT5G40980	AT1G27440	AT2G38170
AT5G41090	AT1G27690	AT2G38300
AT5G42900	AT1G27880	AT2G39010
AT5G43380	AT1G27900	AT2G40260
AT5G43890	AT1G27920	AT2G41705
AT5G47650	AT1G28060	AT2G42320
AT5G48960	AT1G28110	AT2G42900
AT5G49320	AT1G28420	AT2G43050
AT5G49660	AT1G28470	AT2G44740
AT5G50210	AT1G29050	AT2G45180
AT5G50720	AT1G29060	AT2G46420
AT5G50890	AT1G29200	AT2G46930
AT5G51310	AT1G29230	AT2G48020
AT5G52120	AT1G29550	AT3G02750
AT5G53120	AT1G29590	AT3G05150
AT5G53580	AT1G29880	AT3G08600
AT5G53980	AT1G29900	AT3G09780
AT5G54130	AT1G29940	AT3G10520
AT5G54660	AT1G29950	AT3G11210
AT5G56600	AT1G30290	AT3G11340
AT5G57190	AT1G30440	AT3G12700
AT5G57350	AT1G30460	AT3G13560
AT5G57815	AT1G30490	AT3G14680
AT5G58690	AT1G31230	AT3G14850
AT5G59080	AT1G31470	AT3G16850
AT5G60450	AT1G31760	AT3G18830
AT5G63710	AT1G31870	AT3G20090
AT5G63850	AT1G32100	AT3G20110
AT5G63990	AT1G32440	AT3G21260
AT5G64240	AT1G32740	AT3G21560
AT5G66440	AT1G32850	AT3G21670
no_match	AT1G33040	AT3G21760
AT1G01225	AT1G33390	AT3G22460
AT1G02950	AT1G34010	AT3G22540
AT1G03990	AT1G34065	AT3G23750
AT1G04780	AT1G34160	AT3G24190
AT1G04880	AT1G34270	AT3G24750
AT1G05610	AT1G34350	AT3G26300
AT1G05760	AT1G35320	AT3G26470
AT1G05770	AT1G35460	AT3G27170
AT1G06490	AT1G35780	AT3G27770
AT1G10360	AT1G36310	AT3G28040
AT1G11570	AT1G43040	AT3G28130
AT1G11720	AT1G43790	AT3G45780
AT1G11915	AT1G43860	AT3G46700
AT1G13050	AT1G44110	AT3G50280
AT1G13195	AT1G44780	AT3G50640
AT1G13920	AT1G44835	AT3G51240
AT1G14530	AT1G45332	AT3G51830
AT1G19270	AT1G47410	AT3G53210
AT1G23550	AT1G47490	AT3G55120
AT1G26450	AT1G47500	AT3G59140
AT1G29520	AT1G47720	AT3G62390
AT1G31200	AT1G48230	AT4G00700
AT1G31335	AT1G48240	AT4G00710
AT1G31880	AT1G48280	AT4G01140
AT1G33480	AT1G48610	AT4G02410
AT1G34480	AT1G48650	AT4G04750
AT1G43000	AT1G48950	AT4G04850
AT1G45616	AT1G49540	AT4G04955
AT1G48840	AT1G49630	AT4G08690
AT1G53035	AT1G49760	AT4G12470
AT1G54330	AT1G49880	AT4G12690
AT1G59640	AT1G49890	AT4G12730
AT1G60030	AT1G50140	AT4G15390
AT1G60350	AT1G50490	AT4G15480
AT1G61563	AT1G50920	AT4G16670
AT1G61760	AT1G51060	AT4G20110
AT1G61830	AT1G51170	AT4G20820
AT1G62400	AT1G51450	AT4G22460
AT1G62430	AT1G51510	AT4G25560
AT1G63310	AT1G51540	AT4G25830
AT1G63900	AT1G51550	AT4G28040
AT1G65910	AT1G51640	AT4G28740
AT1G68230	AT1G51730	AT4G29270
AT1G68430	AT1G52160	AT4G29590
AT1G69580	AT1G52190	AT4G30420
AT1G69970	AT1G52740	AT4G33050
AT1G70670	AT1G53000	AT4G35060
AT1G73370	AT1G53110	AT4G36670
AT1G73850	AT1G53140	AT4G37310
AT1G74720	AT1G53200	AT4G38460
AT1G75290	AT1G53290	AT4G39070
AT1G75620	AT1G53720	AT4G39350
AT1G75720	AT1G54160	AT5G01620
AT1G76040	AT1G54380	AT5G02000
AT1G76770	AT1G54440	AT5G02200
AT1G77700	AT1G54480	AT5G02580
AT1G79380	AT1G54610	AT5G03570
AT2G04350	AT1G54790	AT5G04330
AT2G04890	AT1G54990	AT5G04490
AT2G14620	AT1G55130	AT5G05270
AT2G15680	AT1G55180	AT5G05900
AT2G17260	AT1G55190	AT5G07190
AT2G17730	AT1G55265	AT5G07280
AT2G18380	AT1G55270	AT5G07820
AT4G17790	AT1G55805	AT5G07990
AT2G20800	AT1G55810	AT5G08050
AT2G22620	AT1G55910	AT5G08640
AT2G24330	AT1G56050	AT5G09230
AT2G25280	AT1G56110	AT5G09870
AT2G27140	AT1G56270	AT5G10470
AT2G27300	AT1G56290	AT5G11420
AT2G27580	AT1G56350	AT5G13140
AT2G29410	AT1G56720	AT5G13630
AT2G30010	AT1G57670	AT5G14120
AT2G31085	AT1G57870	AT5G15410
AT5G08350	AT1G57980	AT5G20110
AT2G31130	AT1G57990	AT5G20410
AT2G31200	AT1G58070	AT5G22300
AT5G16800	AT1G58370	AT5G24410
AT2G32280	AT1G59760	AT5G26660
AT5G26940	AT1G59830	AT5G27350
AT2G32750	AT1G59840	AT5G27450
AT2G34530	AT1G59850	AT5G27930
AT2G34540	AT1G59990	AT5G28020
AT2G35585	AT1G60080	AT5G35970
AT2G36470	AT1G60810	AT5G38020
AT2G37590	AT1G60850	AT5G38030
AT2G37610	AT1G61040	AT5G40170
AT2G40050	AT1G61270	AT5G40890
AT2G41140	AT1G61870	AT5G41260
AT2G41200	AT1G61990	AT5G41440
AT2G41300	AT1G62085	AT5G42250
AT2G42830	AT1G62700	AT5G42270
AT5G61280	AT1G62820	AT5G42590
AT2G45900	AT1G62830	AT5G42600
AT5G55400	AT1G62990	AT5G43600
AT3G01670	AT1G63050	AT5G44130
AT3G01680	AT1G63120	AT5G46050
AT3G03200	AT1G63130	AT5G47560
AT3G03610	AT1G63160	AT5G47990
AT3G04050	AT1G63420	AT5G48000
AT3G05620	AT1G63430	AT5G48010
AT5G47920	AT1G63470	AT5G48290
AT3G07420	AT1G63520	AT5G48880
AT5G45540	AT1G63640	AT5G49360
AT3G08510	AT1G63810	AT5G51810
AT3G10680	AT1G63850	AT5G53370
AT3G11270	AT1G63910	AT5G53970
AT3G13590	AT1G63980	AT5G56870
AT3G14000	AT1G64185	AT5G58350
AT3G14210	AT1G64630	AT5G58660
AT3G14780	AT1G64790	AT5G59250
AT5G24300	AT1G64880	AT5G59530
AT3G15490	AT1G65370	AT5G61290
AT3G15800	AT1G65700	AT5G62210
AT3G17380	AT1G66070	AT5G64330
AT3G18260	AT1G66530	AT5G64620
AT3G18570	AT1G66690	AT5G65380
AT3G19340	AT1G66700	AT5G65390
AT3G20450	AT1G66810	AT2G26420
AT3G20570	AT1G66820	AT2G26480
AT3G20870	AT1G67490	AT2G45220
AT3G21210	AT1G68200	AT2G47550
AT3G21280	AT1G68470	AT2G47490
AT3G63000	AT1G68585	AT2G47540
AT3G22400	AT1G68600	AT4G16350
AT3G59370	AT1G68660	AT4G16840
AT3G53380	AT1G68720	AT4G14560
AT3G25855	AT1G68790	AT4G17570
AT3G26350	AT1G68990	AT4G16920
AT3G48620	AT1G69020	AT4G16600
AT3G26580	AT1G69370	AT4G16210
AT3G27870	AT1G69620	AT4G15400
AT4G38570	AT1G69670	AT4G15500
AT3G28150	AT1G69680	AT4G14610
AT3G44200	AT1G69770	AT4G14780
AT3G47180	AT1G70500	AT4G14550
AT4G31240	AT1G70550	AT4G14390
AT3G49360	AT1G70690	AT1G33610
AT3G50340	AT1G70980	AT5G13500
AT3G58350	AT1G71695	AT5G13070
AT4G18340	AT1G71830	AT5G13150
AT4G11140	AT1G71850	AT5G20660
AT4G00890	AT1G71930	AT5G20550
AT4G03500	AT1G72090	AT5G20050
AT4G09950	AT1G72180	AT5G21050
AT4G10360	AT1G72200	AT4G36790
AT4G11370	AT1G72220	AT4G36880
AT4G12580	AT1G72320	AT3G56840
AT4G15460	AT1G72340	AT1G51850
AT4G16640	AT1G72390	AT1G51860
AT4G17910	AT1G72480	AT5G16900
AT4G20350	AT1G72830	AT5G16910
AT4G21310	AT1G72990	AT5G15890
AT4G22120	AT1G73320	AT5G27100
AT4G23040	AT1G73410	AT5G26010
AT4G23910	AT1G73450	AT5G26270
AT4G24250	AT1G73460	AT5G25820
AT4G24560	AT1G73590	AT5G25880
AT4G32270	AT1G73640	AT5G25440
AT4G33490	AT1G73655	AT5G25050
AT4G35010	AT1G73750	AT5G04820
AT4G35290	AT1G73930	AT5G24880
AT4G35970	AT1G73940	AT5G67400
AT4G36620	AT1G74040	AT5G67450
AT5G01480	AT1G74150	AT5G65870
AT5G02140	AT1G74260	AT5G65930
AT5G03530	AT1G74420	AT5G65090
AT5G03795	AT1G74690	AT5G65160
AT5G03960	AT1G74760	AT5G63910
AT5G04060	AT1G74770	AT5G62050
AT5G04310	AT1G75020	AT5G62310
AT5G04700	AT1G75090	AT5G61980
AT5G04890	AT1G75170	AT5G61550
AT5G07710	AT1G75410	AT5G61350
AT5G11100	AT1G75550	AT5G60800
AT5G11990	AT1G75560	AT5G60950
AT5G16610	AT1G75670	AT5G60350
AT5G17260	AT1G75730	AT5G59930
AT5G18690	AT1G75840	AT5G59940
AT5G18970	AT1G75980	AT5G59520
AT5G20030	AT1G76020	AT5G58940
AT5G20870	AT1G76250	AT5G58900
AT5G22870	AT1G76270	AT5G57740
AT5G23170	AT1G76300	AT5G58010
AT5G24620	AT1G76400	AT5G57510
AT5G25370	AT1G77280	AT5G57540
AT5G25490	AT1G77550	AT5G56610
AT5G26190	AT1G77580	AT5G56170
AT5G28960	AT1G77720	AT5G55960
AT5G37180	AT1G77770	AT5G55060
AT5G37680	AT1G77840	AT5G54780
AT5G38070	AT1G78120	AT5G54490
AT5G38770	AT1G78130	AT5G54040
AT5G42720	AT1G78430	AT5G54050
AT5G44150	AT1G78770	AT5G54140
AT5G45160	AT1G78810	AT5G54020
AT5G45320	AT1G79110	AT5G51490
AT5G47510	AT1G79420	AT5G51570
AT5G48060	AT1G79500	AT5G51640
AT5G48690	AT1G79540	AT5G51270
AT5G50120	AT1G79560	AT5G51160
AT5G51260	AT1G79620	AT5G51060
AT5G53030	AT1G79630	AT5G49680
AT5G56720	AT1G80070	AT5G49870
AT5G61260	AT1G80100	AT5G49270
AT5G62100	AT1G80245	AT5G48430
AT5G62250	AT1G80270	AT5G48175
AT5G62960	AT1G80280	AT5G47950
AT5G64780	AT1G80350	AT5G46520
AT5G67050	AT1G80370	AT5G46230
AT5G67460	AT1G80620	AT5G46350
AT5G67470	AT1G80630	AT5G46040
AT5G67550	AT1G80680	AT5G45500
ATCG00380	AT1G80790	AT5G45370
AT1G11460	AT1G80930	AT5G45000
AT1G21770	AT1G80940	AT5G44820
AT2G23590	AT2G01070	AT5G44900
AT2G21030	AT2G01120	AT5G44480
AT1G61566	AT2G01190	AT5G44510
AT1G70680	AT2G01270	AT5G44260
AT2G15690	AT2G01300	AT5G43520
AT3G44160	AT2G01910	AT5G42840
AT5G04680	AT2G01950	AT5G43030
AT5G28910	AT2G02040	AT5G41610
AT1G01225	AT2G02540	AT5G41800
AT1G02170	AT2G02560	AT5G41280
AT1G02950	AT2G02800	AT5G40860
AT1G03440	AT2G02810	AT5G40510
AT1G03990	AT2G03090	AT5G40590
AT1G04330	AT2G03130	AT5G40230
AT1G04780	AT2G03150	AT5G40210
AT1G04880	AT2G03200	AT5G24090
AT1G05200	AT2G03350	AT5G24140
AT1G05480	AT2G03450	AT5G24230
AT1G05610	AT2G04280	AT5G24260
AT1G05760	AT2G04630	AT5G24310
AT1G05770	AT2G04660	AT5G24290
AT1G06490	AT2G04845	AT5G23030
AT1G07640	AT2G04850	AT5G22555
AT1G08310	AT2G05210	AT5G22410
AT1G10360	AT2G05230	AT5G17820
AT1G10900	AT2G05250	AT5G15130
AT1G11570	AT2G05320	AT5G13990
AT1G11720	AT2G06210	AT5G13890
AT1G11730	AT2G06990	AT5G14150
AT1G11915	AT2G11810	AT5G12880
AT1G12490	AT2G11890	AT5G11600
AT1G13050	AT2G11910	AT5G10950
AT1G13070	AT2G13540	AT5G10870
AT1G13195	AT2G13600	AT5G08170
AT1G13920	AT2G13690	AT5G07450
AT1G14530	AT2G14095	AT5G06630
AT1G14730	AT2G15320	AT5G05700
AT1G15080	AT2G15570	AT5G05400
AT1G16340	AT2G15630	AT5G05500
AT1G22050	AT2G15760	AT5G04960
AT1G23530	AT2G16440	AT5G04920
AT1G23550	AT2G16480	AT5G03290
AT1G23730	AT2G16710	AT5G02100
AT1G27070	AT2G16720	AT5G02350
AT1G27170	AT2G17020	AT5G01490
AT1G28260	AT2G17250	AT5G01280
AT1G28520	AT2G17620	AT3G62630
AT1G29520	AT2G17710	AT3G62280
AT1G30515	AT2G17940	AT3G61760
AT1G30810	AT2G17970	AT3G61810
AT1G31200	AT2G18170	AT3G61410
AT1G31290	AT2G18220	AT3G61390
AT1G31320	AT2G18300	AT3G61300
AT1G31335	AT2G18330	AT3G60860
AT1G31880	AT2G18400	AT3G60330
AT1G31940	AT2G18720	AT3G60440
AT1G33080	AT2G18780	AT3G60540
AT1G33480	AT2G19780	AT3G59830
AT1G34480	AT2G20530	AT3G59850
AT1G42540	AT2G20650	AT3G59700
AT1G43000	AT2G20710	AT3G59220
AT1G45180	AT2G21060	AT3G57630
AT1G45616	AT2G21090	AT3G57330
AT1G48840	AT2G21180	AT3G57360
AT1G49560	AT2G21290	AT3G56000
AT1G53030	AT2G21300	AT3G55150
AT1G53035	AT2G21440	AT3G54590
AT1G54330	AT2G21860	AT3G54870
AT1G55740	AT2G21970	AT3G54420
AT1G55760	AT2G22100	AT3G54030
AT1G55960	AT2G22120	AT3G53370
AT1G56560	AT2G22400	AT3G53150
AT1G59640	AT2G22530	AT3G53180
AT1G59730	AT2G23350	AT3G52460
AT1G60030	AT2G23380	AT3G51970
AT1G60350	AT2G23760	AT3G51330
AT1G61710	AT2G24040	AT3G51410
AT1G61760	AT2G24050	AT3G50660
AT1G61830	AT2G24230	AT3G50110
AT1G62045	AT2G24240	AT3G50140
AT1G62050	AT2G24570	AT3G50150
AT1G62320	AT2G24630	AT3G49960
AT1G62400	AT2G24660	AT3G50120
AT1G62430	AT2G24830	AT3G50130
AT1G63310	AT2G24960	AT3G49210
AT1G63900	AT2G24990	AT3G49370
AT1G64700	AT2G25060	AT3G48570
AT1G65000	AT2G25670	AT3G47050
AT1G65910	AT2G25730	AT3G46760
AT1G66890	AT2G25760	AT3G46270
AT1G67420	AT2G25830	AT3G46280
AT1G67720	AT2G25840	AT3G46490
AT1G67830	AT2G25870	AT3G45530
AT1G68000	AT2G25880	AT3G43960
AT1G68230	AT2G25940	AT4G40090
AT1G68430	AT2G26200	AT4G39160
AT1G68700	AT2G26290	AT4G39270
AT1G69080	AT2G26460	AT4G38830
AT1G69580	AT2G26670	AT4G37640
AT1G69630	AT2G26700	AT4G37340
AT1G69970	AT2G26730	AT4G35600
AT1G70470	AT2G26740	AT4G35770
AT1G70670	AT2G26750	AT4G35380
AT1G73040	AT2G26760	AT4G34880
AT1G73370	AT2G26800	AT4G32650
AT1G73630	AT2G26810	AT4G31470
AT1G73850	AT2G26930	AT4G31250
AT1G74055	AT2G26940	AT4G30560
AT1G74720	AT2G27330	AT4G30640
AT1G75290	AT2G27740	AT4G30650
AT1G75620	AT2G27920	AT4G29800
AT1G75720	AT2G27950	AT4G29180
AT1G75820	AT2G27970	AT4G28540
AT1G76040	AT2G27980	AT4G28710
AT1G76220	AT2G28110	AT4G27780
AT1G76230	AT2G28200	AT4G27480
AT1G76770	AT2G28250	AT4G27500
AT1G76780	AT2G28450	AT4G27080
AT1G76970	AT2G28600	AT4G27270
AT1G77700	AT2G28760	AT4G27290
AT1G78420	AT2G28930	AT4G26770
AT1G78720	AT2G29050	AT4G26910
AT1G79030	AT2G29130	AT4G26470
AT1G79250	AT2G29210	AT4G25350
AT1G79380	AT2G29540	AT4G25070
AT1G79430	AT2G29680	AT4G25160
AT1G80760	AT2G29690	AT4G24580
AT1G80850	AT2G29760	AT4G24170
AT2G02380	AT2G29890	AT4G22930
AT2G03500	AT2G30150	AT4G22070
AT2G03980	AT2G30160	AT4G21720
AT2G04230	AT2G30200	AT4G21230
AT2G04350	AT2G30470	AT4G20460
AT2G04550	AT2G31090	AT5G44820
AT2G04890	AT2G31110	AT4G19680
AT2G07000	AT2G31120	AT4G19185
AT2G07673	AT2G31240	AT4G18630
AT2G07693	AT2G31270	AT4G18430
AT2G07708	AT2G31570	AT4G18460
AT2G07712	AT2G31725	AT4G13130
AT2G07721	AT2G31740	AT4G13440
AT2G07722	AT2G31980	AT4G12010
AT2G07723	AT2G32070	AT4G11530
AT2G07739	AT2G32510	AT4G11550
AT2G07768	AT2G32720	AT4G09500
AT2G07773	AT2G32910	AT4G09100
AT2G12480	AT2G33210	AT4G07960
AT2G13290	AT2G33290	AT4G05330
AT2G14620	AT2G33390	AT4G04930
AT2G15310	AT2G33560	AT4G04760
AT2G15440	AT2G33570	AT4G03560
AT2G15680	AT2G33680	AT4G03490
AT2G17260	AT2G33730	AT4G03330
AT2G17730	AT2G34040	AT4G02390
AT2G18245	AT2G34060	AT4G02330
AT2G18380	AT2G34150	AT4G01920
AT2G20510	AT2G34640	AT4G01950
AT2G20515	AT2G34710	AT4G01480
AT2G20800	AT2G34780	AT4G01630
AT2G21370	AT2G34790	AT4G01700
AT2G21770	AT2G35030	AT4G01040
AT2G22620	AT2G35040	AT4G00680
AT2G22840	AT2G35110	AT4G00240
AT2G23950	AT2G35160	AT4G00480
AT2G24330	AT2G35170	AT4G00460
AT2G25660	AT2G35210	AT1G18620
AT2G25680	AT2G35290	AT5G34930
AT2G26780	AT2G35605	AT1G18150
AT2G27030	AT2G35795	AT1G13750
AT2G27140	AT2G35860	AT1G48640
AT2G27300	AT2G36200	AT1G55390
AT2G27580	AT2G36230	AT1G51800
AT2G28240	AT2G36240	AT1G51790
AT2G28420	AT2G36480	AT1G50890
AT2G29410	AT2G36710	AT3G11320
AT2G30010	AT2G36930	AT3G12540
AT2G30110	AT2G37020	AT1G72120
AT2G31085	AT2G37090	AT1G54890
AT2G31130	AT2G37210	AT1G54970
AT2G31200	AT2G37300	AT1G66470
AT2G31870	AT2G37400	AT1G66440
AT2G32010	AT2G37540	AT1G66450
AT2G32280	AT2G37560	AT3G12040
AT2G32750	AT2G37585	AT3G29400
AT2G32990	AT2G37630	AT3G13782
AT2G34530	AT2G37750	AT3G21340
AT2G34540	AT2G37790	AT3G27950
AT2G34690	AT2G37890	AT3G24670
AT2G35585	AT2G37990	AT3G22570
AT2G36400	AT2G38060	AT3G14470
AT2G36470	AT2G38080	AT2G40750
AT2G37590	AT2G38090	AT1G30850
AT2G37610	AT2G38320	AT2G21850
AT2G37880	AT2G38330	AT3G03290
AT2G37950	AT2G38340	AT3G13845
AT2G38550	AT2G38480	AT3G20410
AT2G38840	AT2G38620	AT3G27470
AT2G39080	AT2G38810	AT3G15940
AT2G39830	AT2G38820	AT3G13050
AT2G40050	AT2G39260	AT3G17780
AT2G41140	AT2G39290	AT3G16990
AT2G41200	AT2G39710	AT3G23190
AT2G41210	AT2G39795	AT3G20720
AT2G41300	AT2G39870	AT3G19390
AT2G42800	AT2G39910	AT3G21180
AT2G42830	AT2G40010	AT3G23560
AT2G43230	AT2G40070	AT3G18215
AT2G44000	AT2G40090	AT3G15370
AT2G45900	AT2G40120	AT3G06990
AT2G46630	AT2G40290	AT3G07000
AT2G47710	AT2G40360	AT3G03000
AT3G01490	AT2G40370	AT3G07900
AT3G01670	AT2G40570	AT3G09810
AT3G01680	AT2G40650	AT3G09710
AT3G01960	AT2G40660	AT3G10710
AT3G03170	AT2G41230	AT3G07070
AT3G03200	AT2G41330	AT3G06470
AT3G03550	AT2G41600	AT3G10660
AT3G03610	AT2G41610	AT3G10470
AT3G04030	AT2G41700	AT3G01900
AT3G04050	AT2G41720	AT3G01980
AT3G05620	AT2G41740	AT3G09410
AT3G07420	AT2G41760	AT3G02240
AT3G08510	AT2G41770	AT3G01720
AT3G10680	AT2G41820	AT3G01730
AT3G10840	AT2G42740	AT3G09000
AT3G11270	AT2G42770	AT3G11420
AT3G11760	AT2G42810	AT3G07690
AT3G12160	AT2G42890	AT1G44090
AT3G12730	AT2G43260	AT1G44050
AT3G13590	AT2G43420	AT1G18940
AT3G13965	AT2G43770	AT1G18980
AT3G14000	AT2G43840	AT1G18970
AT3G14210	AT2G44020	AT1G15710
AT3G14780	AT2G44040	AT1G12560
AT3G15353	AT2G44260	AT1G35330
AT3G15490	AT2G44430	AT1G29395
AT3G15680	AT2G44660	AT1G52240
AT3G15770	AT2G44690	AT1G72140
AT3G15800	AT2G44820	AT1G71530
AT3G16030	AT2G45030	AT1G53680
AT3G17380	AT2G45040	AT1G67940
AT3G17730	AT2G45130	AT1G68100
AT3G18260	AT2G45280	AT1G73280
AT3G18570	AT2G45320	AT1G73250
AT3G18670	AT2G45420	AT1G79860
AT3G19340	AT2G45490	AT1G74210
AT3G20200	AT2G45530	AT1G63930
AT3G20450	AT2G45540	AT1G63940
AT3G20570	AT2G45700	AT1G69240
AT3G20870	AT2G45730	AT1G70460
AT3G21210	AT2G45890	AT1G73860
AT3G21280	AT2G46090	AT1G69780
AT3G21600	AT2G46225	AT1G69810
AT3G22400	AT2G46280	AT1G68150
AT3G23605	AT2G46290	AT2G41810
AT3G23870	AT2G46300	AT1G51420
AT3G24110	AT2G46470	AT2G43350
AT3G24770	AT2G46620	AT2G43510
AT3G25855	AT2G46710	AT2G41780
AT3G26100	AT2G46760	AT2G43820
AT3G26350	AT2G47350	AT1G53390
AT3G26380	AT2G47500	AT1G53340
AT3G26580	AT2G47620	AT1G32260
AT3G27050	AT2G47640	AT1G15040
AT3G27310	AT2G47670	AT1G49030
AT3G27870	AT2G47700	AT1G48930
AT3G28150	AT2G47790	AT1G06840
AT3G44200	AT2G47840	AT1G29280
AT3G45610	AT2G47980	AT1G29180
AT3G47180	AT2G47990	AT1G21370
AT3G48620	AT3G01010	AT1G62980
AT3G49360	AT3G01070	AT1G33030
AT3G49380	AT3G01160	AT1G79670
AT3G50340	AT3G01410	AT1G07795
AT3G50920	AT3G01610	AT1G18860
AT3G51870	AT3G01650	AT1G71780
AT3G52490	AT3G01760	AT1G63450
AT3G53380	AT3G01790	AT1G01750
AT3G54270	AT3G01810	AT1G27740
AT3G56580	AT3G01860	AT1G15580
AT3G58350	AT3G02010	AT1G11540
AT3G59370	AT3G02070	AT1G80910
AT3G59490	AT3G02320	AT1G80900
AT3G59900	AT3G02400	AT1G22500
AT3G61080	AT3G02530	AT1G22570
AT3G61670	AT3G02650	AT1G35670
AT3G63000	AT3G02760	AT1G78000
AT3G63050	AT3G02920	AT1G52660
AT4G00150	AT3G02950	AT1G77810
AT4G00350	AT3G03060	AT1G53830
AT4G00890	AT3G03130	AT1G74680
AT4G02810	AT3G03210	AT1G53920
AT4G03270	AT3G03470	AT1G70770
AT4G03500	AT3G03530	AT1G72860
AT4G04620	AT3G03540	AT1G72870
AT4G04900	AT3G03690	AT1G11160
AT4G09950	AT3G03770	AT1G15490
AT4G10360	AT3G03920	AT1G13950
AT4G11140	AT3G03960	AT1G14220
AT4G11370	AT3G04060	AT1G29020
AT4G12580	AT3G04340	AT1G64850
AT4G13600	AT3G04770	AT1G79450
AT4G14020	AT3G05030	AT1G54450
AT4G15460	AT3G05060	AT2G05260
AT4G16400	AT3G05180	AT2G17590
AT4G16640	AT3G05270	AT2G05160
AT4G17245	AT3G05470	AT1G65180
AT4G17510	AT3G05560	AT1G30640
AT4G17790	AT3G05630	AT2G31680
AT4G17910	AT3G05760	AT2G28710
AT4G18240	AT3G06030	AT2G28690
AT4G18340	AT3G06035	AT2G24980
AT4G18530	AT3G06080	AT2G15390
AT4G19840	AT3G06130	AT2G17130
AT4G20270	AT3G06310	AT2G01880
AT4G20350	AT3G06740	AT2G04680
AT4G21110	AT3G06770	AT1G26900
AT4G21310	AT3G06790	AT2G21520
AT4G21420	AT3G06940	AT2G04430
AT4G21980	AT3G07020	AT2G35910
AT4G22120	AT3G07030	AT1G79320
AT4G23040	AT3G07060	AT1G09170
AT4G23900	AT3G07110	AT1G61840
AT4G23910	AT3G07140	AT1G05205
AT4G24210	AT3G07170	AT1G65520
AT4G24250	AT3G07180	AT2G18650
AT4G24450	AT3G07190	AT2G37980
AT4G24560	AT3G07200	AT2G38870
AT4G24670	AT3G07630	AT2G39110
AT4G25000	AT3G07910	AT2G27660
AT4G26180	AT3G07940	AT2G32270
AT4G26920	AT3G08490	AT2G47830
AT4G28130	AT3G08500	AT2G46170
AT4G28330	AT3G08570	AT2G23960
AT4G30935	AT3G08890	AT2G29740
AT4G31020	AT3G09090	AT2G19800
AT4G31240	AT3G09310	AT2G46740
AT4G32270	AT3G09320	AT2G46750
AT4G33490	AT3G09560	AT2G03220
AT4G33660	AT3G09760	AT2G02990
AT4G33925	AT3G09880	AT2G28960
AT4G34080	AT3G09890	AT2G45750
AT4G35010	AT3G09980	AT2G18980
AT4G35290	AT3G10050	AT2G39450
AT4G35870	AT3G10080	AT2G39530
AT4G35970	AT3G10110	AT2G39380
AT4G36450	AT3G10180	AT2G39410
AT4G36620	AT3G10410	AT2G39550
AT4G37445	AT3G10480	AT2G39180
AT4G37740	AT3G10490	AT2G34180
AT4G38570	AT3G10530	AT2G38500
AT4G38590	AT3G10550	AT2G37640
AT4G39010	AT3G10610	AT2G37670
AT5G01370	AT3G10630	AT2G44110
AT5G01480	AT3G10740	AT2G02630
AT5G02140	AT3G10760	AT2G02620
AT5G02460	AT3G10810	AT2G02480
AT5G02490	AT3G11250	AT2G02680
AT5G02570	AT3G11400	AT2G44210
AT5G02600	AT3G11490	AT2G44370
AT5G03455	AT3G11710	AT2G44380
AT5G03530	AT3G12110	AT2G34910
AT5G03795	AT3G12180	AT2G34940
AT5G03840	AT3G12210	AT2G34830
AT5G04060	AT3G12270	AT2G34840
AT5G04080	AT3G12370	AT2G19060
AT5G04310	AT3G12380	AT2G33710
AT5G04310	AT3G12390	AT2G41970
AT5G04700	AT3G12530	AT2G39690
AT5G04890	AT3G12650	AT1G02390
AT5G04900	AT3G12770	AT1G04360
AT5G04980	AT3G12860	AT1G28290
AT5G07710	AT3G12955	AT1G31950
AT5G08350	AT3G13570	AT1G68560
AT5G11100	AT3G13580	AT1G79840
AT5G11990	AT3G13860	AT2G04160
AT5G13880	AT3G14080	AT2G17080
AT5G14070	AT3G14280	AT2G17330
AT5G14710	AT3G14360	AT2G28380
AT5G14890	AT3G14390	AT2G30340
AT5G16450	AT3G14720	AT2G33790
AT5G16520	AT3G14740	AT2G36050
AT5G16610	AT3G14920	AT2G45050
AT5G16800	AT3G15050	AT3G05980
AT5G17260	AT3G15220	AT3G06040
AT5G17450	AT3G15250	AT3G09280
AT5G17980	AT3G15410	AT3G15670
AT5G18650	AT3G16090	AT3G28910
AT5G18970	AT3G16100	AT3G43720
AT5G20030	AT3G16200	AT3G47380
AT5G20870	AT3G16310	AT3G51600
AT5G22870	AT3G16490	AT3G53650
AT5G23170	AT3G16540	AT3G60220
AT5G24300	AT3G16570	AT4G00400
AT5G24620	AT3G16620	AT4G00730
AT5G25370	AT3G16780	AT4G11050
AT5G25490	AT3G16870	AT4G20000
AT5G26190	AT3G16920	AT4G36250
AT5G26620	AT3G17160	AT5G06270
AT5G26940	AT3G17430	AT5G13870
AT5G28960	AT3G17465	AT5G14750
AT5G35670	AT3G17600	AT5G40330
AT5G35740	AT3G18030	AT5G41070
AT5G37180	AT3G18110	AT5G44460
AT5G37620	AT3G18130	AT5G53200
AT5G37680	AT3G18190	AT5G54400
AT5G37710	AT3G18240	AT5G56320
AT5G38070	AT3G18295	AT5G66800
AT5G38080	AT3G18520	AT1G05260
AT5G38770	AT3G18524	AT1G06630
AT5G39230	AT3G18660	AT1G12860
AT5G40260	AT3G18790	AT1G16070
AT5G40440	AT3G18940	AT1G23000
AT5G40580	AT3G19120	AT1G29270
AT5G40960	AT3G19290	AT1G29980
AT5G40980	AT3G19300	AT1G31010
AT5G42720	AT3G19310	AT1G31040
AT5G43590	AT3G19360	AT1G35610
AT5G44150	AT3G19460	AT1G35612
AT5G45160	AT3G19510	AT1G46264
AT5G45320	AT3G19540	AT1G49390
AT5G45540	AT3G19570	AT1G61590
AT5G47510	AT3G19590	AT1G62500
AT5G47920	AT3G19630	AT1G63260
AT5G48060	AT3G19740	AT1G68640
AT5G48690	AT3G20000	AT1G69490
AT5G49320	AT3G20050	AT1G69700
AT5G50120	AT3G20240	AT1G72070
AT5G50720	AT3G20290	AT1G75580
AT5G51070	AT3G20430	AT2G03830
AT5G51260	AT3G20480	AT2G06030
AT5G52260	AT3G20490	AT2G16760
AT5G53030	AT3G20710	AT2G18950
AT5G53120	AT3G20740	AT2G23050
AT5G53450	AT3G20780	AT2G23700
AT5G54660	AT3G20820	AT2G26440
AT5G55400	AT3G20860	AT2G26470
AT5G55640	AT3G20960	AT2G29330
AT5G55730	AT3G21160	AT2G30210
AT5G56180	AT3G21420	AT2G32440
AT5G56720	AT3G21550	AT2G41990
AT5G57110	AT3G21740	AT2G45340
AT5G57130	AT3G21890	AT2G45870
AT5G57160	AT3G22070	AT3G01310
AT5G57350	AT3G22220	AT3G03790
AT5G58600	AT3G22480	AT3G05190
AT5G58690	AT3G22520	AT3G14890
AT5G61250	AT3G22590	AT3G17680
AT5G61260	AT3G22630	AT3G18610
AT5G61280	AT3G22660	AT3G20840
AT5G61360	AT3G22670	AT3G20880
AT5G62100	AT3G22780	AT3G22120
AT5G62250	AT3G22790	AT3G23570
AT5G62940	AT3G22810	AT3G23580
AT5G62950	AT3G22980	AT3G25890
AT5G62960	AT3G23070	AT3G26120
AT5G63060	AT3G23080	AT3G47040
AT5G64240	AT3G23170	AT3G50190
AT5G64480	AT3G23200	AT3G53800
AT5G64780	AT3G23330	AT3G54220
AT5G65040	AT3G23590	AT3G55550
AT5G67050	AT3G23620	AT3G58690
AT5G67460	AT3G23740	AT3G60650
AT5G67470	AT3G23880	AT3G62100
AT5G67550	AT3G23890	AT3G62760
AT1G27180	AT3G23940	AT3G63090
AT2G21030	AT3G23980	AT3G63240
AT1G70680	AT3G24080	AT3G63480
AT2G15690	AT3G24440	AT4G02780
AT3G44160	AT3G24490	AT4G09940
AT2G45260	AT3G24550	AT4G11290
AT5G04680	AT3G24720	AT4G12300
AT5G28910	AT3G24830	AT4G16447
	AT3G25100	AT4G29360
	AT3G25470	AT4G30130
	AT3G25710	AT4G33070
	AT3G25900	AT5G08380
	AT3G26125	AT5G09300
	AT3G26360	AT5G09690
	AT3G26370	AT5G17430
	AT3G26400	AT5G17800
	AT3G26420	AT5G20240
	AT3G26430	AT5G20710
	AT3G26670	AT5G23780
	AT3G26920	AT5G24900
	AT3G27070	AT5G25900
	AT3G27200	AT5G28640
	AT3G27280	AT5G39790
	AT3G27320	AT5G40320
	AT3G27330	AT5G41620
	AT3G27350	AT5G43990
	AT3G27670	AT5G45780
	AT3G27740	AT5G47440
	AT3G27930	AT5G48360
	AT3G27960	AT5G51850
	AT3G28420	AT5G57620
	AT3G28700	AT5G60210
	AT3G28720	AT1G01570
	AT3G28920	AT1G03270
	AT3G29310	AT1G03290
	AT3G29360	AT1G04700
	AT3G29370	AT1G05010
	AT3G29375	AT1G05280
	AT3G29630	AT1G05805
	AT3G30720	AT1G06450
	AT3G32400	AT1G06800
	AT3G32930	AT1G07230
	AT3G42800	AT1G07280
	AT3G42950	AT1G07290
	AT3G43190	AT1G08350
	AT3G43590	AT1G08860
	AT3G43610	AT1G09530
	AT3G43700	AT1G10540
	AT3G44590	AT1G11000
	AT3G44730	AT1G13000
	AT3G45040	AT1G14080
	AT3G45280	AT1G14370
	AT3G45490	AT1G14820
	AT3G45710	AT1G17180
	AT3G45870	AT1G17890
	AT3G46100	AT1G21340
	AT3G46180	AT1G21680
	AT3G47060	AT1G22400
	AT3G47370	AT1G22880
	AT3G47390	AT1G23160
	AT3G47400	AT1G23210
	AT3G47420	AT1G24090
	AT3G47890	AT1G26680
	AT3G47900	AT1G26870
	AT3G47930	AT1G28130
	AT3G48040	AT1G29240
	AT3G48120	AT1G30400
	AT3G48150	AT1G30620
	AT3G48750	AT1G31750
	AT3G48880	AT1G32350
	AT3G48970	AT1G32760
	AT3G49010	AT1G33270
	AT3G49060	AT1G33280
	AT3G49070	AT1G35910
	AT3G49080	AT1G36370
	AT3G49240	AT1G43130
	AT3G49260	AT1G48070
	AT3G49470	AT1G48090
	AT3G49640	AT1G49010
	AT3G49660	AT1G49620
	AT3G49710	AT1G52690
	AT3G49750	AT1G53070
	AT3G49880	AT1G53490
	AT3G49890	AT1G53700
	AT3G50220	AT1G55920
	AT3G50500	AT1G62180
	AT3G50620	AT1G62290
	AT3G51010	AT1G62310
	AT3G51090	AT1G62360
	AT3G51190	AT1G63020
	AT3G51300	AT1G63480
	AT3G51320	AT1G65620
	AT3G51630	AT1G67070
	AT3G51670	AT1G67850
	AT3G51800	AT1G68920
	AT3G52370	AT1G69830
	AT3G52550	AT1G69990
	AT3G52820	AT1G73970
	AT3G52900	AT1G74010
	AT3G53030	AT1G74910
	AT3G53350	AT1G76520
	AT3G53530	AT1G76580
	AT3G53540	AT1G76950
	AT3G53580	AT1G77000
	AT3G53620	AT1G77490
	AT3G53880	AT1G77610
	AT3G53900	AT1G77850
	AT3G53950	AT1G78210
	AT3G54080	AT1G79580
	AT3G54120	AT2G02220
	AT3G54180	AT2G17700
	AT3G54540	AT2G18230
	AT3G54560	AT2G19710
	AT3G54610	AT2G21590
	AT3G54630	AT2G21610
	AT3G54670	AT2G23110
	AT3G54750	AT2G23300
	AT3G55010	AT2G23360
	AT3G55170	AT2G24180
	AT3G55200	AT2G24850
	AT3G55220	AT2G28260
	AT3G55380	AT2G28350
	AT3G55400	AT2G29470
	AT3G55605	AT2G29670
	AT3G56050	AT2G32670
	AT3G56100	AT2G32710
	AT3G56120	AT2G33230
	AT3G56230	AT2G36950
	AT3G56270	AT2G38905
	AT3G56510	AT2G40470
	AT3G56590	AT2G40840
	AT3G56730	AT2G41290
	AT3G56740	AT2G42300
	AT3G56810	AT2G43480
	AT3G56850	AT2G46850
	AT3G56860	AT2G48150
	AT3G56990	AT3G01060
	AT3G57070	AT3G01100
	AT3G57150	AT3G01690
	AT3G57220	AT3G01750
	AT3G57290	AT3G03440
	AT3G57420	AT3G03620
	AT3G57490	AT3G05040
	AT3G57560	AT3G05390
	AT3G57830	AT3G06250
	AT3G58100	AT3G07410
	AT3G58140	AT3G07760
	AT3G58180	AT3G08760
	AT3G58470	AT3G09920
	AT3G58510	AT3G10200
	AT3G58540	AT3G10320
	AT3G58560	AT3G10600
	AT3G58600	AT3G10940
	AT3G58650	AT3G11040
	AT3G58660	AT3G11230
	AT3G58700	AT3G11600
	AT3G58780	AT3G12060
	AT3G58840	AT3G12320
	AT3G59390	AT3G16220
	AT3G59410	AT3G17920
	AT3G59650	AT3G18230
	AT3G59670	AT3G18400
	AT3G59690	AT3G19430
	AT3G59800	AT3G20040
	AT3G59820	AT3G22104
	AT3G59890	AT3G22360
	AT3G59980	AT3G22910
	AT3G60020	AT3G23050
	AT3G60040	AT3G23060
	AT3G60050	AT3G25740
	AT3G60080	AT3G25810
	AT3G60360	AT3G26090
	AT3G60520	AT3G28540
	AT3G60590	AT3G29320
	AT3G60600	AT3G29810
	AT3G60740	AT3G44550
	AT3G60770	AT3G44610
	AT3G60830	AT3G46970
	AT3G60880	AT3G47730
	AT3G60980	AT3G48440
	AT3G61090	AT3G50240
	AT3G61100	AT3G50310
	AT3G61620	AT3G50530
	AT3G61650	AT3G51150
	AT3G61690	AT3G52180
	AT3G62020	AT3G52890
	AT3G62060	AT3G53040
	AT3G62160	AT3G53270
	AT3G62310	AT3G53390
	AT3G62730	AT3G53400
	AT3G63120	AT3G53720
	AT3G63130	AT3G55180
	AT3G63390	AT3G55970
	AT3G63410	AT3G57550
	AT4G00220	AT3G58460
	AT4G00230	AT3G60100
	AT4G00310	AT3G61930
	AT4G00330	AT3G62320
	AT4G00440	AT4G00490
	AT4G00600	AT4G00750
	AT4G00620	AT4G01240
	AT4G00630	AT4G02280
	AT4G00850	AT4G02340
	AT4G01210	AT4G02660
	AT4G01560	AT4G04340
	AT4G01960	AT4G09020
	AT4G02010	AT4G09960
	AT4G02060	AT4G10500
	AT4G02075	AT4G10610
	AT4G02170	AT4G11350
	AT4G02320	AT4G11610
	AT4G02350	AT4G12840
	AT4G02750	AT4G13210
	AT4G02930	AT4G13250
	AT4G03260	AT4G13630
	AT4G03320	AT4G13990
	AT4G03340	AT4G14070
	AT4G04220	AT4G15280
	AT4G04320	AT4G15350
	AT4G04460	AT4G15530
	AT4G04870	AT4G17150
	AT4G05030	AT4G18350
	AT4G05060	AT4G18450
	AT4G05190	AT4G18470
	AT4G05400	AT4G19460
	AT4G05410	AT4G20850
	AT4G05420	AT4G21120
	AT4G05450	AT4G23590
	AT4G05460	AT4G23920
	AT4G07400	AT4G24040
	AT4G07950	AT4G25520
	AT4G08160	AT4G26700
	AT4G08220	AT4G26880
	AT4G08350	AT4G27400
	AT4G08360	AT4G28720
	AT4G08460	AT4G32890
	AT4G08590	AT4G34970
	AT4G09140	AT4G35720
	AT4G09800	AT4G36210
	AT4G09810	AT4G37370
	AT4G09990	AT4G37940
	AT4G10390	AT5G01260
	AT4G10480	AT5G01670
	AT4G10620	AT5G02020
	AT4G10710	AT5G02030
	AT4G10750	AT5G02070
	AT4G10760	AT5G02180
	AT4G11120	AT5G02430
	AT4G11160	AT5G02880
	AT4G11420	AT5G04510
	AT4G11820	AT5G06330
	AT4G11950	AT5G06750
	AT4G12060	AT5G07550
	AT4G12080	AT5G07910
	AT4G12250	AT5G08590
	AT4G12310	AT5G09250
	AT4G12320	AT5G09960
	AT4G12350	AT5G10300
	AT4G12620	AT5G10650
	AT4G12640	AT5G14020
	AT4G12910	AT5G15160
	AT4G12980	AT5G16220
	AT4G13120	AT5G16840
	AT4G13140	AT5G17520
	AT4G13170	AT5G18470
	AT4G13345	AT5G20270
	AT4G13710	AT5G22220
	AT4G13720	AT5G22550
	AT4G13780	AT5G24580
	AT4G13980	AT5G26220
	AT4G14200	AT5G26570
	AT4G14490	AT5G27610
	AT4G14700	AT5G33290
	AT4G14900	AT5G37660
	AT4G14940	AT5G39040
	AT4G15090	AT5G39820
	AT4G15093	AT5G39930
	AT4G15430	AT5G42580
	AT4G15640	AT5G43745
	AT4G15770	AT5G45810
	AT4G15880	AT5G47010
	AT4G15890	AT5G48130
	AT4G16120	AT5G48300
	AT4G16650	AT5G50300
	AT4G17220	AT5G51470
	AT4G17483	AT5G51480
	AT4G17520	AT5G51520
	AT4G17610	AT5G51830
	AT4G17670	AT5G53460
	AT4G17870	AT5G53500
	AT4G17890	AT5G53890
	AT4G17960	AT5G54510
	AT4G18050	AT5G54860
	AT4G18230	AT5G57500
	AT4G18425	AT5G57660
	AT4G18550	AT5G57710
	AT4G18640	AT5G58580
	AT4G18720	AT5G60610
	AT4G18780	AT5G60630
	AT4G18820	AT5G60710
	AT4G19040	AT5G62480
	AT4G19110	AT5G62490
	AT4G19130	AT5G63030
	AT4G19420	AT5G63530
	AT4G19540	AT5G63930
	AT4G19640	AT5G64250
	AT4G20260	AT5G64860
	AT4G20430	AT5G65830
	AT4G20440	AT5G66280
	AT4G20980	AT5G67080
	AT4G21060	AT2G47550
	AT4G21140	AT4G14630
	AT4G21460	AT1G28290
	AT4G22670	AT1G33610
	AT4G22680	AT5G59930
	AT4G22850	AT5G58784
	AT4G22920	AT5G53110
	AT4G23400	AT5G52830
	AT4G23440	AT5G48175
	AT4G23620	AT5G44440
	AT4G23820	AT5G44460
	AT4G23840	AT5G19100
	AT4G23950	AT5G16560
	AT4G24120	AT5G15130
	AT4G24390	AT5G13870
	AT4G24430	AT5G06860
	AT4G24470	AT5G01560
	AT4G24530	AT3G50760
	AT4G24780	AT3G49630
	AT4G25320	AT3G48460
	AT4G25550	AT3G47380
	AT4G25630	AT4G39830
	AT4G25740	AT4G36250
	AT4G26190	AT4G36110
	AT4G26220	AT4G35110
	AT4G26300	AT4G35380
	AT4G26310	AT4G30610
	AT4G26670	AT4G22470
	AT4G26720	AT4G20000
	AT4G26790	AT4G13230
	AT4G26870	AT4G11050
	AT4G26900	AT4G01950
	AT4G26940	AT4G00730
	AT4G27060	AT4G00400
	AT4G27230	AT2G30340
	AT4G27430	AT1G20350
	AT4G27435	AT3G14510
	AT4G27660	AT1G16150
	AT4G27750	AT3G26200
	AT4G28140	AT3G28345
	AT4G28190	AT3G10720
	AT4G28200	AT1G02390
	AT4G28370	AT1G02360
	AT4G28450	AT1G72140
	AT4G28500	AT1G10990
	AT4G28510	AT2G43570
	AT4G28550	AT1G14260
	AT4G28640	AT1G50050
	AT4G29830	AT1G18380
	AT4G29840	AT1G64470
	AT4G29870	AT1G80240
	AT4G29950	AT1G65730
	AT4G30500	AT1G54020
	AT4G30670	AT2G04160
	AT4G30700	AT2G17070
	AT4G30800	AT1G65510
	AT4G30820	AT1G70080
	AT4G30860	AT2G17330
	AT4G30890	AT2G37980
	AT4G30930	AT2G39350
	AT4G31120	AT2G44370
	AT4G31180	AT2G33710
	AT4G31200	AT2G33790
	AT4G31360
	AT4G31810
	AT4G31880
	AT4G31890
	AT4G31930
	AT4G32010
	AT4G32120
	AT4G32280
	AT4G32350
	AT4G32610
	AT4G32720
	AT4G32830
	AT4G32840
	AT4G32880
	AT4G33330
	AT4G33400
	AT4G33810
	AT4G33950
	AT4G34215
	AT4G34320
	AT4G34500
	AT4G34540
	AT4G34610
	AT4G34630
	AT4G34920
	AT4G34930
	AT4G35350
	AT4G35550
	AT4G35850
	AT4G35890
	AT4G35950
	AT4G36180
	AT4G36540
	AT4G36660
	AT4G36680
	AT4G36690
	AT4G36870
	AT4G36890
	AT4G36920
	AT4G37080
	AT4G37130
	AT4G37170
	AT4G37280
	AT4G37630
	AT4G37650
	AT4G37880
	AT4G37910
	AT4G38050
	AT4G38100
	AT4G38110
	AT4G38270
	AT4G38300
	AT4G38650
	AT4G38660
	AT4G38710
	AT4G38750
	AT4G38890
	AT4G38950
	AT4G39280
	AT4G39320
	AT4G39680
	AT4G39920
	AT5G01190
	AT5G01230
	AT5G01360
	AT5G01520
	AT5G01700
	AT5G01730
	AT5G01890
	AT5G01920
	AT5G01930
	AT5G01970
	AT5G02010
	AT5G02420
	AT5G02440
	AT5G02530
	AT5G02560
	AT5G02590
	AT5G02620
	AT5G02630
	AT5G02760
	AT5G02820
	AT5G02830
	AT5G03160
	AT5G03170
	AT5G03260
	AT5G03870
	AT5G04200
	AT5G04280
	AT5G04540
	AT5G04840
	AT5G04910
	AT5G04940
	AT5G05390
	AT5G05450
	AT5G05470
	AT5G05520
	AT5G05540
	AT5G05620
	AT5G05660
	AT5G05670
	AT5G05680
	AT5G05690
	AT5G06000
	AT5G06050
	AT5G06160
	AT5G06190
	AT5G06210
	AT5G06240
	AT5G06370
	AT5G06460
	AT5G06550
	AT5G06610
	AT5G06670
	AT5G06710
	AT5G06930
	AT5G06940
	AT5G07000
	AT5G07080
	AT5G07220
	AT5G07320
	AT5G07590
	AT5G07800
	AT5G07810
	AT5G07900
	AT5G08020
	AT5G08040
	AT5G08120
	AT5G08260
	AT5G08370
	AT5G08390
	AT5G08450
	AT5G08480
	AT5G08560
	AT5G08610
	AT5G08620
	AT5G09460
	AT5G09480
	AT5G09500
	AT5G09770
	AT5G10010
	AT5G10240
	AT5G10360
	AT5G11010
	AT5G11150
	AT5G11480
	AT5G11540
	AT5G11690
	AT5G11710
	AT5G11760
	AT5G11790
	AT5G11880
	AT5G12250
	AT5G12370
	AT5G12870
	AT5G12950
	AT5G12960
	AT5G12980
	AT5G13610
	AT5G13680
	AT5G13820
	AT5G13830
	AT5G13840
	AT5G13850
	AT5G14050
	AT5G14105
	AT5G14210
	AT5G14270
	AT5G14410
	AT5G14440
	AT5G14450
	AT5G14510
	AT5G14550
	AT5G14570
	AT5G14600
	AT5G14610
	AT5G15010
	AT5G15070
	AT5G15180
	AT5G15210
	AT5G15280
	AT5G15390
	AT5G15490
	AT5G15520
	AT5G15570
	AT5G15610
	AT5G15630
	AT5G15750
	AT5G15790
	AT5G15980
	AT5G16070
	AT5G16490
	AT5G16570
	AT5G16750
	AT5G16870
	AT5G16880
	AT5G16950
	AT5G17160
	AT5G17410
	AT5G17420
	AT5G17440
	AT5G17600
	AT5G17620
	AT5G17930
	AT5G18070
	AT5G18130
	AT5G18270
	AT5G18460
	AT5G18570
	AT5G18830
	AT5G18900
	AT5G19020
	AT5G19130
	AT5G19300
	AT5G19310
	AT5G19320
	AT5G19370
	AT5G19620
	AT5G19660
	AT5G19870
	AT5G20170
	AT5G20580
	AT5G20600
	AT5G20890
	AT5G21160
	AT5G22320
	AT5G22330
	AT5G22760
	AT5G22790
	AT5G22840
	AT5G23070
	AT5G23130
	AT5G23250
	AT5G23300
	AT5G23340
	AT5G23400
	AT5G23550
	AT5G23750
	AT5G23800
	AT5G23850
	AT5G23870
	AT5G23880
	AT5G24020
	AT5G24330
	AT5G24350
	AT5G24380
	AT5G24390
	AT5G24510
	AT5G24570
	AT5G24830
	AT5G24840
	AT5G25060
	AT5G25080
	AT5G25170
	AT5G25230
	AT5G25280
	AT5G25500
	AT5G25830
	AT5G26330
	AT5G26360
	AT5G26710
	AT5G27110
	AT5G27120
	AT5G27140
	AT5G27330
	AT5G27400
	AT5G27470
	AT5G27620
	AT5G27630
	AT5G27710
	AT5G27830
	AT5G27970
	AT5G28740
	AT5G33210
	AT5G33300
	AT5G34850
	AT5G35080
	AT5G35560
	AT5G35620
	AT5G35750
	AT5G35910
	AT5G35930
	AT5G35960
	AT5G36260
	AT5G36890
	AT5G36950
	AT5G37310
	AT5G37350
	AT5G37530
	AT5G37580
	AT5G38110
	AT5G38310
	AT5G38460
	AT5G38600
	AT5G38610
	AT5G38720
	AT5G38840
	AT5G38900
	AT5G39350
	AT5G39380
	AT5G39760
	AT5G39960
	AT5G40020
	AT5G40150
	AT5G40200
	AT5G40280
	AT5G40470
	AT5G40490
	AT5G40530
	AT5G40740
	AT5G40830
	AT5G41150
	AT5G41180
	AT5G41190
	AT5G41650
	AT5G41760
	AT5G41970
	AT5G42130
	AT5G42240
	AT5G42540
	AT5G42560
	AT5G42690
	AT5G43070
	AT5G43080
	AT5G43460
	AT5G43670
	AT5G43720
	AT5G43870
	AT5G43970
	AT5G44030
	AT5G44040
	AT5G44710
	AT5G44750
	AT5G45020
	AT5G45420
	AT5G45600
	AT5G45710
	AT5G45970
	AT5G46115
	AT5G46160
	AT5G46280
	AT5G46340
	AT5G46740
	AT5G46910
	AT5G47180
	AT5G47210
	AT5G47320
	AT5G47410
	AT5G47635
	AT5G47730
	AT5G47790
	AT5G47820
	AT5G48310
	AT5G48330
	AT5G48460
	AT5G48600
	AT5G48640
	AT5G48740
	AT5G48830
	AT5G48870
	AT5G48910
	AT5G49030
	AT5G49060
	AT5G49160
	AT5G49220
	AT5G49460
	AT5G49510
	AT5G49530
	AT5G49570
	AT5G49690
	AT5G49710
	AT5G49720
	AT5G49800
	AT5G49900
	AT5G49960
	AT5G50310
	AT5G50315
	AT5G50420
	AT5G50550
	AT5G50650
	AT5G50990
	AT5G51120
	AT5G51140
	AT5G51590
	AT5G51770
	AT5G51890
	AT5G51960
	AT5G52180
	AT5G52560
	AT5G52650
	AT5G52820
	AT5G53280
	AT5G53590
	AT5G53620
	AT5G53800
	AT5G54570
	AT5G54670
	AT5G54690
	AT5G54900
	AT5G54910
	AT5G55550
	AT5G55660
	AT5G55670
	AT5G55950
	AT5G55970
	AT5G56270
	AT5G56680
	AT5G56730
	AT5G56910
	AT5G56940
	AT5G57070
	AT5G57080
	AT5G57120
	AT5G57280
	AT5G57670
	AT5G57680
	AT5G57770
	AT5G57990
	AT5G58120
	AT5G58130
	AT5G58410
	AT5G58480
	AT5G58530
	AT5G58540
	AT5G58970
	AT5G59050
	AT5G59240
	AT5G59290
	AT5G59360
	AT5G59380
	AT5G59400
	AT5G59460
	AT5G59690
	AT5G59740
	AT5G59750
	AT5G59845
	AT5G59900
	AT5G59910
	AT5G59970
	AT5G60020
	AT5G60030
	AT5G60150
	AT5G60490
	AT5G60660
	AT5G60690
	AT5G60720
	AT5G60860
	AT5G60870
	AT5G60940
	AT5G60960
	AT5G61000
	AT5G61030
	AT5G61340
	AT5G61770
	AT5G61880
	AT5G61930
	AT5G62150
	AT5G62380
	AT5G62440
	AT5G62500
	AT5G62880
	AT5G62900
	AT5G63010
	AT5G63140
	AT5G64140
	AT5G64210
	AT5G64340
	AT5G64390
	AT5G64600
	AT5G64670
	AT5G64690
	AT5G64816
	AT5G64850
	AT5G64880
	AT5G65000
	AT5G65110
	AT5G65240
	AT5G65290
	AT5G65460
	AT5G65560
	AT5G65860
	AT5G66000
	AT5G66290
	AT5G66310
	AT5G66330
	AT5G66540
	AT5G67210
	AT5G67220
	AT5G67230
	AT5G67360
	AT5G67390
	AT5G67440

## Sheet: Sheet2
AT5G67470
AT5G67550
AT5G67550
ATCG00380
AT5G04680
AT5G28910

## Sheet: Sheet3
AT2G44370
AT2G33710
AT2G33790
