# Supplementary material for: OBERON3 and SUPPRESSOR OF MAX2 1-LIKE proteins form a regulatory module driving phloem development
Source: Nat Commun. 2023 Apr 14;14:2128. doi: 10.1038/s41467-023-37790-5 (PMC10104830; doi:10.1038/s41467-023-37790-5)
Supplement: Supplementary file 11 — Source Data [file 41467_2023_37790_MOESM11_ESM.xlsx]

## Sheet: Figure 2A
Source Data File
[mm]
WT ctrl	SMXL4:SMXL5-VENUS smxl4;5	OPS:SMXL5-VENUS smxl4;5	BAM3:SMXL5-VENUS smxl4;5	CVP2:SMXL5-VENUS smxl4;5	APL:SMXL5-VENUS smxl4;5	SMXL4:BRX-VENUS smxl4;5	OPS:SP-VENUS-HDEL smxl4;5	BAM3:SP-VENUS-HDEL smxl4;5	CVP2:SP-VENUS-HDEL smxl4;5	smxl4;5 ctrl
8.626	7.568	7.048	7.203	7.767	3.948	7.258	4.301	4.404	5.14	3.824
8.926	7.999	7.764	8.284	7.939	4.432	7.465	4.687	4.424	5.165	4.12
9.026	8.435	8.421	8.708	8.152	4.468	7.792	4.753	4.478	5.261	4.124
9.162	8.654	8.516	9.083	8.326	4.518	8.551	4.785	4.516	5.263	4.254
9.217	8.877	8.72	9.231	8.582	4.551	8.554	4.785	4.525	5.394	4.289
9.404	8.968	8.828	9.252	9.36	4.556	8.602	4.795	4.526	5.409	4.297
9.605	8.972	8.833	9.467	9.542	4.601	8.727	4.871	4.608	5.409	4.303
9.621	9.304	9.64	9.615	9.925	4.62	9.459	4.882	4.7	5.425	4.313
9.781	9.588	9.658	10.063	10.046	4.625	9.509	4.919	4.722	5.448	4.333
9.787	9.928	9.771	10.245	10.083	4.628	9.528	5.01	4.726	5.484	4.393
9.848	10.003	10.509	10.34	10.142	4.638	9.616	5.035	4.731	5.492	4.398
10.024	10.085	10.778	10.739	10.145	4.646	9.624	5.038	4.765	5.503	4.418
10.037	10.172	10.866	10.826	10.297	4.67	9.743	5.062	4.769	5.513	4.424
10.105	10.212	10.871	12.029	10.546	4.682	10.268	5.072	4.784	5.571	4.443
10.131	10.261	10.97	12.043	10.699	4.693	11.114	5.096	4.805	5.576	4.453
10.134	10.285	10.988	12.093	10.848	4.693	11.335	5.11	4.81	5.577	4.491
10.39	10.313	11.275	12.104	10.987	4.707	11.546	5.135	4.855	5.594	4.495
10.432	10.477	11.292	12.426	11.23	4.725	12.287	5.142	4.859	5.643	4.501
10.49	10.663	11.402	12.604	11.317	4.738	12.339	5.166	4.864	5.685	4.534
10.604	10.698	11.429	13.016	11.395	4.762	12.429	5.178	4.866	5.697	4.54
10.655	10.782	11.562	13.025	11.406	4.767	12.435	5.185	4.894	5.727	4.544
10.66	10.796	11.619	13.168	11.604	4.778	12.507	5.211	4.907	5.734	4.547
10.725	10.925	11.645	13.427	11.621	4.799	12.566	5.212	4.918	5.809	4.554
10.757	11.044	11.837	13.623	11.707	4.821	12.638	5.25	4.919	5.816	4.608
10.763	11.25	12.063	13.873	12.121	4.843	12.72	5.252	4.925	5.818	4.621
10.841	11.252	12.107	14	12.121	4.843	12.823	5.26	4.934	5.834	4.629
10.973	11.255	12.244	14.06	12.22	4.849	13.435	5.266	4.941	5.856	4.672
11.118	11.299	12.398	14.225	12.268	4.863	13.552	5.294	4.945	5.868	4.686
11.158	11.348	12.469	14.338	12.459	4.87	13.581	5.301	4.962	5.875	4.696
11.214	11.546	12.6	14.379	12.819	4.889	13.722	5.302	4.972	5.876	4.696
11.226	11.644	12.987	14.514	12.839	4.895	14.069	5.351	4.985	5.897	4.699
11.488	11.805	13.016	14.551	12.886	4.915	14.249	5.36	4.995	5.922	4.702
11.636	11.86	13.054	14.581	13.145	4.921	14.267	5.361	5.001	5.933	4.716
11.674	11.953	13.106	14.65	13.792	4.922	14.316	5.362	5.007	5.941	4.725
11.702	12.007	13.251	14.868	13.879	4.975	14.495	5.431	5.027	5.943	4.728
11.733	12.027	13.561	14.971	14.083	4.983	14.6	5.435	5.031	5.952	4.76
11.841	12.1	13.588	14.987		4.998	14.728	5.442	5.039	5.982	4.762
11.853	12.101	13.752	15.011		5.015	14.992	5.461	5.063	6.016	4.765
11.862	12.236	13.797	15.078		5.033	15.192	5.472	5.066	6.031	4.829
12.145	12.396	13.904	15.216		5.036	15.238	5.48	5.075	6.047	4.833
13.273	12.414	13.973	15.24		5.04	15.308	5.488	5.081	6.049	4.837
	12.533	13.985	15.382		5.071	15.44	5.492	5.086	6.051	4.844
	12.579	14.327	15.404		5.075	15.525	5.496	5.097	6.091	4.853
	12.582	14.386	15.708		5.079	15.566	5.575	5.113	6.111	4.866
	12.64	14.396	16.264		5.097	15.738	5.617	5.115	6.137	4.885
	12.645	14.451	16.291		5.101	16.009	5.626	5.14	6.153	4.886
	12.671	14.577	16.486		5.136	16.22	5.631	5.194	6.216	4.887
	12.675	14.616	16.598		5.153	16.351	5.658	5.204	6.239	4.887
	12.681	14.718	16.626		5.165	16.388	5.76	5.205	6.288	4.908
	12.702	14.729	16.912		5.187	17.089	6.264	5.224		4.966
	12.734	14.906			5.193	17.403	6.434	5.229		5.002
	12.795	15.05			5.195	17.764		5.295		5.044
	13.001	15.141			5.2			5.352		5.108
	13.084	15.555			5.249			5.354		5.109
	13.434	15.993			5.292			5.465		5.127
	13.476	15.994			5.301			5.498		5.127
	13.589	16.192			5.324			5.649		5.165
	13.599	16.244			5.344					5.172
	14.141	16.405			5.375					5.261
	14.34	17.065			5.38					5.272
	15.612	17.227			5.384					5.33
		17.42			5.386					5.407
		17.544			5.419					5.614
		17.61			5.419
		17.632			5.437
					5.443
					5.505
					5.509
					5.536
					5.589

## Sheet: Figure 3A
Source Data File
[mm]
wild type	smxl5	brx	ops	smxl4;smxl5	brx;smxl5	ops;smxl5
7.791	7.806	4.97	5.144	4.691	4.595	4.646
8.001	7.826	5.463	5.299	4.734	4.827	4.723
8.03	7.846	5.511	5.53	5.122	4.959	4.766
8.205	7.892	5.604	5.632	5.182	5.004	4.8
8.25	7.905	5.806	5.706	5.274	5.07	4.803
8.262	8.068	5.815	5.713	5.275	5.179	4.817
8.343	8.086	5.951	5.718	5.319	5.206	4.818
8.35	8.114	5.966	5.814	5.334	5.243	4.822
8.374	8.317	6.27	5.866	5.335	5.332	4.848
8.407	8.372	6.297	5.873	5.342	5.352	4.871
8.461	8.435	6.355	5.9	5.4	5.392	4.884
8.465	8.488	6.382	5.961	5.423	5.438	4.888
8.5	8.593	6.488	6.068	5.426	5.474	4.911
8.504	8.641	6.497	6.16	5.44	5.505	4.927
8.512	8.651	6.516	6.194	5.443	5.579	4.984
8.581	8.721	6.551	6.231	5.443	5.593	5.01
8.672	8.823	6.606	6.368	5.45	5.605	5.032
8.682	8.829	6.616	6.399	5.454	5.606	5.034
8.707	8.95	6.623	6.411	5.471	5.614	5.055
8.724	8.967	6.689	6.461	5.471	5.669	5.076
8.743	8.991	6.728	6.486	5.485	5.703	5.078
8.778	9.005	6.756	6.527	5.493	5.742	5.085
8.794	9.017	6.783	6.57	5.538	5.751	5.088
8.796	9.02	6.812	6.602	5.546	5.756	5.092
8.8	9.03	6.818	6.685	5.574	5.83	5.097
8.977	9.048	6.82	6.81	5.591	5.841	5.219
9.023	9.263	6.842	6.817	5.623	5.845	5.234
9.125	9.43	6.847	6.836	5.624	5.892	5.246
9.126	9.515	6.882	6.837	5.646	5.913	5.265
9.127	9.528	6.906	6.838	5.69	5.914	5.322
9.13	9.598	6.974	6.92	5.691	5.947	5.342
9.177	9.634	6.982	6.962	5.698	5.961	5.371
9.222	9.67	7.165	6.983	5.725	5.975	5.439
9.268	9.769	7.232	7.041	5.726	6.029	5.559
9.289	9.797	7.239	7.068	5.729	6.038	5.603
9.309	9.887	7.246	7.18	5.729	6.044	5.667
9.388	9.911	7.34	7.295	5.736	6.049	5.849
9.436	9.955	7.349	7.477	5.738	6.066	6.025
9.449	10.053	7.365	7.639	5.75	6.091
9.57	10.098	7.392	7.712	5.753	6.1
9.734	10.18	7.406	7.735	5.792	6.101
9.778	10.182	7.591	7.837	5.811	6.138
9.883	10.218	7.617	7.924	5.814	6.181
10.213	10.266	7.65	8.629	5.847	6.189
10.296	10.405	7.677	8.755	5.859	6.277
10.393	10.47	7.735	8.955	5.934	6.295
	10.535	7.757	8.964	5.937	6.31
	10.575	7.857	8.971	5.939	6.32
	10.674	7.875	8.983	5.94	6.334
	10.741	7.932	9	6.031	6.384
	10.745	7.938	9.039	6.035	6.427
	10.864	7.943	9.238	6.059	6.465
	10.985	7.993	9.451	6.141	6.691
	10.991	8.013	10.351	6.15	6.711
		8.124	10.627	6.183	6.732
		8.144		6.204	6.745
		8.181		6.226	7.082
		8.185		6.227	7.106
		8.211			7.352
		8.215
		8.216
		8.265
		8.294
		8.368
		8.64
		8.852
		8.886
		9.04
		9.137
		9.202
		9.29
		9.629
		9.88
		9.882
		10.081
		10.629

## Sheet: Figure 3B
Source Data File
	2 Strands	1 Strand	2 str. with gaps	1 str. with gaps	no strands	total
numbers
wildtype	23	0	0	0	0	23
smxl5	18	0	0	0	0	18
brx	6	1	11	0	0	18
ops	11	9	14	2	1	37
brx;smxl5	8	8	19	5	9	49
ops;smxl5	0	10	0	2	24	36
smxl4;smxl5	0	0	0	0	37	37
ratios %
wildtype	100	0	0	0	0	100*
smxl5	100	0	0	0	0	100*
brx	33	6	61	0	0	100*
ops	30	24	38	5	3	100*
brx;smxl5	16	16	39	10	18	100*
ops;smxl5	0	28	0	6	67	100*
smxl4;smxl5	0	0	0	0	100	100*

## Sheet: Figure 4B
Source Data File
Western Blots of Figure 4B, uncropped:
									Bradford protein concentration measurements:
										Temperature: 22 °C
									<>	1	2	3	4	5	6
									A	0.3013	0.3086	0.3053	0.6026	0.5189	0.5775	SMXL5-HA; Myc-OBE3
									B	0.4271	0.4281	0.4321	0.6564	0.5939	0.626	Myc-OBE3
									C	0.5228	0.4773	0.4839
									D	0.5297	0.5618	0.5109
									E	0.5973	0.5977	0.5905
									F	0.6904	0.7114	0.7057
									G	0.7646	0.7365	0.7222
									H	0.0382	0.0404	0.0413
									End Time:	28.11.2017 11:49:23
									Tube	concentration µg/µl of standards	Absorbance standards mean	Absorbance sample mean	Concentration µg/µl					µg Protein
									A	0	0.305067	0.566333	1.31013	SMXL5-HA; Myc-OBE3			in 2 ml	2620.27
									B	0.5	0.4291	0.625433	1.64487	Myc-OBE3			in 1.5 ml	2467.3
									C	0.75	0.494667
									D	1	0.534133
									E	1.5	0.595167
									F	2	0.7025
									G	2.5	0.7411
Loading volumes on SDS-PAGE:
Input	22.5 μl were loaded on SDS-PAGE from original protein extract for "Input" before Bradford measurements and concentration adjustment
Input after Bradford	22.5 μl were loaded on SDS-PAGE (approx. 30 μg protein) for "Input after Bradford"
Unbound	22.5 μl of supernatant after incubation and pulldown of magnetic beads were loaded on SDS-PAGE
IP: ⍺ HA	20 µl of 40 µl eluate (elution with 40 µl with 2x Laemmli) from magnetic beads were loaded onto SDS-PAGE
Beads: ⍺ HA after elution	the remaining beads were boiled again in 20 µl 2x Leammli and directly loaded onto SDS-PAGE

## Sheet: Figure 4L
Source Data File
sample	donor lifetime		Date
OBE3-GFP only	2.6324		18.12.2019
OBE3-GFP only	2.5508
OBE3-GFP only	2.4476
OBE3-GFP only	2.4
OBE3-GFP only	2.491
OBE3-GFP only	2.3938
OBE3-GFP only	2.4169
OBE3-GFP only	2.6378
OBE3-GFP only	2.528
OBE3-GFP only	2.55
OBE3-GFP only	2.454
OBE3-GFP only	2.517
OBE3-GFP only	2.516
OBE3-GFP only	2.503								OBE3-GFP only	2.47636	0.106473
OBE3-GFP only	2.6085		17.12.2019						OBE3-GFP mCherry-NLS	2.39103	0.0786679
OBE3-GFP only	2.5756								OBE3-GFP SMXL5-mCherry	2.15406	0.195156
OBE3-GFP only	2.633
OBE3-GFP only	2.517
OBE3-GFP only	2.425
OBE3-GFP only	2.466
OBE3-GFP only	2.513
OBE3-GFP only	2.4626
OBE3-GFP only	2.5599
OBE3-GFP only	2.4816
OBE3-GFP only	2.659
OBE3-GFP only	2.398		13.12.2019
OBE3-GFP only	2.4881
OBE3-GFP only	2.455
OBE3-GFP only	2.373
OBE3-GFP only	2.4803
OBE3-GFP only	2.337
OBE3-GFP only	2.2777
OBE3-GFP only	2.359
OBE3-GFP only	2.116
OBE3-GFP only	2.344
OBE3-GFP only	2.4459
OBE3-GFP only	2.5484
OBE3-GFP only	2.534
OBE3-GFP only	2.4823
OBE3-GFP mCherry-NLS	2.53		17.12.2019
OBE3-GFP mCherry-NLS	2.39
OBE3-GFP mCherry-NLS	2.235
OBE3-GFP mCherry-NLS	2.429
OBE3-GFP mCherry-NLS	2.301
OBE3-GFP mCherry-NLS	2.39
OBE3-GFP mCherry-NLS	2.446
OBE3-GFP mCherry-NLS	2.42
OBE3-GFP mCherry-NLS	2.44
OBE3-GFP mCherry-NLS	2.237		18.12.2019
OBE3-GFP mCherry-NLS	2.504
OBE3-GFP mCherry-NLS	2.287
OBE3-GFP mCherry-NLS	2.452
OBE3-GFP mCherry-NLS	2.38
OBE3-GFP mCherry-NLS	2.36
OBE3-GFP mCherry-NLS	2.309
OBE3-GFP mCherry-NLS	2.3293		13.12.2019
OBE3-GFP mCherry-NLS	2.435
OBE3-GFP mCherry-NLS	2.46
OBE3-GFP mCherry-NLS	2.39
OBE3-GFP mCherry-NLS	2.526
OBE3-GFP mCherry-NLS	2.4775
OBE3-GFP mCherry-NLS	2.344
OBE3-GFP mCherry-NLS	2.3317
OBE3-GFP mCherry-NLS	2.385
OBE3-GFP mCherry-NLS	2.4012
OBE3-GFP mCherry-NLS	2.368
OBE3-GFP SMXL5-mCherry	1.66		13.12.2019
OBE3-GFP SMXL5-mCherry	2.001
OBE3-GFP SMXL5-mCherry	1.8
OBE3-GFP SMXL5-mCherry	2.041
OBE3-GFP SMXL5-mCherry	2.041
OBE3-GFP SMXL5-mCherry	1.8
OBE3-GFP SMXL5-mCherry	1.952
OBE3-GFP SMXL5-mCherry	1.768
OBE3-GFP SMXL5-mCherry	1.837
OBE3-GFP SMXL5-mCherry	1.671
OBE3-GFP SMXL5-mCherry	2.031
OBE3-GFP SMXL5-mCherry	2.061
OBE3-GFP SMXL5-mCherry	1.619
OBE3-GFP SMXL5-mCherry	1.9006
OBE3-GFP SMXL5-mCherry	2.0814
OBE3-GFP SMXL5-mCherry	2.325
OBE3-GFP SMXL5-mCherry	2.268
OBE3-GFP SMXL5-mCherry	2.2481
OBE3-GFP SMXL5-mCherry	2.13
OBE3-GFP SMXL5-mCherry	2.2208
OBE3-GFP SMXL5-mCherry	2.0496
OBE3-GFP SMXL5-mCherry	2.0431
OBE3-GFP SMXL5-mCherry	2.062
OBE3-GFP SMXL5-mCherry	1.9034
OBE3-GFP SMXL5-mCherry	2.3026
OBE3-GFP SMXL5-mCherry	2.12
OBE3-GFP SMXL5-mCherry	2.14
OBE3-GFP SMXL5-mCherry	2.157
OBE3-GFP SMXL5-mCherry	2.171
OBE3-GFP SMXL5-mCherry	2.043
OBE3-GFP SMXL5-mCherry	2.429
OBE3-GFP SMXL5-mCherry	2.454
OBE3-GFP SMXL5-mCherry	2.439
OBE3-GFP SMXL5-mCherry	2.195
OBE3-GFP SMXL5-mCherry	2.1		17.12.2019
OBE3-GFP SMXL5-mCherry	2.213
OBE3-GFP SMXL5-mCherry	2.36
OBE3-GFP SMXL5-mCherry	2.268
OBE3-GFP SMXL5-mCherry	2.342
OBE3-GFP SMXL5-mCherry	2.142
OBE3-GFP SMXL5-mCherry	2.383
OBE3-GFP SMXL5-mCherry	2.307
OBE3-GFP SMXL5-mCherry	2.3
OBE3-GFP SMXL5-mCherry	2.29
OBE3-GFP SMXL5-mCherry	2.318
OBE3-GFP SMXL5-mCherry	1.93
OBE3-GFP SMXL5-mCherry	2.29
OBE3-GFP SMXL5-mCherry	2.3469
OBE3-GFP SMXL5-mCherry	2.189
OBE3-GFP SMXL5-mCherry	2.02		18.12.2019
OBE3-GFP SMXL5-mCherry	2.08
OBE3-GFP SMXL5-mCherry	2.065
OBE3-GFP SMXL5-mCherry	2.082
OBE3-GFP SMXL5-mCherry	2.242
OBE3-GFP SMXL5-mCherry	2.0888
OBE3-GFP SMXL5-mCherry	2.354
OBE3-GFP SMXL5-mCherry	2.376
OBE3-GFP SMXL5-mCherry	2.345
OBE3-GFP SMXL5-mCherry	2.343
OBE3-GFP SMXL5-mCherry	2.505
OBE3-GFP SMXL5-mCherry	2.341
OBE3-GFP SMXL5-mCherry	2.09
OBE3-GFP SMXL5-mCherry	2.487
OBE3-GFP SMXL5-mCherry	2.3121
OBE3-GFP SMXL5-mCherry	2.1793
OBE3-GFP SMXL5-mCherry	2.4079
OBE3-GFP SMXL5-mCherry	2.1079
OBE3-GFP SMXL5-mCherry	2.0825
OBE3-GFP SMXL5-mCherry	2.3104
OBE3-GFP SMXL5-mCherry	2.0876
OBE3-GFP SMXL5-mCherry	2.1759
OBE3-GFP SMXL5-mCherry	2.2495
OBE3-GFP SMXL5-mCherry	2.18
OBE3-GFP SMXL5-mCherry	2.101
OBE3-GFP SMXL5-mCherry	2.2434
OBE3-GFP SMXL5-mCherry	2.4211
OBE3-GFP SMXL5-mCherry	2.226
OBE3-GFP SMXL5-mCherry	2.02
OBE3-GFP SMXL5-mCherry	2.138
OBE3-GFP SMXL5-mCherry	1.92

## Sheet: Figure 5B
Source Data File
Root lengths were measured blind by assigning letters A-K randomly to each genotype. Mean values of each genotype and experiment were combineed in the final plot.
Experiment 1
smxl5 obe4	WT	smxl4 obe3	smxl4	obe4	smxl5	obe3	smxl4 smxl5	smxl4 obe4	smxl5 obe3
A	B	C	D	E	G	H	I	J	K
3.191	2.626	0.571	2.431	2.555	2.147	2.047	0.455	2.811	0.303
1.995	3.106	1.147	2.673	2.175	2.417	1.104	0.641	2.775	0.405
3.251	2.636	0.739	1.401	2.436	2.807	2.999	1.317	2.802	0.52
2.914	3.144	0.773	1.14	2.205	2.88	2.016	0.597	2.782	0.495
2.515	2.733	0.956	1.338	2.272	2.715	2.957	1.076	2.61	0.538
1.96	3.185	0.615	1.478	2.438	2.825	2.836	0.788	2.704	0.723
3.468	2.872	0.717	1.537	2.445	2.997	1.65	0.608	2.668	0.497
3.288	2.636	1.56	1.147	2.264	3.108	2.411	0.62	2.682	0.352
3.218	2.781	0.986	2.45	2.205	1.945	2.299	0.855	1.956	0.563
1.788	2.607	0.753	2.306	1.87	2.003	2.787	0.462	2.619	0.462
2.669	2.73	1.72	1.341	3.329	2.467	2.396	0.841	1.809	0.462
3.138	1.575	1.512	3.59	3.361	2.458	3.019	0.405	1.818	0.24
1.657	1.658	0.832	2.94	3.137	2.656	1.595	1.012	2.433	0.407
1.592	2.231	0.937	1.816	3.094	1.417	2.91	0.836	2.108	0.537
2.523	2.156	0.884	2.974	3.109	2.937	1.749	1.122	1.775	0.436
2.317	1.31	1.029	2.584	3.342	2.241	2.373	0.35	2.44	0.597
3.758	2.993	1.06	3.581	3.193	2.081	1.352	0.606	2.138	0.425
3.369	3.502	0.563	2.197	2.644	2.334	2.535	1.515	2.327	0.418
3.558	3.419	0.637	1.325	2.806	2.137	3.321	0.529	2.084	0.427
4.375	3.354	0.915	2.554	3.117	0.897	3.737	0.344	1.293	0.493
3.571	3.241	0.665		3.335	0.989	2.891	0.467	0.615	0.502
3.276	2.813	0.848		3.294	2.09	2.853	0.896	2.701	0.532
4.413	3.166	0.698			3.161	3.088	0.523	3.797	0.54
3.839	2.886	1.099			2.478	2.434	0.436	3.514	0.58
3.754	3.414	0.515			2.759	2.538	0.813	3.207	0.507
4.06	2.917	0.482			2.718	3.505	1.212	3.523	0.624
3.928	3.093	1.09			3.003	3.957	1.203	3.553	0.506
3.761	3.308	1.073			2.918	3.322	0.786	3.287	0.643
3.096	3.281	0.819			2.45	2.812	1.703	3.533	0.518
3.714	3.623	0.684			2.633	2.651	0.721	2.879	0.621
3.532	3.067	0.755			3.22	3.38	0.44	3.503	0.571
4.008	2.247	1.355			2.727	3.093	1.451	3.618	0.536
3.273	1.471	1.302			2.8	3.071	0.609	3.781	0.635
3.15	3.012	0.594			2.677	2.799	0.665	3.3	0.743
3.664	3.058	2.184			2.781	2.936	0.922	3.457	0.524
3.578	2.809	2.207			2.624	0.805	0.987	3.423	0.582
	3.445	1.045			2.857	1.902	1.315	3.362	0.461
		2.087			2.716		0.817	3.423	0.559
		1.416			2.752		0.307	3.206	0.479
		1.025			3.102		1.6	2.528	0.468
		1.012			2.45		0.666	3.16	0.35
		1.686			2.603		0.888	3.4	0.64
		0.627			2.642		0.813	3.198
		0.435			2.872		0.446	3.325
		0.601			2.526			3.306
		2.081						2.697
		0.677						3.293
		0.928
		1.433
		1.137
		1.511
		1.47
		0.947
		0.688
3.19892	2.81365	1.03856	2.14015	2.75573	2.53371	2.59811	0.810568	2.83453	0.510024	average
Experiment 2
smxl5 obe4	WT	smxl4 obe3	smxl4	obe4	smxl5	obe3	smxl4 smxl5	smxl4 obe4	smxl5 obe3
A	B	C	D	E	G	H	I	J	K
2.453	3.49	1.113	2.764	2.88	2.045	2.535	0.451	3.048	0.519
2.23	3.533	1.589	1.117	2.329	3.007	1.88	0.592	2.898	0.462
2.1	2.656	1.441	2.759	2.187	3.083	1.887	0.584	2.87	0
2.465	3.57	1.127	2.098	3.144	3.247	1.239	0.587	1.608	0.368
2.258	3.412	1.353	2.236	2.168	2.756	1.635	0.621	2.44	0.413
2.108	3.534	1.477	2.903	2.875	3.089	2.185	1.431	2.908	0.542
2.084	3.198	0.614	2.253	2.803	2.657	3.241	0.413	2.662	0.421
2.283	3.803	1.752	2.752	3.034	2.562	3.027	0.448	3.088	0.495
1.284	3.659	1.378	2.001	1.656	3.411	1.828	0.741	2.293	0.513
2.477	3.496	1.767	1.911	3.05	2.37	2.665	0.446	2.46	0.321
2.256	2.007	1.105	2.659	2.382	2.917	0.644	0.497	1.988	0.36
2.265	2.991	1.052	2.165	3.021	3.161	2.988	1.663	2.324	0.546
1.607	3.878	1.802	2.085	2.441	3.15	3.409	0.65	1.083	0.217
1.502	3.255	1.658	1.885	2.678	2.888	3.035	0.443	1.828	0.546
1.492	3.013	1.488	3.578	2.349	3.359	3.574	0.58	2.399	0.529
2.288	3.628	1.352	3.692	2.106	3.376		0.533	1.501	0.495
2.345	4.269	1.333	3.178	2.636	3.84		0.394	2.389	0.432
1.431	3.441	0.865	3.212	2.582	2.847		0.659	2.214	0.368
1.358	3.764	0.609	1.8	2.33	2.92		0.569	1.399	0.206
2.18	3.053	1.66	3.748	2.443	3.329		0.707	1.803	0.341
2.557	3.394	0.857	3.355	2.176	3.829		1.292	2.727	0.53
3.102	3.778	0.579	2.123	3.604	3.521		1.857	2.339	0.445
2.774	2.879	0.891		3.5	3.358		0.673	2.673	0.512
1.944	3.878	0.495		3.967	3.198		0.883	2.506	0.716
3.184	4.003	0.648		3.305	3.127		0.654	3.068	0.533
2.769	3.096	2.235		3.11	3.035		0.713	2.834	0.722
3.571	3.734	1.078		3.932	1.313		0.473	2.581	0.598
3.132	2.373	1.639		3.726	3.417		1.422	1.638	0.682
1.211	3.618	0.811		2.765	3.256		0.8	3.111	0.579
4.011	4.436	0.648		2.763	3.218		0.939	2.802	0.402
3.477	3.589	1.296		3.737			1.182	2.816	0.575
3.671	3.678	2.202		3.415			0.642	1.908	0.413
3.107	3.59	0.683		2.962			0.615	2.613	0.495
3.13	3.707	1.864		3.161			0.601	2.593	0.62
3.105	3.723	0.903		3.446			0.877	2.584	0.581
3.123	3.908	1.128		3.108			0.818	3.16	0.621
3.658	3.786	1.955		3.767			0.805	2.849	0.362
3.355	3.34	0.785		3.146			0.616	3.553	0.614
3.063	3.525	0.813					0.555	2.187	0.707
3.357	3.7	1.781					0.589	2.888	0.483
		1.195					1.007	2.936	0.405
		1.008						2.358	0.563
		1.601						1.587	0.502
		1.969						2.738	0.596
									0.616
									0.445
									0.785
									0.495
									0.58
									0.426
2.54418	3.48462	1.26361	2.55791	2.91274	3.04287	2.3848	0.756634	2.46027	0.49394	average
Experiment 3
smxl5 obe4	WT	smxl4 obe3	smxl4	obe4	smxl5	obe3	smxl4 smxl5	smxl4 obe4	smxl5 obe3
A	B	C	D	E	G	H	I	J	K
3.614	2.591	1.462	2.795	4.477	2.498	3.71	0.516	1.774	0.511
4.309	3.069	0.684	2.766	4.09	2.976	2.194	0.472	3.888	0.269
4.123	3.726	1.282	1.12	4.892	3.017	1.979	1.228	2.294	0.408
3.826	3.946	1.869	1.882	4.357	2.443	2.751	1.319	3.974	0.471
4.031	3.733	1.517	2.735	4.568	2.722	3.275	1.525	3.692	0.437
3.494	3.708	1.176	3.028	4.113	2.964	4.218	0.405	3.613	0.405
3.65	3.148	0.983	3.281	2.242	3.412	3.154	0.451	2.778	0.421
3.36	3.931	0.605	3.282	3.092	2.776	3.033	0.623	3.592	0.368
3.321	2.162	0.544	3.522	4.019	3.103	3.409	0.754	3.252	0.684
2.526	3.005	0.491	2.157	3.674	3.188	2.496	0.626	3.314	0.313
1.118	3.189	1.257	4.079	4.087	3.344	2.906	0.807	2.652	0.374
2.921	3.361	0.937	2.483	1.545	3.713	3.399	1.249	3.427	0.396
3.082	3.541	0.932	2.866	3.352	2.604	3.827	0.444	3.544	0.356
3.441	1.788	0.396	1.482	3.238	2.304	2.653	1.293	2.413	0.37
2.848	3.252	1.251	3.138	2.143	2.925	3.185	1.004	2.777	0.279
2.462	4.166	0.643	2.947	1.403	3.666	3.003	1.014	3.955	0.071
3.191	4.499	0.876	4.362	2.897	3.133	2.817	0.55	2.785	0.318
2.962	3.594	0.894	3.698	2.772	1.659	4.296	0.496	3.295	0.318
3.815	3.087	1.57	2.342	3.235	3.764	2.521	2.113	2.37	0.651
2.977	3.484	0.631	3.065	3.371	3.259	2.191	0.684	3.692	0.158
3.004	4.146	1.052	1.664	4.524	3.002	1.64	0.494	3.264	0.447
3.816	1.587	0.922	4.775	3.46	3.864	2.741	0.579	2.577	0.352
4.374	3.692	1.262	3.514	3.001	3.343	4.067	2.051	3.274	0.434
4.488	4.193	0.936	0.614	3.512	2.382	3.389	1.361	2.991	0.395
4.093	3.992	1.161	4.005	4.019	3.674	3.972	0.778	3.345	0.437
3.257	2.892	0.698	3.434	2.955	2.912	4.815	1.036	3.683	0.462
3.454	3.489	0.766	3.913	4.269	2.985	3.714	0.85	3.679	0.521
3.35	3.772	0.438	1.445	3.692	2.313	4.104	0.598	3.982	0.373
3.491	3.543	0.681	3.509	3.659	3.099	3.241	0.719	4.075	0.527
4.186	3.935	0.44	2.972	3.425	3.869	2.442	2.277	2.418	0.23
4.186		0.583	3.547	4.363	4.356	3.912	0.44	4.198	0.435
2.022		1.886	3.791	3.97	4.14	3.589	0.726	3.788	0.611
3.34		1.445	3.582	4.575	2.827	2.338	1.145	3.349	0.468
4.345		0.494		4.757	4.606	3.298	0.411	3.635	0.54
3.557		1.704			4.669	1.823	0.744	4.188	0.718
3.169		0.626			4.416	3.784	0.989	3.657	0.329
2.61		0.792			4.432	4.279	0.873	4.267	0.379
		1.544			3.499	3.666	0.782	3.457	0.528
		1.598			4.305	1.681	1.455	3.839	0.565
		1.349			3.558	2.832	0.658	4.302	0.757
		1.391			2.287	2.728	1.759	3.395	0.703
		2.066			3.957		0.631	3.299	0.568
		1.761			4.105		2.131	1.631	0.426
		1.368			3.974		0.772	2.665	0.483
		0.736			2.583		0.894		0.253
		1.823							0.487
		1.536
		2.22
		2.447
		1.038
		1.391
		1.639
		0.519
		1.54
		0.159
3.40035	3.40737	1.12747	2.96348	3.58082	3.30282	3.1481	0.949467	3.31907	0.434913
Experiment 4
smxl5 obe4	WT	smxl4 obe3	smxl4	obe4	smxl5	obe3	smxl4 smxl5	smxl4 obe4	smxl5 obe3
A	B	C	D	E	G	H	I	J	K
3.338	1.91	3.385	4.829	4.57	4.635	2.999	0.526	4.518	0.425
2.445	5.084	4.42	4.797	2.991	4.375	3.033	0.906	2.974	0.551
3.967	3.115	5.132	4.402	3.379	4.344	3.569	1.089	3.827	0.397
3.282	4.61	5.193	5.682	3.659	3.775	4.346	0.784	4.415	0.403
3.83	4.144	3.815	3.739	4.735	4.632	3.105	1.618	1.429	0.538
2.699	1.297	4.375	4.39	3.335	3.458	3.848	0.406	3.594	0.422
3.153	1.635	0.727	4.803	3.86	4.84	3.372	0.564	4.167	0.195
4.69	4.923	1.284	3.976	5.02	4.215	1.816	0.264	5.1	0.331
3.597	4.648	2.709	4.058	1.374	3.47	3.403	1.024	4.132	0.313
3.493	4.199	1.87	4.115	3.765	4.728	3.431	1.107	4.582	0.485
3.954	4.484	1.171	4.165	4.311	3.271	2.576	0.251	3.848	0.502
1.941	3.965	1.784	4.437	3.798	1.909	3.649	1.833	4.093	0.419
4	3.893	1.316	3.763	4.502	3.717	3.788	0.688	4.575	0.368
1.595	4.862	0.879	2.386	4.295	4.028	1.96	1.482	4.061	0.3
3.026	2.572	1.439	4.457	4.759	3.521	0.649	1.169	4.197	0.292
3.007	3.863	1.788	4.429	4.562	3.652	1.645	0.572	3.611	0.361
2.903	3.455	1.633	4.057	3.544	4.12	3.292	0.845	4.508	0.274
3.958	4.869	0.695	3.107	4.246	2.754	3.856	0.716	4.069	0.25
3.715	5.079	0.853	4.722	4.457	4.095	3.148	0.895	4.855	0.463
2.307	4.553	2.233	3.43	3.114	2.569	4.191	1.261	4.901	0.326
3.383	4.43	1.548	4.141	2.047	4.261	4.242	0.479	4.835	0.313
3.233	4.934	1.348	3.44	4.665	4.305	3.945	0.388	3.371	0.486
2.957	4.564	1.758	2.027	4.467	3.22	4.626	0.315	4.644	0.444
4.26	4.644	1.854	3.857	2.842	4.699	4.081	0.605	2.612	0.276
3.46	4.558	1.254	4.362	4.388	1.807	3.925	0.243	4.154	0.364
4.332	4.751	2.121	4.525		3.581	0.836	0.688	4.182	0.294
4.029	4.58	2.982	5.02		1.559	3.643	0.498	3.904	0.153
3.648	3.185	1.991	4.069		4.609	2.939	0.74	5.12	0.346
4.802	4.708	1.41	4.369		4.764	3.855	0.514	4.989	0.425
4.339	4.801	2.29			3.123	3.832	0.74	4.104	0.495
2.459		2.246			3.99	0.698	1.758	4.764	0.396
4.42		2.127			4.692	3.304	1.334	5.022	0.476
4.416		1.699			4.869	3.897	1.024	4.355	0.112
2.068		0.675			4.711	3.307	0.923	4.708	0.43
		1.388			3.532	3.314	1.322	4.638	0.488
		2.853			4.862	3.042	0.817	4.689	0.514
		1.918			3.982	3.247	0.918	4.126	0.464
		1.296			2.078	3.22	1.286		0.417
		0.841			3.032		0.65		0.388
		2.827			2.479		1.219		0.351
		0.514					0.637		0.313
		1.395					2.243		0.551
		1.292					1.563		0.439
		2.769					1.324		0.386
		1.482					0.676		0.603
		1.74					0.97		0.388
		1.288					1.753		0.297
		2.448							0.476
		1.364							0.379
		2.784							0.249
									0.452
									0.366
3.43253	4.07717	2.00406	4.12255	3.8674	3.75658	3.20076	0.928234	4.20738	0.387423
Figure 5B: 4 experiments combined
	WT	smxl4	smxl5	smxl4 smxl5	obe3	obe4	smxl4 obe3	smxl4 obe4	smxl5 obe3	smxl5 obe4
	B	D	G	I	H	E	C	J	K	A
Experiment 1	2.81365	2.14015	2.53371	0.810568	2.59811	2.75573	1.03856	2.83453	0.510024	3.19892
Experiment 2	3.48462	2.55791	3.04287	0.756634	2.3848	2.91274	1.261	2.46027	0.49394	2.54418
Experiment 3	3.40737	2.96348	3.30282	0.949467	3.1481	3.58082	1.12747	3.31907	0.434913	3.40035
Experiment 4	4.07717	4.12255	3.75658	0.928234	3.20076	3.8674	2.00406	4.20738	0.387423	3.43253
average	3.4457	2.94602	3.15899	0.861226	2.83294	3.27917	1.35777	3.20531	0.456575	3.14399
SD	0.516793	0.853344	0.510638	0.0927041	0.40439	0.530809	0.44045	0.754904	0.0562854	0.413026

## Sheet: Figure 5C and Figure 7C
Source Data File
Root lengths were measured blind by assigning letters A-H randomly to each genotype. Mean values of each genotype and experiment were combineed in the final plot.
Experiment 1
WT	smxl3	smxl5	obe3	smxl5 obe3	smxl3 smxl5	smxl3 obe3	pEW72 in smxl5 obe3	pEW65 in smxl5	pEW66 in smxl5
B	D	A	C	H	J	G	I	F	E
2.156	1.721	2.786	1.612	0.143	0.715	0.879	1.92	0.549	0.454
2.191	1.385	2.15	1.059	0.242	0.741	1.325	1.867	0.432	0.391
2.34	1.935	2.235	1.67	0.581	0.623	0.906	2.249	0.517	0.291
2.356	1.666	1.967	2.281	0.365	0.653	0.9	2.026	1.121	0.457
1.866	1.691	2.463	1.908	0.717	0.556	0.887	2.314	0.595	0.316
2.468	0.942	2.006	2.452	0.549	0.503	0.764	1.93	0.608	0.364
2.318	1.557	2.351	1.402	0.609	0.565	0.899	2.419	0.424	0.311
1.435	1.73	2.522	2.12	0.608	0.635	0.944	1.883	0.651	0.491
1.858	1.853	1.917	1.826	0.485	0.76	0.907	1.894	1.821	0.517
1.943	2.066	2.056	2.028	0.574	0.598	0.844	1.824	0.566	0.434
1.787	1.141	2.291	1.815	0.307	0.493	0.676	2.014	0.44	1.472
2.149	1.811	2.092	2.11	0.508	0.44	0.916	2.017	1.199	0.649
2.145	2.056	1.962	1.764	0.592	0.629	0.8	1.866	0.48	1.824
2.123	1.817	2.365	1.816	0.547	0.695	0.884	1.922	0.44	1.43
2.03	1.608	2.072	1.976	0.575	0.296	0.67	2.237	0.518	0.737
1.913	1.68	1.746	2.324	0.638	0.739	0.831	1.866	0.423	0.556
2.148	1.859	1.729	2.069	0.772	0.806	0.78	2.039	0.69	0.53
1.585	2.083	1.828	2.061	0.88	0.797	0.825	2.226	0.569	0.661
1.884	2.045	1.327	1.678	0.472	0.715	0.754	1.498	0.622	0.583
1.877	1.981	1.814	2.166	0.31	0.756	0.724	2.126	1.087	1.701
2.169	1.878	2.195	0.931	0.783	0.615	0.593	2.034	0.421	0.573
2.115	1.85	1.808	0.832	0.5	0.528	0.834	2.022	0.494	0.52
2.034	2.369	2.279	2.218	0.89	0.624	0.868	0.75	0.403	0.638
1.998	1.716	2.054	1.964	0.608	0.634	0.855	2.015	0.444	0.563
0.672	1.603	2.11	1.148	0.767	0.606	0.869	2.136	0.402	0.496
2.193	2.041	2.099	2.364	0.401	0.527	0.348	1.782	0.408	0.757
1.963	1.7	1.904	1.899	0.741	0.65	0.802	1.563	0.636	0.491
2.04	1.846	1.838	2.578	0.691	0.608	0.492	2.011	1.678	0.466
2.077	1.808	1.997	1.987	0.515	0.65	0.861	2.05	0.353	1.382
2.134	2.074	1.901	1.825	0.544	0.571	1.276	2.081	0.544	0.974
1.914	2.116	2.03	1.822	0.623	0.598	0.942	2.364	0.399	0.444
2.16	1.628	1.8	1.923	0.68	0.538	1.417	1.633	0.674	0.427
1.823	2.804	1.71	2.13	0.508	0.585	0.817	2.338	0.555	0.492
1.993	2.403	1.849	0.751	0.596	0.537	0.924	2.14	2.419	0.462
2.525	2.443	1.92	0.682	0.587	0.71	0.794	2.069	0.883	0.564
1.51	2.286	2.109	1.277	0.57	0.533	0.924	2.106	0.701	0.427
2.275	2.247	2.426	1.723	0.599	0.536	0.947	2.295	1.598	0.456
1.658	2.189	2.13	2.193	0.496	0.637	0.886	2.385	2.231	2.257
1.895	2.268	2.257	2.214	0.621	0.81	0.879	0.376	0.427	0.81
1.681	1.905	2.761	1.704	0.899	0.733	1.006	1.813	0.657	0.726
2.121	2.009	2.502	2.603	0.849	0.642	1.356	2.628	1.849	1.999
2.07	1.783	2.46	2.582	0.703	0.722	1.038	1.283	0.874	0.819
1.925	1.82	2.46	1.684	0.492	0.664	1.01	2.459	2.471	0.657
2.029	2.446	2.494	2.071	0.804	0.706	0.764	2.433	0.547	1.423
2.1	2.114	2.69	1.936	0.735	0.47	0.816	2.128	0.531	0.695
1.593	2.465	2.794	1.839	0.696	0.683	1.068	2.213	0.504	0.938
1.956	2.191	2.008	1.784	0.492	0.844	0.95	2.148	0.419	2.126
2.006	2.321	2.393	2.126	0.501	0.67	0.978	2.369	1.107	0.573
2.026	2.279	2.321	1.845	0.687	0.763	0.932	1.998	1.561	2.137
1.572	2.079	2.34	2.328	0.582	0.55	1.11	2.312	1.62	0.92
2.528	1.987	2.624	1.695	0.7	0.685	0.771	2.388	0.498	0.657
1.78	2.358	2.557	2.044	0.557	0.789	0.99	2.373	2.044	1.533
1.698	2.308	2.85	2.27	0.556	0.665	0.713	2.528	0.479	2.207
2.37	2.248	2.301	2.175	0.815	0.613	0.949	2.452	2.361	1.299
2.387	1.955	2.165	2.456	0.668	0.802	0.915	1.961	2.472	1.174
2.511	2.011	2.457	1.743	0.793	0.689	0.999	2.107	0.829	0.668
1.797	1.409	1.59	2.127	0.748	0.797	0.955	2.331	1.543	0.676
2.122	2.319	2.3	1.982	0.777	0.587	0.943	2.392	1.435	0.962
2.36	2.259	2.103	1.703	0.768	0.914	0.791	2.215	1.932	0.481
1.842	2.357	2.432	2.394	0.699	0.523	0.935	2.752	0.337	0.521
1.784	1.204	2.277	1.916	0.634	0.744	0.961	2.403	0.492	0.457
1.905	2.391	2.502	2.041	0.819	0.857	0.872	1.922	0.561
2.399	2.246	2.427		0.643	0.718	1.047	2.164	0.485
1.975		2.39		0.743	0.781	0.882	2.136	0.648
2.027		2.171		0.555	0.799	0.871	2.537	0.38
1.683		1.998		0.877	0.621	0.909	2.045	1.965
1.835		2.203		0.788	0.558	0.841	2.144	0.456
1.479		2.269			0.661			0.687
1.902		2.153			0.792			0.61
2.644		2.323			0.845			2.348
		2.667			0.841			0.595
		2.103			0.773
		2.027			0.789
1.99753	1.97397	2.19462	1.89752	0.623493	0.664411	0.892761	2.07345	0.911535	0.836328	average
Experiment 2 (used as representative repetition shown in Figure 7C)
WT	smxl3	smxl5	smxl3 smxl5	obe3	smxl3 obe3	smxl5 obe3	pEW72 in smxl5 obe3	pEW65 in smxl5	pEW66 in smxl5
C	D	A	F	B	H	E	G	J	I
2.033	1.911	2.06	0.51	1.971	0.882	0.719	1.632	0.397	0.675
2.285	1.385	2.044	0.504	1.814	0.846	0.529	1.585	0.484	0.518
1.34	1.678	1.862	0.534	1.777	0.783	0.557	2.146	2.091	0.486
1.972	1.644	1.678	0.262	1.846	0.815	0.344	0.846	1.21	0.683
1.5	1.695	1.936	0.508	1.79	0.829	0.592	2.229	0.415	0.522
1.997	1.745	2.113	0.582	1.959	0.856	0.454	2.17	0.362	1.991
1.843	1.577	2.369	0.609	1.845	0.784	0.759	1.929	0.294	0.571
1.986	1.729	1.731	0.574	1.961	0.767	0.634	1.92	0.46	1.146
1.845	1.539	2.033	0.544	1.989	0.744	0.631	2.089	0.5	0.675
2.1	2.232	2.293	0.556	2.149	0.627	0.768	2.168	0.585	1.035
1.944	1.852	1.268	0.524	2.136	0.766	0.603	2.22	0.414	0.362
2.073	1.901	2.073	0.388	2.072	0.794	0.667	1.974	0.398	0.379
1.788	1.881	2.033	0.47	1.973	0.606	0.614	2.005	0.381	0.52
2.069	2.064	2.397	0.5	2.14	0.659	0.761	1.255	1.219	1.157
1.83	1.939	2.372	0.622	2.202	0.729	0.676	2.157	1.955	2.278
1.864	1.893	1.897	0.483	1.898	1.045	0.664	1.498	0.417	0.808
2.287	1.63	1.718	0.654	1.692	0.755	0.791	2.475	0.328	0.486
2.067	2	2.247	0.582	2.379	0.787	0.749	2.305	2.065	0.548
1.867	1.695	2.053	0.486	2.183	0.769	0.724	2.283	0.397	0.518
1.839	1.899	2.212	0.584	1.645	0.736	0.556	1.982	0.415	0.556
1.685	1.709	1.911	0.628	2.462	0.77	0.689	1.903	0.372	0.466
1.86	2.351	2.177	0.571	2.438	0.694	0.634	2.253	1.947	1.705
2.082	1.779	1.9	0.57	2.609	0.696	0.791	1.849	0.552	0.987
1.982	1.836	2.481	0.545	2.356	0.701	0.582	2.44	0.519	0.5
2.188	1.811	2.185	0.616	2.122	0.813	0.557	2.028	0.369	0.417
2.115	1.607	2.048	0.577	2.353	0.812	0.679	1.931	0.295	0.587
2.18	1.82	2.047	0.515	2.329	0.844	0.727	2.06	0.507	1.49
2.157	2.225	1.912	0.348	2.404	0.492	0.596	2.372	1.363	0.573
2.01	1.706	2.016	0.468	0.785	0.621	0.496	1.535	1.622	0.488
1.919	1.925	2.061	0.563	1.879	0.843	0.574	0.526	0.18	0.573
2	1.92	2.214	0.544	2.483	1.003	0.533	1.966	0.922	0.762
1.623	1.7	2.091	0.527	2.256	1.046	0.51	1.468	1.364	0.507
1.831	1.612	2.145	0.419	2.064	0.967	0.504	1.709	0.57	0.646
2.235	1.761	2.192	0.513	2.418	0.916	0.623	1.728	0.4	0.451
2.882	1.983	2.105	0.515	1.371	1.044	0.563	2.174	2.323	0.621
2.543	1.366	2.339	0.362	1.883	0.934	0.492	2.109	0.659	0.553
1.78	2.22	3.412	0.739	2.026	0.957	0.577	2.248	1.706	0.633
2.322	2.156	0.893	0.844	2.04	1.027	0.597	1.971	1.757	0.455
1.811	1.959	2.339	0.776	1.211	0.98	0.653	2.111	0.986	0.61
1.707	2.19	2.196	0.798	2.223	1.42	0.386	2.168	0.398	0.659
2.146	1.678	2.437	0.707	1.695	1.255	0.703	2.205	0.5	0.714
1.917	1.957	0.99	0.636	1.839	0.582	0.776	2.634	0.803	0.856
1.988	1.887	2.286	0.727	2.355	1.131	0.618	2.848	0.536	0.517
1.748	2.387	1.605	0.824	2.854	0.869	0.676	2.45	0.483	0
2.037	2.259	3.018	0.683	2.407	0.932	0.502	2.708	0.436	0.864
2.51	1.784	2.395	0.497	2.221	0.778	0.861	1.66	0.552	0.86
1.876	1.979	2.177	0.604	2.082	0.868	0.699	1.724	0.527	0.822
2.188	2.039	2.352	0.536	2.487	0.845	0.932	2.249	1.667	0.604
2.308	2.124	2.931	0.543	1.926	1.566	0.636	2.56	0.464	1.065
1.814	1.828	2.388	0.675	2.377	0.857	0.619	1.989	0.544	0.529
2.286	2.579	3.005	0.653	2.137	1.008	0.656	2.725	0.5	1.12
2.378	2.123	2.833	0.729	1.844	1.013	0.704	2.693	0.389	0.825
2.251	2.206	2.36	0.639	2.216	0.893	0.481	2.076	0.458	0.632
2.217	1.99	2.309	0.732	2.103	0.786	0.743	2.039	0.552	0.536
2.693	2.151	1.784	0.713	1.939	0.918	0.678	1.953	0.604	2.195
1.456	1.756	2.14	0.737	1.992	0.972	0.812	1.909	2.283	0.565
2.137	1.978	2.139	0.657	1.824	0.804	0.67	2.441	1.783	0.725
2.228	1.994	2.633	0.724	2.141	0.785	0.644	2.742	0.295	2.249
2.037	2.141	2.714	0.652	1.649	0.918	0.784	2.125	0.527	0.95
1.494	1.901	1.804	0.525	2.267	0.987	0.729	3.016	1.694	0.569
1.724	2.181	2.556	0.73	2.473	0.772	0.738	2.315	0.507	0.9
1.812	2.225	2.377	0.597	2.288	0.816	0.699	2.711	0.436	1.417
2.509	1.924	2.422	0.571	2.11	0.684	0.713	2.16	0.466	0.629
2.532	1.502	2.477	0.53	1.504	0.912	0.717	2.288	0.52	1.672
	2.255	2.298	0.668	2.583		0.811	2.344	0.587	0.691
	2.026	2.256	0.687			0.595	2.294
	1.518	2.325	0.647			0.657	2.013
	1.884	2.559	0.377			0.599	2.381
	1.812	2.364	0.591			0.662	2.181
	1.782		0.596			0.598	2.719
	2.048		0.621			0.621	2.237
2.02698	1.90737	2.18822	0.587634	2.0684	0.861094	0.64631	2.10994	0.795554	0.801585	average
Experiment 3
WT	smxl3	smxl5	smxl3 smxl5	obe3	smxl3 obe3	smxl5 obe3	pEW72 in smxl5 obe3	pEW65 in smxl5	pEW66 in smxl5
I	G	H	A	E	C	B	D	F	J
2.008	1.917	2.501	0.61	2.203	0.948	0.629	2.09	0.448	0.484
2.249	2.27	2.877	0.629	1.867	1.008	0.661	1.975	0.604	0.505
2.095	1.8	2.369	0.616	2.421	0.842	0.527	2.211	0.731	2.312
1.762	0.972	2.414	0.644	0.762	0.612	0.556	2.653	1.729	0.642
2.004	2.435	0.823	0.69	1.795	1.084	0.59	2.473	0.505	1.657
2.269	2.207	1.671	0.636	2.205	1.053	0.571	2.232	2.536	0.69
2.222	2.484	2.607	0.617	2	0.971	0.798	2.341	0.604	0.779
2.414	2.122	2.088	0.65	0.467	1.052	0.633	2.128	0.294	0.569
1.723	1.506	2.574	0.434	0.966	1.002	0.875	2.403	1.322	0.488
1.831	0.737	2.476	0.779	0.691	1.09	0.486	2.283	0.924	0.554
2.487	2.472	1.94	0.774	2.62	0.922	0.54	2.255	2.379	0.548
2.404	1.179	1.076	0.772	2.652	0.956	0.394	2.73	0.57	1.444
1.926	2.561	2.958	0.776	2.479	0.966	0.541	1.838	2.313	0.553
1.588	1.356	2.511	0.586	2.993	1.639	0.5	2.311	0.466	0.661
1.823	2.222	2.509	0.44	2.289	1.868	0.603	1.777	0.586	1.415
2.372	2.292	2.677	0.519	2.763	1.053	0.502	2.539	0.903	0.76
1.951	2.2	2.42	0.593	2.234	0.918	0.587	2.27	0.397	2.155
2.284	2.264	2.094	0.567	1.529	0.897	0.527	2.532	2.685	0.676
1.16	2.84	2.469	0.5	1.98	0.629	0.531	2.809	0.569	0.415
2.147	2.352	2.382	0.609	1.836	0.896	0.868	1.473	1.917	0.796
1.722	2.391	2.412	0.512	1.833	0.99	0.541	1.308	0.708	0.672
2.152	2.255	2.463	0.586	2.191	0.958	0.798	1.993	2.462	0.707
2.266	2.494	2.703	0.639	2.171	0.857	0.483	2.042	2.163	0.8
2.41	2.844	1.841	0.619	0.891	0.966	0.72	2.45	0.968	0.725
1.95	2.459	2.165	0.731	1.872	0.828	0.474	3.031	2.404	0.599
1.592	2.519	0.731	0.541	1.995	1.121	0.534	1.954	0.759	0.557
2.232	2.481	3.001	0.484	2.212	0.956	0.692	2.342	1.415	0.623
2.13	2.657	2.456	0.507	2.385	1.015	0.511	2.543	0.484	0.397
2.549	2.568	2.403	0.622	2.559	1.036	0.571	2.406	1.019	1.514
2.298	1.132	2.268	0.5	1.873	0.931	0.575	2.79	0.779	0.507
1.968	2.562	2.448	0.656	1.578	0.949	0.638	2.91	2.366	0.615
1.985	2.463	2.528	0.517	2.523	1.012	0.793	2.537	0.486	0.366
1.616	2.043	2.523	0.488	2.285	0.793	0.815	2.64	0.742	0.811
1.525	2.417	2.283	0.541	0.972	0.879	0.668	2.678	1.71	0.707
1.829	2.426	2.687	0.565	1.62	0.988	0.534	2.53	2.061	0.507
1.942	1.174	2.59	0.545	2.038	0.984	0.742	2.281	0.414	0.621
1.842	1.336	2.573	0.742	2.573	0.765	0.761	2.84	0.483	0.691
2.047	2.179	2.775	0.886	2.921	0.971	0.602	2.484	0.663	0.534
2.669	1.038	2.529	0.726	2.212	0.545	0.498	2.514	0.523	0.569
1.556	1.158	2.352	0.639	2.238	0.674	0.639	1.741	0.812	0.611
1.88	1.052	2.417	0.409	1.194	0.9	0.638	2.395	0.602	0.586
2.229	1.841	2.47	0.815	2.316	1.022	0.67	2.328	0.235	0.49
1.423	2.217	2.52	0.682	2.369	0.973	0.656	1.901	1.999	1.885
2.11	2.004	2.407	0.655	2.365	1.228	0.64	2.774	1.459	0.329
2.092	1.824	2.433	0.881	1.886	1.058	0.666	2.489	2.228	0.537
2.699	2.091	2.728	0.868	1.816	0.99	0.769	2.482	0.519	2.184
2.863	0.535	2.271	0.724	2.278	1.052	0.573	1.886	0.551	0.553
1.506	0.968	1.803	0.629	2.082	0.817	0.6	2.428	0.383	1.748
1.816	2.31	2.502	0.697	2.151	0.952	0.627	2.815	0.5	0.365
2.744	2.135	2.766	0.69	2.36	0.869	0.571	2.809	1.459	0.49
2.087	2.239	2.739	0.793	2.128	0.643	0.678	2.903	2.201	0.717
1.845	1.794	2.718	0.729	1.932	0.82	0.767	2.009	0.569	0.831
2.447	1.491	2.678	0.691	1.75	0.638	0.655	2.487	2.51	0.694
2.995	1.776	2.597	0.674	2.232	0.998	0.671	2.451	2.283	1.173
2.592	1.461	3.154	0.59	0.881	0.979	0.707	2.307	2.01	0.604
1.685	1.761	2.22	0.692	2.418	1.155	0.638	2.307	1.692	0.568
2.079	2.091	2.754	0.659	2.273	0.927	0.64	2.018	1.869	0.552
2.746	1.805	2.869	0.655	1.5	1.192	0.615	2.831	0.431	0.623
2.347	0.901	2.834	0.588	1.907	0.983	0.621	2.901	2.162	0.945
1.71	1.898	2.188	0.663	2.515	1.074	0.623	2.208	0.561	1.351
1.724	2.053	3.029	0.575	2.195	1.014	0.707	2.609	0.569	0.548
1.988	2.475	2.847	0.599	2.036	1.131	0.48	2.755	0.4	0.746
2.432	2.544	2.863	0.804	2.089	1.037	0.612	2.601	0.466	0.951
	2.782	2.873	0.503	2.681	1.161	0.616	2.755	0.569	0.807
	2.597	2.209	0.333	0.545	1.035	0.59	2.257	0.562	1.909
		2.528	0.58	2.037	1.082	0.73	2.446	0.536	1.186
		2.563	0.657	2.324	1.004	0.743	2.255	1.899	1.671
		2.577	0.527	1.998	1.107	0.45	2.768	0.714	0.653
		2.283	0.645	1.59	1.13	0.7	2.805	0.785	0.638
		1.271		2.665	1.059	0.362	2.487		0.715
		2.682		2.38	1.012	0.691	2.388		0.995
		2.65		1.722	0.956	0.733	2.871		0.569
		2.175		1.961	1.063	0.767
						0.775
2.07997	1.99122	2.42171	0.630348	2.0037	0.981986	0.62823	2.40365	1.13951	0.831236	average
Figure 5C: 3 experiments combined
	WT	smxl3	smxl5	smxl3 smxl5	obe3	smxl3 obe3	smxl5 obe3
Experiment 1	1.99753	1.97397	2.19462	0.664411	1.89752	0.892761	0.623493
Experiment 2	2.02698	1.90737	2.18822	0.587634	2.0684	0.861094	0.64631
Experiment 3	2.07997	1.99122	2.42171	0.630348	2.0037	0.981986	0.62823
average	2.03483	1.95752	2.26818	0.627464	1.98987	0.911947	0.632677
SD	0.0417757	0.0442794	0.133	0.0384697	0.086277	0.0626883	0.0120413

## Sheet: Figure 5F
Source Data File
Root lengths were measured blind by using plant stock numbers.
WT	smxl5	smxl4;5	smxl5;obe3	smxl4;5obe3
22-1489	22-1490	22-1491	22-1492	22-1493	stock numbers
2.9698	3.2093	0.8293	0.7943	0.3867
2.7212	3.2309	1.2578	0.8845	0.2978
3.1002	1.0364	0.9065	0.8749	0.7636
2.684	1.4343	0.8924	0.1763	0.8211
3.4125	2.4176	0.7335	0.3769	0.3794
2.9976	0.9148	0.9592	0.8006	0.768
1.8781	2.5446	0.6118	0.9044	0.814
2.8348	2.6813	0.8151	0.2631	0.755
2.9641	3.0532	0.8276	0.1934	0.7895
2.8001	3.3375	0.9024	0.8884	0.8276
2.6821	3.8855	0.4389	0.6688	0.3171
1.8798	3.689	0.3348	0.5385	0.8698
3.3629	3.4984	0.9397	0.7579	0.415
2.252	3.4611	0.6761	0.7717	0.4775
2.6005	0.7346	0.8519	0.8601	0.0437
2.9436	3.2161	0.7646	0.8084	0.9271
3.2937	2.5491	0.7028	0.7782	0.743
2.6795	2.4684	0.8525	0.3594	0.2646
2.7752	2.7679	0.7762	0.2723	0.8911
3.2941	2.9446	0.4241	0.4927	1.132
2.8838	2.8679	0.9332	0.8989	0.3592
3.083	3.1027	0.9561	0.8493	1.0161
3.2955	1.6014	0.5275	0.8076	0.9154
2.2101	3.0581	0.9268	0.8313	0.9403
2.93	3.202	0.9081	0.7453	0.2893
2.7469	3.2892	0.9646	0.7931	0.3059
3.1662	1.3824	1.1049	0.6501	0.765
3.1466	1.7713	0.5228	0.8867	0.8917
3.5545	3.6931	0.8076	0.4003
3.4627	3.0605	0.3937	0.4072
2.8832	3.1353	0.6694	0.5336
3.0679	3.1226	0.7403	0.7826
2.1349	3.3771	0.5223	0.9595
2.6183	3.0523	0.7844	0.8735
3.0588	2.5048	0.5651	0.8087
2.7874	2.9169	0.8446	0.8156
3.5194	3.5333	0.8954	0.7278
3.0429		0.8568	0.7896
3.0953		1.3389	0.2459
3.0441		1.0075	0.4654
3.3182		0.8794	0.3389
3.4965		0.3741	0.8306
3.132		0.7011	0.7106
3.1046		0.8888	0.3552
3.0945		0.9198	0.8014
3.0016			0.6882
2.046			0.8494
3.4182			0.5189
2.8433			0.8382
2.7999			0.7885
3.0058			0.7019
2.7846			0.3776
2.7049			0.8335
			0.8445
			0.7541
2.91712	2.74988	0.789564	0.672151	0.648804	average
0.39567	0.817873	0.216826	0.219906	0.288109	SD

## Sheet: Figure 6K
Source Data File
Experiment 1 as shown in Figure 6K:
Unbiased letter on slide:		D			F			C			E			A
Root no.	WT		Root no.	smxl4/5		Root no.	obe3		Root no.	smxl5 obe3		Root no.	smxl4 obe3
	1st div.	2nd div.		1	2		1	2		1	2		1	2
48	29.592	101.011	9	17.954	86.403	47	20.885	95.961	30	8.95	99.599	36	11.785	105.053
43	63.676	13.016	8	12.142	148.03	44	12.397	97.006	27	10.939	143.2	24	47.428	110.288
36	7.834	25.728	7	13.615	133.564	40	16.676	78.31	25	9.887	119.915	23	19.156	110.09
30	8.754	45.638	3	17.596	91.241	35	16.043	46.853	24	11.88	125.443	12	28.107	81.367
29	9.647	35.902	1	15.684	116.758	30	8.349	43.181	20	10.953	128.719	13	9.037	133.456
24	8.503	67.755	42	15.557	204.299	15	28.356	37.047	21	11.013	84.292	14	11.265	176.254
15	16.418	36.067	15	13.386	67.612	8	9.432	35.523	19	23.858		18	26.029	19.074
11	13.522	29.093	11	10.15	133.439	3	9.863	38.732	12	15.88	136.612	8	10.617	88.545
5	9.695	69.887	34	13.097	65.043	1	5.63	45.67	18	19.367	140.367	9	11.273	78.265
2	18.292	40.304							16	9.887	73.665	2	12.443	127.743
1	5.49	40.765							13	10.15
									10	8.711	141.015
									1	21.618	88.465
	17.4021	45.9242		14.3534	116.265		14.1812	57.587		13.3148	116.481		18.714	103.013
	16.774	24.7293		2.55725	44.5284		7.13336	25.4579		5.12878	25.4416		12.1281	41.2928
Experiment 2 (independent repetition, not shown in paper):
Unbiased letter on slide:		D			F			C			E			A
Root no.	WT		Root no.	smxl4/5		Root no.	obe3		Root no.	smxl5 obe3		Root no.	smxl4 obe3
	1st div.	2nd div.		1	2		1	2		1	2		1	2
26	7.878	27.237	13	20.243	112.793	47	12.756	40.91	54	13.247	61.053	30	15.962	140.144
25	9.813	21.34	42	31.217	94.536	33	9.863	34.633	53	44.948	117.73	27	27.802	110.539
24	17.959	43.774	31	34.413	147.225	31	17.812	49.49	46	14.928	71.669	24	29.357	72.469
19	24.883	87.543	29	18.607	93.317	26	16.343	44.258	40	30.484	195.637	22	17.833	129.229
14	34.413	80.769	28	6.471	102.793	25	15.595	31.048	39	15.096	82.929	16	15.64	64.706
10	27.892	45.657	27	15.366	165.076	22	9.255	32.937	36	12.027	49.177	10	14.959	75.829
8	18.607	46.895	24	14.672	157.138	21	25.421	58.605	28	10.115	64.233	7	20.186	87.284
5	20.089	39.91	22	35.931	111.751	20	24.046	37.261	21	14.289	145.959	2	11.128	80.597
4	23.089	52.393	14	26.134	108.61	18	19.683	64.911	20	23.406	35.764	1	14.913	70.481
			2	25.753	94.238	12	17.006	58.568	5	17.82	96.797
			1	19.399	154.047				2	24.79	131.301
			32	13.444	115.875
			31	13.767	143.012
	20.5137	49.502		21.1859	123.109		16.778	45.2621		20.1045	95.659		18.6422	92.3642
	8.35061	21.9896		8.92972	26.3032		5.36722	12.0643		10.2994	47.9116		6.14288	27.4991

## Sheet: Supplementary Figure 1E
Source Data File
Experiment 1 as shown in Supplementary Figure 1E:
Col_Mock	Col_CLE45	s4s5_Mock	s4s5_CLE45	s4s5bam3_Mock	s4s5bam3_CLE45	bam3_Mock	bam3_CLE45
10.3646	2.451	7.55725	1.97225	8.0245	1.57075	11.2306	8.00533
9.599	2.72133	2.41733	4.52208	2.44933	1.46192	11.6082	5.10383
11.0665	1.84167	3.04775	2.43317	2.44167	2.07575	11.6811	2.213
9.90775	2.54958	2.62242	2.40817	3.01208	1.72775	5.82558	6.38625
7.51908	4.63625	1.89508	2.22717	3.14675	3.13708	6.73167	12.3153
11.8566	6.10833	2.766	2.91192	6.6475	2.03233	5.22258	3.08342
3.91525	6.07925	2.63908	2.71717	5.266	2.81825
10.8899	5.35575	1.73058	2.26892	2.13925	1.39733
2.62642	3.70908	3.09775	1.91625	2.90175	2.24958
12.3783	3.67075	2.88325	2.21583	2.12208	2.53875
3.54492	7.24492	4.51717	1.99408	4.23875	1.6
3.76725	3.2815	5.18858	1.82142	1.727	2.72583
4.59842	4.85808	1.9865	2.50808	1.55183	2.056
3.77158	7.44425	2.04683	2.19792	1.89142	2.08225
4.79783	5.29208	3.0815	2.02475	1.75342	2.0755
6.87233	3.87233	1.86733	2.1205	1.41317	3.37125
7.23383	3.75817	1.75442	2.1295	3.12808	4.19683
5.13325	3.04833	1.53967	2.39333	1.43975	1.26733
8.52883	10.4256	1.51508	1.75342	1.73017	1.6825
2.78142	4.91358	2.05442	2.424	7.7355	1.68583
10.4042	3.71167	2.36933	2.673	1.20733	1.89275
5.8545	4.04692	2.7955	1.9425	3.91733	1.6965
5.96717	3.06067	8.69025	2.30933	3.52158	4.3245
9.78892	2.02208	1.70008	2.1955		3.99283
11.3709	2.2705	2.90867	1.76142		2.02425
10.1275	2.47692	2.7215	1.74008
9.96175	3.12233	3.00183	2.245
9.58892	8.51592	3.31967	2.06025
11.3712	2.46542	3.05283	2.27425
3.2175	1.86508	2.50108	2.46808
11.0544	1.89983	1.72225	2.0775
8.68108	2.859	2.04242	3.13675
7.39008	2.69658	2.92317	2.321
10.6118	2.53242	2.2365
8.202	6.02442	1.90317
9.5855	4.62825	2.59133
10.2816	5.23375	5.44692
10.868	4.16175	3.44558
5.61283	2.71175	2.54133
7.95625	8.76692	2.71342
3.24058	2.84408	5.6725
5.41417	4.51917	3.70242
3.35925	2.98908
3.21158	2.85525
9.15333	2.31367
6.18925	3.3435
6.79192	4.72783
11.0938	2.50267
7.77133	3.64667
8.93583	3.13692
6.32208
7.29175
8.47083
5.88542
8.40575
8.14417
6.01017
4.51292

[truncated: 2 more sheets: Supplementary Figure 5B, Supplementary Figure 6E]
